# Supplementary material for: Cx3cr1-deficient microglia exhibit a premature aging transcriptome
Source: Life Sci Alliance. 2019 Nov 27;2(6):e201900453. doi: 10.26508/lsa.201900453 (PMC6892408; doi:10.26508/lsa.201900453)
Supplement: Supplementary file 3 [file LSA-2019-00453_TableS3.xlsx]

## Sheet: Read Me
Comparison: 2 mo mice, Het vs WT
Tab 2: RSEM output table
GeneID	Gene symbol and ENSEMBL ID
baseMean	Average of all samples
log2FoldChange	Log2FoldChange for Het vs WT comparison
lfcSE	Standard eror of Log2(FC)
stat	Statistic
pvalue	P-value
padj	Adjusted p-value
symbol	Gene symbol
Tab 3: Filtred list: FDR (pvalue) < 0.05; baseMean > 4; Fold change > 30%

## Sheet: CX3CR1_RSEM_unstranded_DEG
GeneID	baseMean	log2FoldChange	lfcSE	stat	pvalue	padj	symbol
Cx3cr1/ENSMUSG00000052336.6/protein_coding	42591.7	-0.826956	0.0531005	-15.5734	1.10356e-54	1.83942e-50	Cx3cr1
F5/ENSMUSG00000026579.8/protein_coding	16.2235	-1.00022	0.0978916	-10.2177	1.65275e-24	1.3774e-20	F5
1500015O10Rik/ENSMUSG00000026051.8/protein_coding	12.9379	-0.834464	0.0932906	-8.94478	3.7268e-19	2.07061e-15	1500015O10Rik
Clu/ENSMUSG00000022037.10/protein_coding	43.5846	-0.924173	0.104046	-8.88232	6.54788e-19	2.7285e-15	Clu
Ttr/ENSMUSG00000061808.3/protein_coding	467.599	-0.693659	0.0868636	-7.98561	1.39826e-15	4.66123e-12	Ttr
Enpp2/ENSMUSG00000022425.11/protein_coding	619.418	-0.677451	0.086404	-7.8405	4.48742e-15	1.06852e-11	Enpp2
Lbp/ENSMUSG00000016024.5/protein_coding	8.19796	-0.651212	0.0829654	-7.84919	4.18726e-15	1.06852e-11	Lbp
Sulf1/ENSMUSG00000016918.11/protein_coding	8.18673	-0.653782	0.0866947	-7.5412	4.65674e-14	9.70233e-11	Sulf1
Mcemp1/ENSMUSG00000013974.2/protein_coding	35.2126	-0.747853	0.100599	-7.43401	1.05352e-13	1.95113e-10	Mcemp1
Strip2/ENSMUSG00000039629.10/protein_coding	9.94922	-0.701198	0.0948231	-7.3948	1.41617e-13	2.36047e-10	Strip2
Msx1/ENSMUSG00000048450.10/protein_coding	6.22477	-0.596229	0.0845492	-7.05187	1.76533e-12	2.67496e-09	Msx1
Ppp1r1b/ENSMUSG00000061718.8/protein_coding	20.3912	-0.665995	0.0946672	-7.03513	1.99082e-12	2.76525e-09	Ppp1r1b
Kl/ENSMUSG00000058488.6/protein_coding	34.7277	-0.594397	0.0847439	-7.01403	2.31545e-12	2.96877e-09	Kl
Kcnj13/ENSMUSG00000079436.3/protein_coding	16.0499	-0.601768	0.0862478	-6.9772	3.0112e-12	3.58505e-09	Kcnj13
Dhrs9/ENSMUSG00000027068.6/protein_coding	10.8246	-0.496218	0.071447	-6.94526	3.77767e-12	4.0002e-09	Dhrs9
S100a11/ENSMUSG00000027907.4/protein_coding	81.621	-0.630762	0.0908493	-6.94295	3.83988e-12	4.0002e-09	S100a11
Amica1/ENSMUSG00000048534.6/protein_coding	11.5169	-0.578086	0.0848816	-6.8105	9.72586e-12	9.53592e-09	Amica1
Adam8/ENSMUSG00000025473.12/protein_coding	44.5875	-0.696777	0.102443	-6.80163	1.03444e-11	9.57896e-09	Adam8
Chil3/ENSMUSG00000040809.10/protein_coding	293.907	-0.49187	0.0729914	-6.73874	1.59767e-11	1.40158e-08	Chil3
Ptgds/ENSMUSG00000015090.9/protein_coding	15.9637	-0.667405	0.10004	-6.67141	2.53356e-11	2.11147e-08	Ptgds
F630028O10Rik/ENSMUSG00000078122.4/antisense	33.7659	-0.741126	0.111971	-6.61891	3.61851e-11	2.62232e-08	F630028O10Rik
H2-Q10/ENSMUSG00000067235.10/protein_coding	18.251	-0.660166	0.0996636	-6.62394	3.4974e-11	2.62232e-08	H2-Q10
Sell/ENSMUSG00000026581.10/protein_coding	71.4824	-0.517169	0.0780369	-6.62724	3.42018e-11	2.62232e-08	Sell
Hmgb2/ENSMUSG00000054717.6/protein_coding	273.772	-0.534169	0.0808465	-6.6072	3.91667e-11	2.72013e-08	Hmgb2
Chil1/ENSMUSG00000064246.6/protein_coding	45.3192	-0.597237	0.092921	-6.42736	1.29839e-10	8.65663e-08	Chil1
Lilra6/ENSMUSG00000030427.13/protein_coding	16.2142	-0.54804	0.0856497	-6.39862	1.5679e-10	1.00514e-07	Lilra6
Gapt/ENSMUSG00000046006.5/protein_coding	12.3762	-0.580444	0.0921111	-6.30156	2.9466e-10	1.81903e-07	Gapt
Anxa1/ENSMUSG00000024659.10/protein_coding	160.266	-0.441401	0.0716267	-6.16252	7.15968e-10	4.24321e-07	Anxa1
Car12/ENSMUSG00000032373.10/protein_coding	6.84875	-0.509846	0.0827986	-6.15766	7.3826e-10	4.24321e-07	Car12
Spint2/ENSMUSG00000074227.7/protein_coding	8.13605	-0.531082	0.0874974	-6.06969	1.2816e-09	7.12059e-07	Spint2
Vat1l/ENSMUSG00000046844.6/protein_coding	8.65411	-0.52639	0.0869416	-6.05452	1.40838e-09	7.57251e-07	Vat1l
Il1f9/ENSMUSG00000044103.4/protein_coding	7.87708	-0.39262	0.0650397	-6.03662	1.57372e-09	8.19712e-07	Il1f9
Mmp9/ENSMUSG00000017737.2/protein_coding	206.592	-0.394193	0.0656267	-6.00659	1.89462e-09	9.56953e-07	Mmp9
Atp1b1/ENSMUSG00000026576.8/protein_coding	12.6399	-0.576693	0.0964595	-5.9786	2.25059e-09	1.10332e-06	Atp1b1
Gp49a/ENSMUSG00000089672.4/protein_coding	42.6171	-0.665229	0.111548	-5.96362	2.46705e-09	1.17488e-06	Gp49a
Col9a3/ENSMUSG00000027570.11/protein_coding	15.3373	-0.645328	0.108524	-5.94639	2.74116e-09	1.20944e-06	Col9a3
Emb/ENSMUSG00000021728.7/protein_coding	57.561	-0.630566	0.106059	-5.94543	2.75731e-09	1.20944e-06	Emb
Slc4a10/ENSMUSG00000026904.13/protein_coding	8.03106	-0.449479	0.0755735	-5.94758	2.7214e-09	1.20944e-06	Slc4a10
Slco1c1/ENSMUSG00000030235.13/protein_coding	6.95374	-0.437154	0.0744677	-5.87038	4.348e-09	1.85827e-06	Slco1c1
Plp2/ENSMUSG00000031146.6/protein_coding	22.0676	-0.566841	0.0971068	-5.8373	5.30536e-09	2.21074e-06	Plp2
Trpm3/ENSMUSG00000052387.11/protein_coding	6.59225	-0.447443	0.0767085	-5.83303	5.44301e-09	2.21278e-06	Trpm3
Il2rb/ENSMUSG00000068227.4/protein_coding	11.8446	-0.503287	0.0864596	-5.82106	5.84744e-09	2.3206e-06	Il2rb
Folr1/ENSMUSG00000001827.7/protein_coding	7.57938	-0.439698	0.0756183	-5.81471	6.07408e-09	2.35448e-06	Folr1
Sostdc1/ENSMUSG00000036169.5/protein_coding	7.20961	-0.442236	0.0761906	-5.80434	6.46219e-09	2.448e-06	Sostdc1
Crispld2/ENSMUSG00000031825.12/protein_coding	7.05195	-0.384489	0.0664284	-5.78802	7.12205e-09	2.63801e-06	Crispld2
Cfp/ENSMUSG00000001128.7/protein_coding	64.5796	-0.647525	0.112195	-5.77145	7.85936e-09	2.84782e-06	Cfp
Kcne2/ENSMUSG00000039672.8/protein_coding	7.38346	-0.425325	0.0737693	-5.76561	8.13653e-09	2.88552e-06	Kcne2
Car2/ENSMUSG00000027562.8/protein_coding	16.5107	-0.572581	0.0994255	-5.75889	8.4669e-09	2.94013e-06	Car2
Gpm6a/ENSMUSG00000031517.7/protein_coding	12.9197	-0.572833	0.0997509	-5.74263	9.32162e-09	3.17087e-06	Gpm6a
Acap1/ENSMUSG00000001588.8/protein_coding	12.4948	-0.443834	0.0774358	-5.73164	9.94648e-09	3.31442e-06	Acap1
Ly6c2/ENSMUSG00000022584.10/protein_coding	71.2969	-0.463627	0.0809356	-5.72835	1.01413e-08	3.31442e-06	Ly6c2
Col8a2/ENSMUSG00000056174.8/protein_coding	4.55566	-0.399691	0.0698926	-5.71864	1.0738e-08	3.44195e-06	Col8a2
Chchd10/ENSMUSG00000049422.6/protein_coding	10.1031	-0.519104	0.0910891	-5.69886	1.20612e-08	3.79312e-06	Chchd10
Ntrk2/ENSMUSG00000055254.10/protein_coding	7.70534	-0.519115	0.0914703	-5.67523	1.38499e-08	4.19853e-06	Ntrk2
Sgms2/ENSMUSG00000050931.6/protein_coding	6.49695	-0.373722	0.0658519	-5.67518	1.3854e-08	4.19853e-06	Sgms2
S100a6/ENSMUSG00000001025.4/protein_coding	48.054	-0.508339	0.0900113	-5.6475	1.62799e-08	4.84559e-06	S100a6
Igfbp2/ENSMUSG00000039323.14/protein_coding	18.9687	-0.395288	0.0703523	-5.6187	1.92404e-08	5.62628e-06	Igfbp2
Igf2/ENSMUSG00000048583.12/protein_coding	5.3161	-0.411209	0.0734631	-5.59749	2.17479e-08	6.24989e-06	Igf2
Abat/ENSMUSG00000057880.8/protein_coding	11.5858	-0.540779	0.0975161	-5.54554	2.93047e-08	8.14085e-06	Abat
Fcnb/ENSMUSG00000026835.11/protein_coding	5.58391	-0.35646	0.0642533	-5.54774	2.8939e-08	8.14085e-06	Fcnb
Mrgpra2b/ENSMUSG00000096719.1/protein_coding	6.03143	-0.336284	0.0607589	-5.53472	3.11719e-08	8.5176e-06	Mrgpra2b
Slfn4/ENSMUSG00000000204.11/protein_coding	33.333	-0.346052	0.0627142	-5.51793	3.43023e-08	9.22179e-06	Slfn4
Dbi/ENSMUSG00000026385.12/protein_coding	235.907	-0.412228	0.0748662	-5.5062	3.66667e-08	9.70096e-06	Dbi
Pygl/ENSMUSG00000021069.12/protein_coding	201.766	-0.581059	0.106743	-5.44353	5.2236e-08	1.33949e-05	Pygl
Slc38a3/ENSMUSG00000010064.11/protein_coding	4.6037	-0.409919	0.0752893	-5.44459	5.19252e-08	1.33949e-05	Slc38a3
Ttc28/ENSMUSG00000033209.13/protein_coding	680.977	0.355538	0.0654353	5.43343	5.52813e-08	1.3961e-05	Ttc28
Il1rn/ENSMUSG00000026981.11/protein_coding	20.7989	-0.546222	0.100659	-5.42647	5.74785e-08	1.42993e-05	Il1rn
9830107B12Rik/ENSMUSG00000073386.4/protein_coding	5.5697	-0.326067	0.0603527	-5.40268	6.5651e-08	1.60922e-05	9830107B12Rik
Serpinb1a/ENSMUSG00000044734.11/protein_coding	18.0017	-0.337217	0.0625776	-5.38878	7.09385e-08	1.71363e-05	Serpinb1a
Fpr1/ENSMUSG00000045551.7/protein_coding	20.2902	-0.481864	0.0895022	-5.38382	7.29215e-08	1.73636e-05	Fpr1
Cxcr2/ENSMUSG00000026180.8/protein_coding	34.1948	-0.330004	0.0617471	-5.34446	9.0689e-08	2.12902e-05	Cxcr2
I830127L07Rik/ENSMUSG00000102051.1/transcribed_unprocessed_pseudogene	16.3521	-0.34932	0.0654331	-5.33858	9.3677e-08	2.13891e-05	I830127L07Rik
Ltb4r1/ENSMUSG00000046908.5/protein_coding	21.1249	-0.550991	0.10317	-5.34059	9.2644e-08	2.13891e-05	Ltb4r1
Nedd4/ENSMUSG00000032216.10/protein_coding	14.9178	-0.576517	0.108102	-5.33308	9.65606e-08	2.17496e-05	Nedd4
Nlrp12/ENSMUSG00000078817.3/protein_coding	6.41206	-0.327469	0.0615322	-5.32191	1.02686e-07	2.25206e-05	Nlrp12
Stk39/ENSMUSG00000027030.11/protein_coding	11.4047	-0.457188	0.0858859	-5.32321	1.01954e-07	2.25206e-05	Stk39
A2m/ENSMUSG00000030111.8/protein_coding	5.02013	-0.378785	0.0716107	-5.2895	1.22653e-07	2.65504e-05	A2m
Lsp1/ENSMUSG00000018819.6/protein_coding	699.358	-0.446033	0.0844949	-5.27881	1.30025e-07	2.74336e-05	Lsp1
Slfn1/ENSMUSG00000078763.2/protein_coding	24.5711	-0.480163	0.0909349	-5.28029	1.28979e-07	2.74336e-05	Slfn1
Il18rap/ENSMUSG00000026068.7/protein_coding	18.0676	-0.542122	0.103004	-5.26312	1.41631e-07	2.91444e-05	Il18rap
Slpi/ENSMUSG00000017002.10/protein_coding	33.3666	-0.31316	0.0594818	-5.2648	1.4034e-07	2.91444e-05	Slpi
C3/ENSMUSG00000024164.11/protein_coding	85.9515	-0.477539	0.0908532	-5.25616	1.47091e-07	2.98989e-05	C3
Asprv1/ENSMUSG00000033508.6/protein_coding	5.17725	-0.318218	0.0608553	-5.22909	1.7035e-07	3.42095e-05	Asprv1
Gsn/ENSMUSG00000026879.10/protein_coding	123.352	-0.588236	0.112572	-5.22542	1.73763e-07	3.44795e-05	Gsn
Cd177/ENSMUSG00000052212.5/protein_coding	112.658	-0.312326	0.0598956	-5.21452	1.84298e-07	3.59632e-05	Cd177
Rab3d/ENSMUSG00000019066.9/protein_coding	73.1277	-0.578861	0.111036	-5.21326	1.85555e-07	3.59632e-05	Rab3d
Aqp1/ENSMUSG00000004655.5/protein_coding	3.09797	-0.324771	0.062696	-5.1801	2.21765e-07	4.24871e-05	Aqp1
Clec12a/ENSMUSG00000053063.7/protein_coding	69.4442	-0.579925	0.112086	-5.17395	2.29199e-07	4.29245e-05	Clec12a
Ezr/ENSMUSG00000052397.8/protein_coding	87.618	-0.559815	0.108185	-5.17461	2.2839e-07	4.29245e-05	Ezr
Htr2c/ENSMUSG00000041380.9/protein_coding	2.44438	-0.322361	0.0624907	-5.15854	2.48889e-07	4.60943e-05	Htr2c
Ankrd22/ENSMUSG00000024774.11/protein_coding	2.81758	-0.307473	0.0598845	-5.13444	2.82992e-07	5.1472e-05	Ankrd22
Steap1/ENSMUSG00000015652.5/protein_coding	2.27853	-0.311774	0.0607309	-5.1337	2.84103e-07	5.1472e-05	Steap1
Mmp25/ENSMUSG00000023903.7/protein_coding	14.595	-0.475042	0.0926551	-5.12699	2.9441e-07	5.27658e-05	Mmp25
Anxa2/ENSMUSG00000032231.10/protein_coding	124.83	-0.487903	0.0954242	-5.11298	3.17108e-07	5.56553e-05	Anxa2
Hdc/ENSMUSG00000027360.5/protein_coding	27.7065	-0.29454	0.057607	-5.11292	3.1721e-07	5.56553e-05	Hdc
Hmgn2/ENSMUSG00000003038.11/protein_coding	1085.96	-0.342303	0.0670104	-5.1082	3.25243e-07	5.64704e-05	Hmgn2
Slc2a12/ENSMUSG00000037490.5/protein_coding	6.55782	-0.361314	0.0709181	-5.09481	3.4909e-07	5.99859e-05	Slc2a12
Atp1a2/ENSMUSG00000007097.10/protein_coding	12.2744	-0.518457	0.103043	-5.03148	4.86715e-07	8.27813e-05	Atp1a2
Slco4c1/ENSMUSG00000040693.7/protein_coding	3.79539	-0.299209	0.0595503	-5.02448	5.04796e-07	8.49893e-05	Slco4c1
Hp/ENSMUSG00000031722.9/protein_coding	86.3686	-0.345571	0.0693732	-4.98133	6.31485e-07	0.000104267	Hp
Mapk13/ENSMUSG00000004864.8/protein_coding	4.60818	-0.302905	0.0608092	-4.98123	6.31809e-07	0.000104267	Mapk13
Ccr1l1/ENSMUSG00000064039.3/protein_coding	262.425	0.45506	0.091661	4.96459	6.88464e-07	0.000112503	Ccr1l1
Slc2a3/ENSMUSG00000003153.6/protein_coding	103.162	-0.559514	0.112841	-4.95842	7.10692e-07	0.000115008	Slc2a3
Rasgrp4/ENSMUSG00000030589.11/protein_coding	70.4168	-0.52944	0.107366	-4.93117	8.17385e-07	0.000131002	Rasgrp4
Uqcc2/ENSMUSG00000024208.11/protein_coding	156.651	-0.497902	0.10117	-4.92144	8.59085e-07	0.000136374	Uqcc2
Limd1/ENSMUSG00000025239.2/protein_coding	456.038	0.380936	0.0776034	4.90875	9.16575e-07	0.000144127	Limd1
Alox15/ENSMUSG00000018924.6/protein_coding	8.85385	-0.310626	0.0635439	-4.88837	1.01676e-06	0.000158386	Alox15
Trem3/ENSMUSG00000041754.5/protein_coding	21.1116	-0.413374	0.0846258	-4.88473	1.03571e-06	0.000159844	Trem3
Atp5h/ENSMUSG00000034566.6/protein_coding	499.843	-0.323566	0.0663058	-4.87991	1.06135e-06	0.000162298	Atp5h
Lck/ENSMUSG00000000409.10/protein_coding	9.6776	-0.45094	0.092571	-4.87129	1.10873e-06	0.000168004	Lck
Slc29a4/ENSMUSG00000050822.7/protein_coding	5.83948	-0.328252	0.067529	-4.86091	1.16848e-06	0.000175461	Slc29a4
Uqcr10/ENSMUSG00000059534.8/protein_coding	257.907	-0.420311	0.086827	-4.84079	1.29326e-06	0.000192465	Uqcr10
Prdx1/ENSMUSG00000028691.8/protein_coding	1861.53	-0.320464	0.0664026	-4.82607	1.39253e-06	0.000205405	Prdx1
Rpl35/ENSMUSG00000062997.6/protein_coding	231.487	-0.461779	0.0957303	-4.82375	1.40882e-06	0.000205985	Rpl35
Lgals1/ENSMUSG00000068220.5/protein_coding	35.2267	-0.543329	0.112795	-4.81696	1.45761e-06	0.000211265	Lgals1
Rbp1/ENSMUSG00000046402.10/protein_coding	4.21056	-0.311566	0.0647187	-4.81415	1.47825e-06	0.00021241	Rbp1
Cyba/ENSMUSG00000006519.10/protein_coding	3811.12	-0.389643	0.0811017	-4.80438	1.55232e-06	0.000221146	Cyba
AB124611/ENSMUSG00000057191.9/protein_coding	36.0785	-0.541081	0.112867	-4.79396	1.63518e-06	0.000230976	AB124611
Il1b/ENSMUSG00000027398.9/protein_coding	70.1578	-0.518577	0.108316	-4.78761	1.68778e-06	0.000232896	Il1b
Mgl2/ENSMUSG00000040950.9/protein_coding	89.8024	-0.532409	0.111165	-4.78937	1.67307e-06	0.000232896	Mgl2
Rps14/ENSMUSG00000024608.6/protein_coding	723.74	-0.446035	0.0931712	-4.78727	1.69069e-06	0.000232896	Rps14
Calml4/ENSMUSG00000032246.9/protein_coding	4.00419	-0.332659	0.0695209	-4.78503	1.70964e-06	0.000233577	Calml4
Cox4i1/ENSMUSG00000031818.8/protein_coding	989.822	-0.341723	0.0714562	-4.78227	1.73327e-06	0.000234879	Cox4i1
Tbc1d10c/ENSMUSG00000040247.5/protein_coding	30.6735	-0.533165	0.111651	-4.77529	1.7945e-06	0.000241215	Tbc1d10c
Slc13a4/ENSMUSG00000029843.4/protein_coding	5.24411	-0.344176	0.0721958	-4.76726	1.86751e-06	0.000249021	Slc13a4
Acpp/ENSMUSG00000032561.10/protein_coding	3.81694	-0.266075	0.0559043	-4.75948	1.94095e-06	0.000256759	Acpp
Aldh2/ENSMUSG00000029455.10/protein_coding	485.594	-0.356143	0.0748636	-4.75722	1.96277e-06	0.000257602	Aldh2
Elovl7/ENSMUSG00000021696.8/protein_coding	3.96032	-0.336654	0.0708757	-4.74991	2.03505e-06	0.000265001	Elovl7
Cd63/ENSMUSG00000025351.9/protein_coding	2527.45	-0.313558	0.0662339	-4.7341	2.20025e-06	0.000280236	Cd63
Padi4/ENSMUSG00000025330.6/protein_coding	20.5706	-0.260467	0.0549995	-4.73581	2.18183e-06	0.000280236	Padi4
Prdx5/ENSMUSG00000024953.12/protein_coding	732.09	-0.373942	0.0789924	-4.7339	2.20248e-06	0.000280236	Prdx5
Col8a1/ENSMUSG00000068196.4/protein_coding	2.9084	-0.316742	0.0669318	-4.73231	2.21984e-06	0.000280305	Col8a1
Pxylp1/ENSMUSG00000043587.11/protein_coding	4.76381	-0.369651	0.0782211	-4.72573	2.29296e-06	0.000287361	Pxylp1
Ceacam10/ENSMUSG00000054169.6/protein_coding	3.95698	-0.260063	0.0553876	-4.69534	2.66163e-06	0.000331075	Ceacam10
Elane/ENSMUSG00000020125.6/protein_coding	2.68422	-0.254085	0.0541705	-4.69047	2.72579e-06	0.000336544	Elane
Fam101b/ENSMUSG00000020846.6/protein_coding	11.7381	-0.258979	0.0553187	-4.68159	2.84662e-06	0.000348878	Fam101b
Nkg7/ENSMUSG00000004612.8/protein_coding	12.1399	-0.368942	0.0789437	-4.67349	2.9613e-06	0.000360285	Nkg7
Acot13/ENSMUSG00000006717.6/protein_coding	229.855	-0.373512	0.0801428	-4.66059	3.15311e-06	0.000379741	Acot13
Cox6b1/ENSMUSG00000036751.6/protein_coding	588.076	-0.371781	0.0797865	-4.65969	3.16678e-06	0.000379741	Cox6b1
Mgst1/ENSMUSG00000008540.7/protein_coding	37.2327	-0.341478	0.0735424	-4.64328	3.42926e-06	0.000407612	Mgst1
Rpl41/ENSMUSG00000093674.3/protein_coding	487.468	-0.408587	0.0880168	-4.64214	3.44812e-06	0.000407612	Rpl41
Lgals3/ENSMUSG00000050335.12/protein_coding	123.754	-0.508231	0.109739	-4.63128	3.63405e-06	0.000424213	Lgals3
Rnf144a/ENSMUSG00000020642.8/protein_coding	12.4336	-0.355747	0.0768189	-4.63098	3.63945e-06	0.000424213	Rnf144a
Prr32/ENSMUSG00000037086.3/protein_coding	2.80246	-0.280389	0.0606224	-4.62516	3.74306e-06	0.000433259	Prr32
Aldoc/ENSMUSG00000017390.11/protein_coding	22.7832	-0.473144	0.102387	-4.62113	3.81649e-06	0.000438712	Aldoc
Prelp/ENSMUSG00000041577.5/protein_coding	3.08288	-0.333006	0.0722172	-4.61117	4.00406e-06	0.000457122	Prelp
Itgb2l/ENSMUSG00000000157.11/protein_coding	24.0718	-0.239091	0.0518708	-4.60935	4.03937e-06	0.000458015	Itgb2l
Cebpe/ENSMUSG00000052435.6/protein_coding	3.44112	-0.265751	0.0576925	-4.60634	4.09818e-06	0.000458446	Cebpe
Wfdc17/ENSMUSG00000069792.5/protein_coding	44.1957	-0.514546	0.111702	-4.60643	4.09634e-06	0.000458446	Wfdc17
Lilrb4/ENSMUSG00000062593.11/protein_coding	131.78	-0.4806	0.105078	-4.57373	4.79126e-06	0.000532405	Lilrb4
Cnn2/ENSMUSG00000004665.6/protein_coding	350.64	-0.448511	0.0983955	-4.55824	5.15838e-06	0.000558311	Cnn2
Itih5/ENSMUSG00000025780.7/protein_coding	2.43228	-0.253467	0.0556032	-4.55849	5.15219e-06	0.000558311	Itih5
Plin3/ENSMUSG00000024197.9/protein_coding	178.173	-0.396793	0.0870131	-4.56015	5.11164e-06	0.000558311	Plin3
Rhou/ENSMUSG00000039960.5/protein_coding	4.51491	-0.287647	0.063089	-4.55939	5.13031e-06	0.000558311	Rhou
Otx2/ENSMUSG00000021848.11/protein_coding	3.2442	-0.317607	0.0697409	-4.55409	5.26118e-06	0.000565764	Otx2
Hspb8/ENSMUSG00000041548.4/protein_coding	2.18812	-0.258445	0.0572186	-4.51679	6.27831e-06	0.00066654	Hspb8
Lrg1/ENSMUSG00000037095.7/protein_coding	13.2	-0.233392	0.0516572	-4.51808	6.24015e-06	0.00066654	Lrg1
Bloc1s1/ENSMUSG00000090247.3/protein_coding	177.993	-0.381826	0.0845609	-4.5154	6.3197e-06	0.000666688	Bloc1s1
Pum2/ENSMUSG00000020594.10/protein_coding	404.541	0.332017	0.0736616	4.50733	6.56483e-06	0.000688193	Pum2
Glipr2/ENSMUSG00000028480.10/protein_coding	27.7193	-0.353028	0.0783756	-4.50431	6.65896e-06	0.000693697	Glipr2
Fpr2/ENSMUSG00000052270.7/protein_coding	7.06215	-0.313237	0.0698389	-4.48513	7.28686e-06	0.000754394	Fpr2
Ndufa3/ENSMUSG00000035674.9/protein_coding	378.079	-0.310741	0.0693236	-4.48247	7.37854e-06	0.000759169	Ndufa3
Clic6/ENSMUSG00000022949.5/protein_coding	18.1552	-0.277298	0.0619478	-4.47631	7.59442e-06	0.000776587	Clic6
Dnajc15/ENSMUSG00000022013.3/protein_coding	148.459	-0.474674	0.106082	-4.4746	7.65533e-06	0.000778043	Dnajc15
Cd24a/ENSMUSG00000047139.8/protein_coding	19.0162	-0.239907	0.0536475	-4.47192	7.75216e-06	0.000783109	Cd24a
Tmsb10/ENSMUSG00000079523.4/protein_coding	171.163	-0.441616	0.0989393	-4.4635	8.06314e-06	0.000809617	Tmsb10
Il1r2/ENSMUSG00000026073.9/protein_coding	11.4389	-0.316765	0.0709888	-4.46218	8.11284e-06	0.000809729	Il1r2
Ppia/ENSMUSG00000071866.7/protein_coding	5297.09	-0.255055	0.0571938	-4.45949	8.21538e-06	0.000815083	Ppia
Sema3b/ENSMUSG00000057969.11/protein_coding	3.54629	-0.301461	0.0677473	-4.44979	8.59556e-06	0.000847756	Sema3b
Gm14548/ENSMUSG00000074417.9/protein_coding	14.4542	-0.347649	0.0781894	-4.44624	8.73846e-06	0.000856781	Gm14548
S100a1/ENSMUSG00000044080.9/protein_coding	59.2946	-0.485434	0.109387	-4.43777	9.0894e-06	0.000885977	S100a1
Ndufb9/ENSMUSG00000022354.3/protein_coding	488.804	-0.353549	0.0797038	-4.43579	9.17371e-06	0.000888997	Ndufb9
Cachd1/ENSMUSG00000028532.10/protein_coding	2.47555	-0.243418	0.0549687	-4.4283	9.498e-06	0.000905118	Cachd1
Ifnlr1/ENSMUSG00000062157.6/protein_coding	2.06191	-0.24437	0.0551852	-4.42818	9.50298e-06	0.000905118	Ifnlr1
Mt3/ENSMUSG00000031760.8/protein_coding	5.0596	-0.307051	0.0693195	-4.4295	9.44515e-06	0.000905118	Mt3
Rps9/ENSMUSG00000006333.10/protein_coding	1182.74	-0.317992	0.0718383	-4.4265	9.57731e-06	0.000907015	Rps9
Atp5e/ENSMUSG00000016252.7/protein_coding	232.614	-0.445184	0.100824	-4.41547	1.0079e-05	0.000949134	Atp5e
Drc7/ENSMUSG00000031786.6/protein_coding	5.34876	-0.274716	0.0625373	-4.39283	1.11883e-05	0.00104768	Drc7
Syne1/ENSMUSG00000096054.2/protein_coding	10.2341	-0.237454	0.0542454	-4.3774	1.20104e-05	0.00111838	Syne1
2010002M12Rik/ENSMUSG00000067297.4/protein_coding	2.96471	-0.252593	0.0578898	-4.36335	1.28089e-05	0.00116666	2010002M12Rik
Crip1/ENSMUSG00000006360.7/protein_coding	55.0506	-0.490298	0.112354	-4.36387	1.27779e-05	0.00116666	Crip1
Polr1d/ENSMUSG00000029642.7/protein_coding	344.634	-0.283466	0.064941	-4.36498	1.27135e-05	0.00116666	Polr1d
Tppp/ENSMUSG00000021573.10/protein_coding	1461.74	0.253747	0.058128	4.36532	1.26939e-05	0.00116666	Tppp
Arpc5/ENSMUSG00000008475.9/protein_coding	2518.6	-0.322669	0.0740407	-4.35799	1.3126e-05	0.00118261	Arpc5
Mgst2/ENSMUSG00000074604.5/protein_coding	8.01585	-0.383895	0.0880671	-4.35912	1.30587e-05	0.00118261	Mgst2
Rpl19/ENSMUSG00000017404.8/protein_coding	700.7	-0.342866	0.0788557	-4.34802	1.37369e-05	0.00123101	Rpl19
Snrpd2/ENSMUSG00000040824.2/protein_coding	96.6531	-0.449769	0.103507	-4.34528	1.39097e-05	0.00123983	Snrpd2
Rpl36/ENSMUSG00000057863.5/protein_coding	238.879	-0.396406	0.0912651	-4.34346	1.40255e-05	0.00124349	Rpl36
Hopx/ENSMUSG00000059325.10/protein_coding	9.40236	-0.366247	0.0843762	-4.34065	1.42064e-05	0.00124628	Hopx
Itgb8/ENSMUSG00000025321.10/protein_coding	2.88573	-0.270597	0.062328	-4.34149	1.41517e-05	0.00124628	Itgb8
Adpgk/ENSMUSG00000025236.10/protein_coding	363.165	-0.354999	0.0818291	-4.33831	1.43585e-05	0.00125303	Adpgk
Sec24c/ENSMUSG00000039367.9/protein_coding	1994.4	0.1768	0.0409034	4.32238	1.54355e-05	0.00133999	Sec24c
Bud31/ENSMUSG00000038722.13/protein_coding	340.583	-0.330835	0.0765796	-4.32014	1.55928e-05	0.00134663	Bud31
Abca4/ENSMUSG00000028125.10/protein_coding	3.70164	-0.259	0.0599675	-4.319	1.56737e-05	0.00134664	Abca4
Gzmb/ENSMUSG00000015437.4/protein_coding	12.3135	-0.328447	0.0761309	-4.31424	1.60151e-05	0.00136892	Gzmb
Mmp8/ENSMUSG00000005800.2/protein_coding	163.492	-0.213941	0.0496035	-4.31303	1.61033e-05	0.00136944	Mmp8
Gpx1/ENSMUSG00000063856.7/protein_coding	2787.28	-0.351951	0.0816921	-4.30826	1.64545e-05	0.0013922	Gpx1
Cbl/ENSMUSG00000034342.8/protein_coding	1089.82	0.322075	0.0748689	4.30186	1.69371e-05	0.00142579	Cbl
AA467197/ENSMUSG00000033213.12/protein_coding	3.26855	-0.274352	0.063876	-4.29507	1.74637e-05	0.00144371	AA467197
Cpne2/ENSMUSG00000034361.5/protein_coding	22.8917	-0.476122	0.110858	-4.29488	1.74786e-05	0.00144371	Cpne2
Pfkp/ENSMUSG00000021196.9/protein_coding	39.4687	-0.483485	0.112578	-4.29466	1.74964e-05	0.00144371	Pfkp
Uqcr11/ENSMUSG00000020163.8/protein_coding	419.655	-0.399927	0.0930617	-4.29744	1.72782e-05	0.00144371	Uqcr11
Calm1/ENSMUSG00000001175.9/protein_coding	2067.87	-0.220529	0.051454	-4.28595	1.81959e-05	0.00149404	Calm1
Gpr97/ENSMUSG00000060470.6/protein_coding	4.40771	-0.227176	0.0531341	-4.27551	1.90698e-05	0.00155811	Gpr97
Car14/ENSMUSG00000038526.10/protein_coding	3.35601	-0.271824	0.0636234	-4.27239	1.93391e-05	0.00157241	Car14
Pcp4l1/ENSMUSG00000038370.6/protein_coding	6.88412	-0.308712	0.0724057	-4.26365	2.01117e-05	0.00162729	Pcp4l1
Myl6/ENSMUSG00000090841.1/protein_coding	778.278	-0.303139	0.0711751	-4.25905	2.05294e-05	0.00165306	Myl6
Nfib/ENSMUSG00000008575.13/protein_coding	2.20048	-0.27031	0.0634987	-4.25694	2.07242e-05	0.00166073	Nfib
Mapk4/ENSMUSG00000024558.8/protein_coding	2.30581	-0.258896	0.0608576	-4.25413	2.09867e-05	0.00166574	Mapk4
Smarcc1/ENSMUSG00000032481.12/protein_coding	556.292	0.24124	0.0566972	4.25489	2.09149e-05	0.00166574	Smarcc1
Arel1/ENSMUSG00000042350.9/protein_coding	818.061	0.319422	0.0751383	4.25113	2.12696e-05	0.00168019	Arel1
Atp5k/ENSMUSG00000050856.12/protein_coding	88.3373	-0.405324	0.0954699	-4.24556	2.18047e-05	0.00169042	Atp5k
F730016J06Rik/ENSMUSG00000086425.3/lincRNA	1.85456	-0.213511	0.0502813	-4.24632	2.17311e-05	0.00169042	F730016J06Rik
Gmfg/ENSMUSG00000060791.11/protein_coding	430.756	-0.332078	0.0782115	-4.2459	2.17721e-05	0.00169042	Gmfg
Lyz2/ENSMUSG00000069516.7/protein_coding	8687.21	-0.480082	0.113069	-4.24592	2.17697e-05	0.00169042	Lyz2
Immp1l/ENSMUSG00000042670.5/protein_coding	219.94	-0.387749	0.0915014	-4.23763	2.25894e-05	0.00174315	Immp1l
Gadd45gip1/ENSMUSG00000033751.5/protein_coding	176.431	-0.361716	0.0855257	-4.22932	2.34394e-05	0.00180041	Gadd45gip1
Prlr/ENSMUSG00000005268.16/protein_coding	4.74431	-0.291736	0.0690674	-4.22394	2.40071e-05	0.00183555	Prlr
Pi16/ENSMUSG00000024011.12/protein_coding	15.1091	-0.350613	0.0830498	-4.22172	2.4245e-05	0.00184527	Pi16
Slc29a3/ENSMUSG00000020100.11/protein_coding	8972.99	0.219527	0.0521331	4.21089	2.54369e-05	0.00192719	Slc29a3
Arg2/ENSMUSG00000021125.6/protein_coding	5.55417	-0.294605	0.0700891	-4.20329	2.63065e-05	0.00198406	Arg2
Clec10a/ENSMUSG00000000318.12/protein_coding	45.6366	-0.472286	0.112859	-4.18474	2.85487e-05	0.00214347	Clec10a
Gpx4/ENSMUSG00000075706.6/protein_coding	903.507	-0.403175	0.0965392	-4.17628	2.96311e-05	0.00221476	Gpx4
Camp/ENSMUSG00000038357.9/protein_coding	235.162	-0.198512	0.047627	-4.16805	3.07211e-05	0.00228598	Camp
Pstpip1/ENSMUSG00000032322.10/protein_coding	47.6355	-0.467345	0.112307	-4.16132	3.16407e-05	0.00234395	Pstpip1
2410015M20Rik/ENSMUSG00000049760.5/protein_coding	166.133	-0.401076	0.0964607	-4.15792	3.21155e-05	0.00235826	2410015M20Rik
Psmb3/ENSMUSG00000069744.7/protein_coding	750.469	-0.272594	0.0655604	-4.15791	3.21169e-05	0.00235826	Psmb3
Atp7a/ENSMUSG00000033792.8/protein_coding	1142.95	0.243853	0.0586853	4.15527	3.24907e-05	0.00237524	Atp7a
S100a8/ENSMUSG00000056054.8/protein_coding	1232.04	-0.196973	0.0474753	-4.14895	3.33999e-05	0.00241105	S100a8
Serpinh1/ENSMUSG00000070436.7/protein_coding	1.9528	-0.23831	0.0574358	-4.14916	3.33703e-05	0.00241105	Serpinh1
Stra6/ENSMUSG00000032327.10/protein_coding	1.76126	-0.210944	0.050844	-4.14885	3.34144e-05	0.00241105	Stra6
Cd300lf/ENSMUSG00000047798.11/protein_coding	48.0208	-0.441747	0.106524	-4.14692	3.36975e-05	0.00242099	Cd300lf
Rnf145/ENSMUSG00000019189.9/protein_coding	2095.12	0.230246	0.0555499	4.14486	3.40027e-05	0.00243243	Rnf145
G0s2/ENSMUSG00000009633.3/protein_coding	14.7037	-0.394098	0.0952972	-4.13546	3.54243e-05	0.0025233	G0s2
Tesk1/ENSMUSG00000028458.8/protein_coding	807.803	0.221897	0.0537222	4.13045	3.62052e-05	0.00256795	Tesk1
Steap2/ENSMUSG00000015653.9/protein_coding	1.91375	-0.221785	0.0537108	-4.12924	3.63965e-05	0.00257058	Steap2
Ncr1/ENSMUSG00000062524.3/protein_coding	4.40464	-0.222598	0.0540692	-4.11691	3.83978e-05	0.00270049	Ncr1
Cryab/ENSMUSG00000032060.9/protein_coding	11.9639	-0.416813	0.101448	-4.10866	3.97968e-05	0.00278712	Cryab
4930438A08Rik/ENSMUSG00000069873.3/protein_coding	4.47816	-0.271927	0.0662656	-4.1036	4.06777e-05	0.00282507	4930438A08Rik
AW112010/ENSMUSG00000075010.4/protein_coding	170.81	-0.356408	0.0868381	-4.10429	4.05564e-05	0.00282507	AW112010
Cnn3/ENSMUSG00000053931.7/protein_coding	11.4663	-0.401341	0.097861	-4.10113	4.11143e-05	0.00284354	Cnn3
Tmem154/ENSMUSG00000056498.9/protein_coding	68.6891	-0.460836	0.112475	-4.09723	4.18123e-05	0.0028753	Tmem154
Wfdc21/ENSMUSG00000051748.2/protein_coding	32.5442	-0.19286	0.0470776	-4.09664	4.19186e-05	0.0028753	Wfdc21
Klf5/ENSMUSG00000005148.7/protein_coding	1.75732	-0.212395	0.0518872	-4.0934	4.25096e-05	0.00290389	Klf5
Ago4/ENSMUSG00000042500.11/protein_coding	182.039	0.355544	0.0871821	4.07818	4.53897e-05	0.00307658	Ago4
Cyb561/ENSMUSG00000019590.12/protein_coding	5.23336	-0.26477	0.0649249	-4.07809	4.54066e-05	0.00307658	Cyb561
Gm10177/ENSMUSG00000090136.4/transcribed_processed_pseudogene	147.62	-0.410872	0.100832	-4.07481	4.60526e-05	0.00310771	Gm10177
P2ry6/ENSMUSG00000048779.4/protein_coding	3529.53	0.223201	0.0547974	4.07321	4.63704e-05	0.00311654	P2ry6
H3f3a/ENSMUSG00000060743.8/protein_coding	2622.19	-0.273278	0.0672693	-4.06245	4.85602e-05	0.00325061	H3f3a
Uqcrh/ENSMUSG00000063882.8/protein_coding	244.613	-0.404325	0.0997582	-4.05305	5.05537e-05	0.00337052	Uqcrh
Cbr1/ENSMUSG00000051483.8/protein_coding	305.374	-0.330698	0.0816336	-4.051	5.09993e-05	0.00338668	Cbr1
Ndfip1/ENSMUSG00000024425.3/protein_coding	1420.22	-0.304239	0.0752583	-4.04259	5.28634e-05	0.00348272	Ndfip1
Retnlg/ENSMUSG00000022651.5/protein_coding	161.806	-0.187687	0.046421	-4.04315	5.27369e-05	0.00348272	Retnlg
S100a9/ENSMUSG00000056071.8/protein_coding	1126.31	-0.187372	0.0463889	-4.03915	5.36448e-05	0.00352028	S100a9
Cttn/ENSMUSG00000031078.11/protein_coding	3.70362	-0.289579	0.0719454	-4.02498	5.69805e-05	0.00372451	Cttn
Rpl13a/ENSMUSG00000074129.8/protein_coding	511.637	-0.363215	0.0905211	-4.01249	6.00822e-05	0.00391191	Rpl13a
Aes/ENSMUSG00000054452.9/protein_coding	536.889	-0.236937	0.0590855	-4.01008	6.06994e-05	0.00393672	Aes
Fis1/ENSMUSG00000019054.9/protein_coding	505.379	-0.270636	0.0676199	-4.00231	6.27272e-05	0.00405247	Fis1
Ndufa11/ENSMUSG00000002379.6/protein_coding	268.859	-0.333489	0.0833476	-4.00119	6.30258e-05	0.00405604	Ndufa11
Pdlim7/ENSMUSG00000021493.11/protein_coding	7.54972	-0.327695	0.0820268	-3.99498	6.47001e-05	0.00414777	Pdlim7
Ssh2/ENSMUSG00000037926.11/protein_coding	10394.5	0.242402	0.0608033	3.98665	6.70119e-05	0.00427952	Ssh2
Tbc1d2/ENSMUSG00000039813.10/protein_coding	8.66389	-0.378562	0.0950777	-3.98161	6.84503e-05	0.00435469	Tbc1d2
Fkbp5/ENSMUSG00000024222.12/protein_coding	779.968	0.341499	0.0857975	3.9803	6.88298e-05	0.00436218	Fkbp5
Gm2000/ENSMUSG00000078193.2/protein_coding	152.908	-0.398705	0.100257	-3.97682	6.98426e-05	0.0043842	Gm2000
Med28/ENSMUSG00000015804.10/protein_coding	568.779	-0.317506	0.0798517	-3.9762	7.00254e-05	0.0043842	Med28
Plxna4/ENSMUSG00000029765.11/protein_coding	1175.46	0.310315	0.078056	3.97554	7.02196e-05	0.0043842	Plxna4
Sppl3/ENSMUSG00000029550.8/protein_coding	1840.3	0.239101	0.0601436	3.97551	7.02292e-05	0.0043842	Sppl3
Cstb/ENSMUSG00000005054.6/protein_coding	346.911	-0.307967	0.0775053	-3.97349	7.08264e-05	0.00440498	Cstb
Trem1/ENSMUSG00000042265.9/protein_coding	14.159	-0.288992	0.0727636	-3.97165	7.13758e-05	0.00442265	Trem1
Rps3/ENSMUSG00000030744.8/protein_coding	1257.15	-0.322258	0.0811753	-3.96991	7.19011e-05	0.00443869	Rps3
Slc9a1/ENSMUSG00000028854.9/protein_coding	566.716	0.283869	0.0715833	3.96557	7.32193e-05	0.00450339	Slc9a1
Fxyd1/ENSMUSG00000036570.10/protein_coding	2.33204	-0.22729	0.0573419	-3.96377	7.37748e-05	0.00452088	Fxyd1
Tmem256/ENSMUSG00000070394.6/protein_coding	240.53	-0.414261	0.104564	-3.96181	7.4385e-05	0.00454157	Tmem256
Camk1d/ENSMUSG00000039145.12/protein_coding	1418.68	0.260606	0.065809	3.96003	7.49401e-05	0.00454219	Camk1d
Mrpl14/ENSMUSG00000023939.7/protein_coding	125.715	-0.408664	0.10318	-3.96071	7.47274e-05	0.00454219	Mrpl14
Fn1/ENSMUSG00000026193.11/protein_coding	96.7858	-0.313435	0.0794343	-3.94584	7.95208e-05	0.00478188	Fn1
Nme2/ENSMUSG00000020857.7/protein_coding	293.676	-0.361198	0.0915952	-3.94342	8.03292e-05	0.00478188	Nme2
Nt5e/ENSMUSG00000032420.7/protein_coding	3.88179	-0.257813	0.0653239	-3.94669	7.92397e-05	0.00478188	Nt5e
Qser1/ENSMUSG00000074994.4/protein_coding	196.762	0.404895	0.102653	3.94429	8.00377e-05	0.00478188	Qser1
Zswim6/ENSMUSG00000032846.9/protein_coding	352.071	0.354266	0.0898258	3.94393	8.01579e-05	0.00478188	Zswim6
Churc1/ENSMUSG00000090258.3/protein_coding	218.233	-0.386891	0.0983041	-3.93566	8.297e-05	0.00488733	Churc1
Herc2/ENSMUSG00000030451.11/protein_coding	2141.27	0.293902	0.0746934	3.93478	8.32735e-05	0.00488733	Herc2
Ndufs8/ENSMUSG00000059734.6/protein_coding	683.778	-0.272241	0.0691737	-3.93561	8.29862e-05	0.00488733	Ndufs8
Wdr86/ENSMUSG00000055235.7/protein_coding	2.65734	-0.245874	0.06248	-3.93524	8.31133e-05	0.00488733	Wdr86
Clec4d/ENSMUSG00000030144.2/protein_coding	2.95761	-0.214173	0.0544932	-3.93028	8.48472e-05	0.00496222	Clec4d
Phb/ENSMUSG00000038845.7/protein_coding	446.269	-0.324177	0.0826133	-3.92403	8.70816e-05	0.00507509	Phb
Rps27l/ENSMUSG00000036781.9/protein_coding	310.512	-0.343272	0.0875158	-3.9224	8.76701e-05	0.00509159	Rps27l
Rn7sk/ENSMUSG00000065037.1/misc_RNA	97.1633	-0.432249	0.110226	-3.92149	8.80015e-05	0.00509309	Rn7sk
Acvr1/ENSMUSG00000026836.11/protein_coding	617.064	0.292729	0.0746807	3.91974	8.86452e-05	0.00511259	Acvr1
Ms4a4b/ENSMUSG00000056290.11/protein_coding	10.0639	-0.319867	0.081638	-3.91812	8.92427e-05	0.0051293	Ms4a4b
Tomm5/ENSMUSG00000078713.4/protein_coding	205.001	-0.372206	0.0950595	-3.9155	9.02166e-05	0.00516746	Tomm5
Cd55/ENSMUSG00000026399.8/protein_coding	6.03833	-0.298754	0.0763808	-3.91137	9.17723e-05	0.00523856	Cd55
Ccnd2/ENSMUSG00000000184.9/protein_coding	15.8469	-0.419115	0.107224	-3.90879	9.2761e-05	0.00527693	Ccnd2
Stx11/ENSMUSG00000039232.7/protein_coding	23.4145	-0.285793	0.0732448	-3.90189	9.54462e-05	0.00541122	Stx11
Hpse/ENSMUSG00000035273.10/protein_coding	19.7076	-0.414968	0.106408	-3.89976	9.6288e-05	0.00544044	Hpse
Lcn2/ENSMUSG00000026822.10/protein_coding	183.861	-0.175924	0.0451618	-3.89541	9.80311e-05	0.00552021	Lcn2
Bmx/ENSMUSG00000031377.7/protein_coding	5.18371	-0.264009	0.0679154	-3.88733	0.000101354	0.00568809	Bmx
Rpl35a/ENSMUSG00000060636.9/protein_coding	354.395	-0.333705	0.0858728	-3.88603	0.000101895	0.00569927	Rpl35a
Ndufa1/ENSMUSG00000016427.7/protein_coding	248.806	-0.287414	0.0739788	-3.88508	0.000102294	0.00570248	Ndufa1
Arhgap15/ENSMUSG00000049744.11/protein_coding	75.3856	-0.438283	0.112915	-3.88154	0.000103796	0.00576692	Arhgap15
Aurkaip1/ENSMUSG00000065990.8/protein_coding	266.913	-0.294719	0.0759773	-3.87904	0.000104868	0.00580708	Aurkaip1
Slco1a4/ENSMUSG00000030237.10/protein_coding	1.99385	-0.205556	0.0531838	-3.865	0.000111088	0.00613116	Slco1a4
Cldn2/ENSMUSG00000047230.6/protein_coding	3.34217	-0.222823	0.0576676	-3.86391	0.000111586	0.00613835	Cldn2
Fam69b/ENSMUSG00000036186.5/protein_coding	17.4546	-0.43099	0.111651	-3.86016	0.000113313	0.00621283	Fam69b
Tspo/ENSMUSG00000041736.6/protein_coding	406.197	-0.368029	0.0954285	-3.8566	0.000114977	0.00628342	Tspo
Blvra/ENSMUSG00000001999.11/protein_coding	343.28	-0.338187	0.0877579	-3.85364	0.000116375	0.00633256	Blvra
Gm4980/ENSMUSG00000096606.2/protein_coding	2002.66	0.174553	0.0453021	3.85309	0.000116636	0.00633256	Gm4980
Sec61g/ENSMUSG00000078974.6/protein_coding	114.285	-0.401155	0.104144	-3.85192	0.000117193	0.00634214	Sec61g
A530064D06Rik/ENSMUSG00000043939.10/protein_coding	13.4989	-0.320324	0.0832299	-3.84867	0.000118763	0.00640629	A530064D06Rik
Ndufb8/ENSMUSG00000025204.6/protein_coding	783.508	-0.377629	0.098245	-3.84375	0.000121168	0.00651491	Ndufb8
Gm15725/ENSMUSG00000083405.1/transcribed_processed_pseudogene	110.907	0.399891	0.1042	3.83772	0.000124183	0.0066556	Gm15725
Syk/ENSMUSG00000021457.10/protein_coding	2591.33	0.17952	0.046876	3.82968	0.00012831	0.00685471	Syk
Atp5o/ENSMUSG00000022956.6/protein_coding	371.413	-0.312729	0.0816848	-3.82849	0.000128934	0.00686607	Atp5o
Ankrd17/ENSMUSG00000055204.10/protein_coding	434.804	0.301991	0.0789069	3.82718	0.000129619	0.00688053	Ankrd17
Psma7/ENSMUSG00000027566.10/protein_coding	884.622	-0.316387	0.0826933	-3.82603	0.000130228	0.0068909	Psma7
Rps19/ENSMUSG00000040952.12/protein_coding	537.409	-0.33833	0.0885012	-3.82288	0.000131901	0.00695736	Rps19
Zbtb18/ENSMUSG00000063659.7/protein_coding	808.91	0.220774	0.0577894	3.82032	0.000133279	0.00700787	Zbtb18
Pdpr/ENSMUSG00000033624.6/protein_coding	309.257	0.310006	0.0811681	3.8193	0.000133828	0.00701462	Pdpr
Tyrobp/ENSMUSG00000030579.9/protein_coding	9235.03	-0.269364	0.0705453	-3.81831	0.000134369	0.00702086	Tyrobp
Cds1/ENSMUSG00000029330.8/protein_coding	1199.31	0.215718	0.0565745	3.81299	0.000137298	0.00708946	Cds1
Lamtor5/ENSMUSG00000087260.1/protein_coding	514.768	-0.262538	0.0688183	-3.81495	0.00013621	0.00708946	Lamtor5
Ndufa7/ENSMUSG00000041881.8/protein_coding	422.214	-0.360401	0.0945231	-3.81283	0.000137383	0.00708946	Ndufa7
Rpl26/ENSMUSG00000060938.10/protein_coding	385.66	-0.322519	0.084559	-3.81413	0.000136666	0.00708946	Rpl26
Fam179b/ENSMUSG00000035614.10/protein_coding	426.501	0.280925	0.0737264	3.81037	0.000138761	0.00711653	Fam179b
Gimap4/ENSMUSG00000054435.12/protein_coding	4.93535	-0.245336	0.0643833	-3.81055	0.000138657	0.00711653	Gimap4
Cldn1/ENSMUSG00000022512.2/protein_coding	7.1547	-0.330823	0.0868448	-3.80936	0.000139328	0.00712367	Cldn1
Etfb/ENSMUSG00000004610.3/protein_coding	364.503	-0.290256	0.0763043	-3.80393	0.000142417	0.00725936	Etfb
Ccr1/ENSMUSG00000025804.4/protein_coding	299.57	-0.420743	0.110929	-3.7929	0.000148901	0.00753393	Ccr1
Dnajc5/ENSMUSG00000000826.12/protein_coding	1995.01	0.177804	0.0468771	3.79298	0.00014885	0.00753393	Dnajc5
Ggh/ENSMUSG00000073987.4/protein_coding	527.343	-0.286265	0.0754826	-3.79246	0.00014916	0.00753393	Ggh
Gpx8/ENSMUSG00000021760.3/protein_coding	1.48353	-0.172566	0.0455313	-3.79005	0.000150619	0.00756182	Gpx8
Mpzl3/ENSMUSG00000070305.6/protein_coding	7.32734	-0.310214	0.0818456	-3.79023	0.000150505	0.00756182	Mpzl3
Rps25/ENSMUSG00000009927.8/protein_coding	823.555	-0.359855	0.0950333	-3.78662	0.00015271	0.00764375	Rps25
Pira2/ENSMUSG00000089942.5/protein_coding	30.3347	-0.384939	0.101929	-3.77653	0.00015903	0.00793629	Pira2
Kcnk1/ENSMUSG00000033998.8/protein_coding	2.77751	-0.243192	0.0644324	-3.77438	0.000160406	0.00798104	Kcnk1
Ly6g/ENSMUSG00000022582.4/protein_coding	16.2968	-0.166492	0.0441412	-3.77181	0.000162067	0.00803969	Ly6g
Tnfsf14/ENSMUSG00000005824.6/protein_coding	3.17287	-0.24274	0.0644016	-3.76916	0.000163796	0.00810133	Tnfsf14
Pik3r1/ENSMUSG00000041417.11/protein_coding	2138.23	0.248789	0.0660653	3.76581	0.00016601	0.00818656	Pik3r1
Myrip/ENSMUSG00000041794.8/protein_coding	1.32121	-0.182854	0.0486523	-3.75839	0.000171011	0.00840831	Myrip
Pcolce2/ENSMUSG00000015354.8/protein_coding	1.15531	-0.171672	0.0456932	-3.75705	0.000171927	0.00842848	Pcolce2
Lrig2/ENSMUSG00000032913.9/protein_coding	682.252	0.236805	0.0630906	3.75341	0.000174442	0.00852668	Lrig2
Mrpl33/ENSMUSG00000029142.10/protein_coding	311.511	-0.325035	0.0866547	-3.75093	0.000176183	0.00858658	Mrpl33
Map3k3/ENSMUSG00000020700.11/protein_coding	1660.12	0.247339	0.0660036	3.74735	0.000178711	0.00863409	Map3k3
Mvb12b/ENSMUSG00000038740.5/protein_coding	456.845	0.311166	0.0830267	3.74779	0.000178403	0.00863409	Mvb12b
Rab44/ENSMUSG00000064147.6/protein_coding	7.77458	-0.177216	0.0472726	-3.74881	0.000177677	0.00863409	Rab44
Athl1/ENSMUSG00000062031.8/protein_coding	64.4189	-0.412094	0.110245	-3.73798	0.000185501	0.00893623	Athl1
Rpl17/ENSMUSG00000062328.7/protein_coding	294.622	-0.362191	0.0969417	-3.73618	0.000186838	0.00897471	Rpl17
Hs6st1/ENSMUSG00000045216.7/protein_coding	1777.64	0.207792	0.0556702	3.73255	0.00018955	0.00907881	Hs6st1
Klrb1c/ENSMUSG00000030325.12/protein_coding	7.27591	-0.303151	0.0812737	-3.73	0.000191477	0.0091187	Klrb1c
Tmsb4x/ENSMUSG00000049775.12/protein_coding	30014.3	-0.277835	0.0744855	-3.73006	0.000191432	0.0091187	Tmsb4x
AI314180/ENSMUSG00000050812.14/protein_coding	827.12	0.205905	0.0552296	3.72816	0.000192883	0.00913344	AI314180
Maob/ENSMUSG00000040147.10/protein_coding	3.43968	-0.234473	0.0628847	-3.72862	0.000192533	0.00913344	Maob
Msrb1/ENSMUSG00000075705.8/protein_coding	50.0847	-0.420729	0.112989	-3.72363	0.00019638	0.0092727	Msrb1
Gfpt1/ENSMUSG00000029992.10/protein_coding	467.034	0.262016	0.0704149	3.72102	0.000198417	0.00931612	Gfpt1
Pak4/ENSMUSG00000030602.8/protein_coding	540.655	0.227008	0.0609998	3.72146	0.000198076	0.00931612	Pak4
Gpc1/ENSMUSG00000034220.7/protein_coding	7.6233	-0.293093	0.0788158	-3.71871	0.00020024	0.00934904	Gpc1
Med13/ENSMUSG00000034297.10/protein_coding	678.711	0.314839	0.0846476	3.71941	0.000199688	0.00934904	Med13
Anapc1/ENSMUSG00000014355.6/protein_coding	1193.53	0.190688	0.0513293	3.71499	0.00020321	0.00941151	Anapc1
Ndufb4/ENSMUSG00000022820.3/protein_coding	159.133	-0.396782	0.106793	-3.71543	0.00020286	0.00941151	Ndufb4
Polr2g/ENSMUSG00000071662.3/protein_coding	316.649	-0.325055	0.0875001	-3.71491	0.000203272	0.00941151	Polr2g
Rpl32/ENSMUSG00000057841.3/protein_coding	567.516	-0.34	0.0916186	-3.71103	0.000206415	0.00953053	Rpl32
Lin28a/ENSMUSG00000050966.5/protein_coding	1.24594	-0.166963	0.0450004	-3.71025	0.000207055	0.00953368	Lin28a
Sf3b6/ENSMUSG00000037361.7/protein_coding	368.525	-0.304148	0.0821251	-3.70347	0.00021267	0.00976526	Sf3b6
Cd59a/ENSMUSG00000032679.8/protein_coding	9.49529	-0.328549	0.0887629	-3.70142	0.000214395	0.0098174	Cd59a
Slc43a2/ENSMUSG00000038178.12/protein_coding	1482.57	0.218974	0.0591899	3.69951	0.000216017	0.0098646	Slc43a2
Bsg/ENSMUSG00000023175.11/protein_coding	3464.49	-0.182906	0.0494724	-3.69713	0.000218048	0.0099095	Bsg
St6galnac4/ENSMUSG00000079442.8/protein_coding	3091.21	0.16097	0.0435411	3.69697	0.00021819	0.0099095	St6galnac4
Iqub/ENSMUSG00000046192.4/protein_coding	1.72708	-0.181138	0.0490556	-3.6925	0.000222061	0.0100579	Iqub
Cmklr1/ENSMUSG00000042190.8/protein_coding	176.774	0.338296	0.0916843	3.68979	0.000224435	0.0101379	Cmklr1
Krt18/ENSMUSG00000023043.6/protein_coding	2.50035	-0.194256	0.0527002	-3.68606	0.000227753	0.0102599	Krt18
Atp6v1g1/ENSMUSG00000039105.6/protein_coding	1444.3	-0.257795	0.0700253	-3.68146	0.000231901	0.0102801	Atp6v1g1
Ccl6/ENSMUSG00000018927.3/protein_coding	1929.02	-0.313941	0.08527	-3.68173	0.000231657	0.0102801	Ccl6
Dgat2/ENSMUSG00000030747.4/protein_coding	17.6547	-0.360886	0.0979409	-3.68474	0.000228939	0.0102801	Dgat2
Gna12/ENSMUSG00000000149.6/protein_coding	7486.4	0.200752	0.0545015	3.68341	0.000230131	0.0102801	Gna12
Myeov2/ENSMUSG00000073616.6/protein_coding	354.134	-0.344587	0.0935425	-3.68375	0.000229827	0.0102801	Myeov2
Ndufb6/ENSMUSG00000071014.6/protein_coding	196.749	-0.312861	0.0849572	-3.68258	0.00023089	0.0102801	Ndufb6
Tma7/ENSMUSG00000091537.2/protein_coding	369.663	-0.322925	0.0878267	-3.67684	0.000236142	0.0104403	Tma7
Uqcc3/ENSMUSG00000071654.5/protein_coding	177.894	-0.277141	0.075432	-3.67405	0.000238738	0.0105272	Uqcc3
Rcbtb2/ENSMUSG00000022106.10/protein_coding	2249.26	-0.187216	0.0511827	-3.6578	0.000254387	0.0111876	Rcbtb2
Mgam/ENSMUSG00000068587.6/protein_coding	1.59327	-0.180036	0.0492519	-3.6554	0.00025678	0.0112632	Mgam
Rpl13/ENSMUSG00000000740.7/protein_coding	1256.09	-0.264757	0.0724754	-3.65306	0.00025913	0.0113364	Rpl13
Arhgap31/ENSMUSG00000022799.4/protein_coding	1445.75	0.284517	0.0779102	3.65186	0.000260345	0.011343	Arhgap31
Nfatc3/ENSMUSG00000031902.9/protein_coding	903.23	0.228308	0.0625233	3.65157	0.000260642	0.011343	Nfatc3
Pdcd10/ENSMUSG00000027835.7/protein_coding	651.351	-0.316811	0.0868211	-3.64901	0.000263252	0.0114268	Pdcd10
Cldn15/ENSMUSG00000001739.10/protein_coding	1.94635	-0.179179	0.0491376	-3.64647	0.000265865	0.0115102	Cldn15
Ttc1/ENSMUSG00000041278.6/protein_coding	390.83	-0.268922	0.073775	-3.64517	0.000267215	0.0115387	Ttc1
Atox1/ENSMUSG00000018585.9/protein_coding	459.03	-0.302321	0.0830382	-3.64075	0.000271849	0.0117085	Atox1
Ankrd44/ENSMUSG00000052331.10/protein_coding	2306.44	0.205396	0.0564358	3.63946	0.000273206	0.0117366	Ankrd44
1810037I17Rik/ENSMUSG00000054091.8/protein_coding	247.438	-0.333405	0.0916767	-3.63675	0.000276101	0.0118305	1810037I17Rik
Gzma/ENSMUSG00000023132.7/protein_coding	17.6566	-0.240758	0.066272	-3.63287	0.000280286	0.011979	Gzma
Ccnb2/ENSMUSG00000032218.6/protein_coding	13.2083	-0.361387	0.0994955	-3.63219	0.000281025	0.0119799	Ccnb2
Mbp/ENSMUSG00000041607.12/protein_coding	483.475	-0.253579	0.0698843	-3.62855	0.000285014	0.0121189	Mbp
2210018M11Rik/ENSMUSG00000035401.8/protein_coding	270.718	0.297821	0.0820987	3.62759	0.000286076	0.0121331	2210018M11Rik
Atp1b2/ENSMUSG00000041329.9/protein_coding	5.45958	-0.318034	0.0877428	-3.62462	0.000289383	0.0122112	Atp1b2
Tcf4/ENSMUSG00000053477.11/protein_coding	1165.64	0.234381	0.0646541	3.62516	0.000288785	0.0122112	Tcf4
Pigx/ENSMUSG00000023791.10/protein_coding	363.02	-0.344117	0.0950909	-3.61882	0.000295953	0.0124569	Pigx
Unc119/ENSMUSG00000002058.9/protein_coding	17.9368	-0.326583	0.0903125	-3.61614	0.000299026	0.0125546	Unc119
Taok1/ENSMUSG00000017291.9/protein_coding	957.488	0.303507	0.0839916	3.61354	0.000302046	0.0126495	Taok1
Atp5g1/ENSMUSG00000006057.11/protein_coding	403.337	-0.26692	0.0739096	-3.61143	0.00030451	0.0127207	Atp5g1
Plekha1/ENSMUSG00000040268.12/protein_coding	1100.71	0.205669	0.0569644	3.61048	0.000305628	0.0127355	Plekha1
Frmd4a/ENSMUSG00000026657.12/protein_coding	6025.14	0.202336	0.0560646	3.60898	0.000307405	0.0127776	Frmd4a
Cpe/ENSMUSG00000037852.7/protein_coding	22.1009	-0.378308	0.104867	-3.6075	0.000309166	0.0128189	Cpe
1700047M11Rik/ENSMUSG00000100147.2/lincRNA	2.03146	-0.169219	0.0469383	-3.60513	0.000311998	0.0129042	1700047M11Rik
Ccl5/ENSMUSG00000035042.2/protein_coding	14.71	-0.360076	0.0999467	-3.60268	0.000314948	0.012973	Ccl5
Lilra5/ENSMUSG00000070873.5/protein_coding	241.419	-0.335618	0.0931634	-3.60246	0.000315218	0.012973	Lilra5
Naa38/ENSMUSG00000059278.5/protein_coding	155.546	-0.331854	0.0921634	-3.60072	0.000317342	0.0130282	Naa38
Blvrb/ENSMUSG00000040466.11/protein_coding	209.549	-0.321223	0.0892514	-3.59908	0.00031935	0.0130464	Blvrb
Cd209a/ENSMUSG00000031494.6/protein_coding	108.213	-0.377422	0.104854	-3.5995	0.000318829	0.0130464	Cd209a
Iqgap2/ENSMUSG00000021676.9/protein_coding	26.6617	-0.394947	0.109774	-3.59782	0.000320901	0.0130777	Iqgap2
Hipk2/ENSMUSG00000061436.11/protein_coding	513.899	0.292681	0.0814394	3.59385	0.000325824	0.0132459	Hipk2
Eps8l2/ENSMUSG00000025504.8/protein_coding	1.51441	-0.181668	0.0505759	-3.59198	0.000328179	0.0133092	Eps8l2
Kif5a/ENSMUSG00000074657.4/protein_coding	17.1626	-0.302975	0.084433	-3.58835	0.000332782	0.0134631	Kif5a
H2afz/ENSMUSG00000037894.9/protein_coding	1418.97	-0.245979	0.0685923	-3.58611	0.000335649	0.0135462	H2afz
Cntnap2/ENSMUSG00000039419.12/protein_coding	1.13932	-0.156582	0.0436726	-3.58536	0.000336617	0.0135525	Cntnap2
Tbc1d9/ENSMUSG00000031709.11/protein_coding	612.464	0.37178	0.103809	3.58139	0.000341774	0.013727	Tbc1d9
Atp6v1f/ENSMUSG00000004285.8/protein_coding	834.236	-0.280097	0.0782539	-3.57933	0.000344475	0.0137746	Atp6v1f
Park7/ENSMUSG00000028964.10/protein_coding	581.297	-0.186784	0.0521855	-3.57923	0.000344614	0.0137746	Park7
Slc25a24/ENSMUSG00000040322.6/protein_coding	8.79783	-0.30565	0.0854215	-3.57813	0.000346055	0.0137992	Slc25a24
Ccdc93/ENSMUSG00000026339.14/protein_coding	1573.58	0.238672	0.0667253	3.57693	0.000347653	0.0138298	Ccdc93
Eif2ak2/ENSMUSG00000024079.4/protein_coding	229.356	0.292248	0.0817374	3.57545	0.000349631	0.0138754	Eif2ak2
4930523C07Rik/ENSMUSG00000090394.4/protein_coding	37.2479	-0.403517	0.112967	-3.572	0.000354264	0.0139926	4930523C07Rik
Lipe/ENSMUSG00000003123.11/protein_coding	579.42	0.215152	0.0602309	3.57212	0.000354104	0.0139926	Lipe
Commd2/ENSMUSG00000036513.11/protein_coding	299.264	-0.337651	0.0945489	-3.57117	0.000355384	0.0140036	Commd2
Cep97/ENSMUSG00000022604.14/protein_coding	100.096	0.334636	0.0937895	3.56794	0.000359793	0.0141197	Cep97
Gngt2/ENSMUSG00000038811.9/protein_coding	921.058	-0.312423	0.087568	-3.56778	0.000360023	0.0141197	Gngt2
Nop10/ENSMUSG00000027133.3/protein_coding	240.385	-0.30742	0.0861839	-3.56702	0.000361063	0.0141272	Nop10
Ngp/ENSMUSG00000032484.7/protein_coding	887.237	-0.148706	0.0417021	-3.56591	0.000362593	0.0141539	Ngp
Epn3/ENSMUSG00000010080.11/protein_coding	4.07309	-0.245597	0.0688902	-3.56505	0.000363785	0.0141672	Epn3
Pirb/ENSMUSG00000058818.9/protein_coding	581.183	-0.348251	0.0977024	-3.56441	0.000364675	0.0141688	Pirb
Cpeb4/ENSMUSG00000020300.10/protein_coding	319.021	0.347783	0.0977266	3.55874	0.000372642	0.0144446	Cpeb4
Rps27/ENSMUSG00000090733.2/protein_coding	244.274	-0.357925	0.100665	-3.55561	0.000377108	0.0145838	Rps27
Cox5b/ENSMUSG00000061518.6/protein_coding	362.987	-0.242276	0.0681568	-3.55469	0.000378421	0.0146007	Cox5b
Clec7a/ENSMUSG00000079293.7/polymorphic_pseudogene	453.831	-0.377665	0.106386	-3.54997	0.000385278	0.014831	Clec7a
Pygb/ENSMUSG00000033059.7/protein_coding	715.138	0.198026	0.0558716	3.54431	0.000393644	0.0151181	Pygb
Rpl10a/ENSMUSG00000037805.10/protein_coding	644.072	-0.246715	0.0696772	-3.54083	0.000398873	0.0152837	Rpl10a
Naca/ENSMUSG00000061315.9/protein_coding	833.972	-0.207219	0.0585355	-3.54007	0.000400024	0.0152927	Naca
Rgs18/ENSMUSG00000026357.3/protein_coding	20.4104	-0.373957	0.105693	-3.53813	0.000402965	0.0153348	Rgs18
Slc7a10/ENSMUSG00000030495.8/protein_coding	3.6611	-0.228587	0.064603	-3.53833	0.00040266	0.0153348	Slc7a10
Dennd5a/ENSMUSG00000035901.10/protein_coding	1483.65	0.193151	0.0546311	3.53555	0.000406932	0.0153915	Dennd5a
Mrpl41/ENSMUSG00000036850.4/protein_coding	163.372	-0.358687	0.101468	-3.53498	0.0004078	0.0153915	Mrpl41
Tekt1/ENSMUSG00000020799.12/protein_coding	0.952919	-0.153607	0.0434477	-3.53544	0.000407095	0.0153915	Tekt1
Zfp740/ENSMUSG00000046897.12/protein_coding	1704.46	0.178039	0.050368	3.53476	0.000408151	0.0153915	Zfp740
Acaa2/ENSMUSG00000036880.9/protein_coding	249.803	-0.270209	0.0765274	-3.53088	0.000414183	0.0155363	Acaa2
Ly75/ENSMUSG00000026980.11/protein_coding	5.70543	-0.22443	0.063569	-3.53049	0.000414786	0.0155363	Ly75
Plbd1/ENSMUSG00000030214.4/protein_coding	186.899	-0.342762	0.0970549	-3.53163	0.000413006	0.0155363	Plbd1
Ssna1/ENSMUSG00000026966.6/protein_coding	300.773	-0.295085	0.0837139	-3.52493	0.000423599	0.0158308	Ssna1
Arpc3/ENSMUSG00000029465.10/protein_coding	949.858	-0.208674	0.0592205	-3.52369	0.000425585	0.015834	Arpc3
RP23-349K15.2/ENSMUSG00000104222.1/TEC	600.36	0.256098	0.0726761	3.52383	0.000425354	0.015834	RP23-349K15.2
Gm15922/ENSMUSG00000081665.1/unprocessed_pseudogene	14.0554	-0.344807	0.0978805	-3.52274	0.000427114	0.0158555	Gm15922
Ankrd33b/ENSMUSG00000022237.12/protein_coding	4.25726	-0.215352	0.0612142	-3.518	0.000434813	0.0161055	Ankrd33b
Gda/ENSMUSG00000058624.8/protein_coding	19.577	-0.244752	0.0696596	-3.51354	0.000442183	0.0163421	Gda
Pcbp3/ENSMUSG00000001120.11/protein_coding	12.4059	-0.353296	0.100607	-3.51165	0.000445342	0.0164225	Pcbp3
Rpl27/ENSMUSG00000063316.9/protein_coding	330.989	-0.290523	0.0828027	-3.50862	0.000450437	0.0165737	Rpl27
Ifitm6/ENSMUSG00000059108.3/protein_coding	32.7719	-0.23779	0.0678234	-3.50602	0.000454864	0.016663	Ifitm6
Rplp0/ENSMUSG00000067274.6/protein_coding	1367.23	-0.232974	0.0664449	-3.50628	0.000454421	0.016663	Rplp0
Plscr1/ENSMUSG00000032369.9/protein_coding	29.0767	-0.392221	0.111995	-3.50213	0.000461563	0.0168396	Plscr1
Spsb1/ENSMUSG00000039911.9/protein_coding	1639.75	0.252726	0.0721652	3.50204	0.000461705	0.0168396	Spsb1
Vim/ENSMUSG00000026728.5/protein_coding	68.2499	-0.393092	0.112293	-3.5006	0.000464203	0.0168938	Vim
Rpl36al/ENSMUSG00000049751.6/protein_coding	500.94	-0.246359	0.0704489	-3.49699	0.000470538	0.017087	Rpl36al
Atp5l/ENSMUSG00000038717.7/protein_coding	131.864	-0.366836	0.104961	-3.49499	0.000474078	0.0171781	Atp5l
Ms4a3/ENSMUSG00000024681.7/protein_coding	1.08849	-0.148804	0.0426148	-3.49184	0.000479713	0.0173446	Ms4a3
Ndrg1/ENSMUSG00000005125.8/protein_coding	10.9474	-0.280996	0.0805332	-3.4892	0.000484475	0.0174425	Ndrg1
Pglyrp1/ENSMUSG00000030413.6/protein_coding	41.0296	-0.207731	0.0595358	-3.48918	0.000484513	0.0174425	Pglyrp1
Flot2/ENSMUSG00000061981.10/protein_coding	194.214	-0.319526	0.0916219	-3.48744	0.000487666	0.0175181	Flot2
Stxbp6/ENSMUSG00000046314.11/protein_coding	6.19512	-0.286656	0.0822429	-3.48548	0.000491248	0.0176089	Stxbp6
Sufu/ENSMUSG00000025231.12/protein_coding	630.217	0.181301	0.052027	3.48475	0.000492589	0.0176191	Sufu
Nek7/ENSMUSG00000026393.6/protein_coding	2280.53	0.124843	0.0358321	3.4841	0.000493791	0.0176242	Nek7
Pebp1/ENSMUSG00000032959.8/protein_coding	607.188	-0.211294	0.0606744	-3.48242	0.00049691	0.0176976	Pebp1
Pla2g16/ENSMUSG00000060675.9/protein_coding	79.6749	-0.344449	0.0989923	-3.47956	0.000502243	0.0178494	Pla2g16
Bst1/ENSMUSG00000029082.13/protein_coding	5.23402	-0.269622	0.0775049	-3.47878	0.000503706	0.0178634	Bst1
Hint1/ENSMUSG00000020267.6/protein_coding	309.38	-0.294611	0.0849028	-3.46998	0.000520505	0.0184199	Hint1
Rps12/ENSMUSG00000061983.6/protein_coding	201.05	-0.313185	0.0903123	-3.4678	0.00052473	0.0185094	Rps12
Sepw1/ENSMUSG00000041571.9/protein_coding	108.021	-0.345882	0.0997486	-3.46754	0.000525254	0.0185094	Sepw1
Dynlt1f/ENSMUSG00000095677.1/protein_coding	300.784	-0.314496	0.0907132	-3.46693	0.000526439	0.018512	Dynlt1f
Tmem63a/ENSMUSG00000026519.12/protein_coding	3214.68	0.200129	0.0577644	3.46457	0.000531072	0.0186356	Tmem63a
Dlgap1/ENSMUSG00000003279.12/protein_coding	4.98702	-0.290125	0.0837961	-3.46227	0.000535643	0.0186605	Dlgap1
Ear6/ENSMUSG00000062148.6/protein_coding	2.17959	-0.14309	0.041328	-3.46231	0.000535566	0.0186605	Ear6
Med13l/ENSMUSG00000018076.9/protein_coding	777.842	0.291807	0.084274	3.4626	0.000534988	0.0186605	Med13l
Smim20/ENSMUSG00000061461.8/protein_coding	299.59	-0.285094	0.0823504	-3.46196	0.000536261	0.0186605	Smim20
Kdm5d/ENSMUSG00000056673.10/protein_coding	184.175	0.313377	0.0905658	3.46022	0.000539739	0.0187425	Kdm5d
Nfe2/ENSMUSG00000058794.8/protein_coding	31.9888	-0.260889	0.075421	-3.45911	0.000541968	0.0187807	Nfe2
Lsm4/ENSMUSG00000031848.10/protein_coding	154.383	-0.284906	0.082392	-3.45793	0.00054434	0.0188238	Lsm4
Tmem208/ENSMUSG00000014856.8/protein_coding	601.81	-0.313307	0.0906233	-3.45725	0.000545728	0.0188327	Tmem208
Neurl1a/ENSMUSG00000006435.11/protein_coding	619.742	0.263486	0.0763519	3.45094	0.000558641	0.0192385	Neurl1a
Prkar2b/ENSMUSG00000002997.11/protein_coding	7.93228	-0.288102	0.0836397	-3.44457	0.000571979	0.0196196	Prkar2b
Pts/ENSMUSG00000032067.5/protein_coding	492.287	-0.286688	0.0832299	-3.44453	0.000572061	0.0196196	Pts
Prr13/ENSMUSG00000023048.9/protein_coding	735.507	-0.195703	0.0568353	-3.44333	0.000574597	0.0196661	Prr13
Ccl17/ENSMUSG00000031780.1/protein_coding	1.56198	-0.165492	0.0481023	-3.44042	0.000580815	0.0198121	Ccl17
Ifi27l2a/ENSMUSG00000079017.3/protein_coding	105.563	-0.388867	0.113035	-3.44022	0.000581242	0.0198121	Ifi27l2a
Klrk1/ENSMUSG00000030149.11/protein_coding	13.4055	-0.32472	0.0944606	-3.43763	0.000586829	0.0199618	Klrk1
Eef2k/ENSMUSG00000035064.12/protein_coding	2016.56	0.212153	0.0617412	3.43616	0.000590029	0.0200297	Eef2k
Use1/ENSMUSG00000002395.10/protein_coding	301.04	-0.242793	0.070699	-3.43418	0.000594351	0.0201355	Use1
Fau/ENSMUSG00000038274.7/protein_coding	447.364	-0.28953	0.0843357	-3.43307	0.000596798	0.0201722	Fau
Pfn1/ENSMUSG00000018293.4/protein_coding	3511.23	-0.16139	0.0470171	-3.43258	0.000597857	0.0201722	Pfn1
Zcchc18/ENSMUSG00000031428.7/protein_coding	6.43781	-0.293877	0.0856647	-3.43055	0.000602356	0.020283	Zcchc18
Cd52/ENSMUSG00000000682.7/protein_coding	532.242	-0.356134	0.103873	-3.42856	0.000606787	0.020391	Cd52
Pram1/ENSMUSG00000032739.12/protein_coding	9.47697	-0.26218	0.0765406	-3.42537	0.000613973	0.0205909	Pram1
Sult4a1/ENSMUSG00000018865.8/protein_coding	7.24075	-0.33132	0.0967894	-3.42311	0.0006191	0.0207212	Sult4a1
Ifitm1/ENSMUSG00000025491.10/protein_coding	3.46566	-0.164312	0.0480199	-3.42175	0.000622189	0.0207829	Ifitm1
Kmt2c/ENSMUSG00000038056.11/protein_coding	1242.42	0.283733	0.0830481	3.41649	0.000634334	0.0211462	Kmt2c
Lrp5/ENSMUSG00000024913.12/protein_coding	366.486	0.275322	0.0806828	3.4124	0.00064393	0.0214232	Lrp5
Nfya/ENSMUSG00000023994.9/protein_coding	243.753	0.282813	0.0829575	3.40913	0.000651708	0.0216388	Nfya
Ranbp2/ENSMUSG00000003226.6/protein_coding	906.851	0.218522	0.0641301	3.40748	0.000655648	0.0216832	Ranbp2
Tuba8/ENSMUSG00000030137.7/protein_coding	1.57261	-0.157119	0.0461046	-3.40787	0.00065472	0.0216832	Tuba8
Prdx6/ENSMUSG00000026701.11/protein_coding	297.463	-0.228072	0.0669878	-3.40468	0.000662408	0.0218634	Prdx6
Phpt1/ENSMUSG00000036504.6/protein_coding	167.261	-0.309419	0.0909236	-3.40307	0.000666341	0.0219497	Phpt1
2010107E04Rik/ENSMUSG00000021290.5/protein_coding	200.092	-0.311162	0.0915178	-3.40001	0.000673822	0.0219642	2010107E04Rik
Brd1/ENSMUSG00000022387.12/protein_coding	698.993	0.231541	0.0681069	3.39966	0.000674687	0.0219642	Brd1
D430042O09Rik/ENSMUSG00000032743.11/protein_coding	92.8583	0.345941	0.101694	3.40178	0.000669478	0.0219642	D430042O09Rik
Gpatch8/ENSMUSG00000034621.10/protein_coding	717.564	0.210156	0.0617979	3.4007	0.00067214	0.0219642	Gpatch8
Magoh/ENSMUSG00000028609.6/protein_coding	124.931	-0.30533	0.0897954	-3.40028	0.000673159	0.0219642	Magoh
Tinagl1/ENSMUSG00000028776.10/protein_coding	5.64569	-0.285391	0.0838888	-3.40202	0.000668892	0.0219642	Tinagl1
Ppfia4/ENSMUSG00000026458.9/protein_coding	5566.66	0.159022	0.0468056	3.3975	0.000680057	0.0220959	Ppfia4
Nt5c/ENSMUSG00000020736.8/protein_coding	179.624	-0.299456	0.0881616	-3.39668	0.000682096	0.0221061	Nt5c
Pfdn5/ENSMUSG00000001289.8/protein_coding	308.717	-0.319597	0.0941014	-3.3963	0.000683024	0.0221061	Pfdn5
Csrp1/ENSMUSG00000026421.10/protein_coding	23.8068	-0.379137	0.111741	-3.39301	0.000691299	0.0223306	Csrp1
Zfp74/ENSMUSG00000059975.10/protein_coding	212.519	0.293262	0.0864732	3.39136	0.000695467	0.0224217	Zfp74
Palm/ENSMUSG00000035863.9/protein_coding	24.7057	-0.373444	0.110137	-3.39073	0.000697059	0.0224297	Palm
Me1/ENSMUSG00000032418.11/protein_coding	4.63466	-0.244817	0.0722175	-3.39	0.000698921	0.0224463	Me1
Ccdc90b/ENSMUSG00000030613.9/protein_coding	296.65	-0.299824	0.088511	-3.38743	0.000705519	0.0226146	Ccdc90b
Tefm/ENSMUSG00000046909.9/protein_coding	177.556	-0.323665	0.0956513	-3.3838	0.000714903	0.0228276	Tefm
Uqcrc2/ENSMUSG00000030884.7/protein_coding	722.232	-0.229759	0.0678954	-3.38402	0.000714325	0.0228276	Uqcrc2
Gm3244/ENSMUSG00000083380.1/processed_pseudogene	148.476	-0.351724	0.104141	-3.3774	0.000731754	0.023321	Gm3244
Rbx1/ENSMUSG00000022400.8/protein_coding	832.627	-0.212913	0.063129	-3.37267	0.000744438	0.0236799	Rbx1
Tmc7/ENSMUSG00000042246.4/protein_coding	621.338	0.231799	0.0687747	3.37041	0.000750551	0.0238289	Tmc7
Rnf213/ENSMUSG00000070327.9/protein_coding	325.863	0.330464	0.0980884	3.36904	0.000754302	0.0238571	Rnf213
Timm23/ENSMUSG00000013701.8/protein_coding	589.424	-0.277975	0.0825052	-3.36918	0.00075391	0.0238571	Timm23
Macf1/ENSMUSG00000028649.13/protein_coding	4487.21	0.307955	0.0914229	3.36847	0.000755863	0.0238612	Macf1
Rrm2/ENSMUSG00000020649.7/protein_coding	21.3033	-0.361812	0.107512	-3.36532	0.000764561	0.0240447	Rrm2
Slc4a7/ENSMUSG00000021733.9/protein_coding	1129.52	0.246238	0.0731654	3.3655	0.000764053	0.0240447	Slc4a7
Emg1/ENSMUSG00000004268.7/protein_coding	552.508	-0.233405	0.0693693	-3.36467	0.000766352	0.0240556	Emg1
Abhd6/ENSMUSG00000025277.9/protein_coding	573.612	-0.195668	0.058208	-3.36154	0.00077509	0.0242842	Abhd6
Serinc2/ENSMUSG00000023232.13/protein_coding	1.37583	-0.149276	0.0444193	-3.36062	0.00077769	0.02432	Serinc2
Mobp/ENSMUSG00000032517.11/protein_coding	19.4459	-0.328444	0.097782	-3.35894	0.000782409	0.0244171	Mobp
Qk/ENSMUSG00000062078.10/protein_coding	13915	0.204729	0.0609589	3.35848	0.000783725	0.0244171	Qk
Gm10076/ENSMUSG00000060143.6/protein_coding	131.379	-0.344043	0.102553	-3.35477	0.000794319	0.0247009	Gm10076
Atp5j2/ENSMUSG00000038690.11/protein_coding	327.854	-0.291474	0.086899	-3.35416	0.00079605	0.0247087	Atp5j2
Pik3ca/ENSMUSG00000027665.9/protein_coding	691.557	0.234588	0.0699703	3.35268	0.000800325	0.0247952	Pik3ca
C330018D20Rik/ENSMUSG00000024592.11/protein_coding	155.084	-0.318927	0.09524	-3.34867	0.000812008	0.0248219	C330018D20Rik
Ftl1/ENSMUSG00000050708.10/protein_coding	10737.3	-0.184233	0.055023	-3.34829	0.000813126	0.0248219	Ftl1
Lamtor1/ENSMUSG00000030842.7/protein_coding	892.515	-0.244172	0.0728587	-3.35131	0.00080431	0.0248219	Lamtor1
Lrrk2/ENSMUSG00000036273.11/protein_coding	17.9161	-0.266742	0.0796486	-3.34899	0.000811072	0.0248219	Lrrk2
Plcg1/ENSMUSG00000016933.13/protein_coding	1399.05	0.181418	0.0541905	3.34779	0.00081459	0.0248219	Plcg1
Sh2d2a/ENSMUSG00000028071.8/protein_coding	2.51137	-0.176499	0.0526803	-3.35037	0.000807037	0.0248219	Sh2d2a
Taldo1/ENSMUSG00000025503.4/protein_coding	1260.33	-0.206511	0.0616739	-3.34843	0.000812694	0.0248219	Taldo1
Tcea1/ENSMUSG00000033813.11/protein_coding	784.538	-0.252838	0.0755029	-3.34872	0.000811853	0.0248219	Tcea1
Usmg5/ENSMUSG00000071528.3/protein_coding	273.837	-0.354067	0.105698	-3.34979	0.000808715	0.0248219	Usmg5
Dstyk/ENSMUSG00000042046.11/protein_coding	527.275	0.240838	0.0720449	3.34288	0.00082913	0.0251729	Dstyk
Rgmb/ENSMUSG00000048027.7/protein_coding	1485.8	0.194991	0.0583278	3.34302	0.00082872	0.0251729	Rgmb
Gm16556/ENSMUSG00000090192.1/processed_transcript	1.33432	-0.148165	0.0443522	-3.34064	0.000835858	0.025331	Gm16556
Lamtor4/ENSMUSG00000050552.7/protein_coding	386.725	-0.220406	0.0659964	-3.33967	0.000838775	0.0253314	Lamtor4
Opa3/ENSMUSG00000052214.8/protein_coding	335.962	0.223465	0.0669132	3.33963	0.000838908	0.0253314	Opa3
Polr2k/ENSMUSG00000045996.8/protein_coding	154.817	-0.298162	0.0893401	-3.33738	0.000845714	0.0254907	Polr2k
Tomm6/ENSMUSG00000033475.11/protein_coding	216.943	-0.277897	0.0833453	-3.33429	0.000855181	0.0257295	Tomm6
Cnpy2/ENSMUSG00000025381.2/protein_coding	727.716	-0.263776	0.0792038	-3.33034	0.00086739	0.0260498	Cnpy2
Mctp2/ENSMUSG00000032776.8/protein_coding	2.61611	-0.159107	0.0477927	-3.3291	0.000871259	0.026119	Mctp2
Tsen15/ENSMUSG00000014980.10/protein_coding	149.397	-0.291728	0.0876608	-3.32791	0.00087499	0.0261837	Tsen15
Itm2a/ENSMUSG00000031239.5/protein_coding	3.62158	-0.218848	0.0657746	-3.32725	0.000877088	0.0261995	Itm2a
Mrpl20/ENSMUSG00000029066.8/protein_coding	226.083	-0.277124	0.083322	-3.32594	0.000881211	0.0262755	Mrpl20
Aprt/ENSMUSG00000006589.7/protein_coding	188.313	-0.274451	0.0825839	-3.32329	0.000889619	0.0264789	Aprt
Arid2/ENSMUSG00000033237.14/protein_coding	745.774	0.282624	0.0851434	3.31939	0.000902136	0.0268036	Arid2
Rc3h1/ENSMUSG00000040423.6/protein_coding	396.552	0.273544	0.0824214	3.31884	0.000903915	0.0268086	Rc3h1
Rpl9/ENSMUSG00000047215.10/protein_coding	571.078	-0.306013	0.0922188	-3.31834	0.00090554	0.0268091	Rpl9
Akap13/ENSMUSG00000066406.10/protein_coding	2768.15	0.183029	0.0552577	3.31228	0.000925395	0.0272566	Akap13
March6/ENSMUSG00000039100.9/protein_coding	414.298	0.239664	0.0723574	3.31223	0.000925562	0.0272566	2016-03-06
Wdr37/ENSMUSG00000021147.12/protein_coding	821.216	0.167875	0.0506828	3.31226	0.000925443	0.0272566	Wdr37
Tonsl/ENSMUSG00000059323.9/protein_coding	966.39	-0.202873	0.0613027	-3.30936	0.000935104	0.0274891	Tonsl
Ndrg2/ENSMUSG00000004558.10/protein_coding	56.8148	-0.37292	0.112729	-3.3081	0.000939309	0.0275641	Ndrg2
Gng10/ENSMUSG00000038607.8/protein_coding	3427.39	-0.277912	0.0840648	-3.30593	0.00094661	0.0276809	Gng10
Txn1/ENSMUSG00000028367.5/protein_coding	233.251	-0.274607	0.0830611	-3.30609	0.000946091	0.0276809	Txn1
Ddx60/ENSMUSG00000037921.10/protein_coding	180.576	-0.297849	0.0901288	-3.30471	0.000950755	0.0277534	Ddx60
Bmpr1a/ENSMUSG00000021796.10/protein_coding	234.008	0.260461	0.0789186	3.30038	0.000965534	0.0278917	Bmpr1a
Chchd1/ENSMUSG00000063787.3/protein_coding	132.492	-0.333074	0.100911	-3.30068	0.000964521	0.0278917	Chchd1
Gsr/ENSMUSG00000031584.12/protein_coding	336.131	-0.35159	0.106513	-3.30091	0.00096373	0.0278917	Gsr
Kdm7a/ENSMUSG00000042599.8/protein_coding	1016.95	0.214081	0.0648619	3.30057	0.000964896	0.0278917	Kdm7a
Lgi1/ENSMUSG00000067242.7/protein_coding	1.89005	-0.180645	0.0547068	-3.30206	0.000959792	0.0278917	Lgi1
Sema4a/ENSMUSG00000028064.13/protein_coding	158.711	-0.344879	0.10445	-3.30186	0.000960454	0.0278917	Sema4a
Inhba/ENSMUSG00000041324.9/protein_coding	1.17754	-0.146977	0.0445536	-3.29889	0.000970689	0.0279921	Inhba
Defb11/ENSMUSG00000045337.4/protein_coding	0.961819	-0.141731	0.0429794	-3.29765	0.000974974	0.0280671	Defb11
Gm26527/ENSMUSG00000097582.1/lincRNA	1193.3	0.290017	0.0881014	3.29186	0.000995288	0.0286025	Gm26527
Crip2/ENSMUSG00000006356.6/protein_coding	5.50781	-0.253533	0.0770347	-3.29116	0.000997757	0.0286241	Crip2
Ndufa2/ENSMUSG00000014294.4/protein_coding	336.104	-0.247256	0.0752021	-3.28788	0.00100945	0.0289098	Ndufa2
Lsm7/ENSMUSG00000035215.8/protein_coding	123.948	-0.319365	0.0972253	-3.28479	0.00102058	0.0291785	Lsm7
Rere/ENSMUSG00000039852.12/protein_coding	951.473	0.279221	0.0850372	3.28352	0.00102519	0.02926	Rere
Eif5a/ENSMUSG00000078812.6/protein_coding	2046.66	-0.175908	0.0536001	-3.28186	0.00103125	0.0293325	Eif5a
Slc6a20a/ENSMUSG00000036814.8/protein_coding	1.96989	-0.178674	0.0544385	-3.28212	0.00103031	0.0293325	Slc6a20a
Mogat2/ENSMUSG00000052396.7/protein_coding	1.27451	-0.137049	0.0418494	-3.27481	0.00105731	0.0300227	Mogat2
Rps15/ENSMUSG00000063457.10/protein_coding	242.915	-0.304972	0.0932227	-3.27143	0.00107004	0.0303324	Rps15
Tjp3/ENSMUSG00000034917.7/protein_coding	7.64671	-0.297798	0.0910686	-3.27003	0.00107534	0.0304309	Tjp3
Ran/ENSMUSG00000029430.9/protein_coding	1084.01	-0.238038	0.0728229	-3.26872	0.00108034	0.0305204	Ran
Rbbp6/ENSMUSG00000030779.11/protein_coding	623.613	0.207214	0.0635065	3.26288	0.00110288	0.0310687	Rbbp6
Uqcrq/ENSMUSG00000044894.10/protein_coding	295.37	-0.292222	0.089564	-3.26272	0.00110347	0.0310687	Uqcrq
Coprs/ENSMUSG00000031458.7/protein_coding	84.885	-0.325687	0.0999538	-3.25837	0.00112053	0.0314731	Coprs
Rps7/ENSMUSG00000061477.3/protein_coding	296.867	-0.276225	0.0847811	-3.2581	0.00112161	0.0314731	Rps7
Camsap1/ENSMUSG00000026933.13/protein_coding	828.783	0.261478	0.080267	3.25761	0.00112355	0.0314744	Camsap1
Olfm1/ENSMUSG00000026833.14/protein_coding	30.6295	-0.351874	0.108153	-3.2535	0.00113994	0.03188	Olfm1
Prdx4/ENSMUSG00000025289.11/protein_coding	295.543	-0.246432	0.075766	-3.25254	0.00114377	0.0319336	Prdx4
Nfatc1/ENSMUSG00000033016.11/protein_coding	2624.18	0.162177	0.0499276	3.24826	0.00116115	0.0323105	Nfatc1
Tpd52l1/ENSMUSG00000000296.7/protein_coding	2.57245	-0.196998	0.0606404	-3.24863	0.00115961	0.0323105	Tpd52l1
Zyg11b/ENSMUSG00000034636.9/protein_coding	678.458	0.23799	0.0733445	3.24482	0.00117525	0.0326485	Zyg11b
Akr1e1/ENSMUSG00000045410.13/protein_coding	177.99	-0.296221	0.0913388	-3.2431	0.00118235	0.0327911	Akr1e1
Lrrc3/ENSMUSG00000051652.4/protein_coding	4685.88	0.174178	0.0537327	3.24156	0.00118876	0.032864	Lrrc3
Tmem248/ENSMUSG00000053094.11/protein_coding	1149.9	0.194412	0.0599755	3.24152	0.00118892	0.032864	Tmem248
Cmip/ENSMUSG00000034390.11/protein_coding	751.307	0.235605	0.072769	3.2377	0.00120496	0.0331469	Cmip
Diap2/ENSMUSG00000034480.14/protein_coding	1080.03	0.202833	0.0626479	3.23766	0.00120512	0.0331469	Diap2
Wdr81/ENSMUSG00000045374.14/protein_coding	1986.02	0.250649	0.0774069	3.23807	0.00120341	0.0331469	Wdr81
Srp19/ENSMUSG00000014504.12/protein_coding	357.673	-0.209992	0.0648892	-3.23616	0.00121151	0.0332677	Srp19
Dok2/ENSMUSG00000022102.9/protein_coding	29.8356	-0.361553	0.111845	-3.23264	0.00122653	0.0336247	Dok2
Pogz/ENSMUSG00000038902.10/protein_coding	411.026	0.221428	0.0685091	3.2321	0.00122884	0.0336327	Pogz
Sdhaf1/ENSMUSG00000074211.4/protein_coding	147.289	-0.319958	0.0990139	-3.23144	0.00123167	0.0336549	Sdhaf1
Ndufb7/ENSMUSG00000033938.5/protein_coding	269.273	-0.27385	0.0848808	-3.22629	0.00125406	0.0342105	Ndufb7
Lhfpl2/ENSMUSG00000045312.7/protein_coding	4951.02	0.176993	0.0548738	3.22545	0.00125775	0.0342506	Lhfpl2
Psme2/ENSMUSG00000079197.6/protein_coding	773.829	-0.209149	0.0648521	-3.22502	0.00125964	0.0342506	Psme2
Ssr4/ENSMUSG00000002014.8/protein_coding	1336.49	-0.202452	0.0627882	-3.22437	0.00126251	0.0342727	Ssr4
Ubr3/ENSMUSG00000044308.13/protein_coding	605.724	0.248205	0.0770776	3.2202	0.00128103	0.0347191	Ubr3
Csf2rb2/ENSMUSG00000071714.5/protein_coding	650.598	0.281253	0.0874504	3.21614	0.00129928	0.0349181	Csf2rb2
Ncf2/ENSMUSG00000026480.8/protein_coding	2124.62	-0.228895	0.0711532	-3.21692	0.00129573	0.0349181	Ncf2
Olfm4/ENSMUSG00000022026.6/protein_coding	31.0921	-0.359194	0.111698	-3.21577	0.00130095	0.0349181	Olfm4
Pifo/ENSMUSG00000010136.10/protein_coding	0.990457	-0.134608	0.0418544	-3.2161	0.00129947	0.0349181	Pifo
S100a16/ENSMUSG00000074457.6/protein_coding	3.82641	-0.243119	0.0755708	-3.2171	0.00129494	0.0349181	S100a16
Timp3/ENSMUSG00000020044.9/protein_coding	3.73247	-0.206146	0.0640771	-3.21716	0.00129465	0.0349181	Timp3
Mgat4a/ENSMUSG00000026110.11/protein_coding	4302.8	0.179571	0.055892	3.21282	0.0013144	0.0352226	Mgat4a
Prkca/ENSMUSG00000050965.10/protein_coding	609.162	0.252763	0.0787136	3.21118	0.00132192	0.0353309	Prkca
Tmem205/ENSMUSG00000040883.11/protein_coding	21.3148	-0.358442	0.111629	-3.21101	0.00132268	0.0353309	Tmem205
4930525G20Rik/ENSMUSG00000097276.1/antisense	4.27184	-0.258013	0.0805724	-3.20225	0.00136358	0.0363442	4930525G20Rik
Llph-ps2/ENSMUSG00000083364.4/processed_pseudogene	20.4846	-0.356585	0.111365	-3.20196	0.00136498	0.0363442	Llph-ps2
Hsd11b1/ENSMUSG00000016194.10/protein_coding	11.9622	-0.228454	0.0714274	-3.19841	0.00138186	0.0367351	Hsd11b1
Jade2/ENSMUSG00000020387.11/protein_coding	266.748	0.31735	0.0992364	3.19792	0.00138424	0.0367398	Jade2
Polr3e/ENSMUSG00000030880.9/protein_coding	450.136	0.202946	0.0634821	3.19691	0.00138909	0.0368097	Polr3e
Oas1a/ENSMUSG00000052776.10/protein_coding	108.206	-0.344368	0.107839	-3.19334	0.00140636	0.0372082	Oas1a
Vwa3a/ENSMUSG00000030889.9/protein_coding	1.06004	-0.147937	0.0463386	-3.19252	0.00141039	0.0372557	Vwa3a
S100a13/ENSMUSG00000042312.9/protein_coding	95.1549	-0.315409	0.0988421	-3.19104	0.00141759	0.0373868	S100a13
Apc/ENSMUSG00000005871.10/protein_coding	928.05	0.272116	0.0853022	3.19002	0.00142262	0.0374187	Apc
Chil5/ENSMUSG00000043873.7/protein_coding	1.68066	-0.154466	0.0484236	-3.18989	0.00142329	0.0374187	Chil5
Prf1/ENSMUSG00000037202.5/protein_coding	8.35892	-0.218336	0.0684692	-3.18881	0.00142858	0.0374984	Prf1
Polr2c/ENSMUSG00000031783.9/protein_coding	376.465	-0.239827	0.0752764	-3.18596	0.00144276	0.037752	Polr2c
Rpp38/ENSMUSG00000049950.6/protein_coding	71.1188	-0.320539	0.100597	-3.18636	0.00144076	0.037752	Rpp38
Cox7a2/ENSMUSG00000032330.6/protein_coding	302.269	-0.283683	0.0891013	-3.18383	0.0014534	0.0379087	Cox7a2
H2afv/ENSMUSG00000041126.12/protein_coding	261.417	-0.229706	0.0721506	-3.18371	0.00145401	0.0379087	H2afv
Ogfod1/ENSMUSG00000033009.11/protein_coding	171.533	0.285431	0.0896752	3.18294	0.00145785	0.0379087	Ogfod1
Smim13/ENSMUSG00000091264.2/protein_coding	354.185	0.234919	0.0737982	3.18326	0.00145626	0.0379087	Smim13
Ints3/ENSMUSG00000027933.7/protein_coding	509.202	0.207453	0.0652079	3.18141	0.0014656	0.0380507	Ints3
Pacs2/ENSMUSG00000021143.9/protein_coding	840.571	0.232583	0.0732204	3.17648	0.00149073	0.0385789	Pacs2
Ppm1l/ENSMUSG00000027784.10/protein_coding	828	0.24031	0.0756529	3.17648	0.00149076	0.0385789	Ppm1l
S100a4/ENSMUSG00000001020.7/protein_coding	27.4234	-0.338173	0.106476	-3.17606	0.00149289	0.0385789	S100a4
Foxo1/ENSMUSG00000044167.6/protein_coding	502.95	0.21905	0.0690382	3.17288	0.00150937	0.0389445	Foxo1
Sri/ENSMUSG00000003161.11/protein_coding	645.68	-0.188359	0.0594159	-3.17018	0.00152347	0.0392476	Sri
D17Wsu92e/ENSMUSG00000056692.8/protein_coding	192.789	0.294079	0.0928045	3.1688	0.00153071	0.0393731	D17Wsu92e
Sep15/ENSMUSG00000037072.11/protein_coding	2828.74	-0.275751	0.0870522	-3.16765	0.00153674	0.0394674	2016-09-15
Dpp8/ENSMUSG00000032393.10/protein_coding	1100.27	0.182563	0.0576767	3.16527	0.00154937	0.0397307	Dpp8
Gm10123/ENSMUSG00000062933.7/processed_pseudogene	635.109	-0.264141	0.0835037	-3.16323	0.00156028	0.03994	Gm10123
Otud7b/ENSMUSG00000038495.10/protein_coding	260.568	0.257497	0.0814129	3.16285	0.00156233	0.03994	Otud7b
Zfhx3/ENSMUSG00000038872.9/protein_coding	2960.34	0.27195	0.0860135	3.16171	0.00156844	0.0400349	Zfhx3
Gm8783/ENSMUSG00000094388.1/processed_pseudogene	3.34172	0.20266	0.0641438	3.15946	0.00158061	0.0401609	Gm8783
Morf4l1/ENSMUSG00000062270.9/protein_coding	2746.74	-0.189563	0.0599847	-3.16019	0.00157665	0.0401609	Morf4l1
Rpl34/ENSMUSG00000062006.8/protein_coding	339.741	-0.294712	0.0932693	-3.1598	0.0015788	0.0401609	Rpl34
Dnajc8/ENSMUSG00000054405.10/protein_coding	646.766	-0.20907	0.0662401	-3.15624	0.00159816	0.0404834	Dnajc8
Pcolce/ENSMUSG00000029718.10/protein_coding	7.71608	-0.295464	0.0936012	-3.15663	0.00159604	0.0404834	Pcolce
Mrpl54/ENSMUSG00000034932.4/protein_coding	95.2101	-0.323921	0.102666	-3.15509	0.00160446	0.0405299	Mrpl54
Npc1/ENSMUSG00000024413.9/protein_coding	1527.61	0.239216	0.0758208	3.15502	0.00160486	0.0405299	Npc1
Ms4a4c/ENSMUSG00000024675.15/protein_coding	65.3122	-0.356271	0.112951	-3.1542	0.00160941	0.0405835	Ms4a4c
Krt8/ENSMUSG00000049382.9/protein_coding	1.24853	-0.143098	0.0454151	-3.15089	0.00162772	0.040962	Krt8
Myo1b/ENSMUSG00000018417.10/protein_coding	799.043	0.178937	0.056795	3.15057	0.00162952	0.040962	Myo1b
Tmem245/ENSMUSG00000055296.10/protein_coding	947.596	0.234249	0.0743608	3.15016	0.0016318	0.040962	Tmem245
Npnt/ENSMUSG00000040998.14/protein_coding	999.618	0.282795	0.0897887	3.14957	0.00163512	0.0409666	Npnt
Trappc3/ENSMUSG00000028847.8/protein_coding	508.644	-0.215805	0.0685257	-3.14925	0.0016369	0.0409666	Trappc3
Papd5/ENSMUSG00000036779.8/protein_coding	635.408	0.207972	0.0660497	3.14872	0.00163986	0.0409793	Papd5
Gabarapl2/ENSMUSG00000031950.7/protein_coding	928.115	-0.214235	0.0680693	-3.1473	0.00164786	0.0411176	Gabarapl2
B230208H11Rik/ENSMUSG00000097378.3/lincRNA	4.79872	-0.244581	0.0777724	-3.14483	0.00166185	0.0412357	B230208H11Rik
Bmp7/ENSMUSG00000008999.7/protein_coding	1.70977	-0.165503	0.052611	-3.1458	0.00165634	0.0412357	Bmp7
Gm10401/ENSMUSG00000072693.2/protein_coding	225.443	0.286884	0.0912526	3.14385	0.00166744	0.0412357	Gm10401
Itga9/ENSMUSG00000039115.9/protein_coding	2133.18	0.168896	0.0537089	3.14466	0.00166281	0.0412357	Itga9
Myl12b/ENSMUSG00000034868.8/protein_coding	1714.37	-0.138673	0.0441024	-3.14433	0.00166465	0.0412357	Myl12b
Tenm4/ENSMUSG00000048078.12/protein_coding	1.33947	-0.145249	0.0461961	-3.14419	0.00166548	0.0412357	Tenm4
Ebf3/ENSMUSG00000010476.9/protein_coding	101.966	0.334524	0.106421	3.1434	0.00166997	0.0412372	Ebf3
Avpi1/ENSMUSG00000018821.3/protein_coding	14.1678	-0.331073	0.105451	-3.13958	0.00169191	0.0417172	Avpi1
Stfa2l1/ENSMUSG00000059657.4/protein_coding	0.95052	-0.121127	0.038605	-3.13759	0.00170341	0.0419386	Stfa2l1
Xcl1/ENSMUSG00000026573.7/protein_coding	1.42794	-0.156522	0.0498975	-3.13688	0.00170758	0.0419793	Xcl1
Anxa4/ENSMUSG00000029994.13/protein_coding	298.198	-0.226833	0.0723772	-3.13405	0.00172414	0.0421797	Anxa4
Bmpr2/ENSMUSG00000067336.6/protein_coding	363.082	0.327852	0.10458	3.13494	0.00171887	0.0421797	Bmpr2
Prkce/ENSMUSG00000045038.10/protein_coding	154.417	0.310303	0.0990195	3.13375	0.00172585	0.0421797	Prkce
Tmem9/ENSMUSG00000026411.13/protein_coding	277.784	-0.276532	0.0882259	-3.13436	0.00172228	0.0421797	Tmem9
Gapvd1/ENSMUSG00000026867.14/protein_coding	1668.23	0.136317	0.0435108	3.13294	0.00173066	0.0422351	Gapvd1
Eif4g1/ENSMUSG00000045983.11/protein_coding	1911.79	0.179166	0.0572432	3.1299	0.00174864	0.0423288	Eif4g1
Ighd/ENSMUSG00000104213.1/IG_C_gene	144.571	-0.279331	0.0892511	-3.12972	0.00174973	0.0423288	Ighd
Slamf8/ENSMUSG00000053318.7/protein_coding	276.963	-0.230511	0.0736351	-3.13046	0.00174535	0.0423288	Slamf8
Smdt1/ENSMUSG00000022452.10/protein_coding	278.545	-0.220786	0.0705395	-3.12996	0.00174832	0.0423288	Smdt1
Tex15/ENSMUSG00000009628.10/protein_coding	1.00617	-0.120248	0.0384199	-3.12985	0.00174898	0.0423288	Tex15
Tmem40/ENSMUSG00000059900.10/protein_coding	5.84143	-0.274658	0.0877253	-3.13088	0.0017428	0.0423288	Tmem40
Cib1/ENSMUSG00000030538.11/protein_coding	446.221	-0.18851	0.0602421	-3.1292	0.00175281	0.0423417	Cib1
Spag6/ENSMUSG00000022783.7/protein_coding	1.38931	-0.13539	0.043274	-3.12867	0.00175597	0.0423568	Spag6
AI413582/ENSMUSG00000062753.9/protein_coding	432.324	-0.293731	0.0939066	-3.1279	0.00176059	0.0424067	AI413582
Ndufs5/ENSMUSG00000028648.9/protein_coding	232.44	-0.260822	0.0834468	-3.12561	0.00177438	0.0426159	Ndufs5
Parva/ENSMUSG00000030770.10/protein_coding	3.75261	-0.18459	0.0590547	-3.12575	0.00177355	0.0426159	Parva
Desi1/ENSMUSG00000022472.12/protein_coding	243.87	0.233166	0.0746443	3.1237	0.00178592	0.0428056	Desi1
Ltf/ENSMUSG00000032496.3/protein_coding	587.794	-0.116458	0.0372849	-3.12345	0.00178742	0.0428056	Ltf
Numa1/ENSMUSG00000066306.8/protein_coding	2150.48	0.242293	0.0775958	3.1225	0.00179323	0.0428218	Numa1
Tpt1/ENSMUSG00000060126.10/protein_coding	857.275	-0.238642	0.0764203	-3.12275	0.0017917	0.0428218	Tpt1
Plekhg1/ENSMUSG00000040624.13/protein_coding	5.55126	-0.254986	0.0816915	-3.12134	0.00180033	0.0429298	Plekhg1
Tpp2/ENSMUSG00000041763.10/protein_coding	1269.62	0.175448	0.0562243	3.1205	0.00180542	0.0429896	Tpp2
Fat3/ENSMUSG00000074505.4/protein_coding	269.725	0.33635	0.107851	3.11865	0.00181682	0.0431994	Fat3
Gpr146/ENSMUSG00000044197.8/protein_coding	1618.44	0.168195	0.0539449	3.1179	0.00182143	0.0432472	Gpr146
Ap1g1/ENSMUSG00000031731.12/protein_coding	1359.19	0.214204	0.0687257	3.1168	0.00182828	0.0433482	Ap1g1
Clstn3/ENSMUSG00000008153.7/protein_coding	3.30091	-0.215558	0.0691783	-3.11597	0.00183339	0.0434075	Clstn3
Prnp/ENSMUSG00000079037.5/protein_coding	37.147	-0.342368	0.109934	-3.1143	0.0018438	0.043592	Prnp
Chchd2/ENSMUSG00000070493.3/protein_coding	912.452	-0.190611	0.0612204	-3.11351	0.00184873	0.0436469	Chchd2
Mrps22/ENSMUSG00000032459.9/protein_coding	105.25	-0.323145	0.103811	-3.1128	0.0018532	0.0436904	Mrps22
Zswim5/ENSMUSG00000033948.3/protein_coding	96.2443	0.328487	0.105576	3.11139	0.00186212	0.0438387	Zswim5
E130308A19Rik/ENSMUSG00000045071.9/protein_coding	183.915	0.244794	0.0787232	3.10956	0.00187368	0.0440486	E130308A19Rik
Nav1/ENSMUSG00000009418.11/protein_coding	291.127	0.281278	0.0904928	3.10829	0.00188171	0.0441751	Nav1
Rnd3/ENSMUSG00000017144.4/protein_coding	12.5961	-0.316829	0.102038	-3.105	0.00190281	0.0446078	Rnd3
Fam96b/ENSMUSG00000031879.9/protein_coding	235.075	-0.238218	0.0767314	-3.10457	0.00190554	0.044609	Fam96b
Glrx3/ENSMUSG00000031068.7/protein_coding	458.901	-0.236098	0.076109	-3.10211	0.00192148	0.0448693	Glrx3
Gna13/ENSMUSG00000020611.10/protein_coding	2769.43	0.165955	0.0535023	3.10183	0.00192327	0.0448693	Gna13
Top2b/ENSMUSG00000017485.6/protein_coding	701.183	0.198277	0.0639271	3.10161	0.00192474	0.0448693	Top2b
Mrpl16/ENSMUSG00000024683.5/protein_coding	158.365	-0.252321	0.0814273	-3.09873	0.0019435	0.0452435	Mrpl16
Atg2b/ENSMUSG00000041341.9/protein_coding	378.581	0.234789	0.0757942	3.09772	0.00195014	0.0453346	Atg2b
Klhl18/ENSMUSG00000054792.11/protein_coding	492.938	0.219682	0.0709417	3.09665	0.00195721	0.0454357	Klhl18
Celf1/ENSMUSG00000005506.12/protein_coding	1959.14	0.161011	0.0520139	3.09553	0.00196461	0.0455441	Celf1
Map4k5/ENSMUSG00000034761.11/protein_coding	693.028	0.177957	0.0575262	3.0935	0.00197812	0.0457675	Map4k5
Mrps33/ENSMUSG00000029918.8/protein_coding	363.846	-0.229468	0.0741833	-3.09325	0.00197974	0.0457675	Mrps33
Lsm3/ENSMUSG00000034192.4/protein_coding	173.204	-0.287569	0.0930065	-3.09192	0.00198867	0.0458467	Lsm3
Ptpn18/ENSMUSG00000026126.11/protein_coding	712.194	-0.233483	0.0755043	-3.09231	0.00198606	0.0458467	Ptpn18
Pigyl/ENSMUSG00000010607.8/protein_coding	134.198	-0.303105	0.0980713	-3.09066	0.00199711	0.0459776	Pigyl
Cox7c/ENSMUSG00000017778.10/protein_coding	445.192	-0.234835	0.0759958	-3.0901	0.00200087	0.0460006	Cox7c
Ezh1/ENSMUSG00000006920.10/protein_coding	970.407	0.155892	0.0504564	3.08964	0.00200399	0.046009	Ezh1
Rassf2/ENSMUSG00000027339.11/protein_coding	3017.77	0.2059	0.0666882	3.08751	0.00201843	0.0462133	Rassf2
Stradb/ENSMUSG00000026027.9/protein_coding	535.849	0.162156	0.052517	3.08768	0.00201723	0.0462133	Stradb
Plaur/ENSMUSG00000046223.9/protein_coding	125.652	-0.332166	0.107682	-3.08471	0.00203752	0.0465711	Plaur
Rps11/ENSMUSG00000003429.10/protein_coding	922.511	-0.257116	0.0833603	-3.0844	0.00203965	0.0465711	Rps11
Cox6a1/ENSMUSG00000041697.8/protein_coding	672.523	-0.202254	0.0656063	-3.08285	0.00205028	0.0467497	Cox6a1
Efcab2/ENSMUSG00000026495.8/protein_coding	42.2448	-0.331029	0.107469	-3.08022	0.00206846	0.0471	Efcab2
Gm5483/ENSMUSG00000079597.1/protein_coding	0.825162	-0.117468	0.0381427	-3.07971	0.00207206	0.0471006	Gm5483
Scd1/ENSMUSG00000037071.2/protein_coding	1.90538	-0.172097	0.0558865	-3.07941	0.00207414	0.0471006	Scd1
4931406P16Rik/ENSMUSG00000066571.9/protein_coding	631.36	0.209158	0.0679635	3.0775	0.00208748	0.0472699	4931406P16Rik
Cep68/ENSMUSG00000044066.10/protein_coding	2160.07	0.126401	0.0410845	3.0766	0.00209379	0.0472699	Cep68
Eml6/ENSMUSG00000044072.10/protein_coding	111.914	0.300762	0.0977669	3.07631	0.00209578	0.0472699	Eml6
Gadd45a/ENSMUSG00000036390.6/protein_coding	17.1492	-0.330998	0.107593	-3.0764	0.00209519	0.0472699	Gadd45a
Slc4a5/ENSMUSG00000068323.8/protein_coding	4.30566	-0.191626	0.0622682	-3.07743	0.00208795	0.0472699	Slc4a5
Sh3bgrl/ENSMUSG00000031246.10/protein_coding	140.814	-0.330596	0.107505	-3.07516	0.00210392	0.0473893	Sh3bgrl
Aqp9/ENSMUSG00000032204.9/protein_coding	4.27176	-0.169823	0.0552404	-3.07425	0.00211032	0.0474695	Aqp9
Grpel1/ENSMUSG00000029198.3/protein_coding	397.428	-0.234091	0.0762422	-3.07036	0.00213804	0.047942	Grpel1
Pkd1/ENSMUSG00000032855.5/protein_coding	1769.52	0.26469	0.0862056	3.07045	0.00213735	0.047942	Pkd1
Sp3os/ENSMUSG00000063714.11/antisense	30.1952	-0.346413	0.112835	-3.07009	0.00213996	0.047942	Sp3os
Abl2/ENSMUSG00000026596.9/protein_coding	161.42	0.307265	0.100143	3.06826	0.00215308	0.0479585	Abl2
Mrps24/ENSMUSG00000020477.6/protein_coding	166.789	-0.29268	0.0953746	-3.06875	0.00214959	0.0479585	Mrps24
Nqo1/ENSMUSG00000003849.8/protein_coding	2.82056	-0.194213	0.0633008	-3.06809	0.0021543	0.0479585	Nqo1
Nrip1/ENSMUSG00000048490.9/protein_coding	4040.56	0.194018	0.0632479	3.06759	0.00215796	0.0479585	Nrip1
Prtn3/ENSMUSG00000057729.8/protein_coding	0.879107	-0.116	0.0378121	-3.0678	0.0021564	0.0479585	Prtn3
Slc22a15/ENSMUSG00000033147.12/protein_coding	5.3189	-0.226299	0.0737511	-3.06841	0.00215201	0.0479585	Slc22a15
Rps6/ENSMUSG00000028495.10/protein_coding	773.68	-0.222461	0.0725302	-3.06715	0.00216109	0.047964	Rps6
Rpl31/ENSMUSG00000073702.7/protein_coding	234.129	-0.27411	0.0894009	-3.06608	0.00216889	0.0480731	Rpl31
Ppp1r9b/ENSMUSG00000038976.8/protein_coding	294.069	0.284136	0.0927053	3.06494	0.00217716	0.0481923	Ppp1r9b
Foxj1/ENSMUSG00000034227.7/protein_coding	1.27466	-0.133343	0.0435621	-3.06098	0.00220615	0.0487047	Foxj1
Slc28a2/ENSMUSG00000027219.9/protein_coding	9.31884	-0.252767	0.0825737	-3.06111	0.00220521	0.0487047	Slc28a2
Arvcf/ENSMUSG00000000325.11/protein_coding	1074.75	0.153599	0.050187	3.06053	0.00220945	0.0487131	Arvcf
Synj1/ENSMUSG00000022973.13/protein_coding	979.263	0.20496	0.0670101	3.05864	0.00222342	0.0489564	Synj1
Mgrn1/ENSMUSG00000022517.12/protein_coding	1890.22	0.171689	0.0562426	3.05265	0.00226832	0.049879	Mgrn1
Osbp/ENSMUSG00000024687.10/protein_coding	995.339	0.170819	0.0559958	3.05057	0.00228409	0.0500279	Osbp
Pilrb2/ENSMUSG00000066682.7/protein_coding	14.0702	-0.283032	0.0927788	-3.05061	0.00228374	0.0500279	Pilrb2
Tmem72/ENSMUSG00000048108.9/protein_coding	1.72519	-0.163534	0.0536014	-3.05093	0.00228137	0.0500279	Tmem72
Adora1/ENSMUSG00000042429.8/protein_coding	29.8139	0.344689	0.11316	3.04603	0.00231887	0.050723	Adora1
Serf2/ENSMUSG00000074884.8/protein_coding	1830.99	-0.175731	0.0577111	-3.045	0.00232677	0.0508291	Serf2
Eci1/ENSMUSG00000024132.5/protein_coding	193.941	-0.242231	0.0795738	-3.04411	0.00233373	0.0508659	Eci1
Maml3/ENSMUSG00000061143.11/protein_coding	645.655	0.245951	0.0808195	3.04321	0.00234066	0.0508659	Maml3
Nus1/ENSMUSG00000023068.10/protein_coding	296.804	0.223218	0.07334	3.0436	0.00233764	0.0508659	Nus1
Rps21/ENSMUSG00000039001.8/protein_coding	98.7203	-0.306915	0.100829	-3.04392	0.00233516	0.0508659	Rps21
Pycard/ENSMUSG00000030793.3/protein_coding	1575.53	-0.228894	0.0752257	-3.04276	0.00234416	0.0508757	Pycard
Ehd1/ENSMUSG00000024772.9/protein_coding	54.1529	-0.334039	0.109813	-3.04188	0.00235105	0.0509587	Ehd1
Ddrgk1/ENSMUSG00000068290.7/protein_coding	669.382	-0.169401	0.055752	-3.03848	0.00237773	0.0512705	Ddrgk1
Mrps18a/ENSMUSG00000023967.5/protein_coding	324.081	-0.230997	0.0760031	-3.03931	0.00237121	0.0512705	Mrps18a
Nudt14/ENSMUSG00000002804.3/protein_coding	119.84	-0.296337	0.0975069	-3.03913	0.00237259	0.0512705	Nudt14
Tbc1d2b/ENSMUSG00000037410.9/protein_coding	731.521	0.234998	0.077331	3.03886	0.00237477	0.0512705	Tbc1d2b
Sfrp1/ENSMUSG00000031548.7/protein_coding	1.02349	-0.135745	0.0447024	-3.03663	0.00239239	0.0515198	Sfrp1
Fxyd5/ENSMUSG00000009687.10/protein_coding	167.43	-0.329764	0.108639	-3.0354	0.00240218	0.0516639	Fxyd5
Rps6ka3/ENSMUSG00000031309.11/protein_coding	143.711	0.32128	0.105902	3.03374	0.00241542	0.0518325	Rps6ka3
Slamf7/ENSMUSG00000038179.9/protein_coding	21.9004	-0.329367	0.108572	-3.03364	0.00241624	0.0518325	Slamf7
Cd9/ENSMUSG00000030342.8/protein_coding	10312.8	-0.222887	0.0734895	-3.03291	0.00242212	0.0518918	Cd9
Acsbg1/ENSMUSG00000032281.7/protein_coding	4.76889	-0.231993	0.0765591	-3.03024	0.00244358	0.052199	Acsbg1
Mlf1/ENSMUSG00000048416.11/protein_coding	1.24951	-0.13686	0.0451774	-3.02938	0.00245057	0.052199	Mlf1
N4bp3/ENSMUSG00000001053.11/protein_coding	9.68067	-0.271844	0.0897472	-3.02899	0.00245371	0.052199	N4bp3
Secisbp2l/ENSMUSG00000035093.12/protein_coding	1209.53	0.196875	0.0649706	3.03021	0.00244384	0.052199	Secisbp2l
Shfm1/ENSMUSG00000042541.9/protein_coding	403.256	-0.233572	0.0771169	-3.0288	0.00245524	0.052199	Shfm1
Tuba4a/ENSMUSG00000026202.9/protein_coding	81.1488	-0.338727	0.111806	-3.0296	0.00244879	0.052199	Tuba4a
Zfp72/ENSMUSG00000069184.2/protein_coding	42.1131	-0.339056	0.111992	-3.02749	0.00246591	0.052359	Zfp72
Cox6c/ENSMUSG00000014313.10/protein_coding	412.777	-0.228833	0.0756066	-3.02662	0.00247301	0.0523763	Cox6c
Sumo3/ENSMUSG00000020265.11/protein_coding	945.245	-0.172136	0.0568696	-3.02686	0.0024711	0.0523763	Sumo3
Znhit3/ENSMUSG00000020526.8/protein_coding	130.368	-0.318125	0.105191	-3.02427	0.00249231	0.0527181	Znhit3
Fam53b/ENSMUSG00000030956.11/protein_coding	1436.3	0.20202	0.0668256	3.0231	0.00250198	0.0528556	Fam53b
Efcab1/ENSMUSG00000068617.4/protein_coding	1.41679	-0.149887	0.0495982	-3.02201	0.00251099	0.0529786	Efcab1
Pet100/ENSMUSG00000087687.2/protein_coding	100.876	-0.324588	0.10747	-3.02026	0.00252555	0.0532186	Pet100
Ddr1/ENSMUSG00000003534.13/protein_coding	3.91142	-0.189508	0.0627663	-3.01926	0.00253391	0.0532719	Ddr1
Xrn1/ENSMUSG00000032410.9/protein_coding	473.606	0.217067	0.0718956	3.0192	0.00253447	0.0532719	Xrn1
Tbl1x/ENSMUSG00000025246.9/protein_coding	1006.26	0.199924	0.0662276	3.01875	0.00253821	0.0532832	Tbl1x
Csnk1d/ENSMUSG00000025162.13/protein_coding	2569.4	0.178897	0.0592796	3.01785	0.00254577	0.0533077	Csnk1d
Higd1a/ENSMUSG00000038412.7/protein_coding	228.439	-0.229795	0.0761359	-3.01822	0.00254261	0.0533077	Higd1a
Bcam/ENSMUSG00000002980.10/protein_coding	1.29265	-0.143153	0.0474955	-3.01404	0.00257791	0.0538453	Bcam
Pla2g7/ENSMUSG00000023913.13/protein_coding	118.691	-0.340514	0.112967	-3.01428	0.00257587	0.0538453	Pla2g7
Pstpip2/ENSMUSG00000025429.8/protein_coding	23.8239	-0.3253	0.107946	-3.01353	0.00258226	0.0538686	Pstpip2
Agpat2/ENSMUSG00000026922.9/protein_coding	347.518	-0.246752	0.0819293	-3.01176	0.00259734	0.0541156	Agpat2
Parl/ENSMUSG00000033918.11/protein_coding	310.663	-0.226186	0.0751232	-3.01087	0.002605	0.0542032	Parl
Smad3/ENSMUSG00000032402.8/protein_coding	1570.02	0.262828	0.0873034	3.01052	0.00260805	0.0542032	Smad3
Aftph/ENSMUSG00000049659.11/protein_coding	1641.94	0.150036	0.0498693	3.00858	0.0026247	0.0544814	Aftph
Chst13/ENSMUSG00000056643.4/protein_coding	0.970654	-0.111129	0.0369467	-3.00781	0.00263136	0.0545517	Chst13
Cdc123/ENSMUSG00000039128.9/protein_coding	482.514	-0.192555	0.0640277	-3.00738	0.00263513	0.054562	Cdc123
Cnr2/ENSMUSG00000062585.7/protein_coding	447.874	0.200378	0.0666952	3.00438	0.00266123	0.0550339	Cnr2
Sertad2/ENSMUSG00000049800.9/protein_coding	224.528	0.286797	0.0954912	3.00339	0.00266992	0.0551454	Sertad2
Dip2b/ENSMUSG00000023026.11/protein_coding	2450.96	0.242328	0.0807082	3.00252	0.00267758	0.055235	Dip2b
Tacstd2/ENSMUSG00000051397.4/protein_coding	0.847453	-0.111381	0.0371029	-3.00196	0.00268247	0.0552675	Tacstd2
Orm1/ENSMUSG00000039196.2/protein_coding	1.07332	-0.110356	0.0367824	-3.00026	0.00269753	0.0555093	Orm1
Prpf40a/ENSMUSG00000061136.9/protein_coding	814.179	0.156729	0.052286	2.99752	0.00272183	0.0559295	Prpf40a
Timm13/ENSMUSG00000020219.6/protein_coding	247.642	-0.242023	0.0807497	-2.99721	0.00272467	0.0559295	Timm13
Cadm1/ENSMUSG00000032076.14/protein_coding	1800.16	0.189804	0.0633605	2.99563	0.0027388	0.0561158	Cadm1
Dtna/ENSMUSG00000024302.11/protein_coding	2.48727	-0.169235	0.0564976	-2.99544	0.00274048	0.0561158	Dtna
Bicd2/ENSMUSG00000037933.11/protein_coding	1838.01	0.154289	0.0515372	2.99374	0.00275584	0.0563612	Bicd2
Dach1/ENSMUSG00000055639.12/protein_coding	1.54567	-0.132511	0.0443045	-2.99091	0.00278144	0.056536	Dach1
Dtwd1/ENSMUSG00000023330.8/protein_coding	103.773	-0.285362	0.0953978	-2.99128	0.0027781	0.056536	Dtwd1
Nars2/ENSMUSG00000018995.8/protein_coding	112.086	-0.282285	0.0943924	-2.99055	0.00278474	0.056536	Nars2
Ostf1/ENSMUSG00000024725.8/protein_coding	1385.67	-0.173235	0.0579171	-2.99109	0.0027798	0.056536	Ostf1
Sdc2/ENSMUSG00000022261.5/protein_coding	1.63234	-0.142397	0.0476051	-2.99122	0.00277863	0.056536	Sdc2
Zfp532/ENSMUSG00000042439.8/protein_coding	744.834	0.193451	0.0646552	2.99205	0.00277112	0.056536	Zfp532
Prkd3/ENSMUSG00000024070.11/protein_coding	889.186	0.182566	0.0610653	2.98969	0.00279263	0.0565583	Prkd3
Srp14/ENSMUSG00000009549.10/protein_coding	481.737	-0.214174	0.0716338	-2.98984	0.00279122	0.0565583	Srp14
Smim5/ENSMUSG00000048442.11/protein_coding	4.57694	-0.222244	0.0743629	-2.98864	0.00280219	0.0566831	Smim5
Odf2/ENSMUSG00000026790.15/protein_coding	552.697	0.1647	0.0551221	2.98792	0.00280883	0.0567486	Odf2
Myadml2/ENSMUSG00000025141.2/protein_coding	65.5247	-0.315489	0.10568	-2.98533	0.00283271	0.0571618	Myadml2
Arl4c/ENSMUSG00000049866.8/protein_coding	711.208	0.252858	0.084729	2.98431	0.0028422	0.0572839	Arl4c
Hint2/ENSMUSG00000028470.6/protein_coding	147.968	-0.273774	0.0917934	-2.9825	0.00285901	0.0575531	Hint2
Dmxl1/ENSMUSG00000037416.8/protein_coding	457.844	0.259366	0.0869762	2.98203	0.00286346	0.0575731	Dmxl1
Itga1/ENSMUSG00000042284.9/protein_coding	2.42193	-0.165616	0.0555462	-2.98159	0.0028676	0.0575869	Itga1
Atf6/ENSMUSG00000026663.6/protein_coding	1092.75	0.180557	0.0605775	2.9806	0.00287684	0.0577029	Atf6
Hivep1/ENSMUSG00000021366.7/protein_coding	139.53	0.302308	0.101524	2.97771	0.00290415	0.0581808	Hivep1
Supt4a/ENSMUSG00000020485.10/protein_coding	413.515	-0.252457	0.0848158	-2.97653	0.00291534	0.0583348	Supt4a
Saysd1/ENSMUSG00000045107.4/protein_coding	315.783	-0.291802	0.0981455	-2.97315	0.00294758	0.0589093	Saysd1
H2-Q7/ENSMUSG00000060550.11/protein_coding	104.854	-0.335038	0.112753	-2.97143	0.0029642	0.0591365	H2-Q7
Tbc1d16/ENSMUSG00000039976.3/protein_coding	671.055	0.294827	0.0992271	2.97123	0.00296605	0.0591365	Tbc1d16
Extl3/ENSMUSG00000021978.8/protein_coding	3997.5	0.222922	0.0750739	2.96937	0.00298409	0.0594251	Extl3
Ccdc115/ENSMUSG00000042111.9/protein_coding	514.101	-0.263884	0.0889235	-2.96754	0.0030019	0.0596372	Ccdc115
Sbf2/ENSMUSG00000038371.10/protein_coding	1314.32	0.143149	0.0482374	2.9676	0.00300139	0.0596372	Sbf2
Hyal1/ENSMUSG00000010051.11/protein_coding	84.7874	-0.299579	0.100975	-2.96685	0.00300864	0.059638	Hyal1
S100a10/ENSMUSG00000041959.10/protein_coding	54.9841	-0.328951	0.110877	-2.96681	0.0030091	0.059638	S100a10
Ccdc122/ENSMUSG00000034795.10/protein_coding	42.718	-0.334033	0.112782	-2.96176	0.00305884	0.0604104	Ccdc122
Fgl2/ENSMUSG00000039899.5/protein_coding	246.274	-0.324666	0.109599	-2.9623	0.00305355	0.0604104	Fgl2
Maoa/ENSMUSG00000025037.6/protein_coding	20.749	-0.329934	0.111398	-2.96175	0.00305894	0.0604104	Maoa
Ostc/ENSMUSG00000041084.7/protein_coding	914.66	-0.225289	0.0760778	-2.9613	0.0030634	0.0604269	Ostc
Hira/ENSMUSG00000022702.11/protein_coding	81.1452	0.30427	0.102818	2.9593	0.00308342	0.0607499	Hira
Mrpl17/ENSMUSG00000030879.9/protein_coding	526.144	-0.236585	0.0799658	-2.95858	0.00309063	0.0608202	Mrpl17
Ccl9/ENSMUSG00000019122.8/protein_coding	1708.45	-0.276357	0.0934822	-2.95625	0.00311401	0.0610639	Ccl9
Mrpl18/ENSMUSG00000057388.5/protein_coding	244.346	-0.224878	0.0760596	-2.9566	0.00311055	0.0610639	Mrpl18
Smim3/ENSMUSG00000038059.6/protein_coding	294.729	-0.216659	0.0732759	-2.95675	0.00310896	0.0610639	Smim3
Il6ra/ENSMUSG00000027947.7/protein_coding	3347.68	0.230674	0.0780509	2.95542	0.00312239	0.0611564	Il6ra
Ndufa13/ENSMUSG00000036199.8/protein_coding	402.069	-0.216316	0.0732617	-2.95264	0.00315065	0.0616373	Ndufa13
Ctsh/ENSMUSG00000032359.10/protein_coding	7592.11	-0.267907	0.0907544	-2.952	0.00315727	0.0616945	Ctsh
Ncoa2/ENSMUSG00000005886.10/protein_coding	686.66	0.221444	0.075035	2.95121	0.00316532	0.0617794	Ncoa2
2610035D17Rik/ENSMUSG00000087259.3/lincRNA	124.615	-0.332344	0.112637	-2.95057	0.00317188	0.0618349	2610035D17Rik
Bach1/ENSMUSG00000025612.5/protein_coding	495.835	0.275331	0.0933278	2.95015	0.00317621	0.0618471	Bach1
Adipor2/ENSMUSG00000030168.9/protein_coding	291.913	0.22546	0.0764653	2.94852	0.00319299	0.0621013	Adipor2
Islr/ENSMUSG00000037206.10/protein_coding	0.83855	-0.115036	0.0390221	-2.94797	0.00319866	0.062139	Islr
Cd300lb/ENSMUSG00000063193.6/protein_coding	82.9323	-0.296801	0.100744	-2.9461	0.00321811	0.0621907	Cd300lb
Mtor/ENSMUSG00000028991.11/protein_coding	411.737	0.24408	0.0828407	2.94638	0.00321522	0.0621907	Mtor
Sec13/ENSMUSG00000030298.6/protein_coding	1258.26	-0.234141	0.0794504	-2.947	0.00320869	0.0621907	Sec13
Tmem126a/ENSMUSG00000030615.7/protein_coding	172.972	-0.257273	0.0873178	-2.9464	0.00321499	0.0621907	Tmem126a
Zfp316/ENSMUSG00000046658.12/protein_coding	145.156	0.291253	0.0988665	2.94592	0.00321998	0.0621907	Zfp316
Med10/ENSMUSG00000021598.8/protein_coding	240.836	-0.233598	0.0793331	-2.94453	0.0032345	0.0623268	Med10
Snrnp27/ENSMUSG00000001158.9/protein_coding	198.389	-0.25757	0.0874666	-2.94477	0.0032319	0.0623268	Snrnp27
Spin1/ENSMUSG00000021395.10/protein_coding	731.942	0.181116	0.0615291	2.94358	0.00324444	0.0623741	Spin1
Trim30b/ENSMUSG00000052749.8/protein_coding	76.7915	-0.297879	0.10119	-2.94375	0.00324262	0.0623741	Trim30b
Rps6kc1/ENSMUSG00000089872.6/protein_coding	638.03	0.20779	0.0706167	2.94251	0.00325564	0.0625173	Rps6kc1
RP24-541A5.1/ENSMUSG00000103976.1/TEC	18.3216	0.301773	0.102572	2.94206	0.00326033	0.0625352	RP24-541A5.1
Eme1/ENSMUSG00000039055.4/protein_coding	3.422	-0.214532	0.0729326	-2.94151	0.00326619	0.0625757	Eme1
Rps6kb1/ENSMUSG00000020516.11/protein_coding	400.52	0.189445	0.0644373	2.93999	0.00328219	0.062738	Rps6kb1
Sumo1/ENSMUSG00000026021.11/protein_coding	659.486	-0.193819	0.0659245	-2.94001	0.00328199	0.062738	Sumo1
9930021J03Rik/ENSMUSG00000046138.10/protein_coding	222.775	0.252331	0.0859441	2.93599	0.00332485	0.0634807	9930021J03Rik
Cdc42bpb/ENSMUSG00000021279.4/protein_coding	204.194	0.270302	0.0921028	2.93478	0.00333784	0.0636557	Cdc42bpb
Oaz1/ENSMUSG00000035242.11/protein_coding	2703.26	-0.215739	0.0735447	-2.93344	0.00335224	0.0638573	Oaz1
Atp5c1/ENSMUSG00000025781.10/protein_coding	1196.73	-0.208233	0.0710134	-2.9323	0.00336457	0.0638733	Atp5c1
C2cd3/ENSMUSG00000047248.15/protein_coding	614.072	0.221998	0.0756912	2.93294	0.0033577	0.0638733	C2cd3
Wdfy2/ENSMUSG00000014547.9/protein_coding	493.898	0.202009	0.0688868	2.93248	0.00336267	0.0638733	Wdfy2
Chst2/ENSMUSG00000033350.7/protein_coding	58.9937	0.311545	0.106325	2.93012	0.00338827	0.0641193	Chst2
Fndc3a/ENSMUSG00000033487.10/protein_coding	825.658	0.207298	0.0707706	2.92915	0.00339886	0.0641193	Fndc3a
Gstt2/ENSMUSG00000033318.6/protein_coding	55.7092	-0.315765	0.107802	-2.92911	0.00339937	0.0641193	Gstt2
Mfap1a/ENSMUSG00000068479.5/protein_coding	389.943	0.228895	0.0781569	2.92866	0.00340426	0.0641193	Mfap1a
Mien1/ENSMUSG00000002580.7/protein_coding	205.564	-0.285989	0.0976317	-2.92926	0.00339766	0.0641193	Mien1
Ndufb11/ENSMUSG00000031059.9/protein_coding	286.013	-0.221429	0.0755576	-2.9306	0.00338309	0.0641193	Ndufb11
Zfp628/ENSMUSG00000074406.4/protein_coding	57.7825	0.314954	0.107543	2.92864	0.00340446	0.0641193	Zfp628
Pip5k1b/ENSMUSG00000024867.10/protein_coding	1.4168	-0.143166	0.0488947	-2.92805	0.00341093	0.0641686	Pip5k1b
Cdk5r1/ENSMUSG00000048895.13/protein_coding	369.964	0.237459	0.081141	2.9265	0.00342797	0.0644164	Cdk5r1
L3mbtl3/ENSMUSG00000039089.10/protein_coding	67.7686	0.326826	0.111693	2.92611	0.00343231	0.0644254	L3mbtl3
Pten/ENSMUSG00000013663.7/protein_coding	2996.67	0.196756	0.0672583	2.92538	0.00344035	0.064432	Pten
Ptgs2/ENSMUSG00000032487.8/protein_coding	1.58967	-0.139255	0.0476024	-2.92538	0.0034404	0.064432	Ptgs2
Rps24/ENSMUSG00000025290.12/protein_coding	256.393	-0.287594	0.0983253	-2.92493	0.00344538	0.0644531	Rps24
Nip7/ENSMUSG00000031917.7/protein_coding	314.77	-0.238604	0.0816166	-2.92347	0.00346154	0.0646828	Nip7
St3gal2/ENSMUSG00000031749.8/protein_coding	1621.18	0.176918	0.0605851	2.92016	0.00349848	0.0652997	St3gal2
Abca1/ENSMUSG00000015243.4/protein_coding	5024.98	0.228624	0.0783709	2.91721	0.00353178	0.0655999	Abca1
Alkbh7/ENSMUSG00000002661.10/protein_coding	95.7172	-0.294619	0.100982	-2.91755	0.00352798	0.0655999	Alkbh7
Arl4a/ENSMUSG00000047446.14/protein_coding	75.4715	-0.289369	0.0991798	-2.91762	0.00352718	0.0655999	Arl4a
Ppp1ca/ENSMUSG00000040385.6/protein_coding	2850.23	-0.208804	0.0715534	-2.91816	0.00352104	0.0655999	Ppp1ca
Spcs1/ENSMUSG00000021917.10/protein_coding	873.684	-0.181844	0.0623396	-2.91699	0.00353424	0.0655999	Spcs1
Usp10/ENSMUSG00000031826.15/protein_coding	809.908	0.142735	0.0489569	2.91552	0.00355096	0.0658369	Usp10
Map2k5/ENSMUSG00000058444.7/protein_coding	406.715	0.196291	0.0673796	2.91321	0.00357734	0.0661865	Map2k5
Trp53bp2/ENSMUSG00000026510.10/protein_coding	409.337	0.219538	0.0753606	2.91317	0.00357776	0.0661865	Trp53bp2
Mrpl12/ENSMUSG00000039640.7/protein_coding	222.158	-0.275853	0.0947041	-2.91279	0.00358218	0.0661948	Mrpl12
Slc12a6/ENSMUSG00000027130.11/protein_coding	2970.04	0.164031	0.0563328	2.91183	0.00359321	0.0662518	Slc12a6
Snapin/ENSMUSG00000001018.11/protein_coding	1072.82	-0.183602	0.0630509	-2.91197	0.00359154	0.0662518	Snapin
Ccdc107/ENSMUSG00000028461.8/protein_coding	352.731	-0.28353	0.0973844	-2.91145	0.00359752	0.066258	Ccdc107
Slc27a1/ENSMUSG00000031808.6/protein_coding	299.943	-0.243871	0.0838143	-2.90966	0.00361827	0.0665666	Slc27a1
Ppp1r35/ENSMUSG00000029725.6/protein_coding	102.286	-0.284391	0.0977751	-2.90862	0.00363026	0.066679	Ppp1r35
Sc5d/ENSMUSG00000032018.9/protein_coding	275.627	-0.232248	0.0798531	-2.90844	0.00363238	0.066679	Sc5d
Lpin1/ENSMUSG00000020593.10/protein_coding	953.789	0.199919	0.0687908	2.90618	0.00365865	0.0667204	Lpin1
Pomp/ENSMUSG00000029649.7/protein_coding	815.575	-0.193956	0.0667364	-2.9063	0.00365731	0.0667204	Pomp
Sema4f/ENSMUSG00000000627.11/protein_coding	1.33076	-0.116302	0.0400181	-2.90623	0.00365807	0.0667204	Sema4f
Sipa1l1/ENSMUSG00000042700.11/protein_coding	632.042	0.243089	0.0836002	2.90775	0.00364037	0.0667204	Sipa1l1
Tgtp1/ENSMUSG00000078922.5/protein_coding	7.60928	-0.216963	0.0746492	-2.90643	0.00365574	0.0667204	Tgtp1
Tmem108/ENSMUSG00000042757.11/protein_coding	1.554	-0.12564	0.0432273	-2.9065	0.00365495	0.0667204	Tmem108
Tmem150a/ENSMUSG00000055912.4/protein_coding	91.6066	0.273263	0.0940564	2.90531	0.00366892	0.0668344	Tmem150a
Ssfa2/ENSMUSG00000027007.12/protein_coding	1076.44	0.219043	0.075457	2.90289	0.00369738	0.067206	Ssfa2
Timm10b/ENSMUSG00000089847.3/protein_coding	392.861	-0.230116	0.0792619	-2.90323	0.00369335	0.067206	Timm10b
Ago1/ENSMUSG00000041530.12/protein_coding	224.873	0.299036	0.103032	2.90236	0.00370367	0.067247	Ago1
Apba1/ENSMUSG00000024897.8/protein_coding	315.197	0.270343	0.09316	2.90192	0.00370883	0.0672674	Apba1
Pan3/ENSMUSG00000029647.11/protein_coding	668.792	0.261024	0.0899676	2.90131	0.00371605	0.0673252	Pan3
Acat1/ENSMUSG00000032047.5/protein_coding	575.558	-0.19695	0.067915	-2.89995	0.00373228	0.0674725	Acat1
Tmem98/ENSMUSG00000035413.8/protein_coding	8.44653	-0.282859	0.0975306	-2.90021	0.00372918	0.0674725	Tmem98
Capzb/ENSMUSG00000028745.14/protein_coding	3977.69	-0.11179	0.038588	-2.89703	0.00376719	0.0680297	Capzb
Ncam1/ENSMUSG00000039542.11/protein_coding	2.78206	-0.187126	0.0646377	-2.89499	0.00379165	0.0683974	Ncam1
Tgfa/ENSMUSG00000029999.10/protein_coding	2059.55	0.203528	0.0703162	2.89446	0.00379807	0.0684393	Tgfa
Evi2a/ENSMUSG00000078771.6/protein_coding	3566.77	-0.232659	0.0804135	-2.89329	0.0038123	0.0686213	Evi2a
Tmem50a/ENSMUSG00000028822.7/protein_coding	3342.74	-0.155741	0.0538437	-2.89247	0.00382228	0.0687269	Tmem50a
Mospd1/ENSMUSG00000023074.7/protein_coding	151.097	-0.235686	0.0815473	-2.89017	0.00385029	0.0691559	Mospd1
Tpm4/ENSMUSG00000031799.9/protein_coding	522.4	-0.233308	0.0807412	-2.88958	0.00385753	0.0692113	Tpm4
Ago2/ENSMUSG00000036698.10/protein_coding	366.753	0.266147	0.0921545	2.88805	0.00387641	0.0694752	Ago2
Coa3/ENSMUSG00000017188.3/protein_coding	378.408	-0.250488	0.0867675	-2.88688	0.00389081	0.0696584	Coa3
F13a1/ENSMUSG00000039109.11/protein_coding	443.308	-0.32583	0.112915	-2.88561	0.00390651	0.0697896	F13a1
Psma6/ENSMUSG00000021024.10/protein_coding	928.18	-0.24279	0.0841297	-2.88589	0.00390303	0.0697896	Psma6
Atp6v0b/ENSMUSG00000033379.9/protein_coding	4923.11	-0.265057	0.0919036	-2.88408	0.00392559	0.0700205	Atp6v0b
Upp1/ENSMUSG00000020407.9/protein_coding	1.10451	-0.113531	0.0393671	-2.8839	0.00392784	0.0700205	Upp1
1110065P20Rik/ENSMUSG00000078570.6/protein_coding	68.8532	-0.302655	0.104983	-2.88289	0.00394046	0.0701704	1110065P20Rik
Gnptg/ENSMUSG00000035521.9/protein_coding	583.711	-0.20166	0.0699732	-2.88196	0.00395213	0.0703031	Gnptg
2310001H17Rik/ENSMUSG00000097354.3/lincRNA	11.3317	-0.270049	0.0937155	-2.88158	0.00395684	0.0703119	2310001H17Rik
Crtam/ENSMUSG00000032021.9/protein_coding	1.03491	-0.136991	0.0475637	-2.88017	0.00397461	0.070523	Crtam
Kif1a/ENSMUSG00000014602.11/protein_coding	3.87085	-0.220054	0.0764084	-2.87997	0.00397718	0.070523	Kif1a
Lrp6/ENSMUSG00000030201.11/protein_coding	544.394	0.219692	0.0763515	2.87738	0.0040099	0.0710276	Lrp6
Snap25/ENSMUSG00000027273.9/protein_coding	27.056	-0.320003	0.111252	-2.87639	0.00402254	0.0711759	Snap25
Isca2/ENSMUSG00000021241.6/protein_coding	365.54	-0.259938	0.0903855	-2.87588	0.00402903	0.0712152	Isca2
Natd1/ENSMUSG00000018931.3/protein_coding	557.523	0.202453	0.0704329	2.87441	0.00404782	0.0714714	Natd1
Etv6/ENSMUSG00000030199.12/protein_coding	1139.5	0.181898	0.0632936	2.87388	0.00405459	0.0715153	Etv6
Kdm4a/ENSMUSG00000033326.11/protein_coding	321.118	0.23616	0.0821964	2.87312	0.00406436	0.0715163	Kdm4a
Soga1/ENSMUSG00000055485.6/protein_coding	2675.4	0.186369	0.064857	2.87353	0.0040591	0.0715163	Soga1
Tmem8/ENSMUSG00000024180.9/protein_coding	40.2331	-0.324623	0.112996	-2.87288	0.00406752	0.0715163	Tmem8
H2-M3/ENSMUSG00000016206.6/protein_coding	621.98	-0.236375	0.0823106	-2.87175	0.00408205	0.0716961	H2-M3
Abhd15/ENSMUSG00000000686.11/protein_coding	1853.71	0.181369	0.0632016	2.86968	0.00410882	0.0719127	Abhd15
Cerk/ENSMUSG00000035891.12/protein_coding	3628.97	0.174261	0.0607158	2.87011	0.00410332	0.0719127	Cerk
Gm17711/ENSMUSG00000091367.1/pseudogene	0.929119	0.0928044	0.0323388	2.86975	0.00410796	0.0719127	Gm17711
Timm8a1/ENSMUSG00000048007.4/protein_coding	43.2787	-0.323987	0.112909	-2.86947	0.00411164	0.0719127	Timm8a1
Rgs10/ENSMUSG00000030844.7/protein_coding	4041.3	-0.166326	0.0579783	-2.86877	0.00412077	0.0719968	Rgs10
Mark2/ENSMUSG00000024969.11/protein_coding	1001.39	0.158204	0.0552136	2.8653	0.00416609	0.0726364	Mark2
Mpv17l2/ENSMUSG00000035559.8/protein_coding	212.888	-0.233198	0.0813835	-2.86542	0.00416453	0.0726364	Mpv17l2
Tmem184b/ENSMUSG00000009035.9/protein_coding	1926.04	0.180561	0.0630247	2.86492	0.00417115	0.0726486	Tmem184b
Tspan18/ENSMUSG00000027217.9/protein_coding	882.69	0.233712	0.0816436	2.86259	0.00420196	0.0731088	Tspan18
Rnf169/ENSMUSG00000058761.4/protein_coding	394.561	0.289483	0.101168	2.8614	0.00421768	0.0733059	Rnf169
Ccdc171/ENSMUSG00000052407.12/protein_coding	63.1218	-0.302445	0.105734	-2.86044	0.00423054	0.0733468	Ccdc171
Fh1/ENSMUSG00000026526.10/protein_coding	331.326	-0.197908	0.0691988	-2.85999	0.00423652	0.0733468	Fh1
Hax1/ENSMUSG00000027944.9/protein_coding	319.892	-0.216688	0.075743	-2.86083	0.00422535	0.0733468	Hax1
Rab22a/ENSMUSG00000027519.6/protein_coding	621.255	0.180918	0.0632602	2.85991	0.00423764	0.0733468	Rab22a
Otud4/ENSMUSG00000036990.9/protein_coding	628.258	0.239061	0.0836707	2.85717	0.0042744	0.0739063	Otud4
Crybb1/ENSMUSG00000029343.13/protein_coding	1308.48	-0.222421	0.0779161	-2.85462	0.0043088	0.0743163	Crybb1
Eif4b/ENSMUSG00000058655.8/protein_coding	647.87	0.214232	0.0750526	2.85442	0.00431149	0.0743163	Eif4b
Ndufb2/ENSMUSG00000002416.9/protein_coding	202.446	-0.280043	0.0980894	-2.85497	0.00430405	0.0743163	Ndufb2
Dctpp1/ENSMUSG00000042462.4/protein_coding	132.236	-0.290397	0.101764	-2.85364	0.00432215	0.0743918	Dctpp1
Usp31/ENSMUSG00000063317.6/protein_coding	143.735	0.287168	0.100639	2.85345	0.00432479	0.0743918	Usp31
Crim1/ENSMUSG00000024074.7/protein_coding	213.802	0.254509	0.089222	2.85253	0.00433724	0.074529	Crim1
Fbxl22/ENSMUSG00000050503.8/protein_coding	17.9627	0.312071	0.109437	2.85162	0.0043497	0.0746144	Fbxl22
Sox9/ENSMUSG00000000567.5/protein_coding	2.90135	-0.181889	0.0637867	-2.85151	0.00435116	0.0746144	Sox9
Trrap/ENSMUSG00000045482.11/protein_coding	493.297	0.223692	0.0784756	2.85046	0.00436556	0.074735	Trrap
Vipr1/ENSMUSG00000032528.4/protein_coding	167.625	0.251204	0.0881309	2.85035	0.00436717	0.074735	Vipr1
Epas1/ENSMUSG00000024140.9/protein_coding	3.64741	-0.211373	0.074173	-2.84972	0.00437572	0.0748046	Epas1
Banp/ENSMUSG00000025316.12/protein_coding	240.939	0.310068	0.108861	2.84828	0.00439564	0.0748924	Banp
Cox5a/ENSMUSG00000000088.6/protein_coding	325.864	-0.196121	0.0688826	-2.84717	0.00441092	0.0748924	Cox5a
Fam162a/ENSMUSG00000003955.7/protein_coding	89.1299	-0.288178	0.101192	-2.84784	0.00440168	0.0748924	Fam162a
Gm3252/ENSMUSG00000094628.3/protein_coding	114.049	-0.29396	0.10325	-2.84707	0.00441231	0.0748924	Gm3252
Gopc/ENSMUSG00000019861.10/protein_coding	587.99	0.177699	0.0624001	2.84774	0.00440316	0.0748924	Gopc
Lpcat3/ENSMUSG00000004270.9/protein_coding	2723.37	0.155979	0.0547803	2.84735	0.00440845	0.0748924	Lpcat3
Prep/ENSMUSG00000019849.10/protein_coding	399.189	0.192886	0.0677478	2.84711	0.00441175	0.0748924	Prep
N4bp1/ENSMUSG00000031652.10/protein_coding	584.679	0.224639	0.078928	2.84612	0.00442554	0.0750406	N4bp1
Rab11b-ps2/ENSMUSG00000095690.1/processed_pseudogene	27.6379	0.315799	0.110978	2.84561	0.00443268	0.0750853	Rab11b-ps2
2610524H06Rik/ENSMUSG00000092486.1/protein_coding	20.0396	-0.313325	0.110214	-2.84289	0.00447069	0.0756522	2610524H06Rik
1810009A15Rik/ENSMUSG00000071653.5/protein_coding	155.154	-0.290626	0.102275	-2.84162	0.00448844	0.0757987	1810009A15Rik
Rfx7/ENSMUSG00000037674.11/protein_coding	356.101	0.246112	0.0866025	2.84186	0.00448517	0.0757987	Rfx7
Ffar2/ENSMUSG00000051314.7/protein_coding	0.779854	-0.100014	0.0352022	-2.84114	0.00449525	0.0758368	Ffar2
Samhd1/ENSMUSG00000027639.12/protein_coding	661.292	-0.20303	0.0714856	-2.84015	0.00450928	0.0759199	Samhd1
Zmym2/ENSMUSG00000021945.8/protein_coding	805.457	0.172156	0.0606139	2.84021	0.00450838	0.0759199	Zmym2
Echs1/ENSMUSG00000025465.8/protein_coding	615.948	-0.198248	0.0698365	-2.83875	0.00452913	0.0759992	Echs1
Lmbr1l/ENSMUSG00000022999.10/protein_coding	194.614	0.219263	0.0772439	2.83858	0.00453154	0.0759992	Lmbr1l
Slc11a2/ENSMUSG00000023030.12/protein_coding	551.415	0.16179	0.0569858	2.83912	0.00452375	0.0759992	Slc11a2
Tns1/ENSMUSG00000055322.10/protein_coding	948.107	0.249376	0.0878539	2.83853	0.00453223	0.0759992	Tns1
Kcnk6/ENSMUSG00000046410.9/protein_coding	4294.35	0.198013	0.0697673	2.83819	0.00453705	0.0760035	Kcnk6
Ccr7/ENSMUSG00000037944.8/protein_coding	3.81612	-0.159367	0.0561594	-2.83777	0.00454306	0.0760278	Ccr7
Usp47/ENSMUSG00000059263.7/protein_coding	864.115	0.172072	0.0606957	2.83499	0.00458273	0.0766149	Usp47
Gm13166/ENSMUSG00000085525.3/lincRNA	74.9873	-0.298638	0.105386	-2.83377	0.00460031	0.0768316	Gm13166
Nsmce1/ENSMUSG00000030750.9/protein_coding	292.546	-0.239454	0.0845433	-2.83232	0.00462117	0.0771028	Nsmce1
Ttbk2/ENSMUSG00000090100.3/protein_coding	156.966	0.275373	0.0972445	2.83176	0.0046292	0.0771596	Ttbk2
Arrb1/ENSMUSG00000018909.11/protein_coding	995.071	0.226992	0.0802132	2.82986	0.0046568	0.0773977	Arrb1
Creg1/ENSMUSG00000040713.8/protein_coding	4146.4	-0.178305	0.0630092	-2.82982	0.00465742	0.0773977	Creg1
Psmb9/ENSMUSG00000096727.1/protein_coding	510.099	-0.200697	0.0709164	-2.83005	0.00465413	0.0773977	Psmb9
Pknox2/ENSMUSG00000035934.11/protein_coding	1.09812	-0.12344	0.0436267	-2.82946	0.00466268	0.0774079	Pknox2
Commd6/ENSMUSG00000075486.5/protein_coding	331.602	-0.2323	0.0821169	-2.8289	0.00467088	0.0774365	Commd6
Glg1/ENSMUSG00000003316.10/protein_coding	1872.94	0.183633	0.0649346	2.82797	0.00468442	0.0774365	Glg1
Romo1/ENSMUSG00000067847.9/protein_coding	148.574	-0.245531	0.0868289	-2.82775	0.00468763	0.0774365	Romo1
Scaf8/ENSMUSG00000046201.8/protein_coding	627.037	0.200044	0.0707345	2.8281	0.00468253	0.0774365	Scaf8
Zfp219/ENSMUSG00000049295.12/protein_coding	181.471	0.251453	0.0889069	2.82827	0.00468003	0.0774365	Zfp219
Atp8b4/ENSMUSG00000060131.7/protein_coding	20.8201	-0.249681	0.0883506	-2.82602	0.00471299	0.0777289	Atp8b4
Trappc10/ENSMUSG00000000374.7/protein_coding	391.168	0.251484	0.0889922	2.82591	0.00471466	0.0777289	Trappc10
Sfpq/ENSMUSG00000028820.9/protein_coding	660.507	0.223625	0.0791661	2.82476	0.00473158	0.0779308	Sfpq
Aass/ENSMUSG00000029695.9/protein_coding	1.04835	-0.103252	0.0365884	-2.82198	0.00477284	0.078479	Aass
Ccdc23/ENSMUSG00000028643.6/protein_coding	153.6	-0.250726	0.0889152	-2.81984	0.00480481	0.078479	Ccdc23
Depdc5/ENSMUSG00000037426.13/protein_coding	367.356	0.201233	0.0713555	2.82015	0.00480013	0.078479	Depdc5
Nid2/ENSMUSG00000021806.3/protein_coding	731.266	0.205629	0.0729221	2.81985	0.00480465	0.078479	Nid2
Pde3b/ENSMUSG00000030671.8/protein_coding	6712.21	0.162601	0.0576545	2.82026	0.00479846	0.078479	Pde3b
Plec/ENSMUSG00000022565.11/protein_coding	52.8557	-0.307466	0.108985	-2.82117	0.0047849	0.078479	Plec
Rsrp1/ENSMUSG00000037266.14/protein_coding	11181.4	-0.238831	0.0847015	-2.81967	0.00480724	0.078479	Rsrp1
Slc38a9/ENSMUSG00000047789.4/protein_coding	590.722	0.179427	0.0635868	2.82176	0.00477609	0.078479	Slc38a9
Slc6a6/ENSMUSG00000030096.7/protein_coding	1540.55	0.214192	0.0759592	2.81983	0.00480491	0.078479	Slc6a6
Ccr3/ENSMUSG00000035448.8/protein_coding	14.8663	-0.279522	0.0991964	-2.81786	0.00483448	0.0788465	Ccr3
Akap11/ENSMUSG00000022016.11/protein_coding	463.171	0.190808	0.0677944	2.81451	0.00488511	0.0795944	Akap11
Cox14/ENSMUSG00000023020.2/protein_coding	258.593	-0.234251	0.0832447	-2.814	0.00489285	0.0796426	Cox14
Klra17/ENSMUSG00000014543.10/protein_coding	2.30205	-0.162779	0.0578601	-2.81333	0.00490321	0.0797333	Klra17
Bcap29/ENSMUSG00000020650.10/protein_coding	694.797	-0.202162	0.0719636	-2.80922	0.00496613	0.0802087	Bcap29
Clec4e/ENSMUSG00000030142.6/protein_coding	25.8385	-0.167817	0.0597235	-2.8099	0.00495562	0.0802087	Clec4e
Cst3/ENSMUSG00000027447.6/protein_coding	178450	-0.135224	0.0481297	-2.80959	0.0049605	0.0802087	Cst3
Nudcd2/ENSMUSG00000020328.6/protein_coding	156.524	-0.238437	0.084834	-2.81064	0.00494436	0.0802087	Nudcd2
Prkcd/ENSMUSG00000021948.11/protein_coding	5968.72	0.13543	0.0482019	2.80965	0.00495961	0.0802087	Prkcd
Tnpo1/ENSMUSG00000009470.12/protein_coding	1266.99	0.259673	0.0924331	2.80931	0.00496472	0.0802087	Tnpo1
Trim28/ENSMUSG00000005566.9/protein_coding	945.493	0.20585	0.0732563	2.81	0.00495422	0.0802087	Trim28
C2cd2/ENSMUSG00000045975.7/protein_coding	299.727	0.225047	0.0801281	2.80859	0.00497588	0.0802885	C2cd2
Itga3/ENSMUSG00000001507.12/protein_coding	1.18226	-0.127686	0.0454705	-2.8081	0.0049835	0.0803336	Itga3
Dnah6/ENSMUSG00000052861.9/protein_coding	0.804168	-0.0975482	0.034751	-2.80706	0.00499957	0.0804371	Dnah6
Rmnd5a/ENSMUSG00000002222.10/protein_coding	507	0.261294	0.0930809	2.80717	0.00499791	0.0804371	Rmnd5a
Hmgn1/ENSMUSG00000040681.10/protein_coding	615.195	-0.148405	0.0529025	-2.80525	0.00502778	0.0807351	Hmgn1
Prg2/ENSMUSG00000027073.5/protein_coding	12.9151	-0.0943665	0.0336392	-2.80525	0.00502772	0.0807351	Prg2
Hip1r/ENSMUSG00000000915.11/protein_coding	23.6336	-0.313597	0.111827	-2.80431	0.00504238	0.0808917	Hip1r
Rps16/ENSMUSG00000037563.10/protein_coding	274.725	-0.25711	0.0917055	-2.80365	0.00505284	0.0809815	Rps16
Cab39l/ENSMUSG00000021981.9/protein_coding	433.019	-0.226959	0.0810061	-2.80175	0.00508265	0.0811185	Cab39l
Ep300/ENSMUSG00000055024.8/protein_coding	1791.32	0.23075	0.0823893	2.80073	0.00509876	0.0811185	Ep300
Fyco1/ENSMUSG00000025241.11/protein_coding	721.179	0.19834	0.0708195	2.80064	0.00510019	0.0811185	Fyco1
Gm4149/ENSMUSG00000074800.3/pseudogene	9.36581	-0.280593	0.100158	-2.80151	0.00508639	0.0811185	Gm4149
Gsk3b/ENSMUSG00000022812.9/protein_coding	846.258	0.218078	0.0778433	2.80151	0.00508648	0.0811185	Gsk3b
Me3/ENSMUSG00000030621.13/protein_coding	1.16629	-0.126543	0.0451665	-2.8017	0.00508334	0.0811185	Me3
Pom121/ENSMUSG00000053293.7/protein_coding	675.624	0.20913	0.0746563	2.80124	0.00509061	0.0811185	Pom121
Thyn1/ENSMUSG00000035443.9/protein_coding	104.763	-0.266063	0.0950011	-2.80063	0.00510032	0.0811185	Thyn1
Slc38a1/ENSMUSG00000023169.10/protein_coding	1025.26	0.207937	0.0742621	2.80004	0.00510968	0.081128	Slc38a1
Slfn8/ENSMUSG00000035208.11/protein_coding	986.101	0.165283	0.05903	2.79998	0.00511065	0.081128	Slfn8
Rsl1d1/ENSMUSG00000005846.11/protein_coding	891.824	-0.144914	0.0517651	-2.79946	0.00511877	0.0811521	Rsl1d1
Scg5/ENSMUSG00000023236.7/protein_coding	1.18962	-0.133197	0.0475827	-2.79926	0.00512191	0.0811521	Scg5
Nacc2/ENSMUSG00000026932.10/protein_coding	590.883	0.219342	0.0783989	2.79776	0.0051458	0.0813759	Nacc2
St3gal5/ENSMUSG00000056091.8/protein_coding	2919.53	0.159024	0.0568348	2.79801	0.00514184	0.0813759	St3gal5
Cbr3/ENSMUSG00000022947.7/protein_coding	74.5971	-0.291444	0.104216	-2.79655	0.00516515	0.0815788	Cbr3
Ear1/ENSMUSG00000072601.4/protein_coding	5.29107	-0.0936717	0.0334979	-2.79635	0.00516842	0.0815788	Ear1
Sdhc/ENSMUSG00000058076.8/protein_coding	526.707	-0.182986	0.065446	-2.79599	0.00517417	0.0815923	Sdhc
Fam160a1/ENSMUSG00000051000.13/protein_coding	0.74224	-0.105372	0.0377133	-2.79402	0.00520567	0.0819249	Fam160a1
Scmh1/ENSMUSG00000000085.12/protein_coding	508.766	0.199295	0.0713232	2.79426	0.00520194	0.0819249	Scmh1
Xdh/ENSMUSG00000024066.8/protein_coding	83.833	-0.242434	0.0867771	-2.79375	0.00521001	0.0819249	Xdh
Adprh/ENSMUSG00000002844.8/protein_coding	1298.43	-0.13285	0.0475685	-2.79282	0.00522505	0.0819295	Adprh
Chd4/ENSMUSG00000063870.8/protein_coding	446.061	0.232042	0.083069	2.79336	0.00521634	0.0819295	Chd4
Plxna4os1/ENSMUSG00000086763.1/antisense	221.246	-0.250975	0.0898616	-2.79291	0.00522368	0.0819295	Plxna4os1
Aifm3/ENSMUSG00000022763.12/protein_coding	2.14527	-0.155702	0.0558148	-2.78962	0.00527699	0.0825886	Aifm3
Ldlrad4/ENSMUSG00000024544.8/protein_coding	795.393	0.173905	0.0623344	2.78987	0.00527297	0.0825886	Ldlrad4
Ms4a6c/ENSMUSG00000079419.4/protein_coding	351.199	-0.243563	0.0873322	-2.78892	0.00528842	0.0826898	Ms4a6c
AI606181/ENSMUSG00000074873.3/protein_coding	47.8879	0.313232	0.112342	2.7882	0.00530021	0.0827966	AI606181
Aifm2/ENSMUSG00000020085.11/protein_coding	12.2017	-0.275777	0.0990996	-2.78282	0.0053888	0.0829421	Aifm2
Ctnnb1/ENSMUSG00000006932.12/protein_coding	2633.72	0.161031	0.057862	2.78301	0.00538565	0.0829421	Ctnnb1
Fam199x/ENSMUSG00000042595.7/protein_coding	290.458	0.210292	0.0755665	2.78288	0.00538795	0.0829421	Fam199x
Fas/ENSMUSG00000024778.8/protein_coding	18.9552	-0.311066	0.111749	-2.78361	0.00537576	0.0829421	Fas
H2afj/ENSMUSG00000060032.5/protein_coding	190.18	-0.258924	0.0930141	-2.7837	0.00537422	0.0829421	H2afj
Med15/ENSMUSG00000012114.12/protein_coding	589.947	0.202283	0.0725903	2.78664	0.0053257	0.0829421	Med15
Mphosph10/ENSMUSG00000030521.9/protein_coding	210.077	-0.237539	0.0852585	-2.7861	0.00533456	0.0829421	Mphosph10
Ndufa4/ENSMUSG00000029632.5/protein_coding	474.665	-0.217504	0.0781086	-2.78464	0.00535873	0.0829421	Ndufa4
Pggt1b/ENSMUSG00000024477.3/protein_coding	330.192	0.219164	0.0786578	2.7863	0.00533135	0.0829421	Pggt1b
Pnkd/ENSMUSG00000026179.10/protein_coding	181.46	-0.237106	0.0851953	-2.78309	0.00538438	0.0829421	Pnkd
Psen1/ENSMUSG00000019969.9/protein_coding	2400.93	0.149035	0.053504	2.78548	0.00534477	0.0829421	Psen1
Sos1/ENSMUSG00000024241.6/protein_coding	297.076	0.240383	0.086355	2.78366	0.00537496	0.0829421	Sos1
Tceb2/ENSMUSG00000055839.5/protein_coding	269.861	-0.198148	0.0711788	-2.78381	0.00537242	0.0829421	Tceb2
Tlr11/ENSMUSG00000051969.7/protein_coding	6.26631	-0.256099	0.0919556	-2.78503	0.00535229	0.0829421	Tlr11
Tnfrsf11a/ENSMUSG00000026321.7/protein_coding	2030.88	0.16164	0.0580854	2.7828	0.00538915	0.0829421	Tnfrsf11a
Tns3/ENSMUSG00000020422.9/protein_coding	1501.77	0.23289	0.0835661	2.78689	0.00532163	0.0829421	Tns3
Atp2a3/ENSMUSG00000020788.11/protein_coding	148.897	-0.300366	0.107967	-2.78203	0.00540205	0.083064	Atp2a3
Sptbn1/ENSMUSG00000020315.14/protein_coding	126.516	-0.285958	0.102917	-2.77853	0.00546059	0.0838868	Sptbn1
Slc27a4/ENSMUSG00000059316.2/protein_coding	373.993	0.231444	0.0833297	2.77745	0.00547875	0.0840882	Slc27a4
Ptpn22/ENSMUSG00000027843.9/protein_coding	67.0059	-0.299605	0.107889	-2.77697	0.00548684	0.0841349	Ptpn22
Fam63b/ENSMUSG00000042444.9/protein_coding	1327.89	0.160043	0.0576602	2.77563	0.00550951	0.0844048	Fam63b
Ndrg4/ENSMUSG00000036564.12/protein_coding	18.2936	-0.299103	0.107816	-2.77419	0.00553399	0.0846713	Ndrg4
Ubn1/ENSMUSG00000039473.7/protein_coding	616.78	0.182619	0.0658323	2.77401	0.00553706	0.0846713	Ubn1
Trim23/ENSMUSG00000021712.10/protein_coding	298.676	-0.20126	0.0725727	-2.77322	0.00555042	0.0847978	Trim23
Trbc2/ENSMUSG00000076498.2/TR_C_gene	1.35011	-0.118613	0.0427895	-2.77201	0.00557119	0.0850372	Trbc2
Gm10644/ENSMUSG00000074219.2/protein_coding	55.9444	-0.305903	0.110446	-2.76969	0.00561092	0.0855653	Gm10644
Casp4/ENSMUSG00000033538.9/protein_coding	119.732	-0.291631	0.105351	-2.76819	0.00563679	0.0858812	Casp4
Hectd1/ENSMUSG00000035247.11/protein_coding	897.748	0.171893	0.0621391	2.76626	0.00567028	0.0860655	Hectd1
Kdm5c/ENSMUSG00000025332.10/protein_coding	842.996	0.197542	0.0714041	2.76654	0.00566553	0.0860655	Kdm5c
Notch2/ENSMUSG00000027878.10/protein_coding	1168.28	0.243792	0.0881075	2.76699	0.00565768	0.0860655	Notch2
Sar1b/ENSMUSG00000020386.5/protein_coding	910.883	-0.228331	0.0825487	-2.76601	0.0056747	0.0860655	Sar1b
Sepp1/ENSMUSG00000064373.7/protein_coding	26612.6	-0.222899	0.0805761	-2.76631	0.00566938	0.0860655	Sepp1
Bmp2k/ENSMUSG00000034663.9/protein_coding	5187.48	0.191937	0.0694166	2.765	0.00569222	0.0861743	Bmp2k
Smarca4/ENSMUSG00000032187.12/protein_coding	709.542	0.190179	0.0687778	2.76513	0.00569009	0.0861743	Smarca4
Rd3/ENSMUSG00000049353.13/protein_coding	1.24235	-0.125801	0.0455345	-2.76276	0.00573156	0.0866125	Rd3
Vac14/ENSMUSG00000010936.10/protein_coding	703.369	0.149625	0.054155	2.7629	0.00572898	0.0866125	Vac14
Dpagt1/ENSMUSG00000032123.4/protein_coding	546.38	0.153489	0.0555656	2.7623	0.00573962	0.0866558	Dpagt1
Zkscan1/ENSMUSG00000029729.8/protein_coding	579.137	0.170263	0.0616958	2.75971	0.00578524	0.0872655	Zkscan1
Cnot6l/ENSMUSG00000034724.13/protein_coding	521.057	0.245202	0.0888826	2.75872	0.00580279	0.0874478	Cnot6l
Sec24b/ENSMUSG00000001052.11/protein_coding	801.749	0.178439	0.0646883	2.75844	0.00580782	0.0874478	Sec24b
Cacnb3/ENSMUSG00000003352.9/protein_coding	1.99982	-0.156528	0.0567693	-2.75727	0.00582857	0.087603	Cacnb3
Chtf8/ENSMUSG00000046691.9/protein_coding	313.163	0.267657	0.0970892	2.75682	0.00583667	0.087603	Chtf8
Eif3i/ENSMUSG00000028798.12/protein_coding	298.642	-0.204612	0.0742274	-2.75655	0.0058414	0.087603	Eif3i
Fndc3b/ENSMUSG00000039286.8/protein_coding	733.476	0.206819	0.0750408	2.75609	0.00584966	0.087603	Fndc3b
Gmnn/ENSMUSG00000006715.7/protein_coding	25.4345	-0.311073	0.112826	-2.75711	0.00583153	0.087603	Gmnn
Sema4c/ENSMUSG00000026121.9/protein_coding	1042.78	0.215865	0.0783215	2.75614	0.00584882	0.087603	Sema4c
Rps18/ENSMUSG00000008668.10/protein_coding	581.762	-0.25601	0.092916	-2.75529	0.0058641	0.0877404	Rps18
Ambra1/ENSMUSG00000040506.12/protein_coding	687.468	0.19455	0.070635	2.7543	0.00588177	0.0878939	Ambra1
Clasp1/ENSMUSG00000064302.9/protein_coding	449.526	0.168383	0.0611384	2.75413	0.00588491	0.0878939	Clasp1
Rbm15b/ENSMUSG00000074102.4/protein_coding	628.887	0.241182	0.0876017	2.75317	0.0059022	0.0880733	Rbm15b
Gpr141/ENSMUSG00000053101.2/protein_coding	32.4201	-0.279912	0.101775	-2.75032	0.0059538	0.0884745	Gpr141
Prex1/ENSMUSG00000039621.9/protein_coding	5969.31	0.163102	0.0593094	2.75002	0.00595913	0.0884745	Prex1
Ptpn1/ENSMUSG00000027540.9/protein_coding	2601.59	0.175755	0.0639005	2.75045	0.00595126	0.0884745	Ptpn1
Rnf7/ENSMUSG00000051234.6/protein_coding	779.129	-0.189785	0.0690096	-2.75012	0.0059573	0.0884745	Rnf7
Spata13/ENSMUSG00000021990.11/protein_coding	3270.28	0.211817	0.0770267	2.74992	0.00596093	0.0884745	Spata13
Tbc1d14/ENSMUSG00000029192.13/protein_coding	2157.95	0.146849	0.0533883	2.75058	0.00594899	0.0884745	Tbc1d14
Ets1/ENSMUSG00000032035.11/protein_coding	2055.3	0.173138	0.0630079	2.74788	0.00599821	0.0889485	Ets1
Capn15/ENSMUSG00000037326.9/protein_coding	262.907	0.209146	0.0761278	2.7473	0.00600885	0.0890271	Capn15
Nck2/ENSMUSG00000066877.7/protein_coding	1.47508	-0.146403	0.0533322	-2.74512	0.00604887	0.0895405	Nck2
Tmem104/ENSMUSG00000045980.9/protein_coding	1855.25	0.181928	0.0663014	2.74396	0.00607032	0.0897783	Tmem104
Efnb2/ENSMUSG00000001300.11/protein_coding	61.7255	0.298716	0.108908	2.74283	0.00609124	0.0898427	Efnb2
Stat4/ENSMUSG00000062939.7/protein_coding	6.54122	-0.205339	0.0748594	-2.743	0.00608811	0.0898427	Stat4
Ttll12/ENSMUSG00000016757.6/protein_coding	142.956	0.26541	0.0967529	2.74317	0.00608485	0.0898427	Ttll12
Tulp4/ENSMUSG00000034377.6/protein_coding	612.411	0.192501	0.0701904	2.74256	0.00609624	0.0898427	Tulp4
Nmnat3/ENSMUSG00000032456.9/protein_coding	83.6341	-0.287344	0.104785	-2.74222	0.00610259	0.0898568	Nmnat3
Gatsl2/ENSMUSG00000015944.8/protein_coding	261.728	0.270241	0.0985776	2.7414	0.00611776	0.0900007	Gatsl2
Brms1/ENSMUSG00000080268.3/protein_coding	364.399	-0.187834	0.0685622	-2.73961	0.0061512	0.0903586	Brms1
Emid1/ENSMUSG00000034164.13/protein_coding	0.997345	-0.111709	0.0407767	-2.73952	0.00615293	0.0903586	Emid1
Myo5b/ENSMUSG00000025885.14/protein_coding	1.25661	-0.108395	0.0395868	-2.73816	0.00617839	0.0905819	Myo5b
Ppib/ENSMUSG00000032383.6/protein_coding	1620.34	-0.149469	0.0545882	-2.73813	0.006179	0.0905819	Ppib
Guca1a/ENSMUSG00000023982.7/protein_coding	37.6973	-0.305077	0.111478	-2.73664	0.00620693	0.0909113	Guca1a
Aplp1/ENSMUSG00000006651.7/protein_coding	27.9713	-0.306321	0.112024	-2.73444	0.00624869	0.0913757	Aplp1
Vav3/ENSMUSG00000033721.12/protein_coding	22.2399	-0.293225	0.107236	-2.73439	0.0062496	0.0913757	Vav3
Patl1/ENSMUSG00000046139.7/protein_coding	348.089	0.229871	0.0841008	2.73328	0.00627064	0.091603	Patl1
Peg3/ENSMUSG00000002265.11/protein_coding	5.67372	-0.221561	0.0810747	-2.7328	0.00627993	0.0916583	Peg3
Zkscan8/ENSMUSG00000063894.10/protein_coding	247.816	0.266999	0.0977714	2.73085	0.0063172	0.0921216	Zkscan8
Gm11744/ENSMUSG00000075410.8/protein_coding	1.11387	-0.117861	0.043164	-2.73053	0.00632316	0.0921281	Gm11744
Setd5/ENSMUSG00000034269.8/protein_coding	567.282	0.264527	0.0969069	2.7297	0.00633917	0.0922044	Setd5
Trim45/ENSMUSG00000033233.13/protein_coding	26.1957	0.308909	0.113166	2.72969	0.00633947	0.0922044	Trim45
Fabp5/ENSMUSG00000027533.10/protein_coding	13.7773	-0.283754	0.103984	-2.72882	0.00635608	0.0923654	Fabp5
Ubap2l/ENSMUSG00000042520.12/protein_coding	1735.62	0.13757	0.0504263	2.72815	0.00636915	0.0924747	Ubap2l
Klra4/ENSMUSG00000079852.4/protein_coding	1.01014	-0.109118	0.0400075	-2.72745	0.00638269	0.0925101	Klra4
Usp32/ENSMUSG00000000804.10/protein_coding	199.095	0.244662	0.0896996	2.72757	0.00638028	0.0925101	Usp32
Cpq/ENSMUSG00000039007.9/protein_coding	279.63	-0.290608	0.106595	-2.72629	0.00640507	0.09274	Cpq
Safb/ENSMUSG00000071054.8/protein_coding	629.806	0.190267	0.0697956	2.72605	0.00640967	0.09274	Safb
BC004004/ENSMUSG00000052712.12/protein_coding	737.306	-0.141604	0.0519735	-2.72454	0.00643902	0.0930008	BC004004
Cd79b/ENSMUSG00000040592.7/protein_coding	306.77	-0.199211	0.0731271	-2.72418	0.00644619	0.0930008	Cd79b
Dtx4/ENSMUSG00000039982.7/protein_coding	4729.59	0.159865	0.058688	2.72398	0.00645002	0.0930008	Dtx4
Gxylt1/ENSMUSG00000036197.11/protein_coding	633.789	0.18716	0.0686932	2.72458	0.00643842	0.0930008	Gxylt1
Dnm1l/ENSMUSG00000022789.10/protein_coding	468.047	0.190347	0.0698991	2.72317	0.00646596	0.09315	Dnm1l
Ccno/ENSMUSG00000042417.4/protein_coding	0.812392	-0.106243	0.0390307	-2.72202	0.00648836	0.093392	Ccno
Klra2/ENSMUSG00000030187.11/protein_coding	27.3939	-0.295908	0.108766	-2.72059	0.00651661	0.093637	Klra2
Picalm/ENSMUSG00000039361.9/protein_coding	2324.61	0.241505	0.0887613	2.72084	0.0065117	0.093637	Picalm
RP23-56B11.8/ENSMUSG00000104512.1/antisense	2.86943	0.182278	0.0670394	2.71896	0.00654876	0.0940178	RP23-56B11.8
Adamts1/ENSMUSG00000022893.10/protein_coding	170.379	0.302919	0.111446	2.71807	0.00656638	0.0941371	Adamts1
Msantd3/ENSMUSG00000039693.7/protein_coding	1.05716	-0.116076	0.0427067	-2.71797	0.00656836	0.0941371	Msantd3
Myh14/ENSMUSG00000030739.13/protein_coding	2.06811	-0.143903	0.0529597	-2.71722	0.00658324	0.0942024	Myh14
Plxdc2/ENSMUSG00000026748.9/protein_coding	13689	0.161759	0.059532	2.71717	0.00658422	0.0942024	Plxdc2
Eif3m/ENSMUSG00000027170.8/protein_coding	583.072	-0.15888	0.0584838	-2.71665	0.00659469	0.0942713	Eif3m
Fam192a/ENSMUSG00000031774.7/protein_coding	388.286	-0.189428	0.0697632	-2.7153	0.0066215	0.0945734	Fam192a
Suv420h1/ENSMUSG00000045098.14/protein_coding	934.798	0.132287	0.0487241	2.71502	0.00662717	0.0945734	Suv420h1
Tceal1/ENSMUSG00000049536.5/protein_coding	155.854	-0.224077	0.0825642	-2.71398	0.00664812	0.0947911	Tceal1
Atf7/ENSMUSG00000099083.3/protein_coding	877.601	0.193502	0.071315	2.71334	0.00666078	0.0948905	Atf7
Pum1/ENSMUSG00000028580.11/protein_coding	1314.62	0.1804	0.0664945	2.71301	0.00666753	0.0949055	Pum1
Kdm4b/ENSMUSG00000024201.8/protein_coding	671.145	0.184533	0.0680505	2.7117	0.00669388	0.0951993	Kdm4b
Fam189a2/ENSMUSG00000071604.4/protein_coding	1.15408	-0.106219	0.0391787	-2.71113	0.00670537	0.0952814	Fam189a2
Timm8b/ENSMUSG00000039016.4/protein_coding	164.154	-0.272985	0.100726	-2.71018	0.00672463	0.0954737	Timm8b
Gpx3/ENSMUSG00000018339.7/protein_coding	28.5683	-0.297167	0.109664	-2.70979	0.00673262	0.0955058	Gpx3
Slc45a4/ENSMUSG00000079020.5/protein_coding	1013.4	0.152376	0.0562433	2.70923	0.00674402	0.0955861	Slc45a4
Ergic3/ENSMUSG00000005881.9/protein_coding	1742.3	-0.119133	0.043989	-2.70825	0.00676397	0.095625	Ergic3
Rab43/ENSMUSG00000030055.12/protein_coding	1057.69	0.203483	0.0751329	2.70831	0.00676266	0.095625	Rab43
Sap30/ENSMUSG00000031609.3/protein_coding	155.106	-0.259117	0.095658	-2.70878	0.00675313	0.095625	Sap30
Wasf2/ENSMUSG00000028868.9/protein_coding	2807.14	0.256957	0.0948901	2.70795	0.0067701	0.0956305	Wasf2
Hmbs/ENSMUSG00000032126.11/protein_coding	230.718	-0.20072	0.0741704	-2.7062	0.00680577	0.096053	Hmbs
Zmym4/ENSMUSG00000042446.12/protein_coding	390.189	0.16592	0.0613197	2.70583	0.00681346	0.0960801	Zmym4
Mrps18c/ENSMUSG00000016833.10/protein_coding	192.188	-0.248978	0.0920637	-2.70441	0.00684267	0.0964105	Mrps18c
Arid1a/ENSMUSG00000007880.12/protein_coding	1396.67	0.249407	0.092263	2.70322	0.00686722	0.0966746	Arid1a
Clic1/ENSMUSG00000007041.9/protein_coding	3352.94	-0.134284	0.0496978	-2.702	0.0068923	0.0969458	Clic1
Ncoa6/ENSMUSG00000038369.10/protein_coding	472.904	0.239164	0.088535	2.70135	0.00690579	0.0970537	Ncoa6
Mxd1/ENSMUSG00000001156.7/protein_coding	408.634	-0.282174	0.104491	-2.70046	0.00692435	0.0972325	Mxd1
Stap1/ENSMUSG00000029254.12/protein_coding	20.198	-0.256389	0.0950061	-2.69866	0.006962	0.0975968	Stap1
Usp35/ENSMUSG00000035713.11/protein_coding	655.953	0.219709	0.0814078	2.69887	0.00695759	0.0975968	Usp35
1810058I24Rik/ENSMUSG00000073155.8/lincRNA	162.412	-0.22833	0.084648	-2.69741	0.00698819	0.0976305	1810058I24Rik
Ece2/ENSMUSG00000022842.12/protein_coding	86.1379	-0.285216	0.105769	-2.69659	0.00700541	0.0976305	Ece2
Itgav/ENSMUSG00000027087.7/protein_coding	3585.18	0.186842	0.0692821	2.69683	0.00700026	0.0976305	Itgav
Madd/ENSMUSG00000040687.12/protein_coding	1059.27	0.197735	0.0733032	2.69749	0.00698638	0.0976305	Madd
Nploc4/ENSMUSG00000039703.11/protein_coding	1107.8	0.148852	0.0551907	2.69705	0.00699558	0.0976305	Nploc4
Rdm1/ENSMUSG00000010362.5/protein_coding	137.981	-0.254709	0.0944411	-2.69701	0.00699642	0.0976305	Rdm1
Tgfb2/ENSMUSG00000039239.10/protein_coding	1.70217	-0.122759	0.0455154	-2.6971	0.0069947	0.0976305	Tgfb2
Stk4/ENSMUSG00000018209.11/protein_coding	1587.74	0.133011	0.0493478	2.69538	0.00703094	0.0978392	Stk4
Wdr26/ENSMUSG00000038733.9/protein_coding	1026.15	0.199412	0.0739844	2.69532	0.00703212	0.0978392	Wdr26
Dennd1b/ENSMUSG00000056268.11/protein_coding	405.572	0.192328	0.0714069	2.69341	0.00707248	0.0979104	Dennd1b
Dusp6/ENSMUSG00000019960.7/protein_coding	7047.29	0.213491	0.0792371	2.69433	0.00705311	0.0979104	Dusp6
Gdap2/ENSMUSG00000027865.6/protein_coding	504.811	0.160181	0.0594633	2.69377	0.0070648	0.0979104	Gdap2
Runx1/ENSMUSG00000022952.12/protein_coding	1458.04	0.198711	0.0737625	2.69392	0.00706162	0.0979104	Runx1
Toporsos/ENSMUSG00000028407.3/antisense	71.2636	-0.271573	0.100821	-2.69361	0.00706819	0.0979104	Toporsos
Tspan32/ENSMUSG00000000244.12/protein_coding	204.994	-0.248836	0.0923745	-2.69377	0.0070648	0.0979104	Tspan32
Fbxo6/ENSMUSG00000055401.10/protein_coding	341.724	-0.192492	0.0714946	-2.6924	0.00709405	0.0981275	Fbxo6
Mnat1/ENSMUSG00000021103.8/protein_coding	102.255	-0.27467	0.102051	-2.69149	0.00711326	0.0982301	Mnat1
Tmem147/ENSMUSG00000006315.8/protein_coding	542.063	-0.23982	0.089094	-2.69176	0.0071076	0.0982301	Tmem147
Mrpl57/ENSMUSG00000021967.3/protein_coding	182.534	-0.263144	0.097832	-2.68975	0.00715056	0.0986635	Mrpl57
Ylpm1/ENSMUSG00000021244.11/protein_coding	405.595	0.233738	0.0869111	2.68939	0.00715829	0.0986884	Ylpm1
4632428N05Rik/ENSMUSG00000020101.10/protein_coding	26275.3	0.141267	0.0525757	2.68692	0.00721144	0.0987677	4632428N05Rik
Bmf/ENSMUSG00000040093.11/protein_coding	718.704	0.293265	0.10907	2.68877	0.00717151	0.0987677	Bmf
Cdk17/ENSMUSG00000020015.9/protein_coding	670.272	0.153262	0.0570377	2.68703	0.00720898	0.0987677	Cdk17
Gemin7/ENSMUSG00000044709.5/protein_coding	265.389	-0.231858	0.0862789	-2.68731	0.00720292	0.0987677	Gemin7
Ino80d/ENSMUSG00000040865.11/protein_coding	344.429	0.24014	0.0893475	2.6877	0.00719454	0.0987677	Ino80d
Mras/ENSMUSG00000032470.12/protein_coding	341.729	0.22237	0.0827402	2.68757	0.00719732	0.0987677	Mras
mt-Tq/ENSMUSG00000064343.1/Mt_tRNA	23.9982	-0.252182	0.0938017	-2.68846	0.00717834	0.0987677	mt-Tq
Rps23/ENSMUSG00000049517.7/protein_coding	538.075	-0.241517	0.0898486	-2.68805	0.00718709	0.0987677	Rps23
Gm996/ENSMUSG00000029419.8/protein_coding	389.684	0.217315	0.080893	2.68645	0.00722166	0.0988264	Gm996
Abcd1/ENSMUSG00000031378.10/protein_coding	1828.28	0.143934	0.0536165	2.68452	0.0072635	0.0993175	Abcd1
Dcaf12l1/ENSMUSG00000045284.5/protein_coding	3.39692	-0.164969	0.0614657	-2.68392	0.0072765	0.0994137	Dcaf12l1
Arfgef1/ENSMUSG00000067851.7/protein_coding	782.266	0.178525	0.0665461	2.68273	0.00730233	0.0995157	Arfgef1
Cd101/ENSMUSG00000086564.5/protein_coding	129.454	-0.262283	0.0977763	-2.68248	0.00730785	0.0995157	Cd101
Fam96a/ENSMUSG00000032381.5/protein_coding	443.965	-0.251409	0.0937117	-2.68279	0.00730108	0.0995157	Fam96a
Man1a2/ENSMUSG00000008763.12/protein_coding	2175.03	0.15657	0.0583572	2.68296	0.00729745	0.0995157	Man1a2
Sdhd/ENSMUSG00000000171.4/protein_coding	981.21	-0.231227	0.0862929	-2.67956	0.00737195	0.100307	Sdhd
Naa20/ENSMUSG00000002728.10/protein_coding	563.547	-0.245437	0.0916128	-2.67907	0.00738262	0.10037	Naa20
Bnip3l/ENSMUSG00000022051.11/protein_coding	1409.1	-0.13406	0.0500532	-2.67836	0.00739845	0.100472	Bnip3l
Ulk2/ENSMUSG00000004798.10/protein_coding	2844.76	0.182425	0.0681149	2.67819	0.00740215	0.100472	Ulk2
Gm15772/ENSMUSG00000062353.6/processed_pseudogene	1.29689	-0.126999	0.0474309	-2.67755	0.0074163	0.100582	Gm15772
Dync1h1/ENSMUSG00000018707.9/protein_coding	1089.42	0.263911	0.0985789	2.67716	0.00742499	0.100618	Dync1h1
Trem2/ENSMUSG00000023992.10/protein_coding	12174.6	-0.169507	0.0633391	-2.67617	0.00744678	0.100831	Trem2
Saal1/ENSMUSG00000006763.8/protein_coding	168.97	-0.24518	0.0916375	-2.67554	0.00746089	0.10094	Saal1
Bloc1s2/ENSMUSG00000057506.4/protein_coding	188.131	-0.252021	0.0942344	-2.67441	0.00748614	0.100966	Bloc1s2
Dtymk/ENSMUSG00000026281.11/protein_coding	269.426	-0.226341	0.0846191	-2.67482	0.00747687	0.100966	Dtymk
Ppargc1a/ENSMUSG00000029167.9/protein_coding	1.2863	-0.106845	0.0399508	-2.67442	0.00748594	0.100966	Ppargc1a
Skp1a/ENSMUSG00000036309.10/protein_coding	977.052	-0.143131	0.0535197	-2.67437	0.00748704	0.100966	Skp1a
Dusp14/ENSMUSG00000018648.11/protein_coding	1.22989	-0.118824	0.044439	-2.67386	0.00749827	0.101036	Dusp14
Tmem47/ENSMUSG00000025666.12/protein_coding	2.5026	-0.151787	0.0567774	-2.67338	0.00750922	0.101101	Tmem47
Zfp143/ENSMUSG00000061079.9/protein_coding	394.657	0.182197	0.0681812	2.67224	0.00753469	0.101363	Zfp143
Fbrs/ENSMUSG00000042423.7/protein_coding	215.637	0.258479	0.0967404	2.67188	0.0075427	0.101388	Fbrs
Hspa14/ENSMUSG00000051396.10/protein_coding	468.966	-0.162254	0.0607588	-2.67045	0.00757489	0.101733	Hspa14
Peak1/ENSMUSG00000074305.5/protein_coding	550.583	0.24719	0.0925733	2.6702	0.00758052	0.101733	Peak1
Mthfs/ENSMUSG00000066442.12/protein_coding	331.395	-0.232004	0.0869547	-2.6681	0.00762805	0.102206	Mthfs
Trappc2l/ENSMUSG00000015013.8/protein_coding	247.045	-0.21856	0.0819078	-2.66837	0.007622	0.102206	Trappc2l
Haus5/ENSMUSG00000078762.6/protein_coding	161.823	-0.24763	0.0928211	-2.66782	0.00763457	0.102211	Haus5
Tmem17/ENSMUSG00000049904.7/protein_coding	49.5602	-0.29979	0.112389	-2.66743	0.00764331	0.102246	Tmem17
Acot7/ENSMUSG00000028937.10/protein_coding	48.1607	-0.284599	0.106743	-2.66619	0.00767153	0.102467	Acot7
Plcg2/ENSMUSG00000034330.9/protein_coding	3312.87	0.163576	0.0613526	2.66617	0.00767211	0.102467	Plcg2
Galnt2/ENSMUSG00000089704.5/protein_coding	921.276	0.240808	0.0903491	2.6653	0.00769194	0.10265	Galnt2
Tomm20/ENSMUSG00000093904.1/protein_coding	713.742	-0.218318	0.0819293	-2.66472	0.00770534	0.102746	Tomm20
Fbxo38/ENSMUSG00000042211.6/protein_coding	846.871	0.151412	0.0568392	2.66386	0.00772489	0.102924	Fbxo38
Inpp5d/ENSMUSG00000026288.10/protein_coding	12694.2	0.145714	0.0547154	2.66312	0.00774188	0.103068	Inpp5d
Fabp3/ENSMUSG00000028773.8/protein_coding	3.06765	-0.170529	0.0640545	-2.66226	0.00776187	0.103252	Fabp3
AA474408/ENSMUSG00000073867.2/protein_coding	62.528	-0.297338	0.111745	-2.66087	0.00779393	0.103517	AA474408
Lman2l/ENSMUSG00000001143.9/protein_coding	1071.71	0.144344	0.0542473	2.66086	0.00779424	0.103517	Lman2l
Eif3a/ENSMUSG00000024991.7/protein_coding	940.907	0.182986	0.068811	2.65926	0.00783123	0.103728	Eif3a
Gins4/ENSMUSG00000031546.5/protein_coding	241.29	-0.194141	0.0730394	-2.65803	0.00785985	0.103728	Gins4
Gm14446/ENSMUSG00000079339.6/protein_coding	6.04511	-0.212751	0.080009	-2.65909	0.00783515	0.103728	Gm14446
Hsd17b10/ENSMUSG00000025260.6/protein_coding	187.367	-0.228113	0.0858143	-2.65822	0.00785543	0.103728	Hsd17b10
Nup214/ENSMUSG00000001855.11/protein_coding	854.877	0.172356	0.0648083	2.65948	0.00782612	0.103728	Nup214
Sntb1/ENSMUSG00000060429.7/protein_coding	1.13572	-0.124975	0.0470132	-2.6583	0.00785366	0.103728	Sntb1
Sp100/ENSMUSG00000026222.12/protein_coding	272.116	-0.261823	0.0984826	-2.65857	0.00784731	0.103728	Sp100
Traf3ip3/ENSMUSG00000037318.6/protein_coding	995.782	-0.135089	0.0508218	-2.65809	0.00785845	0.103728	Traf3ip3
Mrps21/ENSMUSG00000054312.5/protein_coding	218.958	-0.206384	0.0776541	-2.65773	0.00786692	0.103739	Mrps21
Taf1b/ENSMUSG00000059669.7/protein_coding	271.122	-0.231924	0.087293	-2.65685	0.00788745	0.103927	Taf1b
Cand1/ENSMUSG00000020114.8/protein_coding	1134.3	0.162028	0.0610463	2.65419	0.00795	0.104603	Cand1
Gemin5/ENSMUSG00000037275.10/protein_coding	278.755	0.209243	0.0788448	2.65387	0.00795755	0.104603	Gemin5
Tbl1xr1/ENSMUSG00000027630.9/protein_coding	1272.47	0.173411	0.065341	2.65394	0.0079558	0.104603	Tbl1xr1
Cyb5a/ENSMUSG00000024646.9/protein_coding	819.421	-0.159419	0.0600794	-2.65348	0.00796666	0.10464	Cyb5a
BC003965/ENSMUSG00000067722.3/protein_coding	316.942	-0.186341	0.0702742	-2.65162	0.00801058	0.104886	BC003965
Ccdc106/ENSMUSG00000035228.10/protein_coding	111.028	-0.241822	0.0911919	-2.65179	0.00800659	0.104886	Ccdc106
Pole4/ENSMUSG00000030042.11/protein_coding	332.136	-0.208531	0.0786253	-2.65221	0.00799665	0.104886	Pole4
Smpdl3a/ENSMUSG00000019872.9/protein_coding	380.993	-0.261873	0.0987492	-2.6519	0.00800402	0.104886	Smpdl3a
Synrg/ENSMUSG00000034940.11/protein_coding	416.164	0.232579	0.0877649	2.65003	0.00804853	0.105301	Synrg
Zfp185/ENSMUSG00000031351.11/protein_coding	0.861301	-0.0998802	0.037704	-2.64906	0.0080716	0.105491	Zfp185
Zfp41/ENSMUSG00000047003.10/protein_coding	150.311	0.226014	0.0853242	2.64889	0.00807572	0.105491	Zfp41
Aph1b/ENSMUSG00000032375.11/protein_coding	44.4074	-0.298748	0.112804	-2.64838	0.00808785	0.105566	Aph1b
Cds2/ENSMUSG00000058793.10/protein_coding	1128.42	0.225342	0.0851022	2.64789	0.00809948	0.105635	Cds2
Dock11/ENSMUSG00000031093.10/protein_coding	981.204	0.201352	0.0760571	2.64738	0.0081119	0.105715	Dock11
Gtf3a/ENSMUSG00000016503.12/protein_coding	348.895	-0.198748	0.0751297	-2.64539	0.0081596	0.106253	Gtf3a
Serpinb6a/ENSMUSG00000060147.11/protein_coding	95.4465	-0.272301	0.102957	-2.64481	0.00817366	0.106353	Serpinb6a
Ikbke/ENSMUSG00000042349.9/protein_coding	8.24387	-0.249786	0.0945209	-2.64265	0.00822589	0.106949	Ikbke
Gm15453/ENSMUSG00000099875.1/processed_pseudogene	1.22185	0.130577	0.0494298	2.64166	0.0082501	0.107181	Gm15453
Trp73/ENSMUSG00000029026.12/protein_coding	0.872402	-0.0859965	0.0325707	-2.6403	0.00828329	0.107528	Trp73
Id1/ENSMUSG00000042745.9/protein_coding	2.7891	-0.178922	0.0677845	-2.63958	0.00830094	0.107673	Id1
Btf3/ENSMUSG00000021660.10/protein_coding	739.96	-0.173867	0.0659041	-2.63818	0.00833513	0.107987	Btf3
Mrpl28/ENSMUSG00000024181.8/protein_coding	236.002	-0.274225	0.103949	-2.63806	0.00833811	0.107987	Mrpl28
Pgrmc1/ENSMUSG00000006373.10/protein_coding	979.591	-0.230647	0.0874653	-2.63701	0.00836394	0.108238	Pgrmc1
Champ1/ENSMUSG00000047710.7/protein_coding	666.067	0.164325	0.0623452	2.63573	0.00839577	0.108334	Champ1
Gm15441/ENSMUSG00000074398.5/processed_transcript	6.28269	-0.22485	0.0853108	-2.63566	0.00839741	0.108334	Gm15441
Gm16432/ENSMUSG00000091476.2/protein_coding	12.4853	-0.277975	0.105455	-2.63595	0.00839022	0.108334	Gm16432
Itgb7/ENSMUSG00000001281.5/protein_coding	61.5792	-0.236813	0.0898252	-2.63638	0.00837965	0.108334	Itgb7
Sema6d/ENSMUSG00000027200.13/protein_coding	364.028	0.251084	0.095274	2.63539	0.00840399	0.108335	Sema6d
Plk5/ENSMUSG00000035486.10/protein_coding	0.706999	-0.102502	0.0389038	-2.63477	0.00841955	0.108368	Plk5
Ube4a/ENSMUSG00000059890.11/protein_coding	590.928	0.220347	0.0836272	2.63487	0.0084169	0.108368	Ube4a
Aldh1a1/ENSMUSG00000053279.6/protein_coding	1.97147	-0.141871	0.0538666	-2.63376	0.00844462	0.108518	Aldh1a1
Crkl/ENSMUSG00000006134.3/protein_coding	876.469	0.187984	0.0713852	2.63337	0.00845431	0.108518	Crkl
Ptprm/ENSMUSG00000033278.9/protein_coding	1134.55	0.204799	0.0777559	2.63387	0.00844169	0.108518	Ptprm
Spag9/ENSMUSG00000020859.12/protein_coding	1029.87	0.172123	0.0653654	2.63325	0.00845721	0.108518	Spag9
Tbx19/ENSMUSG00000026572.7/protein_coding	8.50044	0.265311	0.10082	2.63154	0.00850001	0.108983	Tbx19
Klre1/ENSMUSG00000050241.6/protein_coding	1.48453	-0.13242	0.0503288	-2.63109	0.00851114	0.109042	Klre1
Snrpn/ENSMUSG00000102252.1/protein_coding	10.2014	-0.258149	0.0981419	-2.63037	0.00852918	0.109105	Snrpn
Wdr18/ENSMUSG00000035754.7/protein_coding	357.6	-0.159962	0.0608088	-2.63058	0.00852392	0.109105	Wdr18
Gria1/ENSMUSG00000020524.12/protein_coding	1.85796	-0.132145	0.0502601	-2.62922	0.00855822	0.109393	Gria1
Pld1/ENSMUSG00000027695.12/protein_coding	2068.48	0.184237	0.0701052	2.62801	0.00858868	0.109693	Pld1
Zfp292/ENSMUSG00000039967.10/protein_coding	1029.06	0.177993	0.0677354	2.62776	0.00859485	0.109693	Zfp292
Plk1/ENSMUSG00000030867.6/protein_coding	16.1713	-0.276409	0.105275	-2.6256	0.0086497	0.110309	Plk1
B230217C12Rik/ENSMUSG00000050538.7/protein_coding	6.79957	-0.242722	0.0925024	-2.62395	0.00869159	0.110758	B230217C12Rik
Rell1/ENSMUSG00000047881.10/protein_coding	78.6385	-0.296026	0.112836	-2.6235	0.00870319	0.110821	Rell1
Cyc1/ENSMUSG00000022551.7/protein_coding	855.026	-0.18407	0.070183	-2.62271	0.00872327	0.110907	Cyc1
Wapal/ENSMUSG00000041408.12/protein_coding	1041.67	0.14566	0.0555354	2.62283	0.00872036	0.110907	Wapal
Dnajb14/ENSMUSG00000074212.3/protein_coding	569.94	0.201163	0.0767768	2.6201	0.00879031	0.111017	Dnajb14
Frs2/ENSMUSG00000020170.3/protein_coding	574.486	0.210734	0.0804262	2.62021	0.0087875	0.111017	Frs2
Itpr2/ENSMUSG00000030287.11/protein_coding	1955.67	0.138282	0.0527722	2.62035	0.00878385	0.111017	Itpr2
Lasp1/ENSMUSG00000038366.11/protein_coding	3076.64	0.178018	0.0679415	2.62017	0.00878862	0.111017	Lasp1
Lrp1/ENSMUSG00000040249.11/protein_coding	7905.32	0.237518	0.0906059	2.62144	0.0087558	0.111017	Lrp1
Ms4a7/ENSMUSG00000024672.7/protein_coding	85.9299	-0.296183	0.113045	-2.62004	0.00879185	0.111017	Ms4a7
Pgs1/ENSMUSG00000017715.7/protein_coding	555.27	0.181781	0.0693726	2.62036	0.00878374	0.111017	Pgs1
Rasgrp3/ENSMUSG00000071042.7/protein_coding	3547.65	0.145622	0.0555597	2.62101	0.008767	0.111017	Rasgrp3
Tjp1/ENSMUSG00000030516.10/protein_coding	2190.89	0.248714	0.0948641	2.62179	0.00874696	0.111017	Tjp1
Adamts14/ENSMUSG00000059901.8/protein_coding	1.26409	-0.0995979	0.0380212	-2.61954	0.00880487	0.111056	Adamts14
Crebbp/ENSMUSG00000022521.9/protein_coding	987.88	0.237864	0.0908261	2.61889	0.00882159	0.111056	Crebbp
Ctsw/ENSMUSG00000024910.4/protein_coding	9.32613	-0.262555	0.100236	-2.61936	0.00880937	0.111056	Ctsw
Vmp1/ENSMUSG00000018171.5/protein_coding	1044.65	-0.216266	0.0825713	-2.61914	0.00881524	0.111056	Vmp1
Alg5/ENSMUSG00000036632.5/protein_coding	815.155	-0.197935	0.0755963	-2.61832	0.00883645	0.111075	Alg5
Tcp11l1/ENSMUSG00000027175.6/protein_coding	143.65	0.234269	0.089468	2.61847	0.0088326	0.111075	Tcp11l1
Dock10/ENSMUSG00000038608.11/protein_coding	5564.69	0.157598	0.0602022	2.6178	0.00884979	0.111159	Dock10
Fryl/ENSMUSG00000070733.9/protein_coding	485.284	0.213744	0.0816733	2.61706	0.00886898	0.111316	Fryl
Psmd4/ENSMUSG00000005625.11/protein_coding	818.737	-0.146411	0.0559669	-2.61603	0.00889584	0.111569	Psmd4
Larp1/ENSMUSG00000037331.11/protein_coding	1236.79	0.177404	0.0678381	2.61512	0.00891968	0.111784	Larp1
Nme3/ENSMUSG00000073435.6/protein_coding	157.458	-0.240888	0.0921345	-2.61452	0.00893526	0.11183	Nme3
Oas3/ENSMUSG00000032661.8/protein_coding	25.9065	-0.207358	0.0793119	-2.61446	0.00893677	0.11183	Oas3
Ndufb10/ENSMUSG00000040048.10/protein_coding	376.593	-0.189267	0.072402	-2.61411	0.00894604	0.111862	Ndufb10
1110034G24Rik/ENSMUSG00000044991.6/protein_coding	139.923	-0.249067	0.0953236	-2.61285	0.008979	0.11219	1110034G24Rik
Trim33/ENSMUSG00000033014.8/protein_coding	166.051	0.239846	0.0918165	2.61224	0.00899522	0.112309	Trim33
Men1/ENSMUSG00000024947.12/protein_coding	446.112	0.200488	0.0767793	2.61122	0.00902192	0.112558	Men1
Egr1/ENSMUSG00000038418.7/protein_coding	1118.31	0.256075	0.0980777	2.61094	0.00902926	0.112565	Egr1
Txndc12/ENSMUSG00000028567.8/protein_coding	372.926	-0.191717	0.0734438	-2.61039	0.00904378	0.112662	Txndc12
Ubr4/ENSMUSG00000066036.10/protein_coding	735.192	0.253499	0.097143	2.60955	0.00906625	0.112858	Ubr4
Bcl2a1b/ENSMUSG00000089929.1/protein_coding	1260.92	-0.200399	0.0768218	-2.60862	0.00909084	0.113079	Bcl2a1b
Efr3a/ENSMUSG00000015002.12/protein_coding	1212.21	0.13063	0.0500843	2.6082	0.00910193	0.113099	Efr3a
Rars/ENSMUSG00000018848.4/protein_coding	382.112	0.165109	0.0633138	2.60779	0.00911279	0.113099	Rars
Rpl37a/ENSMUSG00000046330.9/protein_coding	589.302	-0.249972	0.0958509	-2.60792	0.00910932	0.113099	Rpl37a
Otx1/ENSMUSG00000005917.11/protein_coding	0.803603	-0.0841468	0.0322736	-2.6073	0.00912606	0.113179	Otx1
Ints2/ENSMUSG00000018068.9/protein_coding	225.701	0.200454	0.0768913	2.60698	0.0091345	0.1132	Ints2
Pla2g5/ENSMUSG00000041193.11/protein_coding	1.26595	-0.117387	0.0450385	-2.60636	0.0091509	0.113319	Pla2g5
Cd48/ENSMUSG00000015355.9/protein_coding	1224.74	-0.235563	0.0904508	-2.60433	0.00920553	0.113826	Cd48
Ubc/ENSMUSG00000008348.9/protein_coding	22080.7	0.171819	0.0659685	2.60457	0.00919903	0.113826	Ubc
Zdhhc7/ENSMUSG00000031823.9/protein_coding	813.139	0.166191	0.0638356	2.60343	0.00922971	0.114041	Zdhhc7
Arpc1b/ENSMUSG00000029622.12/protein_coding	4253.5	-0.117556	0.0451682	-2.60262	0.00925155	0.114141	Arpc1b
Gm15523/ENSMUSG00000090185.1/antisense	32.8223	-0.293132	0.11262	-2.60283	0.00924584	0.114141	Gm15523
Itpripl2/ENSMUSG00000095115.1/protein_coding	651.273	0.230129	0.0884367	2.60219	0.0092631	0.114199	Itpripl2
Esd/ENSMUSG00000021996.12/protein_coding	414.212	-0.194212	0.0746432	-2.60186	0.00927186	0.114223	Esd
Rlbp1/ENSMUSG00000039194.11/protein_coding	1.28677	-0.118425	0.0455211	-2.60154	0.00928063	0.114246	Rlbp1
Egfl7/ENSMUSG00000026921.14/protein_coding	14.2668	-0.26053	0.100173	-2.60081	0.00930036	0.114263	Egfl7
Egln1/ENSMUSG00000031987.5/protein_coding	491.655	0.178377	0.0686012	2.6002	0.00931696	0.114263	Egln1
Fkbp6/ENSMUSG00000040013.8/protein_coding	5.16681	-0.139871	0.0537971	-2.59997	0.00932312	0.114263	Fkbp6
Gab1/ENSMUSG00000031714.8/protein_coding	1144.41	0.225987	0.0869032	2.60045	0.00931018	0.114263	Gab1
Psme1/ENSMUSG00000022216.12/protein_coding	949.56	-0.153816	0.0591391	-2.60091	0.00929769	0.114263	Psme1
Vamp8/ENSMUSG00000050732.9/protein_coding	1451.13	-0.178016	0.0684528	-2.60056	0.00930717	0.114263	Vamp8
Khk/ENSMUSG00000029162.11/protein_coding	456.39	-0.219447	0.0844219	-2.5994	0.00933858	0.114368	Khk
Rfc4/ENSMUSG00000022881.10/protein_coding	46.9894	-0.278429	0.107142	-2.59869	0.00935806	0.114523	Rfc4
Tmem5/ENSMUSG00000034620.13/protein_coding	287.268	-0.228237	0.0878595	-2.59775	0.00938365	0.114752	Tmem5
Enc1/ENSMUSG00000041773.7/protein_coding	98.9538	0.293615	0.113081	2.59651	0.00941774	0.115076	Enc1
Fam84b/ENSMUSG00000072568.4/protein_coding	180.459	-0.203561	0.0784124	-2.59603	0.00943089	0.115076	Fam84b
Kit/ENSMUSG00000005672.8/protein_coding	2.13033	-0.134394	0.0517656	-2.5962	0.00942606	0.115076	Kit
Chmp2b/ENSMUSG00000004843.6/protein_coding	436.289	-0.196881	0.0758588	-2.59537	0.00944897	0.115161	Chmp2b
Itm2b/ENSMUSG00000022108.7/protein_coding	43877.7	-0.128097	0.0493578	-2.59527	0.00945162	0.115161	Itm2b
Dnm2/ENSMUSG00000033335.13/protein_coding	4470.69	0.130649	0.0503851	2.593	0.00951423	0.115839	Dnm2
Fam168a/ENSMUSG00000029461.11/protein_coding	612.183	0.236151	0.0911237	2.59155	0.00955453	0.116244	Fam168a
Cetn2/ENSMUSG00000031347.8/protein_coding	212.352	-0.204837	0.0790902	-2.58991	0.00960005	0.116448	Cetn2
Dgkg/ENSMUSG00000022861.12/protein_coding	9.65461	-0.220129	0.0850017	-2.5897	0.00960602	0.116448	Dgkg
Nenf/ENSMUSG00000037499.9/protein_coding	138.309	-0.253118	0.0977299	-2.58997	0.00959833	0.116448	Nenf
Rdh12/ENSMUSG00000021123.8/protein_coding	19.6645	-0.277765	0.107258	-2.58969	0.00960619	0.116448	Rdh12
Sall3/ENSMUSG00000024565.8/protein_coding	1685.82	0.226094	0.087275	2.59059	0.00958113	0.116448	Sall3
Aco1/ENSMUSG00000028405.9/protein_coding	554.755	0.155456	0.0600527	2.58866	0.00963509	0.116629	Aco1
Sept9/ENSMUSG00000059248.9/protein_coding	202.94	-0.266171	0.102819	-2.58873	0.00963292	0.116629	2016-09-09
Ccdc141/ENSMUSG00000044033.12/protein_coding	0.862087	-0.0954231	0.0368785	-2.5875	0.00966759	0.116937	Ccdc141
Tspan4/ENSMUSG00000025511.10/protein_coding	1216.99	-0.19362	0.0748729	-2.58598	0.0097103	0.117369	Tspan4
1110008P14Rik/ENSMUSG00000039195.4/protein_coding	16.5208	-0.288201	0.111489	-2.58502	0.00973719	0.117493	1110008P14Rik
Aoah/ENSMUSG00000021322.7/protein_coding	32.496	-0.291839	0.112903	-2.58487	0.0097417	0.117493	Aoah
Sf1/ENSMUSG00000024949.13/protein_coding	1413.53	0.209153	0.0809058	2.58514	0.00973406	0.117493	Sf1
Bola2/ENSMUSG00000047721.7/protein_coding	122.664	-0.238289	0.0922126	-2.58413	0.00976245	0.117626	Bola2
Znfx1/ENSMUSG00000039501.10/protein_coding	1833.27	0.181258	0.0701469	2.58397	0.00976692	0.117626	Znfx1
Rap2a/ENSMUSG00000051615.9/protein_coding	810.09	0.159808	0.0618577	2.58348	0.00978102	0.117648	Rap2a
Trappc4/ENSMUSG00000032112.9/protein_coding	395.844	-0.163154	0.0631544	-2.58341	0.00978285	0.117648	Trappc4
Htatip2/ENSMUSG00000039745.7/protein_coding	65.8687	-0.272549	0.105518	-2.58296	0.00979557	0.117716	Htatip2
Tab2/ENSMUSG00000015755.12/protein_coding	559.355	0.210756	0.0816586	2.58094	0.00985318	0.118238	Tab2
Zbtb34/ENSMUSG00000068966.6/protein_coding	411.266	0.220915	0.0855907	2.58106	0.00984961	0.118238	Zbtb34
Pop5/ENSMUSG00000060152.10/protein_coding	128.839	-0.26736	0.103607	-2.58052	0.00986516	0.118297	Pop5
Ccar1/ENSMUSG00000020074.6/protein_coding	612.106	0.144143	0.0558661	2.58015	0.00987588	0.11834	Ccar1
Ict1/ENSMUSG00000018858.11/protein_coding	133.805	-0.222768	0.0863781	-2.57899	0.009909	0.118652	Ict1
Gpr126/ENSMUSG00000039116.4/protein_coding	2.0094	-0.124993	0.048497	-2.57733	0.00995669	0.118847	Gpr126
Hprt/ENSMUSG00000025630.8/protein_coding	1214.78	-0.186028	0.0722097	-2.57622	0.00998865	0.118847	Hprt
Large/ENSMUSG00000004383.13/protein_coding	398.813	0.233084	0.0904621	2.57659	0.00997794	0.118847	Large
Man2a2/ENSMUSG00000038886.9/protein_coding	2155.7	0.17221	0.0668466	2.57619	0.00998947	0.118847	Man2a2
Nuak1/ENSMUSG00000020032.10/protein_coding	305.81	0.268577	0.104201	2.5775	0.0099519	0.118847	Nuak1
Rps8/ENSMUSG00000047675.11/protein_coding	416.095	-0.212788	0.0825752	-2.5769	0.00996896	0.118847	Rps8
Snrpg/ENSMUSG00000057278.6/protein_coding	133.408	-0.263108	0.102104	-2.57687	0.00997008	0.118847	Snrpg
Thrap3/ENSMUSG00000043962.12/protein_coding	1118.4	0.157938	0.0612646	2.57796	0.0099386	0.118847	Thrap3
Zdhhc17/ENSMUSG00000035798.9/protein_coding	419.436	0.194492	0.075473	2.57697	0.00996708	0.118847	Zdhhc17
Ccr5/ENSMUSG00000079227.5/protein_coding	4156.13	-0.287215	0.111562	-2.57448	0.0100391	0.119352	Ccr5
Agpat5/ENSMUSG00000031467.6/protein_coding	347.158	-0.211986	0.0823553	-2.57404	0.010052	0.11942	Agpat5
Mef2c/ENSMUSG00000005583.12/protein_coding	5098.43	0.124864	0.048544	2.57219	0.0101057	0.119973	Mef2c
Birc6/ENSMUSG00000024073.10/protein_coding	907.541	0.195041	0.0759283	2.56876	0.0102064	0.120095	Birc6
Cklf/ENSMUSG00000054400.11/protein_coding	352.164	-0.210617	0.0819092	-2.57134	0.0101305	0.120095	Cklf
Col1a2/ENSMUSG00000029661.12/protein_coding	0.764372	-0.0961054	0.0373782	-2.57116	0.0101358	0.120095	Col1a2
Htra3/ENSMUSG00000029096.11/protein_coding	169.524	0.258662	0.100654	2.56981	0.0101756	0.120095	Htra3
Mlph/ENSMUSG00000026303.6/protein_coding	861.879	0.190282	0.0740786	2.56865	0.0102097	0.120095	Mlph
Nsd1/ENSMUSG00000021488.7/protein_coding	1024.99	0.191688	0.0746049	2.56937	0.0101883	0.120095	Nsd1
Oip5/ENSMUSG00000072980.3/protein_coding	3.79687	-0.204241	0.0794672	-2.57013	0.0101661	0.120095	Oip5
Psmb6/ENSMUSG00000018286.6/protein_coding	978.63	-0.16859	0.0656063	-2.56972	0.010178	0.120095	Psmb6
Syngr1/ENSMUSG00000022415.8/protein_coding	2052.51	-0.175148	0.0681676	-2.56937	0.0101884	0.120095	Syngr1
Tmem37/ENSMUSG00000050777.7/protein_coding	1123.19	-0.127025	0.0494159	-2.57053	0.0101543	0.120095	Tmem37
Tnfrsf1b/ENSMUSG00000028599.6/protein_coding	7838.49	0.147583	0.0574095	2.57072	0.0101489	0.120095	Tnfrsf1b
Tnrc6b/ENSMUSG00000047888.9/protein_coding	710.844	0.21985	0.0855844	2.5688	0.010205	0.120095	Tnrc6b
Wdfy3/ENSMUSG00000043940.10/protein_coding	2882.11	0.17711	0.0688874	2.571	0.0101404	0.120095	Wdfy3
Abtb2/ENSMUSG00000032724.5/protein_coding	9.34383	-0.2305	0.0898167	-2.56634	0.0102778	0.12068	Abtb2
Atp6v0a1/ENSMUSG00000019302.12/protein_coding	2215.03	0.13565	0.0528595	2.56623	0.0102811	0.12068	Atp6v0a1
Eif2s3y/ENSMUSG00000069049.7/protein_coding	396.66	0.22581	0.0879869	2.5664	0.010276	0.12068	Eif2s3y
Laptm5/ENSMUSG00000028581.13/protein_coding	46241.1	0.14474	0.0564085	2.56592	0.0102902	0.120702	Laptm5
Il7r/ENSMUSG00000003882.4/protein_coding	371.723	0.229402	0.0894133	2.56564	0.0102987	0.120716	Il7r
Cnbp/ENSMUSG00000030057.11/protein_coding	4313.43	-0.166696	0.0650005	-2.56454	0.0103312	0.120967	Cnbp
Usp30/ENSMUSG00000029592.7/protein_coding	180.235	0.213269	0.0831646	2.56443	0.0103346	0.120967	Usp30
4921524J17Rik/ENSMUSG00000036934.8/protein_coding	79.7946	-0.260731	0.101702	-2.56369	0.0103566	0.120976	4921524J17Rik
Psmb5/ENSMUSG00000022193.6/protein_coding	685.432	-0.213347	0.0832195	-2.56367	0.0103572	0.120976	Psmb5
Psmd10/ENSMUSG00000031429.10/protein_coding	268.323	-0.251934	0.0982633	-2.56387	0.0103512	0.120976	Psmd10
Abhd11os/ENSMUSG00000085042.3/antisense	4.45453	-0.209341	0.0816937	-2.56252	0.0103917	0.12121	Abhd11os
Scpep1/ENSMUSG00000000278.10/protein_coding	1356.21	-0.118302	0.0461638	-2.56266	0.0103873	0.12121	Scpep1
Tmem57/ENSMUSG00000028826.10/protein_coding	309.503	0.184876	0.0721605	2.56201	0.0104068	0.121302	Tmem57
Gm16194/ENSMUSG00000084956.3/lincRNA	0.749087	-0.0814075	0.031788	-2.56096	0.0104385	0.121585	Gm16194
Gab2/ENSMUSG00000004508.5/protein_coding	714.83	0.15617	0.0610077	2.55983	0.0104722	0.121893	Gab2
1600010M07Rik/ENSMUSG00000101585.2/lincRNA	79.2215	-0.27353	0.106897	-2.55882	0.0105027	0.122162	1600010M07Rik
Zzef1/ENSMUSG00000055670.9/protein_coding	499.58	0.20609	0.0805498	2.55854	0.0105113	0.122178	Zzef1
Anks6/ENSMUSG00000066191.7/protein_coding	341.513	0.192543	0.075283	2.55758	0.0105403	0.122429	Anks6
Top1/ENSMUSG00000070544.6/protein_coding	655.689	0.221478	0.0866227	2.55682	0.0105635	0.122613	Top1
Gm2274/ENSMUSG00000098369.3/transcribed_unprocessed_pseudogene	2.63702	-0.133193	0.0521068	-2.55616	0.0105834	0.122758	Gm2274
Arl2/ENSMUSG00000024944.5/protein_coding	215.127	-0.205391	0.0803616	-2.55583	0.0105935	0.12279	Arl2
Heatr6/ENSMUSG00000000976.9/protein_coding	351.662	0.171209	0.0670013	2.55531	0.0106093	0.122802	Heatr6
Prr12/ENSMUSG00000046574.7/protein_coding	41.8583	0.288168	0.112767	2.55542	0.010606	0.122802	Prr12
Apoo/ENSMUSG00000079508.4/protein_coding	50.3283	-0.276819	0.108472	-2.55198	0.0107112	0.123382	Apoo
Camsap2/ENSMUSG00000041570.10/protein_coding	460.803	0.219979	0.0861611	2.55312	0.0106764	0.123382	Camsap2
Cmtm6/ENSMUSG00000032434.8/protein_coding	18942.3	0.13141	0.0514929	2.55201	0.0107105	0.123382	Cmtm6
Crmp1/ENSMUSG00000029121.11/protein_coding	1.72203	-0.125007	0.0489703	-2.55272	0.0106886	0.123382	Crmp1
Dctn3/ENSMUSG00000028447.7/protein_coding	309.912	-0.219712	0.0860933	-2.55202	0.01071	0.123382	Dctn3
Mrps35/ENSMUSG00000040112.7/protein_coding	176.326	-0.217619	0.085253	-2.55263	0.0106913	0.123382	Mrps35
Usp45/ENSMUSG00000040455.13/protein_coding	249.654	0.2159	0.084554	2.5534	0.0106677	0.123382	Usp45
Mrps12/ENSMUSG00000045948.8/protein_coding	129.893	-0.220214	0.0863193	-2.55116	0.0107366	0.123589	Mrps12
Ccser2/ENSMUSG00000058690.10/protein_coding	269.373	0.205968	0.0807572	2.55045	0.0107583	0.123668	Ccser2
Mir17hg/ENSMUSG00000089726.2/lincRNA	33.5422	0.287327	0.112651	2.5506	0.0107537	0.123668	Mir17hg
Minos1/ENSMUSG00000050608.7/protein_coding	431.693	-0.21279	0.0834447	-2.55007	0.0107702	0.12372	Minos1
Slc1a1/ENSMUSG00000024935.6/protein_coding	1.10655	-0.117777	0.0461904	-2.54981	0.0107781	0.123726	Slc1a1
Ahnak/ENSMUSG00000069833.8/protein_coding	118.436	-0.273331	0.107225	-2.54913	0.0107993	0.123798	Ahnak
Snrk/ENSMUSG00000038145.12/protein_coding	650.933	0.1736	0.0680962	2.54934	0.0107928	0.123798	Snrk
Setd2/ENSMUSG00000044791.12/protein_coding	989.147	0.160001	0.0627762	2.54876	0.0108108	0.123845	Setd2
Arhgap44/ENSMUSG00000033389.12/protein_coding	3.32019	-0.187821	0.0737371	-2.54717	0.0108599	0.124322	Arhgap44
Brk1/ENSMUSG00000033940.7/protein_coding	1453.49	-0.130407	0.0512536	-2.54435	0.0109482	0.12496	Brk1
Gpr68/ENSMUSG00000047415.7/protein_coding	4.69898	-0.204256	0.0803169	-2.54313	0.0109864	0.12496	Gpr68
Mgat5/ENSMUSG00000036155.9/protein_coding	742.367	0.210207	0.0826404	2.54363	0.0109707	0.12496	Mgat5
Psme3/ENSMUSG00000078652.5/protein_coding	965.368	0.137245	0.0539364	2.54457	0.0109414	0.12496	Psme3
Rbm7/ENSMUSG00000042396.9/protein_coding	889.489	-0.220534	0.086722	-2.543	0.0109906	0.12496	Rbm7
Slfn2/ENSMUSG00000072620.3/protein_coding	493.743	-0.265254	0.104271	-2.54389	0.0109626	0.12496	Slfn2
Sparcl1/ENSMUSG00000029309.3/protein_coding	12.2626	-0.232342	0.091354	-2.54332	0.0109805	0.12496	Sparcl1
Stard9/ENSMUSG00000033705.12/protein_coding	1439.9	0.186734	0.0734031	2.54395	0.0109607	0.12496	Stard9
Tanc2/ENSMUSG00000053580.11/protein_coding	7880.38	0.205701	0.0808809	2.54326	0.0109824	0.12496	Tanc2
Zfp871/ENSMUSG00000024298.10/protein_coding	1181.04	0.22492	0.0884082	2.5441	0.0109559	0.12496	Zfp871
Gsk3a/ENSMUSG00000057177.8/protein_coding	437.034	0.194205	0.0763943	2.54215	0.0110174	0.125009	Gsk3a
Lsm1/ENSMUSG00000037296.6/protein_coding	174.659	-0.232441	0.0914208	-2.54254	0.0110051	0.125009	Lsm1
Slc26a2/ENSMUSG00000034320.10/protein_coding	939.859	0.174306	0.0685636	2.54225	0.0110141	0.125009	Slc26a2
Slc9a7/ENSMUSG00000037341.9/protein_coding	309.985	0.192076	0.075575	2.54153	0.0110367	0.125143	Slc9a7
Rc3h2/ENSMUSG00000075376.6/protein_coding	432.563	0.173904	0.0684389	2.54101	0.0110531	0.125244	Rc3h2
H2-Ab1/ENSMUSG00000073421.5/protein_coding	1603.75	-0.285187	0.112248	-2.5407	0.0110632	0.12525	H2-Ab1
Tmem160/ENSMUSG00000019158.8/protein_coding	183.17	-0.210012	0.0826648	-2.54052	0.0110687	0.12525	Tmem160
1110012L19Rik/ENSMUSG00000045237.5/protein_coding	92.2807	-0.241457	0.0950745	-2.53966	0.011096	0.125438	1110012L19Rik
Ankrd45/ENSMUSG00000044835.11/protein_coding	1.57418	-0.129997	0.0512038	-2.53881	0.011123	0.125438	Ankrd45
Glul/ENSMUSG00000026473.11/protein_coding	4165.33	0.268449	0.105735	2.53889	0.0111203	0.125438	Glul
Pigk/ENSMUSG00000039047.13/protein_coding	1247.96	0.131573	0.051824	2.53885	0.0111219	0.125438	Pigk
Trim65/ENSMUSG00000054517.5/protein_coding	592.18	0.211799	0.083424	2.53882	0.0111227	0.125438	Trim65
Rab37/ENSMUSG00000020732.9/protein_coding	4.31773	-0.207667	0.0818393	-2.5375	0.0111648	0.125824	Rab37
Rps5/ENSMUSG00000012848.10/protein_coding	416.227	-0.219998	0.0867107	-2.53715	0.0111759	0.125865	Rps5
Vps29/ENSMUSG00000029462.14/protein_coding	834.465	-0.201552	0.079449	-2.53687	0.0111848	0.12588	Vps29
Csnk2a1/ENSMUSG00000074698.6/protein_coding	467.216	0.163827	0.0646001	2.53602	0.0112119	0.126015	Csnk2a1
Myl12a/ENSMUSG00000024048.10/protein_coding	864.119	-0.136542	0.0538398	-2.53608	0.0112102	0.126015	Myl12a
Ube2h/ENSMUSG00000039159.12/protein_coding	1650.5	0.165658	0.065406	2.53277	0.0113166	0.127105	Ube2h
Kat6a/ENSMUSG00000031540.9/protein_coding	974.491	0.206284	0.0814781	2.53178	0.0113486	0.127123	Kat6a
Mon2/ENSMUSG00000034602.9/protein_coding	428.22	0.214275	0.0846301	2.5319	0.0113448	0.127123	Mon2
Ndufa5/ENSMUSG00000023089.8/protein_coding	126.932	-0.218425	0.0862672	-2.53196	0.0113426	0.127123	Ndufa5
Peg10/ENSMUSG00000092035.4/protein_coding	23.7606	0.275546	0.108808	2.5324	0.0113286	0.127123	Peg10
Cd200r1/ENSMUSG00000022667.13/protein_coding	348.256	-0.197725	0.078114	-2.53124	0.011366	0.127147	Cd200r1
Tram2/ENSMUSG00000041779.5/protein_coding	116.549	0.268576	0.106104	2.53126	0.0113655	0.127147	Tram2
Asb7/ENSMUSG00000030509.12/protein_coding	213.511	0.202512	0.080037	2.53023	0.0113988	0.127428	Asb7
Tsix/ENSMUSG00000085715.1/antisense	160.998	-0.259492	0.102644	-2.52809	0.0114686	0.128123	Tsix
Klrb1f/ENSMUSG00000030154.8/protein_coding	1.80888	-0.133607	0.0528733	-2.52694	0.0115062	0.128456	Klrb1f
Zfyve1/ENSMUSG00000042628.7/protein_coding	466.128	0.167683	0.0664009	2.52531	0.0115598	0.128968	Zfyve1
Eif2s1/ENSMUSG00000021116.9/protein_coding	894.731	-0.175975	0.0696983	-2.52481	0.0115759	0.129062	Eif2s1
Elof1/ENSMUSG00000013822.6/protein_coding	179.957	-0.242264	0.0959813	-2.52407	0.0116005	0.129249	Elof1
Psma3/ENSMUSG00000060073.5/protein_coding	1456.44	-0.166757	0.0661038	-2.52265	0.0116475	0.129587	Psma3
Rhebl1/ENSMUSG00000023755.9/protein_coding	24.126	-0.283615	0.112425	-2.5227	0.0116457	0.129587	Rhebl1
Timm22/ENSMUSG00000020843.11/protein_coding	255.063	-0.174776	0.0692884	-2.52245	0.0116541	0.129587	Timm22
Igfn1/ENSMUSG00000051985.8/protein_coding	0.872296	-0.099542	0.0394727	-2.52179	0.0116758	0.129741	Igfn1
Zfr/ENSMUSG00000022201.11/protein_coding	1037.9	0.148545	0.0589317	2.52063	0.0117146	0.130086	Zfr
Amn1/ENSMUSG00000068250.9/protein_coding	120.225	-0.216144	0.085796	-2.51928	0.0117595	0.130151	Amn1
Fam81a/ENSMUSG00000032224.10/protein_coding	2.75187	-0.150054	0.0595558	-2.51955	0.0117504	0.130151	Fam81a
Rapgef4/ENSMUSG00000049044.12/protein_coding	8.50029	-0.225785	0.0896093	-2.51966	0.011747	0.130151	Rapgef4
Serpinb8/ENSMUSG00000026315.9/protein_coding	17.6072	-0.26327	0.104498	-2.51936	0.0117567	0.130151	Serpinb8
Smim14/ENSMUSG00000037822.8/protein_coding	957.818	-0.117536	0.0466513	-2.51946	0.0117536	0.130151	Smim14
Ptdss1/ENSMUSG00000021518.3/protein_coding	844.329	0.145221	0.0576676	2.51824	0.0117944	0.13045	Ptdss1
Efnb1/ENSMUSG00000031217.8/protein_coding	482.867	0.188278	0.0747788	2.5178	0.0118089	0.130524	Efnb1
Ate1/ENSMUSG00000030850.11/protein_coding	550.44	0.160739	0.063861	2.51702	0.0118354	0.13073	Ate1
Ddb2/ENSMUSG00000002109.10/protein_coding	162.593	-0.226825	0.0901442	-2.51625	0.0118612	0.130928	Ddb2
Sytl2/ENSMUSG00000030616.10/protein_coding	2.06332	-0.137074	0.0544941	-2.51538	0.0118903	0.131163	Sytl2
2810454H06Rik/ENSMUSG00000100876.1/antisense	32.8275	-0.281829	0.112108	-2.5139	0.0119404	0.131419	2810454H06Rik
Ahr/ENSMUSG00000019256.13/protein_coding	23.1996	-0.26697	0.106193	-2.51401	0.0119366	0.131419	Ahr
Cd83/ENSMUSG00000015396.3/protein_coding	2552.43	-0.213453	0.0849138	-2.51376	0.011945	0.131419	Cd83
Gm10138/ENSMUSG00000100954.2/antisense	86.2585	-0.269739	0.107286	-2.51421	0.0119301	0.131419	Gm10138
Ms4a6d/ENSMUSG00000024679.6/protein_coding	1115.42	-0.172412	0.0686016	-2.51324	0.0119628	0.131445	Ms4a6d
Slc22a8/ENSMUSG00000063796.4/protein_coding	0.793278	-0.0953268	0.0379335	-2.513	0.0119711	0.131445	Slc22a8
Tbpl1/ENSMUSG00000071359.9/protein_coding	619.048	-0.155741	0.0619726	-2.51305	0.0119691	0.131445	Tbpl1
Mff/ENSMUSG00000026150.10/protein_coding	1097.78	-0.178288	0.0709927	-2.51137	0.0120265	0.131729	Mff
Pard3/ENSMUSG00000025812.13/protein_coding	0.663733	-0.0860984	0.034275	-2.51199	0.0120054	0.131729	Pard3
Rfx3/ENSMUSG00000040929.12/protein_coding	141.176	0.243051	0.0967828	2.51131	0.0120285	0.131729	Rfx3
Rnf113a1/ENSMUSG00000036537.6/protein_coding	30.1709	-0.2804	0.111643	-2.51158	0.0120193	0.131729	Rnf113a1
Aimp2/ENSMUSG00000029610.9/protein_coding	142.701	-0.236573	0.0942727	-2.50945	0.0120919	0.132274	Aimp2
Gabra6/ENSMUSG00000020428.9/protein_coding	0.798451	-0.0847926	0.0337902	-2.50938	0.0120942	0.132274	Gabra6
Prox1/ENSMUSG00000010175.9/protein_coding	194.605	0.240252	0.0957531	2.50908	0.0121046	0.132301	Prox1
Adap2/ENSMUSG00000020709.11/protein_coding	1879.68	0.14967	0.0596585	2.50878	0.0121148	0.132325	Adap2
Pofut1/ENSMUSG00000046020.9/protein_coding	500.896	0.162251	0.0647022	2.50765	0.0121536	0.132576	Pofut1
Tmed1/ENSMUSG00000032180.10/protein_coding	272.331	-0.226147	0.090181	-2.5077	0.0121519	0.132576	Tmed1
Eml1/ENSMUSG00000058070.10/protein_coding	2.05188	-0.135828	0.0541789	-2.50702	0.0121753	0.132726	Eml1
Zfp652/ENSMUSG00000075595.5/protein_coding	1061.51	0.176076	0.0702696	2.50572	0.0122202	0.133129	Zfp652
Asns/ENSMUSG00000029752.8/protein_coding	19.9833	-0.264487	0.105583	-2.50502	0.0122444	0.133226	Asns
Gadd45b/ENSMUSG00000015312.8/protein_coding	11.2834	-0.262934	0.104964	-2.505	0.0122452	0.133226	Gadd45b
Jam3/ENSMUSG00000031990.10/protein_coding	194.749	-0.23414	0.0935248	-2.50351	0.0122968	0.1337	Jam3
Tmem251/ENSMUSG00000046675.6/protein_coding	234.972	-0.209384	0.0836729	-2.50241	0.0123351	0.13403	Tmem251
Zmiz1/ENSMUSG00000007817.10/protein_coding	3832.15	0.207969	0.0831408	2.50141	0.0123699	0.13432	Zmiz1
Chd8/ENSMUSG00000053754.9/protein_coding	388.12	0.206295	0.0825173	2.50002	0.0124188	0.134675	Chd8
Pacrgl/ENSMUSG00000029089.4/protein_coding	60.052	-0.266046	0.106408	-2.50025	0.0124107	0.134675	Pacrgl
Asxl1/ENSMUSG00000042548.9/protein_coding	883.803	0.197036	0.0788571	2.49865	0.0124666	0.13485	Asxl1
Cic/ENSMUSG00000005442.9/protein_coding	411.888	0.256936	0.102825	2.49876	0.0124628	0.13485	Cic
Jarid2/ENSMUSG00000038518.11/protein_coding	515.213	0.165593	0.0662612	2.49909	0.0124512	0.13485	Jarid2
Tsr3/ENSMUSG00000015126.9/protein_coding	135.37	-0.212336	0.0849807	-2.49864	0.0124673	0.13485	Tsr3
Chchd6/ENSMUSG00000030086.12/protein_coding	55.3199	-0.268757	0.107591	-2.49795	0.0124912	0.135022	Chchd6
2700029M09Rik/ENSMUSG00000038005.10/protein_coding	260.209	-0.181405	0.0726852	-2.49577	0.0125686	0.135145	2700029M09Rik
Abhd5/ENSMUSG00000032540.11/protein_coding	230.022	-0.198482	0.0795073	-2.4964	0.012546	0.135145	Abhd5
Gzmc/ENSMUSG00000079186.2/protein_coding	0.705498	-0.0773434	0.03099	-2.49575	0.0125691	0.135145	Gzmc
Krtcap3/ENSMUSG00000029149.10/protein_coding	20.8815	-0.279509	0.111978	-2.4961	0.0125568	0.135145	Krtcap3
Naa60/ENSMUSG00000005982.9/protein_coding	1162.71	0.141234	0.0565642	2.49688	0.0125293	0.135145	Naa60
Pacs1/ENSMUSG00000024855.9/protein_coding	896.262	0.150088	0.0601205	2.49646	0.0125441	0.135145	Pacs1
Rnf31/ENSMUSG00000047098.13/protein_coding	468.479	0.182269	0.0730369	2.49557	0.0125756	0.135145	Rnf31
Vav1/ENSMUSG00000034116.13/protein_coding	6069.3	0.103123	0.0413209	2.49567	0.012572	0.135145	Vav1
Zdhhc18/ENSMUSG00000037553.10/protein_coding	479.038	0.177212	0.070978	2.49671	0.012535	0.135145	Zdhhc18
Chsy1/ENSMUSG00000032640.9/protein_coding	1209.23	0.210276	0.084276	2.49508	0.0125928	0.135165	Chsy1
Hdlbp/ENSMUSG00000034088.11/protein_coding	1801.44	0.13775	0.0552122	2.49493	0.0125983	0.135165	Hdlbp
Inpp4b/ENSMUSG00000037940.11/protein_coding	1485.02	0.142929	0.0572899	2.49483	0.0126018	0.135165	Inpp4b
Psma2/ENSMUSG00000015671.10/protein_coding	878.748	-0.144178	0.0578031	-2.49429	0.0126209	0.135283	Psma2
H1f0/ENSMUSG00000096210.1/protein_coding	673.92	-0.199788	0.0801202	-2.4936	0.0126454	0.135458	H1f0
Ndufb5/ENSMUSG00000027673.8/protein_coding	325.06	-0.154172	0.061834	-2.49333	0.0126553	0.135477	Ndufb5
Oca2/ENSMUSG00000030450.7/protein_coding	0.822512	-0.0830707	0.0333398	-2.49164	0.0127155	0.135947	Oca2
Pdgfb/ENSMUSG00000000489.6/protein_coding	953.834	0.221855	0.0890349	2.49177	0.0127108	0.135947	Pdgfb
Nsg2/ENSMUSG00000020297.6/protein_coding	2.91107	-0.135854	0.0545316	-2.49129	0.012728	0.135994	Nsg2
Zdhhc9/ENSMUSG00000036985.8/protein_coding	1221.04	0.144324	0.0579408	2.49089	0.0127425	0.136061	Zdhhc9
Ino80c/ENSMUSG00000047989.7/protein_coding	412.059	-0.205633	0.0825741	-2.49029	0.012764	0.136203	Ino80c
Agl/ENSMUSG00000033400.10/protein_coding	284.291	0.183876	0.0738803	2.48884	0.012816	0.136558	Agl
Dph5/ENSMUSG00000033554.13/protein_coding	243.814	-0.200313	0.0804958	-2.48849	0.0128286	0.136558	Dph5
Pam/ENSMUSG00000026335.12/protein_coding	6.01408	-0.220886	0.0887679	-2.48836	0.0128334	0.136558	Pam
Ttc39c/ENSMUSG00000024424.10/protein_coding	2.73682	-0.157104	0.0631312	-2.48853	0.0128272	0.136558	Ttc39c
Txndc9/ENSMUSG00000058407.8/protein_coding	612.33	-0.153123	0.0615389	-2.48823	0.0128382	0.136558	Txndc9
Dhrs7b/ENSMUSG00000042569.9/protein_coding	622.391	-0.219004	0.0880323	-2.48777	0.0128548	0.136648	Dhrs7b
Cog7/ENSMUSG00000034951.9/protein_coding	298.566	0.174234	0.070059	2.48696	0.0128838	0.136782	Cog7
Thumpd1/ENSMUSG00000030942.7/protein_coding	360.522	-0.176003	0.0707652	-2.48714	0.0128775	0.136782	Thumpd1
Ddx6/ENSMUSG00000032097.9/protein_coding	1165.96	0.209567	0.0842914	2.48622	0.0129108	0.136949	Ddx6
Dync1i1/ENSMUSG00000029757.12/protein_coding	1.63999	-0.126452	0.050864	-2.48608	0.012916	0.136949	Dync1i1
Ndufc1/ENSMUSG00000037152.7/protein_coding	128.317	-0.252388	0.101575	-2.48475	0.0129642	0.137293	Ndufc1
Tsc2/ENSMUSG00000002496.9/protein_coding	792.754	0.16722	0.0672989	2.48473	0.0129649	0.137293	Tsc2
Casp1/ENSMUSG00000025888.5/protein_coding	442.332	-0.186271	0.0749746	-2.48446	0.012975	0.137312	Casp1
Mast2/ENSMUSG00000003810.8/protein_coding	455.15	0.191979	0.0772954	2.4837	0.0130026	0.137517	Mast2
Cblb/ENSMUSG00000022637.10/protein_coding	182.927	0.224118	0.0903112	2.48162	0.0130786	0.137971	Cblb
Plcb1/ENSMUSG00000051177.12/protein_coding	5.93427	-0.165952	0.0668656	-2.48188	0.0130692	0.137971	Plcb1
Ptpmt1/ENSMUSG00000063235.12/processed_transcript	295.651	-0.194647	0.0784308	-2.48176	0.0130735	0.137971	Ptpmt1
Tuft1/ENSMUSG00000005968.10/protein_coding	49.8598	-0.273529	0.110199	-2.48214	0.0130594	0.137971	Tuft1
Spen/ENSMUSG00000040761.12/protein_coding	784.896	0.177355	0.0714901	2.48083	0.0131075	0.138188	Spen
D8Ertd738e/ENSMUSG00000019362.7/protein_coding	326.409	-0.176665	0.0712262	-2.48033	0.013126	0.138209	D8Ertd738e
Kptn/ENSMUSG00000006021.5/protein_coding	84.5918	-0.250578	0.101018	-2.48054	0.0131184	0.138209	Kptn
Dnajc13/ENSMUSG00000032560.9/protein_coding	847.973	0.184835	0.0745553	2.47916	0.0131692	0.138471	Dnajc13
Fchsd2/ENSMUSG00000030691.10/protein_coding	2268.95	0.194042	0.078274	2.47901	0.0131748	0.138471	Fchsd2
Tnfrsf9/ENSMUSG00000028965.9/protein_coding	1.65161	-0.0999517	0.0403197	-2.47898	0.0131758	0.138471	Tnfrsf9
Smg5/ENSMUSG00000001415.6/protein_coding	627.814	0.161941	0.0653324	2.47872	0.0131855	0.138485	Smg5
Commd1/ENSMUSG00000051355.14/protein_coding	217.403	-0.189849	0.0766106	-2.4781	0.0132085	0.138639	Commd1
Kansl1l/ENSMUSG00000026004.11/protein_coding	491.344	0.159444	0.0643624	2.47729	0.0132384	0.138866	Kansl1l
Ddx39/ENSMUSG00000005481.13/protein_coding	576.197	-0.183954	0.0742903	-2.47615	0.0132808	0.139223	Ddx39
Apoa1bp/ENSMUSG00000028070.7/protein_coding	637.596	-0.192474	0.0777466	-2.47566	0.0132991	0.139328	Apoa1bp
Rpl7l1/ENSMUSG00000063888.6/protein_coding	1234.81	-0.171588	0.0693356	-2.47475	0.0133328	0.139593	Rpl7l1
Sf3b3/ENSMUSG00000033732.9/protein_coding	1119.3	0.129227	0.0522228	2.47453	0.0133413	0.139594	Sf3b3
Nisch/ENSMUSG00000021910.11/protein_coding	3433.33	0.135063	0.0545909	2.47409	0.0133577	0.139616	Nisch
Npdc1/ENSMUSG00000015094.12/protein_coding	1.52441	-0.107639	0.0435076	-2.47402	0.0133602	0.139616	Npdc1
Polr2h/ENSMUSG00000021018.7/protein_coding	120.247	-0.233773	0.0945072	-2.4736	0.0133759	0.139692	Polr2h
Spryd4/ENSMUSG00000051346.8/protein_coding	119.38	-0.218276	0.0882583	-2.47315	0.0133927	0.13978	Spryd4
Tmco1/ENSMUSG00000052428.6/protein_coding	1164.58	-0.1867	0.0755112	-2.47248	0.0134178	0.139955	Tmco1
Lamtor3/ENSMUSG00000091512.1/protein_coding	442.571	-0.189333	0.0765859	-2.47216	0.0134299	0.139994	Lamtor3
Ifnar1/ENSMUSG00000022967.8/protein_coding	1774.13	0.117326	0.0474669	2.47175	0.0134453	0.140067	Ifnar1
Usb1/ENSMUSG00000031792.10/protein_coding	160.426	-0.204546	0.0827846	-2.47082	0.0134802	0.140342	Usb1
Ankib1/ENSMUSG00000040351.7/protein_coding	435.234	0.200159	0.081036	2.46999	0.0135115	0.14058	Ankib1
Ccs/ENSMUSG00000034108.5/protein_coding	209.022	-0.186987	0.0757215	-2.46941	0.0135337	0.140585	Ccs
Git2/ENSMUSG00000041890.13/protein_coding	2644.24	0.143361	0.0580481	2.46969	0.0135231	0.140585	Git2
Itgam/ENSMUSG00000030786.14/protein_coding	19412.4	0.1591	0.064431	2.46931	0.0135372	0.140585	Itgam
Kif13a/ENSMUSG00000021375.9/protein_coding	449.917	0.196879	0.0797441	2.46889	0.0135533	0.140608	Kif13a
Pabpc4/ENSMUSG00000011257.15/protein_coding	121.225	0.239291	0.0969346	2.46859	0.0135648	0.140608	Pabpc4
Tyw5/ENSMUSG00000048495.12/protein_coding	121.043	-0.250612	0.101511	-2.46881	0.0135565	0.140608	Tyw5
Gm17705/ENSMUSG00000090936.2/lincRNA	145.085	0.244326	0.0989927	2.46812	0.0135824	0.140703	Gm17705
Pi4ka/ENSMUSG00000041720.8/protein_coding	601.448	0.199935	0.0810182	2.46778	0.0135952	0.140748	Pi4ka
Tmem141/ENSMUSG00000026939.8/protein_coding	334.349	-0.212006	0.0859328	-2.46711	0.0136209	0.140927	Tmem141
Chpf/ENSMUSG00000032997.12/protein_coding	16.6121	-0.273788	0.110993	-2.46671	0.0136361	0.140996	Chpf
Rsph1/ENSMUSG00000024033.9/protein_coding	0.978491	-0.106032	0.0430044	-2.46561	0.013678	0.141342	Rsph1
Fcgrt/ENSMUSG00000003420.7/protein_coding	1281.45	-0.174295	0.0707056	-2.46508	0.0136983	0.141464	Fcgrt
Cyp4f18/ENSMUSG00000003484.4/protein_coding	85.9857	-0.230562	0.0935531	-2.46451	0.0137201	0.141602	Cyp4f18
Fam107a/ENSMUSG00000021750.11/protein_coding	3.18288	-0.180506	0.0732655	-2.46372	0.0137503	0.141825	Fam107a
Cep170/ENSMUSG00000057335.7/protein_coding	1642.94	0.164499	0.0667807	2.46328	0.0137674	0.141826	Cep170
Galnt7/ENSMUSG00000031608.9/protein_coding	383.244	0.161809	0.0656865	2.46336	0.0137643	0.141826	Galnt7
Eng/ENSMUSG00000026814.12/protein_coding	1673.35	0.198449	0.0805746	2.46292	0.013781	0.141879	Eng
2410002F23Rik/ENSMUSG00000045411.12/protein_coding	948.304	-0.191992	0.0779742	-2.46225	0.0138067	0.141968	2410002F23Rik
Tarm1/ENSMUSG00000053338.7/protein_coding	0.839848	-0.0877232	0.0356256	-2.46236	0.0138025	0.141968	Tarm1
Dst/ENSMUSG00000026131.13/protein_coding	2134.81	0.214714	0.0872173	2.46182	0.0138232	0.141992	Dst
Tomm7/ENSMUSG00000028998.6/protein_coding	180.924	-0.2317	0.0941201	-2.46175	0.0138261	0.141992	Tomm7
Rnf43/ENSMUSG00000034177.11/protein_coding	1.30599	-0.0936581	0.0380506	-2.46141	0.0138393	0.14204	Rnf43
Guk1/ENSMUSG00000020444.15/protein_coding	160.97	-0.248211	0.10087	-2.46069	0.0138672	0.142173	Guk1
Upb1/ENSMUSG00000033427.9/protein_coding	1.2875	-0.114351	0.0464722	-2.46063	0.0138693	0.142173	Upb1
Gm28187/ENSMUSG00000099375.1/lincRNA	0.874948	-0.10892	0.0442849	-2.45952	0.0139123	0.142526	Gm28187
Fbxo4/ENSMUSG00000022184.8/protein_coding	221.051	-0.214524	0.0872368	-2.45911	0.0139284	0.142603	Fbxo4
Mrps7/ENSMUSG00000046756.10/protein_coding	308.172	-0.177466	0.0721993	-2.458	0.0139711	0.142866	Mrps7
Paics/ENSMUSG00000029247.13/protein_coding	786.085	-0.204619	0.0832404	-2.45817	0.0139646	0.142866	Paics
Usp9x/ENSMUSG00000031010.13/protein_coding	1026.15	0.212792	0.0865929	2.45738	0.0139954	0.143026	Usp9x
Rev3l/ENSMUSG00000019841.11/protein_coding	136.916	0.218849	0.0890895	2.45651	0.0140294	0.143286	Rev3l
Gm28042/ENSMUSG00000033852.12/protein_coding	31.2335	0.27703	0.112839	2.45508	0.0140853	0.143688	Gm28042
Lrsam1/ENSMUSG00000026792.12/protein_coding	399.933	0.143102	0.0582887	2.45506	0.0140861	0.143688	Lrsam1
Anapc11/ENSMUSG00000025135.8/protein_coding	309.733	-0.213598	0.0870524	-2.45367	0.0141406	0.143895	Anapc11
Pdzrn3/ENSMUSG00000035357.12/protein_coding	0.707018	-0.0888168	0.036189	-2.45425	0.0141181	0.143895	Pdzrn3
Smpd4/ENSMUSG00000005899.8/protein_coding	314.292	0.179464	0.0731407	2.45368	0.0141404	0.143895	Smpd4
Zfp91/ENSMUSG00000024695.11/protein_coding	381.388	0.179082	0.0729919	2.45345	0.0141495	0.143895	Zfp91
Zfp954/ENSMUSG00000062116.8/protein_coding	198.377	-0.233051	0.0949831	-2.4536	0.0141433	0.143895	Zfp954
Atpif1/ENSMUSG00000054428.8/protein_coding	691.072	-0.195802	0.0798276	-2.4528	0.0141747	0.144025	Atpif1
Coa6/ENSMUSG00000051671.6/protein_coding	78.2343	-0.249989	0.101931	-2.45253	0.0141857	0.144025	Coa6
Thbs1/ENSMUSG00000040152.8/protein_coding	223.789	-0.276602	0.112786	-2.45246	0.0141882	0.144025	Thbs1
Ncoa1/ENSMUSG00000020647.9/protein_coding	474.953	0.198441	0.0809508	2.45138	0.0142309	0.144268	Ncoa1
Nxt1/ENSMUSG00000036992.6/protein_coding	148.618	-0.257741	0.105149	-2.4512	0.0142382	0.144268	Nxt1
Styk1/ENSMUSG00000032899.10/protein_coding	1.34591	-0.0937977	0.0382598	-2.4516	0.0142223	0.144268	Styk1
Ammecr1l/ENSMUSG00000041915.8/protein_coding	638.497	0.144859	0.0591249	2.45006	0.0142832	0.144637	Ammecr1l
Ppp6r3/ENSMUSG00000024908.10/protein_coding	1078.74	0.189963	0.0775609	2.44921	0.0143169	0.14489	Ppp6r3
Phf2/ENSMUSG00000038025.7/protein_coding	283.447	0.239615	0.0978524	2.44873	0.0143359	0.144906	Phf2
Rela/ENSMUSG00000024927.7/protein_coding	1768.26	0.135926	0.0555058	2.44886	0.014331	0.144906	Rela
Glrx5/ENSMUSG00000021102.3/protein_coding	194.693	-0.202549	0.0827466	-2.44782	0.0143722	0.145097	Glrx5
Gng11/ENSMUSG00000032766.8/protein_coding	0.784338	-0.0973135	0.039755	-2.44783	0.014372	0.145097	Gng11
Gcn1l1/ENSMUSG00000041638.14/protein_coding	2361.19	0.161265	0.0658895	2.44751	0.0143849	0.145138	Gcn1l1
Acta2/ENSMUSG00000035783.8/protein_coding	1.58515	-0.126253	0.0515983	-2.44684	0.0144116	0.145319	Acta2
Kif21b/ENSMUSG00000041642.14/protein_coding	1246.7	0.240295	0.0982169	2.44658	0.014422	0.145336	Kif21b
Ptgir/ENSMUSG00000043017.9/protein_coding	9.39377	-0.201894	0.0825578	-2.44548	0.0144659	0.14569	Ptgir
Abl1/ENSMUSG00000026842.12/protein_coding	2348.06	0.145665	0.0595776	2.44497	0.0144865	0.145787	Abl1
Sympk/ENSMUSG00000023118.11/protein_coding	357.146	0.221499	0.0905998	2.44481	0.0144929	0.145787	Sympk
Sun2/ENSMUSG00000042524.9/protein_coding	267.983	0.276284	0.113067	2.44354	0.0145439	0.146211	Sun2
2810417H13Rik/ENSMUSG00000040204.6/protein_coding	12.37	-0.24888	0.101862	-2.44331	0.0145532	0.146216	2810417H13Rik
Nuak2/ENSMUSG00000009772.11/protein_coding	387.315	0.226768	0.0928346	2.44271	0.0145774	0.146372	Nuak2
Gm2093/ENSMUSG00000097662.1/lincRNA	1.55212	0.136934	0.0560741	2.44201	0.0146056	0.146505	Gm2093
Ubr2/ENSMUSG00000023977.10/protein_coding	966.584	0.180373	0.0738646	2.44195	0.0146083	0.146505	Ubr2
AF251705/ENSMUSG00000044811.9/protein_coding	3528	-0.165601	0.0678625	-2.44025	0.0146772	0.147055	AF251705
Cyfip2/ENSMUSG00000020340.12/protein_coding	57.8973	-0.18286	0.0749378	-2.44016	0.0146808	0.147055	Cyfip2
Trnau1ap/ENSMUSG00000028898.11/protein_coding	219.133	-0.194624	0.0797686	-2.43986	0.0146929	0.147087	Trnau1ap
Cybb/ENSMUSG00000015340.6/protein_coding	453.173	-0.270699	0.110963	-2.43954	0.0147058	0.147129	Cybb
Nol4l/ENSMUSG00000061411.8/protein_coding	435.312	0.201695	0.082685	2.43931	0.0147152	0.147134	Nol4l
Alcam/ENSMUSG00000022636.9/protein_coding	11.3425	-0.239213	0.0981023	-2.43841	0.0147521	0.147415	Alcam
Spag16/ENSMUSG00000053153.10/protein_coding	0.784385	-0.0862812	0.0354021	-2.43718	0.0148023	0.147828	Spag16
Atg5/ENSMUSG00000038160.6/protein_coding	681.088	-0.154029	0.0632241	-2.43624	0.0148408	0.148016	Atg5
Emp3/ENSMUSG00000040212.7/protein_coding	214.116	-0.210006	0.0862067	-2.43608	0.0148475	0.148016	Emp3
Usp53/ENSMUSG00000039701.7/protein_coding	13.8651	-0.25982	0.106664	-2.43588	0.0148557	0.148016	Usp53
Vill/ENSMUSG00000038775.10/protein_coding	21.2003	-0.261855	0.1075	-2.43585	0.0148567	0.148016	Vill
Cd320/ENSMUSG00000002308.11/protein_coding	125.153	-0.227606	0.0934677	-2.43513	0.0148863	0.148094	Cd320
Gm15497/ENSMUSG00000081142.1/processed_pseudogene	5.29305	-0.20588	0.0845463	-2.43512	0.0148869	0.148094	Gm15497
Sall1/ENSMUSG00000031665.6/protein_coding	7335.9	0.144192	0.0592159	2.43502	0.0148911	0.148094	Sall1
Kctd12/ENSMUSG00000098557.1/protein_coding	5343.66	0.236864	0.0972857	2.43473	0.014903	0.148123	Kctd12
Gtf3c4/ENSMUSG00000035666.10/protein_coding	804.917	0.18556	0.076235	2.43405	0.014931	0.148313	Gtf3c4
Ttll13/ENSMUSG00000045467.9/protein_coding	2.44039	-0.146058	0.0600315	-2.43302	0.0149733	0.148645	Ttll13
Eif3h/ENSMUSG00000022312.10/protein_coding	410.143	-0.174882	0.0718956	-2.43244	0.0149974	0.148707	Eif3h
Etnk1/ENSMUSG00000030275.4/protein_coding	1672.2	0.173988	0.0715251	2.43254	0.0149933	0.148707	Etnk1
Ikzf1/ENSMUSG00000018654.13/protein_coding	2738.91	0.181375	0.0745945	2.43149	0.015037	0.148746	Ikzf1
Loxl3/ENSMUSG00000000693.6/protein_coding	278.708	-0.189592	0.0779546	-2.43208	0.0150125	0.148746	Loxl3
Tgs1/ENSMUSG00000028233.6/protein_coding	722.374	0.143455	0.058998	2.43152	0.0150358	0.148746	Tgs1
Tmem120a/ENSMUSG00000039886.4/protein_coding	232.994	-0.218227	0.0897365	-2.43186	0.0150214	0.148746	Tmem120a
Mapkapk3/ENSMUSG00000032577.12/protein_coding	435.149	-0.157289	0.0647049	-2.43086	0.0150629	0.148914	Mapkapk3
Maml1/ENSMUSG00000050567.12/protein_coding	172.947	0.240498	0.0989667	2.43009	0.0150949	0.149141	Maml1
Plekhj1/ENSMUSG00000035278.8/protein_coding	376.133	-0.200751	0.0826653	-2.42848	0.0151623	0.149719	Plekhj1
Erbb2ip/ENSMUSG00000021709.10/protein_coding	1158.25	0.163132	0.0671889	2.42797	0.0151837	0.149753	Erbb2ip
Psma4/ENSMUSG00000032301.9/protein_coding	605.788	-0.164509	0.0677506	-2.42815	0.015176	0.149753	Psma4
Psmg4/ENSMUSG00000071451.5/protein_coding	60.0284	-0.260617	0.107358	-2.42756	0.0152009	0.149834	Psmg4
Syt9/ENSMUSG00000062542.7/protein_coding	1.44319	-0.102599	0.0422801	-2.42664	0.0152395	0.150047	Syt9
Uprt/ENSMUSG00000073016.3/protein_coding	16.7701	0.270556	0.111495	2.42661	0.0152405	0.150047	Uprt
5430405H02Rik/ENSMUSG00000085741.4/processed_transcript	74.265	-0.270626	0.111551	-2.42604	0.0152646	0.150126	5430405H02Rik
Ap4e1/ENSMUSG00000001998.11/protein_coding	255.511	0.193874	0.0799155	2.42599	0.0152666	0.150126	Ap4e1
Ccdc32/ENSMUSG00000039983.9/protein_coding	163.781	-0.204413	0.0842848	-2.42526	0.0152974	0.150184	Ccdc32
Coa5/ENSMUSG00000026112.7/protein_coding	958.896	0.135143	0.0557183	2.42546	0.0152889	0.150184	Coa5
Klri2/ENSMUSG00000043932.5/protein_coding	1.77992	-0.12083	0.0498269	-2.425	0.0153085	0.150184	Klri2
Spred3/ENSMUSG00000037239.7/protein_coding	7.51233	-0.235903	0.0972798	-2.425	0.0153084	0.150184	Spred3
D5Ertd579e/ENSMUSG00000029190.15/protein_coding	569.703	0.160669	0.0662646	2.42466	0.0153228	0.150236	D5Ertd579e
RP23-392C14.2/ENSMUSG00000103132.1/TEC	11.8397	0.245282	0.101182	2.42415	0.0153441	0.150356	RP23-392C14.2
Gm9144/ENSMUSG00000073233.3/pseudogene	6.29621	0.211816	0.0873972	2.42361	0.0153672	0.150415	Gm9144
Ift20/ENSMUSG00000001105.11/protein_coding	204.339	-0.206928	0.0853883	-2.42337	0.0153772	0.150415	Ift20
Txk/ENSMUSG00000054892.10/protein_coding	1.52495	-0.0962553	0.0397169	-2.42353	0.0153703	0.150415	Txk
Cd209f/ENSMUSG00000051906.10/protein_coding	42.4699	-0.263961	0.108937	-2.42305	0.0153906	0.150458	Cd209f
Dag1/ENSMUSG00000039952.11/protein_coding	973.175	0.172685	0.0712743	2.42283	0.0154003	0.150464	Dag1
Csf1r/ENSMUSG00000024621.11/protein_coding	149193	0.133623	0.0551642	2.42228	0.0154235	0.150603	Csf1r
9230110C19Rik/ENSMUSG00000053070.4/protein_coding	0.767257	-0.0855588	0.0353456	-2.42063	0.0154935	0.150933	9230110C19Rik
Agpat9/ENSMUSG00000029314.10/protein_coding	1.02475	-0.0920543	0.0380274	-2.42074	0.015489	0.150933	Agpat9
Trappc12/ENSMUSG00000020628.11/protein_coding	772.347	0.148246	0.0612312	2.42108	0.0154744	0.150933	Trappc12
Zfp467/ENSMUSG00000068551.8/protein_coding	632.514	0.174541	0.0721015	2.42077	0.0154878	0.150933	Zfp467
BC030336/ENSMUSG00000046096.6/protein_coding	201.331	0.195121	0.0806199	2.42026	0.0155093	0.150998	BC030336
Rac3/ENSMUSG00000018012.7/protein_coding	123.012	-0.234551	0.0969243	-2.41994	0.0155232	0.151045	Rac3
1190007I07Rik/ENSMUSG00000063320.7/protein_coding	57.7482	-0.257204	0.1063	-2.4196	0.0155378	0.151099	1190007I07Rik
Cd2/ENSMUSG00000027863.8/protein_coding	1.66537	-0.124334	0.051398	-2.41905	0.0155611	0.151238	Cd2
Cnot1/ENSMUSG00000036550.11/protein_coding	1243.78	0.189866	0.0784957	2.4188	0.0155717	0.151252	Cnot1
Dnajc18/ENSMUSG00000024350.5/protein_coding	587.205	0.11792	0.0487867	2.41704	0.0156471	0.151808	Dnajc18
L3mbtl2/ENSMUSG00000022394.10/protein_coding	355.44	0.167441	0.0692738	2.41709	0.015645	0.151808	L3mbtl2
Cebpzos/ENSMUSG00000062691.6/protein_coding	490.217	-0.246743	0.10214	-2.41574	0.0157033	0.151911	Cebpzos
Efcab14/ENSMUSG00000034210.9/protein_coding	813.865	0.15875	0.0656925	2.41656	0.0156678	0.151911	Efcab14
Klhdc10/ENSMUSG00000029775.10/protein_coding	479.425	0.206413	0.0854377	2.41594	0.0156945	0.151911	Klhdc10
Prss57/ENSMUSG00000020323.10/protein_coding	0.725589	-0.0792569	0.0328061	-2.41592	0.0156954	0.151911	Prss57
Zfp629/ENSMUSG00000045639.10/protein_coding	512.828	0.166495	0.068906	2.41626	0.0156811	0.151911	Zfp629
Adam17/ENSMUSG00000052593.11/protein_coding	4228.72	0.117166	0.0485337	2.41412	0.0157734	0.15242	Adam17
Trio/ENSMUSG00000022263.9/protein_coding	656.234	0.206901	0.0857054	2.4141	0.0157742	0.15242	Trio
Igf1r/ENSMUSG00000005533.9/protein_coding	174.234	0.235948	0.0977907	2.41279	0.015831	0.152791	Igf1r
Trip12/ENSMUSG00000026219.10/protein_coding	815.042	0.201855	0.0836582	2.41286	0.0158279	0.152791	Trip12
Samsn1/ENSMUSG00000022876.13/protein_coding	1693.09	-0.145038	0.0601301	-2.41207	0.0158624	0.153006	Samsn1
Paip2/ENSMUSG00000037058.10/protein_coding	1248.46	-0.173055	0.0717718	-2.41118	0.015901	0.15329	Paip2
Gm4790/ENSMUSG00000100370.1/lincRNA	503.138	0.188387	0.0781821	2.40959	0.0159706	0.153844	Gm4790
Prmt1/ENSMUSG00000052429.13/protein_coding	479.297	-0.18441	0.0765429	-2.40923	0.0159862	0.153844	Prmt1
Rps27a/ENSMUSG00000020460.11/protein_coding	538.459	-0.202668	0.0841186	-2.40932	0.0159824	0.153844	Rps27a
Npepps/ENSMUSG00000001441.9/protein_coding	353.976	0.18737	0.0777788	2.40901	0.0159958	0.153848	Npepps
BC002059/ENSMUSG00000060149.6/lincRNA	99.6815	-0.245897	0.102092	-2.40857	0.016015	0.153943	BC002059
Rai2/ENSMUSG00000043518.7/protein_coding	0.67918	-0.0868222	0.0360538	-2.40813	0.0160346	0.154043	Rai2
Actr6/ENSMUSG00000019948.3/protein_coding	140.051	-0.229499	0.0953364	-2.40726	0.0160727	0.154199	Actr6
Cytip/ENSMUSG00000026832.8/protein_coding	96.6887	-0.251425	0.104443	-2.4073	0.0160709	0.154199	Cytip
Mpv17/ENSMUSG00000090262.3/protein_coding	614.624	-0.166646	0.0692305	-2.40713	0.0160786	0.154199	Mpv17
Mef2d/ENSMUSG00000001419.13/protein_coding	1137.82	0.182155	0.0756807	2.40689	0.0160892	0.154212	Mef2d
Fam160b1/ENSMUSG00000033478.4/protein_coding	741.396	0.157799	0.06559	2.40585	0.016135	0.154563	Fam160b1
Arl11/ENSMUSG00000043157.7/protein_coding	377.684	-0.16567	0.0688713	-2.40551	0.01615	0.154617	Arl11
Gbf1/ENSMUSG00000025224.10/protein_coding	908.927	0.146269	0.060819	2.40499	0.0161731	0.15475	Gbf1
Upf1/ENSMUSG00000058301.6/protein_coding	1517.2	0.147221	0.0612262	2.40454	0.0161927	0.154848	Upf1
Rpl3/ENSMUSG00000060036.9/protein_coding	1339.95	-0.135985	0.0565676	-2.40394	0.0162193	0.154941	Rpl3
Sec14l2/ENSMUSG00000003585.9/protein_coding	66.7804	0.262836	0.109337	2.4039	0.016221	0.154941	Sec14l2
Dph6/ENSMUSG00000057147.9/protein_coding	175.983	0.196719	0.0818556	2.40324	0.0162506	0.155135	Dph6
Camk1/ENSMUSG00000030272.11/protein_coding	5507.78	-0.167211	0.0695869	-2.40291	0.016265	0.155183	Camk1
Ap2a1/ENSMUSG00000060279.9/protein_coding	630.69	0.187787	0.0781883	2.40173	0.0163178	0.155509	Ap2a1
Fasl/ENSMUSG00000000817.10/protein_coding	3.09896	-0.12435	0.051772	-2.40187	0.0163115	0.155509	Fasl
Mtr/ENSMUSG00000021311.8/protein_coding	397.345	0.180715	0.0752634	2.4011	0.0163459	0.155688	Mtr
Rpl14/ENSMUSG00000025794.8/protein_coding	412.062	-0.195755	0.081545	-2.40058	0.016369	0.155818	Rpl14
Slc50a1/ENSMUSG00000027953.9/protein_coding	805.572	-0.136342	0.0568033	-2.40025	0.0163837	0.155832	Slc50a1
Tgfb1/ENSMUSG00000002603.11/protein_coding	2664.34	0.192074	0.0800263	2.40013	0.0163891	0.155832	Tgfb1
Mif4gd/ENSMUSG00000020743.11/protein_coding	320.713	-0.15947	0.0664511	-2.39981	0.0164035	0.155877	Mif4gd
Slc4a2/ENSMUSG00000028962.10/protein_coding	532.223	0.17488	0.0728848	2.3994	0.0164219	0.155877	Slc4a2
Zfp746/ENSMUSG00000057691.6/protein_coding	648.101	0.153331	0.0639029	2.39944	0.0164202	0.155877	Zfp746
Sept1/ENSMUSG00000000486.9/protein_coding	4.23579	-0.162081	0.0675599	-2.39907	0.0164366	0.155928	2016-09-01
Cenpt/ENSMUSG00000036672.4/protein_coding	75.4513	0.256031	0.106739	2.39866	0.016455	0.156013	Cenpt
Gldc/ENSMUSG00000024827.9/protein_coding	1.4755	-0.104653	0.0436483	-2.39765	0.0165007	0.156269	Gldc
Selplg/ENSMUSG00000048163.9/protein_coding	63391.3	0.132047	0.0550693	2.39784	0.0164922	0.156269	Selplg
Nhp2l1/ENSMUSG00000063480.7/protein_coding	601.558	-0.144293	0.0601911	-2.39725	0.0165188	0.156352	Nhp2l1
Mical2/ENSMUSG00000038244.9/protein_coding	19.1582	-0.254059	0.105991	-2.39698	0.016531	0.156378	Mical2
Gtf2i/ENSMUSG00000060261.11/protein_coding	955.157	0.155745	0.0649848	2.39663	0.0165466	0.156437	Gtf2i
Cecr5/ENSMUSG00000058979.6/protein_coding	141.555	0.223231	0.0931712	2.39592	0.0165786	0.156651	Cecr5
Ppard/ENSMUSG00000002250.11/protein_coding	67.1681	0.254112	0.106094	2.39515	0.0166135	0.156892	Ppard
Eef1b2/ENSMUSG00000025967.12/protein_coding	280.634	-0.204597	0.085439	-2.39466	0.0166359	0.157014	Eef1b2
Cd209g/ENSMUSG00000079168.3/protein_coding	12.2105	-0.226973	0.0948156	-2.39383	0.0166733	0.157189	Cd209g
Fbxo21/ENSMUSG00000032898.6/protein_coding	259.925	0.199443	0.0833118	2.39393	0.016669	0.157189	Fbxo21
Ankrd10/ENSMUSG00000031508.9/protein_coding	815.097	0.141639	0.0591838	2.39321	0.0167017	0.157368	Ankrd10
Csnk1g1/ENSMUSG00000032384.11/protein_coding	327.38	0.182868	0.076429	2.39266	0.0167269	0.157428	Csnk1g1
Rab11fip1/ENSMUSG00000031488.9/protein_coding	15.6498	-0.181943	0.0760398	-2.39273	0.0167233	0.157428	Rab11fip1
Ccnh/ENSMUSG00000021548.6/protein_coding	349.982	-0.157369	0.0658017	-2.39157	0.0167767	0.157807	Ccnh
Fam126a/ENSMUSG00000028995.10/protein_coding	473.755	0.186945	0.0781944	2.39078	0.0168127	0.158057	Fam126a
Rpf1/ENSMUSG00000028187.6/protein_coding	297.557	-0.169432	0.0708807	-2.39038	0.0168308	0.158138	Rpf1
Coa4/ENSMUSG00000044881.6/protein_coding	142.054	-0.231468	0.0968708	-2.38945	0.0168737	0.15833	Coa4
Ctsa/ENSMUSG00000017760.11/protein_coding	15145.2	-0.105188	0.0440234	-2.38937	0.0168774	0.15833	Ctsa
Zfp112/ENSMUSG00000052675.6/protein_coding	17.7634	-0.257566	0.107799	-2.38932	0.0168798	0.15833	Zfp112
Nudt22/ENSMUSG00000037349.5/protein_coding	132.618	-0.220637	0.0923545	-2.38902	0.0168933	0.15833	Nudt22
Pdgfd/ENSMUSG00000032006.10/protein_coding	0.971737	-0.0806481	0.0337623	-2.3887	0.0169081	0.15833	Pdgfd
Snx12/ENSMUSG00000046032.12/protein_coding	341.051	0.173505	0.0726359	2.3887	0.0169083	0.15833	Snx12
Mpc2/ENSMUSG00000026568.6/protein_coding	305.152	-0.187429	0.0784861	-2.38806	0.0169376	0.158516	Mpc2
B4galt6/ENSMUSG00000056124.5/protein_coding	372.193	0.203024	0.0850341	2.38756	0.0169605	0.158641	B4galt6
Apip/ENSMUSG00000010911.8/protein_coding	155.993	-0.23641	0.0990488	-2.38681	0.0169954	0.158878	Apip
Shisa4/ENSMUSG00000041889.7/protein_coding	1.71203	-0.133782	0.0560608	-2.38638	0.0170153	0.158975	Shisa4
Actr3b/ENSMUSG00000056367.10/protein_coding	2.98423	-0.177627	0.0744825	-2.38481	0.0170878	0.159473	Actr3b
Hscb/ENSMUSG00000043510.8/protein_coding	52.0698	-0.258211	0.108269	-2.3849	0.0170839	0.159473	Hscb
Caml/ENSMUSG00000021501.4/protein_coding	376.796	-0.17604	0.0738269	-2.3845	0.0171022	0.159518	Caml
Ctsl/ENSMUSG00000021477.8/protein_coding	8374.83	-0.151698	0.0636475	-2.38341	0.0171532	0.159637	Ctsl
Dhrs7/ENSMUSG00000021094.9/protein_coding	610.612	-0.148532	0.0623177	-2.38346	0.0171505	0.159637	Dhrs7
Gak/ENSMUSG00000062234.10/protein_coding	1665.5	0.114615	0.0480781	2.38392	0.0171292	0.159637	Gak
Nrxn1/ENSMUSG00000024109.14/protein_coding	2.31862	-0.136369	0.0572146	-2.38346	0.0171506	0.159637	Nrxn1
Kremen1/ENSMUSG00000020393.12/protein_coding	437.736	0.204932	0.0859907	2.38318	0.0171636	0.159644	Kremen1
Rasgrp2/ENSMUSG00000032946.12/protein_coding	13.7936	-0.196092	0.0822931	-2.38285	0.017179	0.159698	Rasgrp2
Cyb5r4/ENSMUSG00000032872.12/protein_coding	446.834	-0.168021	0.0705219	-2.38254	0.0171936	0.159745	Cyb5r4
Susd3/ENSMUSG00000021384.10/protein_coding	3722.78	-0.19392	0.0814092	-2.38204	0.0172168	0.159872	Susd3
Ormdl1/ENSMUSG00000026097.5/protein_coding	624.271	-0.227331	0.0954623	-2.38137	0.0172486	0.160078	Ormdl1
Eml3/ENSMUSG00000071647.4/protein_coding	485.656	0.14403	0.0604902	2.38105	0.0172636	0.160102	Eml3
Ern1/ENSMUSG00000020715.5/protein_coding	334.472	0.215913	0.0906856	2.3809	0.0172705	0.160102	Ern1
Atp5f1/ENSMUSG00000000563.13/protein_coding	1410.6	-0.151122	0.0635343	-2.37859	0.017379	0.160675	Atp5f1
Itgb1bp1/ENSMUSG00000062352.9/protein_coding	253.89	-0.207566	0.087237	-2.37934	0.0173437	0.160675	Itgb1bp1
Lats1/ENSMUSG00000040021.8/protein_coding	430.399	0.206495	0.0868149	2.37856	0.0173804	0.160675	Lats1
Rgl1/ENSMUSG00000026482.9/protein_coding	1199.52	0.167926	0.0705922	2.37883	0.0173679	0.160675	Rgl1
Trmt10b/ENSMUSG00000035601.5/protein_coding	85.4122	-0.234942	0.0987575	-2.37898	0.0173608	0.160675	Trmt10b
Gpr56/ENSMUSG00000031785.11/protein_coding	13143.8	0.150071	0.063116	2.37769	0.0174213	0.160874	Gpr56
Nf2/ENSMUSG00000009073.12/protein_coding	477.334	0.145995	0.0614006	2.37774	0.017419	0.160874	Nf2
Adnp/ENSMUSG00000051149.11/protein_coding	292.538	0.249113	0.104808	2.37684	0.0174618	0.16107	Adnp
Mzt1/ENSMUSG00000033186.8/protein_coding	371.083	-0.203475	0.0856013	-2.37701	0.0174537	0.16107	Mzt1
Cd44/ENSMUSG00000005087.13/protein_coding	105.023	-0.231425	0.0973819	-2.37647	0.0174792	0.161116	Cd44
Fam213a/ENSMUSG00000021792.11/protein_coding	59.8209	-0.256298	0.107855	-2.37632	0.0174861	0.161116	Fam213a
Arhgdib/ENSMUSG00000030220.9/protein_coding	3492.91	-0.158663	0.0667766	-2.37602	0.0175005	0.161157	Arhgdib
Thoc7/ENSMUSG00000053453.8/protein_coding	195.285	-0.188456	0.0793225	-2.37582	0.0175099	0.161157	Thoc7
Gas7/ENSMUSG00000033066.11/protein_coding	22.6723	-0.250213	0.105326	-2.3756	0.0175205	0.161165	Gas7
Bmp6/ENSMUSG00000039004.5/protein_coding	0.958329	-0.100907	0.0424979	-2.3744	0.0175776	0.161315	Bmp6
Capsl/ENSMUSG00000039676.3/protein_coding	0.85532	-0.0877844	0.0369737	-2.37424	0.0175852	0.161315	Capsl
Dpp9/ENSMUSG00000001229.7/protein_coding	418.184	0.184868	0.0778605	2.37435	0.0175799	0.161315	Dpp9
Gfod1/ENSMUSG00000051335.5/protein_coding	1.26582	-0.108766	0.0458038	-2.37462	0.0175671	0.161315	Gfod1
Mrpl52/ENSMUSG00000010406.7/protein_coding	137.862	-0.207124	0.0872322	-2.3744	0.0175776	0.161315	Mrpl52
Aldh3b1/ENSMUSG00000024885.8/protein_coding	293.274	-0.180041	0.0758702	-2.37302	0.0176433	0.16176	Aldh3b1
Txndc11/ENSMUSG00000022498.12/protein_coding	1033.85	0.104338	0.0439774	2.37253	0.0176667	0.161885	Txndc11
Mgst3/ENSMUSG00000026688.5/protein_coding	85.825	-0.246635	0.103967	-2.37225	0.0176803	0.16192	Mgst3
Ankhd1/ENSMUSG00000024483.14/protein_coding	802.965	0.173803	0.0732885	2.37149	0.0177164	0.162162	Ankhd1
Arpc4/ENSMUSG00000079426.8/protein_coding	3591.96	-0.10474	0.0441782	-2.37086	0.0177466	0.162349	Arpc4
Gadd45g/ENSMUSG00000021453.2/protein_coding	157.981	0.245035	0.103374	2.37038	0.01777	0.162474	Gadd45g
Caprin1/ENSMUSG00000027184.10/protein_coding	2625.47	0.138485	0.0584476	2.36939	0.0178173	0.162707	Caprin1
Igsf1/ENSMUSG00000031111.12/protein_coding	1.05507	-0.094409	0.0398536	-2.36889	0.0178414	0.162707	Igsf1
Kctd21/ENSMUSG00000044952.5/protein_coding	478.548	0.189566	0.0800221	2.36893	0.0178397	0.162707	Kctd21
Pip5k1a/ENSMUSG00000028126.12/protein_coding	189.105	0.205669	0.0868197	2.36892	0.0178401	0.162707	Pip5k1a
Rnf111/ENSMUSG00000032217.8/protein_coding	1173.16	0.142476	0.0601462	2.36883	0.0178443	0.162707	Rnf111
Gskip/ENSMUSG00000044715.6/protein_coding	350.52	-0.178396	0.0753196	-2.36853	0.0178591	0.162753	Gskip
Serpina3g/ENSMUSG00000041481.12/protein_coding	2.61392	-0.129076	0.0545188	-2.36754	0.0179067	0.163098	Serpina3g
Dstn/ENSMUSG00000015932.8/protein_coding	1165.59	-0.140089	0.0591853	-2.36695	0.0179354	0.16327	Dstn
Dlg1/ENSMUSG00000022770.12/protein_coding	362.08	0.165776	0.0700582	2.36626	0.0179688	0.163484	Dlg1
Elovl4/ENSMUSG00000032262.9/protein_coding	0.864613	-0.0819131	0.0346318	-2.36525	0.0180178	0.163751	Elovl4
Gar1/ENSMUSG00000028010.12/protein_coding	67.9374	-0.234402	0.0990972	-2.36537	0.018012	0.163751	Gar1
Mmd2/ENSMUSG00000039533.7/protein_coding	3.34798	-0.133506	0.0564532	-2.3649	0.018035	0.163819	Mmd2
Fcgr3/ENSMUSG00000059498.9/protein_coding	14959.2	-0.174117	0.0736403	-2.36443	0.0180579	0.163848	Fcgr3
Rnf38/ENSMUSG00000035696.11/protein_coding	485.783	0.161002	0.0680891	2.36458	0.0180506	0.163848	Rnf38
1700017B05Rik/ENSMUSG00000032300.6/protein_coding	5786.23	0.158555	0.0670694	2.36404	0.0180768	0.16393	1700017B05Rik
Gm15500/ENSMUSG00000086583.3/transcribed_processed_pseudogene	362.768	-0.204231	0.0864051	-2.36365	0.018096	0.164016	Gm15500
Rock2/ENSMUSG00000020580.9/protein_coding	1476.19	0.157179	0.0665322	2.36245	0.0181548	0.164459	Rock2
Anapc2/ENSMUSG00000026965.8/protein_coding	1566.86	0.095654	0.0405024	2.36169	0.018192	0.164694	Anapc2
Gm6472/ENSMUSG00000095597.2/transcribed_processed_pseudogene	20.9707	-0.246891	0.104548	-2.36151	0.0182006	0.164694	Gm6472
Atp5g3/ENSMUSG00000018770.5/protein_coding	679.928	-0.140409	0.0594822	-2.36052	0.0182495	0.164958	Atp5g3
Rwdd1/ENSMUSG00000019782.9/protein_coding	160.933	-0.199507	0.0845115	-2.3607	0.0182403	0.164958	Rwdd1
Eef2/ENSMUSG00000034994.9/protein_coding	2134.79	0.153886	0.0652229	2.35939	0.0183052	0.165372	Eef2
Slc35b2/ENSMUSG00000037089.9/protein_coding	2388.44	-0.19341	0.0820169	-2.35818	0.0183649	0.165821	Slc35b2
3830403N18Rik/ENSMUSG00000031125.2/protein_coding	62.4021	-0.234627	0.0995136	-2.35774	0.0183866	0.165928	3830403N18Rik
Pdxk/ENSMUSG00000032788.10/protein_coding	372.348	0.170871	0.0724885	2.35721	0.0184128	0.165984	Pdxk
Samd9l/ENSMUSG00000047735.12/protein_coding	113.981	-0.264622	0.112254	-2.35734	0.0184062	0.165984	Samd9l
RP23-114L12.6/ENSMUSG00000102157.1/TEC	8.7343	0.240497	0.102037	2.35695	0.0184255	0.166009	RP23-114L12.6
Gm23849/ENSMUSG00000065767.1/snRNA	26.8608	-0.259952	0.110363	-2.35542	0.0185017	0.166157	Gm23849
Gm23971/ENSMUSG00000065251.1/snRNA	26.8608	-0.259952	0.110363	-2.35542	0.0185017	0.166157	Gm23971
Gm24950/ENSMUSG00000064702.1/snRNA	26.8608	-0.259952	0.110363	-2.35542	0.0185017	0.166157	Gm24950
Irak3/ENSMUSG00000020227.6/protein_coding	60.4657	-0.265028	0.112494	-2.35593	0.0184765	0.166157	Irak3
Rnu2-10/ENSMUSG00000065944.1/snRNA	26.8608	-0.259952	0.110363	-2.35542	0.0185017	0.166157	Rnu2-10
Specc1l/ENSMUSG00000033444.9/protein_coding	545.45	0.153152	0.0649957	2.35633	0.0184563	0.166157	Specc1l
Dapp1/ENSMUSG00000028159.10/protein_coding	2359.38	0.13494	0.0573345	2.35356	0.0185949	0.16671	Dapp1
Gm20645/ENSMUSG00000093470.2/lincRNA	408.226	0.199633	0.084809	2.35391	0.0185772	0.16671	Gm20645
Gm4524/ENSMUSG00000090257.1/antisense	75.083	0.259601	0.11031	2.35339	0.0186034	0.16671	Gm4524
Rtn4rl1/ENSMUSG00000045287.6/protein_coding	4404.64	0.133993	0.0569269	2.35377	0.0185842	0.16671	Rtn4rl1
Rhob/ENSMUSG00000054364.4/protein_coding	5238.55	0.193422	0.0821985	2.35311	0.0186173	0.166745	Rhob
2310011J03Rik/ENSMUSG00000020133.8/protein_coding	403.206	-0.191919	0.0815742	-2.35269	0.0186382	0.166843	2310011J03Rik
Pilrb1/ENSMUSG00000066684.6/protein_coding	15.9707	-0.208569	0.0886767	-2.35202	0.018672	0.167023	Pilrb1
Rbfa/ENSMUSG00000024570.6/protein_coding	333.329	-0.157512	0.0669726	-2.35189	0.0186783	0.167023	Rbfa
Fam193a/ENSMUSG00000037210.12/protein_coding	467.922	0.190126	0.0809193	2.34957	0.0187951	0.167928	Fam193a
Slc30a7/ENSMUSG00000054414.3/protein_coding	786.077	0.15028	0.063963	2.34948	0.0187997	0.167928	Slc30a7
Cltc/ENSMUSG00000047126.13/protein_coding	10052.2	0.172199	0.0733119	2.34885	0.0188315	0.168121	Cltc
Rpl38/ENSMUSG00000057322.8/protein_coding	127.367	-0.234268	0.0997475	-2.34861	0.0188437	0.168141	Rpl38
Rpl12/ENSMUSG00000038900.13/protein_coding	256.852	-0.220668	0.0939793	-2.34805	0.0188719	0.168302	Rpl12
Rnf123/ENSMUSG00000041528.11/protein_coding	666.966	0.153799	0.0655202	2.34735	0.0189076	0.16853	Rnf123
Etfa/ENSMUSG00000032314.10/protein_coding	358.072	-0.160438	0.0683625	-2.34687	0.0189316	0.168655	Etfa
Ndufa8/ENSMUSG00000026895.7/protein_coding	380.424	-0.191857	0.0817712	-2.34626	0.0189628	0.168842	Ndufa8
Armc3/ENSMUSG00000037683.10/protein_coding	51.5259	-0.253099	0.107905	-2.34557	0.0189981	0.168891	Armc3
Gtf2h5/ENSMUSG00000034345.10/protein_coding	178.433	-0.190165	0.0810746	-2.34556	0.0189987	0.168891	Gtf2h5
Tgds/ENSMUSG00000022130.9/protein_coding	161.991	-0.219521	0.0935813	-2.34578	0.0189873	0.168891	Tgds
Ubqln1/ENSMUSG00000005312.10/protein_coding	1990.15	0.131577	0.0561149	2.34478	0.0190383	0.169153	Ubqln1
Lyrm2/ENSMUSG00000045854.4/protein_coding	128.291	-0.206593	0.088165	-2.34326	0.0191161	0.169605	Lyrm2
Mndal/ENSMUSG00000090272.3/protein_coding	22.2474	-0.26287	0.112185	-2.34319	0.0191197	0.169605	Mndal
Ndrg3/ENSMUSG00000027634.10/protein_coding	720.294	0.136143	0.0580964	2.34341	0.0191086	0.169605	Ndrg3
Mdm4/ENSMUSG00000054387.9/protein_coding	1324.67	0.189572	0.0809365	2.34223	0.0191688	0.16995	Mdm4
Larp4b/ENSMUSG00000033499.9/protein_coding	1150.77	0.146816	0.0627008	2.34153	0.0192048	0.170178	Larp4b
Cmpk2/ENSMUSG00000020638.7/protein_coding	43.7887	-0.26381	0.112694	-2.34094	0.0192352	0.170321	Cmpk2
Fgfr2/ENSMUSG00000030849.13/protein_coding	2.97925	-0.151788	0.0648494	-2.34062	0.0192516	0.170321	Fgfr2
Pf4/ENSMUSG00000029373.6/protein_coding	121.979	-0.263105	0.112405	-2.3407	0.0192478	0.170321	Pf4
Cep350/ENSMUSG00000033671.13/protein_coding	675.436	0.184553	0.0788913	2.33933	0.0193185	0.170732	Cep350
Tm2d2/ENSMUSG00000031556.5/protein_coding	1086.35	-0.159153	0.0680323	-2.33938	0.019316	0.170732	Tm2d2
Siva1/ENSMUSG00000064326.8/protein_coding	81.843	-0.244674	0.104632	-2.33843	0.0193651	0.171053	Siva1
Gm13657/ENSMUSG00000086813.1/processed_transcript	6.81322	-0.220855	0.0944563	-2.33817	0.0193783	0.171079	Gm13657
Mrpl15/ENSMUSG00000033845.9/protein_coding	295.527	-0.195382	0.0835962	-2.33721	0.0194285	0.171431	Mrpl15
Wdr82/ENSMUSG00000020257.8/protein_coding	479.362	0.196554	0.0841056	2.33698	0.01944	0.171443	Wdr82
Brd2/ENSMUSG00000024335.15/protein_coding	1652.37	0.199346	0.0853174	2.33652	0.0194643	0.171475	Brd2
Epdr1/ENSMUSG00000002808.6/protein_coding	1.42607	-0.123726	0.0529516	-2.33659	0.0194603	0.171475	Epdr1
Atxn2/ENSMUSG00000042605.11/protein_coding	803.826	0.138571	0.0593236	2.33585	0.019499	0.171599	Atxn2
Setx/ENSMUSG00000043535.9/protein_coding	366.878	0.204718	0.0876404	2.33589	0.0194972	0.171599	Setx
Ddx5/ENSMUSG00000020719.10/protein_coding	7444.1	0.16564	0.070921	2.33555	0.0195145	0.171645	Ddx5
Lpar6/ENSMUSG00000033446.7/protein_coding	3010.95	-0.168596	0.0721962	-2.33525	0.0195302	0.171693	Lpar6
Pam16/ENSMUSG00000014301.8/protein_coding	106.098	-0.226364	0.0969748	-2.33426	0.0195821	0.172004	Pam16
Tnks/ENSMUSG00000031529.4/protein_coding	602.349	0.190799	0.0817424	2.33415	0.019588	0.172004	Tnks
Wwc1/ENSMUSG00000018849.6/protein_coding	6.62407	-0.1938	0.083034	-2.33398	0.0195966	0.172004	Wwc1
Prrg2/ENSMUSG00000007837.6/protein_coding	120.618	-0.217251	0.0930937	-2.33368	0.0196124	0.172052	Prrg2
Ythdf2/ENSMUSG00000040025.13/protein_coding	2134.17	0.111483	0.0477769	2.33342	0.0196263	0.172084	Ythdf2
Ndfip2/ENSMUSG00000053253.12/protein_coding	1304.04	-0.164846	0.0706582	-2.33301	0.0196476	0.17218	Ndfip2
Hook3/ENSMUSG00000037234.12/protein_coding	1042.78	0.18427	0.0789996	2.33254	0.0196724	0.172307	Hook3
4933427D14Rik/ENSMUSG00000020807.10/protein_coding	122.036	0.2033	0.0871868	2.33177	0.0197126	0.172568	4933427D14Rik
Mrpl53/ENSMUSG00000030037.8/protein_coding	131.039	-0.2142	0.0918693	-2.33157	0.0197232	0.17257	Mrpl53
Cx3cl1/ENSMUSG00000031778.8/protein_coding	6.31081	-0.213202	0.0914608	-2.33108	0.0197492	0.172698	Cx3cl1
Pqlc3/ENSMUSG00000045679.9/protein_coding	76.9114	-0.251444	0.107874	-2.3309	0.0197585	0.172698	Pqlc3
Dyrk1a/ENSMUSG00000022897.10/protein_coding	703.803	0.181217	0.0777542	2.33065	0.0197721	0.172699	Dyrk1a
Ssh1/ENSMUSG00000042121.12/protein_coding	359.569	0.219359	0.0941322	2.33032	0.0197891	0.172699	Ssh1
Tigd3/ENSMUSG00000044390.4/protein_coding	9.69768	-0.22475	0.0964545	-2.33011	0.0198001	0.172699	Tigd3
Zmiz2/ENSMUSG00000041164.11/protein_coding	605.189	0.200829	0.0861871	2.33015	0.0197981	0.172699	Zmiz2
Scube1/ENSMUSG00000016763.10/protein_coding	84.4424	0.253512	0.108824	2.32957	0.0198291	0.172861	Scube1
Mier3/ENSMUSG00000032727.9/protein_coding	300.189	0.205905	0.0884027	2.32917	0.0198502	0.172955	Mier3
Aldh1l1/ENSMUSG00000030088.11/protein_coding	7.5797	-0.207196	0.0889706	-2.32881	0.0198689	0.173028	Aldh1l1
Mrpl43/ENSMUSG00000025208.8/protein_coding	388.683	-0.139856	0.0600648	-2.32841	0.0198902	0.173103	Mrpl43
Sec14l1/ENSMUSG00000020823.12/protein_coding	3210.38	0.128987	0.0554004	2.32826	0.0198984	0.173103	Sec14l1
Letm1/ENSMUSG00000005299.5/protein_coding	857.361	0.140471	0.0603464	2.32775	0.0199256	0.173159	Letm1
Plxnb2/ENSMUSG00000036606.12/protein_coding	9821.87	0.166228	0.0714083	2.32785	0.0199198	0.173159	Plxnb2
Abcg1/ENSMUSG00000024030.6/protein_coding	1126.41	0.163968	0.0705177	2.32521	0.0200607	0.173708	Abcg1
Mrps28/ENSMUSG00000040269.5/protein_coding	100.406	-0.215369	0.092626	-2.32514	0.0200644	0.173708	Mrps28
Ndufs6/ENSMUSG00000021606.7/protein_coding	200.463	-0.197547	0.0849599	-2.32518	0.0200622	0.173708	Ndufs6
Pold4/ENSMUSG00000024854.3/protein_coding	263.848	-0.177726	0.0764149	-2.3258	0.0200291	0.173708	Pold4
Scrg1/ENSMUSG00000031610.3/protein_coding	1.05203	-0.0916802	0.0394205	-2.3257	0.0200347	0.173708	Scrg1
Smim4/ENSMUSG00000058351.7/protein_coding	61.494	-0.261793	0.112561	-2.32578	0.0200303	0.173708	Smim4
Tmed2/ENSMUSG00000029390.9/protein_coding	4789.51	-0.165204	0.0710195	-2.32618	0.0200092	0.173708	Tmed2
Tmem70/ENSMUSG00000025940.6/protein_coding	444.648	-0.165047	0.070988	-2.325	0.0200721	0.173708	Tmem70
Ppip5k1/ENSMUSG00000033526.12/protein_coding	285.571	0.195059	0.0839328	2.32399	0.0201261	0.174085	Ppip5k1
Gm5815/ENSMUSG00000046952.8/processed_pseudogene	0.801356	0.0879779	0.0378791	2.3226	0.0202008	0.17455	Gm5815
Tnfaip8l2/ENSMUSG00000013707.3/protein_coding	2170.95	-0.148865	0.0640919	-2.32268	0.0201966	0.17455	Tnfaip8l2
Fam168b/ENSMUSG00000037503.8/protein_coding	2094.29	0.176712	0.0761254	2.32132	0.0202694	0.174961	Fam168b
Rcn2/ENSMUSG00000032320.7/protein_coding	1032.14	-0.13969	0.0601759	-2.32136	0.0202674	0.174961	Rcn2
N6amt2/ENSMUSG00000021951.5/protein_coding	135.889	-0.202966	0.0874541	-2.32082	0.0202963	0.175103	N6amt2
Arhgap42/ENSMUSG00000050730.12/protein_coding	0.845263	-0.0718319	0.0309872	-2.31811	0.0204431	0.176279	Arhgap42
Icmt/ENSMUSG00000039662.12/protein_coding	711.495	0.147331	0.0635797	2.31726	0.0204896	0.176588	Icmt
Mrto4/ENSMUSG00000028741.9/protein_coding	170.405	-0.2107	0.0909506	-2.31664	0.0205234	0.176605	Mrto4
Naa30/ENSMUSG00000036282.10/protein_coding	468.036	0.171323	0.0739426	2.31697	0.0205051	0.176605	Naa30
Sptssa/ENSMUSG00000044408.6/protein_coding	1027.32	-0.196053	0.0846222	-2.31681	0.0205142	0.176605	Sptssa
Rps10/ENSMUSG00000052146.11/protein_coding	350.06	-0.200045	0.0863595	-2.31642	0.0205355	0.176618	Rps10
B430306N03Rik/ENSMUSG00000043740.10/protein_coding	311.371	-0.254428	0.109913	-2.31481	0.0206235	0.177073	B430306N03Rik
Dynll2/ENSMUSG00000020483.10/protein_coding	90.6653	0.242544	0.104794	2.31448	0.0206415	0.177073	Dynll2
Fam132a/ENSMUSG00000023571.4/protein_coding	5.9659	-0.196617	0.0849438	-2.31467	0.0206309	0.177073	Fam132a
Kcnab2/ENSMUSG00000028931.7/protein_coding	25.2399	-0.245849	0.106222	-2.31448	0.0206415	0.177073	Kcnab2
Ptpn5/ENSMUSG00000030854.11/protein_coding	2.55312	-0.14328	0.061903	-2.3146	0.0206349	0.177073	Ptpn5
Fbxo33/ENSMUSG00000035329.7/protein_coding	505.794	0.156473	0.0676547	2.31282	0.0207325	0.177294	Fbxo33
Mmaa/ENSMUSG00000037022.2/protein_coding	109.468	-0.223991	0.0968545	-2.31266	0.0207415	0.177294	Mmaa
Ncf4/ENSMUSG00000071715.7/protein_coding	803.1	-0.157127	0.0679164	-2.31353	0.0206933	0.177294	Ncf4
Nhp2/ENSMUSG00000001056.3/protein_coding	145.454	-0.198951	0.086027	-2.31265	0.0207417	0.177294	Nhp2
Oaf/ENSMUSG00000032014.5/protein_coding	489.633	-0.17478	0.0755499	-2.31344	0.0206983	0.177294	Oaf
RP23-116P18.2/ENSMUSG00000103657.1/TEC	13.4459	0.240179	0.103849	2.31277	0.0207354	0.177294	RP23-116P18.2
Taok3/ENSMUSG00000061288.9/protein_coding	776.451	0.157744	0.0681958	2.3131	0.0207172	0.177294	Taok3
Tmem201/ENSMUSG00000044700.11/protein_coding	444.238	0.148666	0.0642916	2.31236	0.0207577	0.17734	Tmem201
Stmn1/ENSMUSG00000028832.7/protein_coding	192.281	-0.221683	0.0958815	-2.31205	0.0207748	0.177395	Stmn1
Kcnh7/ENSMUSG00000059742.6/protein_coding	5.92992	-0.204218	0.0883385	-2.31176	0.0207908	0.177441	Kcnh7
Ifitm2/ENSMUSG00000060591.8/protein_coding	96.2571	-0.234709	0.101563	-2.31097	0.0208344	0.177721	Ifitm2
Nedd9/ENSMUSG00000021365.10/protein_coding	96.5709	-0.258018	0.111667	-2.31059	0.0208555	0.17781	Nedd9
Gpank1/ENSMUSG00000092417.3/protein_coding	126.3	-0.211876	0.0917147	-2.31017	0.020879	0.177829	Gpank1
Usp7/ENSMUSG00000022710.13/protein_coding	1009.79	0.126828	0.0548959	2.31034	0.0208691	0.177829	Usp7
Foxn3/ENSMUSG00000033713.7/protein_coding	1518.14	0.153158	0.0663098	2.30973	0.0209029	0.177942	Foxn3
Smg1/ENSMUSG00000030655.10/protein_coding	1060.49	0.193092	0.0836155	2.30928	0.0209279	0.178064	Smg1
Dcun1d1/ENSMUSG00000103229.1/protein_coding	60.2371	0.251673	0.109013	2.30865	0.0209631	0.178272	Dcun1d1
Ccr2/ENSMUSG00000049103.9/protein_coding	288.429	-0.259598	0.11246	-2.30835	0.0209794	0.17832	Ccr2
St6galnac2/ENSMUSG00000057286.5/protein_coding	2.72926	-0.144956	0.0628033	-2.3081	0.0209937	0.17835	St6galnac2
Nbea/ENSMUSG00000027799.8/protein_coding	383.014	0.201021	0.0871017	2.30789	0.0210052	0.178357	Nbea
Dctn1/ENSMUSG00000031865.11/protein_coding	747.145	0.128526	0.0557053	2.30726	0.0210406	0.178567	Dctn1
Epg5/ENSMUSG00000039840.7/protein_coding	253.621	0.186753	0.0809565	2.30683	0.0210645	0.178588	Epg5
Ubxn11/ENSMUSG00000012126.12/protein_coding	17.5215	-0.256767	0.111299	-2.307	0.0210549	0.178588	Ubxn11
Acbd3/ENSMUSG00000026499.5/protein_coding	993.063	0.118999	0.0515928	2.3065	0.0210827	0.178651	Acbd3
Map3k9/ENSMUSG00000042724.7/protein_coding	135.989	0.24082	0.104441	2.3058	0.0211216	0.17889	Map3k9
Ccdc124/ENSMUSG00000007721.5/protein_coding	185.948	-0.185908	0.0806335	-2.30559	0.0211335	0.178899	Ccdc124
Sort1/ENSMUSG00000068747.10/protein_coding	4263.86	0.191471	0.0830564	2.30531	0.0211491	0.178941	Sort1
Vtn/ENSMUSG00000017344.4/protein_coding	1.36191	-0.0998489	0.0433237	-2.30472	0.0211823	0.17904	Vtn
Wdr31/ENSMUSG00000028391.12/protein_coding	2.11511	-0.143386	0.0622096	-2.30488	0.0211732	0.17904	Wdr31
Lrrc8a/ENSMUSG00000007476.14/protein_coding	182.322	0.22673	0.0984022	2.30412	0.021216	0.179234	Lrrc8a
Blnk/ENSMUSG00000061132.9/protein_coding	2837.29	0.137087	0.0595203	2.3032	0.0212675	0.179549	Blnk
Fam20b/ENSMUSG00000033557.13/protein_coding	654.391	0.152397	0.0661752	2.30293	0.0212825	0.179549	Fam20b
Fcf1/ENSMUSG00000021243.10/protein_coding	291.429	-0.168355	0.0731063	-2.30288	0.0212857	0.179549	Fcf1
6330408A02Rik/ENSMUSG00000070814.10/protein_coding	61.8469	0.252751	0.109783	2.30228	0.0213192	0.179559	6330408A02Rik
Gm10221/ENSMUSG00000067719.4/protein_coding	227.973	-0.210312	0.0913382	-2.30256	0.0213035	0.179559	Gm10221
Zfp788/ENSMUSG00000074165.6/protein_coding	114.04	0.228674	0.09932	2.30239	0.021313	0.179559	Zfp788
Zfyve20/ENSMUSG00000014550.10/protein_coding	482.525	0.166555	0.0723492	2.30209	0.0213299	0.179559	Zfyve20
Gm10369/ENSMUSG00000072573.2/protein_coding	9.53988	-0.226396	0.0983655	-2.30158	0.0213588	0.179711	Gm10369
Retnla/ENSMUSG00000061100.3/protein_coding	5.30526	-0.0853437	0.0370939	-2.30075	0.0214059	0.180017	Retnla
2610001J05Rik/ENSMUSG00000052419.7/protein_coding	626.839	-0.174085	0.0756724	-2.3005	0.0214196	0.180042	2610001J05Rik
Cdk19/ENSMUSG00000038481.8/protein_coding	955.62	0.181999	0.0791488	2.29946	0.0214791	0.18045	Cdk19
Cntn1/ENSMUSG00000055022.10/protein_coding	5.19714	-0.14825	0.0644856	-2.29897	0.0215067	0.180591	Cntn1
Serp1/ENSMUSG00000027808.7/protein_coding	3502.47	-0.1814	0.0789131	-2.29873	0.02152	0.180612	Serp1
Plod3/ENSMUSG00000004846.6/protein_coding	2469.03	0.108058	0.0470287	2.29771	0.0215784	0.180847	Plod3
Rpl18/ENSMUSG00000059070.10/protein_coding	653.417	-0.146088	0.0635864	-2.29748	0.0215914	0.180847	Rpl18
Sirpa/ENSMUSG00000037902.14/protein_coding	42478.1	0.133239	0.0579898	2.29762	0.0215832	0.180847	Sirpa
Tmem199/ENSMUSG00000051232.9/protein_coding	495.192	-0.190432	0.082869	-2.29799	0.0215624	0.180847	Tmem199
Adcy9/ENSMUSG00000005580.7/protein_coding	148.933	0.240272	0.104649	2.29597	0.0216775	0.18123	Adcy9
Git1/ENSMUSG00000011877.9/protein_coding	759.15	0.169173	0.0736841	2.29592	0.0216807	0.18123	Git1
Tctn3/ENSMUSG00000025008.11/protein_coding	139.68	0.221502	0.0964743	2.29597	0.0216775	0.18123	Tctn3
Zfp619/ENSMUSG00000068959.5/protein_coding	236.995	0.193086	0.0840952	2.29604	0.0216733	0.18123	Zfp619
Hlf/ENSMUSG00000003949.12/protein_coding	86.8513	0.259023	0.112886	2.29455	0.0217592	0.181704	Hlf
Mynn/ENSMUSG00000037730.9/protein_coding	546.136	-0.146927	0.0640297	-2.29467	0.0217518	0.181704	Mynn
Cp/ENSMUSG00000003617.12/protein_coding	60.6834	-0.258751	0.112778	-2.29435	0.0217705	0.181708	Cp
Plau/ENSMUSG00000021822.2/protein_coding	72.2774	0.256213	0.111698	2.29381	0.0218016	0.181785	Plau
Zfyve21/ENSMUSG00000021286.7/protein_coding	391.209	-0.204138	0.0889951	-2.29381	0.0218015	0.181785	Zfyve21
[truncated: 41,439 more rows]

## Sheet: Filtered, >30% change
GeneID	baseMean	log2FoldChange	lfcSE	stat	pvalue	padj	symbol	FC
F5/ENSMUSG00000026579.8/protein_coding	16.2235	-1.00022	0.0978916	-10.2177	1.65275e-24	1.3774e-20	F5	0.499923		up	4
Clu/ENSMUSG00000022037.10/protein_coding	43.5846	-0.924173	0.104046	-8.88232	6.54788e-19	2.7285e-15	Clu	0.526983		down	55
1500015O10Rik/ENSMUSG00000026051.8/protein_coding	12.9379	-0.834464	0.0932906	-8.94478	3.7268e-19	2.07061e-15	1500015O10Rik	0.560791
Cx3cr1/ENSMUSG00000052336.6/protein_coding	42591.7	-0.826956	0.0531005	-15.5734	1.10356e-54	1.83942e-50	Cx3cr1	0.563717
Mcemp1/ENSMUSG00000013974.2/protein_coding	35.2126	-0.747853	0.100599	-7.43401	1.05352e-13	1.95113e-10	Mcemp1	0.595489
F630028O10Rik/ENSMUSG00000078122.4/antisense	33.7659	-0.741126	0.111971	-6.61891	3.61851e-11	2.62232e-08	F630028O10Rik	0.598272
Strip2/ENSMUSG00000039629.10/protein_coding	9.94922	-0.701198	0.0948231	-7.3948	1.41617e-13	2.36047e-10	Strip2	0.615061
Adam8/ENSMUSG00000025473.12/protein_coding	44.5875	-0.696777	0.102443	-6.80163	1.03444e-11	9.57896e-09	Adam8	0.616949
Ttr/ENSMUSG00000061808.3/protein_coding	467.599	-0.693659	0.0868636	-7.98561	1.39826e-15	4.66123e-12	Ttr	0.618284
Enpp2/ENSMUSG00000022425.11/protein_coding	619.418	-0.677451	0.086404	-7.8405	4.48742e-15	1.06852e-11	Enpp2	0.625269
Ptgds/ENSMUSG00000015090.9/protein_coding	15.9637	-0.667405	0.10004	-6.67141	2.53356e-11	2.11147e-08	Ptgds	0.629638
Ppp1r1b/ENSMUSG00000061718.8/protein_coding	20.3912	-0.665995	0.0946672	-7.03513	1.99082e-12	2.76525e-09	Ppp1r1b	0.630254
Gp49a/ENSMUSG00000089672.4/protein_coding	42.6171	-0.665229	0.111548	-5.96362	2.46705e-09	1.17488e-06	Gp49a	0.630588
H2-Q10/ENSMUSG00000067235.10/protein_coding	18.251	-0.660166	0.0996636	-6.62394	3.4974e-11	2.62232e-08	H2-Q10	0.632805
Sulf1/ENSMUSG00000016918.11/protein_coding	8.18673	-0.653782	0.0866947	-7.5412	4.65674e-14	9.70233e-11	Sulf1	0.635612
Lbp/ENSMUSG00000016024.5/protein_coding	8.19796	-0.651212	0.0829654	-7.84919	4.18726e-15	1.06852e-11	Lbp	0.636745
Cfp/ENSMUSG00000001128.7/protein_coding	64.5796	-0.647525	0.112195	-5.77145	7.85936e-09	2.84782e-06	Cfp	0.638374
Col9a3/ENSMUSG00000027570.11/protein_coding	15.3373	-0.645328	0.108524	-5.94639	2.74116e-09	1.20944e-06	Col9a3	0.639347
S100a11/ENSMUSG00000027907.4/protein_coding	81.621	-0.630762	0.0908493	-6.94295	3.83988e-12	4.0002e-09	S100a11	0.645835
Emb/ENSMUSG00000021728.7/protein_coding	57.561	-0.630566	0.106059	-5.94543	2.75731e-09	1.20944e-06	Emb	0.645923
Kcnj13/ENSMUSG00000079436.3/protein_coding	16.0499	-0.601768	0.0862478	-6.9772	3.0112e-12	3.58505e-09	Kcnj13	0.658946
Chil1/ENSMUSG00000064246.6/protein_coding	45.3192	-0.597237	0.092921	-6.42736	1.29839e-10	8.65663e-08	Chil1	0.661019
Msx1/ENSMUSG00000048450.10/protein_coding	6.22477	-0.596229	0.0845492	-7.05187	1.76533e-12	2.67496e-09	Msx1	0.66148
Kl/ENSMUSG00000058488.6/protein_coding	34.7277	-0.594397	0.0847439	-7.01403	2.31545e-12	2.96877e-09	Kl	0.662321
Gsn/ENSMUSG00000026879.10/protein_coding	123.352	-0.588236	0.112572	-5.22542	1.73763e-07	3.44795e-05	Gsn	0.665155
Pygl/ENSMUSG00000021069.12/protein_coding	201.766	-0.581059	0.106743	-5.44353	5.2236e-08	1.33949e-05	Pygl	0.668473
Gapt/ENSMUSG00000046006.5/protein_coding	12.3762	-0.580444	0.0921111	-6.30156	2.9466e-10	1.81903e-07	Gapt	0.668758
Clec12a/ENSMUSG00000053063.7/protein_coding	69.4442	-0.579925	0.112086	-5.17395	2.29199e-07	4.29245e-05	Clec12a	0.668998
Rab3d/ENSMUSG00000019066.9/protein_coding	73.1277	-0.578861	0.111036	-5.21326	1.85555e-07	3.59632e-05	Rab3d	0.669492
Amica1/ENSMUSG00000048534.6/protein_coding	11.5169	-0.578086	0.0848816	-6.8105	9.72586e-12	9.53592e-09	Amica1	0.669852
Atp1b1/ENSMUSG00000026576.8/protein_coding	12.6399	-0.576693	0.0964595	-5.9786	2.25059e-09	1.10332e-06	Atp1b1	0.670499
Nedd4/ENSMUSG00000032216.10/protein_coding	14.9178	-0.576517	0.108102	-5.33308	9.65606e-08	2.17496e-05	Nedd4	0.670581
Gpm6a/ENSMUSG00000031517.7/protein_coding	12.9197	-0.572833	0.0997509	-5.74263	9.32162e-09	3.17087e-06	Gpm6a	0.672295
Car2/ENSMUSG00000027562.8/protein_coding	16.5107	-0.572581	0.0994255	-5.75889	8.4669e-09	2.94013e-06	Car2	0.672413
Plp2/ENSMUSG00000031146.6/protein_coding	22.0676	-0.566841	0.0971068	-5.8373	5.30536e-09	2.21074e-06	Plp2	0.675093
Ezr/ENSMUSG00000052397.8/protein_coding	87.618	-0.559815	0.108185	-5.17461	2.2839e-07	4.29245e-05	Ezr	0.678389
Slc2a3/ENSMUSG00000003153.6/protein_coding	103.162	-0.559514	0.112841	-4.95842	7.10692e-07	0.000115008	Slc2a3	0.67853
Ltb4r1/ENSMUSG00000046908.5/protein_coding	21.1249	-0.550991	0.10317	-5.34059	9.2644e-08	2.13891e-05	Ltb4r1	0.682551
Lilra6/ENSMUSG00000030427.13/protein_coding	16.2142	-0.54804	0.0856497	-6.39862	1.5679e-10	1.00514e-07	Lilra6	0.683949
Il1rn/ENSMUSG00000026981.11/protein_coding	20.7989	-0.546222	0.100659	-5.42647	5.74785e-08	1.42993e-05	Il1rn	0.684811
Lgals1/ENSMUSG00000068220.5/protein_coding	35.2267	-0.543329	0.112795	-4.81696	1.45761e-06	0.000211265	Lgals1	0.686186
Il18rap/ENSMUSG00000026068.7/protein_coding	18.0676	-0.542122	0.103004	-5.26312	1.41631e-07	2.91444e-05	Il18rap	0.68676
AB124611/ENSMUSG00000057191.9/protein_coding	36.0785	-0.541081	0.112867	-4.79396	1.63518e-06	0.000230976	AB124611	0.687256
Abat/ENSMUSG00000057880.8/protein_coding	11.5858	-0.540779	0.0975161	-5.54554	2.93047e-08	8.14085e-06	Abat	0.687399
Hmgb2/ENSMUSG00000054717.6/protein_coding	273.772	-0.534169	0.0808465	-6.6072	3.91667e-11	2.72013e-08	Hmgb2	0.690557
Tbc1d10c/ENSMUSG00000040247.5/protein_coding	30.6735	-0.533165	0.111651	-4.77529	1.7945e-06	0.000241215	Tbc1d10c	0.691037
Mgl2/ENSMUSG00000040950.9/protein_coding	89.8024	-0.532409	0.111165	-4.78937	1.67307e-06	0.000232896	Mgl2	0.691399
Spint2/ENSMUSG00000074227.7/protein_coding	8.13605	-0.531082	0.0874974	-6.06969	1.2816e-09	7.12059e-07	Spint2	0.692036
Rasgrp4/ENSMUSG00000030589.11/protein_coding	70.4168	-0.52944	0.107366	-4.93117	8.17385e-07	0.000131002	Rasgrp4	0.692824
Vat1l/ENSMUSG00000046844.6/protein_coding	8.65411	-0.52639	0.0869416	-6.05452	1.40838e-09	7.57251e-07	Vat1l	0.69429
Ntrk2/ENSMUSG00000055254.10/protein_coding	7.70534	-0.519115	0.0914703	-5.67523	1.38499e-08	4.19853e-06	Ntrk2	0.6978
Chchd10/ENSMUSG00000049422.6/protein_coding	10.1031	-0.519104	0.0910891	-5.69886	1.20612e-08	3.79312e-06	Chchd10	0.697805
Il1b/ENSMUSG00000027398.9/protein_coding	70.1578	-0.518577	0.108316	-4.78761	1.68778e-06	0.000232896	Il1b	0.69806
Atp1a2/ENSMUSG00000007097.10/protein_coding	12.2744	-0.518457	0.103043	-5.03148	4.86715e-07	8.27813e-05	Atp1a2	0.698118
Sell/ENSMUSG00000026581.10/protein_coding	71.4824	-0.517169	0.0780369	-6.62724	3.42018e-11	2.62232e-08	Sell	0.698741
Limd1/ENSMUSG00000025239.2/protein_coding	456.038	0.380936	0.0776034	4.90875	9.16575e-07	0.000144127	Limd1	1.30219
Gm15725/ENSMUSG00000083405.1/transcribed_processed_pseudogene	110.907	0.399891	0.1042	3.83772	0.000124183	0.0066556	Gm15725	1.31941
Qser1/ENSMUSG00000074994.4/protein_coding	196.762	0.404895	0.102653	3.94429	8.00377e-05	0.00478188	Qser1	1.32399
Ccr1l1/ENSMUSG00000064039.3/protein_coding	262.425	0.45506	0.091661	4.96459	6.88464e-07	0.000112503	Ccr1l1	1.37084
