# Supplementary material for: Cx3cr1-deficient microglia exhibit a premature aging transcriptome
Source: Life Sci Alliance. 2019 Nov 27;2(6):e201900453. doi: 10.26508/lsa.201900453 (PMC6892408; doi:10.26508/lsa.201900453)
Supplement: Supplementary file 5 [file LSA-2019-00453_TableS5.xlsx]

## Sheet: Read Me
Comparison: 2 mo mice, WT vs KO, H3K27Ac ChIP-Seq
Tab 2: RSEM output table
baseMean	Average of all samples
log2FoldChange	Log2FoldChange for Het vs WT comparison
lfcSE	Standard eror of Log2(FC)
stat	Statistic
pvalue	P-value
padj	Adjusted p-value
contrast	Comparison
Chr	Chromosome
Start	Peak start site
End	Peak end site
Strand	DNA strand
Peak Score	Peak score
Annotation	Annotation for region within gene
Detailed Annotation	Detailed annotation
Distance to TSS	Distance to transcription start site
Nearest PromoterID	Nearest promoter of a gene
Entrez ID	Entrez ID for nearest promoter
Nearest Unigene	Unigene ID for nearest promoter
Nearest Refseq	Reference sequence ID for nearest promoter
Nearest Ensembl	ENSEMBL ID for nearest promoter
Gene Name	Gene name
Gene Alias	Gene alias
Gene Description	Gene description
Gene Type	Gene type
Tab 3: Filtred list: FDR (pvalue) < 0.05

## Sheet: H3K27ac_Cx3cr1.cor.diff.anno
	baseMean	log2FoldChange	lfcSE	stat	pvalue	padj	contrast	Chr	Start	End	Strand	Peak Score	Annotation	Detailed Annotation	Distance to TSS	Nearest PromoterID	Entrez ID	Nearest Unigene	Nearest Refseq	Nearest Ensembl	Gene Name	Gene Alias	Gene Description	Gene Type
Merged-chr1-87641645-2	11914.4	-0.159802	0.236444	-0.675855	0.499133	0.940655	Cx3cr1WT-Cx3cr1KO	chr1	87618963	87664135	+	5985.56	intron (NM_001110192, intron 2 of 26)	intron (NM_001110192, intron 2 of 26)	21237	NM_010566	16331	Mm.15105	NM_010566	ENSMUSG00000026288	Inpp5d	SHIP|SHIP-1|SHIP1|SIP-145|p150Ship|s-SHIP	inositol polyphosphate-5-phosphatase D	protein-coding
Merged-chr4-136891308-2	6147.12	-0.0777813	0.187222	-0.415449	0.677813	0.965986	Cx3cr1WT-Cx3cr1KO	chr4	136882197	136900487	+	3419.86	intron (NM_007574, intron 2 of 2)	intron (NM_007574, intron 2 of 2)	1572	NM_007574	12262	Mm.439732	NM_007574	ENSMUSG00000036896	C1qc	AI385742|C1qg|Ciqc	complement component 1, q subcomponent, C chain	protein-coding
Merged-chr7-28379286-2	4369.34	-0.169866	0.20964	-0.810271	0.417784	0.922061	Cx3cr1WT-Cx3cr1KO	chr7	28371073	28387469	+	3079.18	promoter-TSS (NM_011756)	promoter-TSS (NM_011756)	-43	NM_011756	22695	Mm.389856	NM_011756	ENSMUSG00000044786	Zfp36	Gos24|Nup475|TIS11D|TISII|Tis11|Ttp|Zfp-36	zinc finger protein 36	protein-coding
Merged-chr5-113788365-3	7014.28	-0.188876	0.212871	-0.887281	0.374928	0.911226	Cx3cr1WT-Cx3cr1KO	chr5	113769920	113801060	+	2788.43	Intergenic	B1_Mus2|SINE|Alu	12678	NM_025526	66383	Mm.29497	NM_025526	ENSMUSG00000025825	Iscu	2310020H20Rik|AA407971|Nifu|Nifun	iron-sulfur cluster assembly enzyme	protein-coding
Merged-chr15-89177226-2	3862.27	-0.125646	0.190394	-0.659929	0.509299	0.944393	Cx3cr1WT-Cx3cr1KO	chr15	89169263	89185262	+	2682.05	intron (NM_138749, intron 1 of 37)	intron (NM_138749, intron 1 of 37)	-3311	NM_001159521	140570	Mm.267514	NM_138749	ENSMUSG00000036606	Plxnb2	Debt|plexin-B2	plexin B2	protein-coding
Merged-chr7-142385132-4	8631.02	-0.105204	0.204895	-0.513452	0.607635	0.956826	Cx3cr1WT-Cx3cr1KO	chr7	142368262	142406758	+	2614	intron (NM_009983, intron 1 of 8)	intron (NM_009983, intron 1 of 8)	360	NM_009983	13033	Mm.231395	NM_009983	ENSMUSG00000007891	Ctsd	CD|CatD	cathepsin D	protein-coding
Merged-chr10-60284400-2	4006.91	-0.149191	0.181026	-0.824137	0.409862	0.917349	Cx3cr1WT-Cx3cr1KO	chr10	60276198	60292672	+	2250.41	promoter-TSS (NM_001146124)	promoter-TSS (NM_001146124)	-26	NM_001146124	19156	Mm.29978	NM_011179	ENSMUSG00000004207	Psap	AI037048|SGP-1	prosaposin	protein-coding
Merged-chr17-8232296-2	4111.58	-0.0746029	0.240883	-0.309706	0.756785	0.978838	Cx3cr1WT-Cx3cr1KO	chr17	8223909	8240737	+	2228.3	Intergenic	Intergenic	-3720	NM_001190333	12458	Mm.8007	NM_009835	ENSMUSG00000040899	Ccr6	CC-CKR-6|CCR-6|Cmkbr6|KY411	chemokine (C-C motif) receptor 6	protein-coding
Merged-chr3-105041498-3	5222.65	-0.172942	0.199414	-0.867249	0.385806	0.914382	Cx3cr1WT-Cx3cr1KO	chr3	105032065	105056833	+	2118.26	intron (NM_030249, intron 1 of 5)	intron (NM_030249, intron 1 of 5)	8504	NM_001163332	80281	Mm.200327	NM_030249	ENSMUSG00000062127	Cttnbp2nl	AA552995|AA589392|AU018624|BC003236|mKIAA1433	CTTNBP2 N-terminal like	protein-coding
Merged-chr10-99266157-2	3124.97	-0.0269942	0.176438	-0.152995	0.878402	0.990587	Cx3cr1WT-Cx3cr1KO	chr10	99260381	99271805	+	2112.1	exon (NM_026268, exon 3 of 3)	exon (NM_026268, exon 3 of 3)	2862	NM_026268	67603	Mm.1791	NM_026268	ENSMUSG00000019960	Dusp6	1300019I03Rik|MKP-3|MKP3|PYST1	dual specificity phosphatase 6	protein-coding
Merged-chr7-67461489-2	2939.14	-0.105991	0.196465	-0.539487	0.589551	0.955026	Cx3cr1WT-Cx3cr1KO	chr7	67455981	67467137	+	2032.85	Intergenic	Intergenic	-88701	NM_001357324	17258	Mm.132788	NM_001033713	ENSMUSG00000030557	Mef2a	A430079H05Rik	myocyte enhancer factor 2A	protein-coding
Merged-chr9-123938914-8	13204.4	-0.949507	0.25204	-3.76728	0.000165033	0.0922465	Cx3cr1WT-Cx3cr1KO	chr9	123922966	123956576	+	2001.04	Intergenic	Lx9|LINE|L1	28921	NM_009912	12768	Mm.274927	NM_009912	ENSMUSG00000025804	Ccr1	Cmkbr1|Mip-1a-R	chemokine (C-C motif) receptor 1	protein-coding
Merged-chr10-127600430-3	4965.46	-0.083453	0.214427	-0.389191	0.697135	0.968769	Cx3cr1WT-Cx3cr1KO	chr10	127586697	127608209	+	1987.88	intron (NM_008512, intron 6 of 88)	intron (NM_008512, intron 6 of 88)	23695	NM_008512	16971	Mm.271854	NM_008512	ENSMUSG00000040249	Lrp1	A2mr|AI316852|CD91|Lrp|b2b1554Clo	low density lipoprotein receptor-related protein 1	protein-coding
Merged-chr5-72164785-2	2843.97	-0.140465	0.225104	-0.624001	0.532627	0.949405	Cx3cr1WT-Cx3cr1KO	chr5	72156496	72173315	+	1977.73	intron (NM_001356614, intron 2 of 5)	L1M5|LINE|L1	3284	NM_001356611	27784	Mm.44223	NM_178599	ENSMUSG00000029213	Commd8	C77770|D5Buc26e	COMM domain containing 8	protein-coding
Merged-chr1-136132517-3	5637.73	-0.0933332	0.17678	-0.527961	0.597526	0.955609	Cx3cr1WT-Cx3cr1KO	chr1	136115915	136143806	+	1951.76	intron (NR_046170, intron 1 of 2)	intron (NR_046170, intron 1 of 2)	1323	NR_046170	329253	Mm.487858	NR_046167	ENSMUSG00000086264	Gm15850	6530439I21	predicted gene 15850	ncRNA
Merged-chr5-112283585-2	3408.3	-0.213348	0.195191	-1.09302	0.274385	0.883323	Cx3cr1WT-Cx3cr1KO	chr5	112275344	112292875	+	1864.45	intron (NM_001326590, intron 1 of 5)	B1_Mur4|SINE|Alu	7418	NM_009419	22022	Mm.250631	NM_009419	ENSMUSG00000029344	Tpst2	AI448750|D5Ucla3|Tango13b|grm|grt	protein-tyrosine sulfotransferase 2	protein-coding
Merged-chr8-46847484-2	3172.93	-0.232327	0.231841	-1.0021	0.316297	0.892983	Cx3cr1WT-Cx3cr1KO	chr8	46841163	46854119	+	1853.39	TTS (NM_008391)	TTS (NM_008391)	107896	NR_152560	16363	Mm.1149	NM_008391	ENSMUSG00000031627	Irf2	9830146E22Rik|AI646973|Irf-2	interferon regulatory factor 2	protein-coding
Merged-chr4-32565860-2	3243.3	-0.1595	0.236635	-0.674035	0.500289	0.941629	Cx3cr1WT-Cx3cr1KO	chr4	32558299	32572878	+	1852.1	intron (NR_026843, intron 1 of 4)	intron (NR_026843, intron 1 of 4)	6074	NR_026843	414068	Mm.389550	NR_026843	ENSMUSG00000086150	Bach2os	-	BTB and CNC homology 2, opposite strand	ncRNA
Merged-chr8-70613220-3	3949.96	-0.19134	0.191925	-0.996951	0.318788	0.894038	Cx3cr1WT-Cx3cr1KO	chr8	70606359	70620473	+	1810.47	Intergenic	B3A|SINE|B2	-3428	NM_153074	211228	Mm.132939	NM_153074	ENSMUSG00000049988	Lrrc25	Mapa	leucine rich repeat containing 25	protein-coding
Merged-chr17-28295850-2	2729.79	0.101624	0.150499	0.675247	0.499519	0.941017	Cx3cr1WT-Cx3cr1KO	chr17	28290195	28302488	+	1798.65	intron (NM_011145, intron 4 of 7)	intron (NM_011145, intron 4 of 7)	-17189	NR_028297	72775	Mm.201859	NM_028348	ENSMUSG00000007570	Fance	2810451D06Rik|AI415634|AW209126	Fanconi anemia, complementation group E	protein-coding
Merged-chr17-34121289-2	2923.62	-0.158054	0.203386	-0.777112	0.437093	0.927293	Cx3cr1WT-Cx3cr1KO	chr17	34116561	34125955	+	1797.11	intron (NM_001204973, intron 1 of 12)	CpG-6274	489	NM_010238	14312	Mm.3444	NM_010238	ENSMUSG00000024335	Brd2	AW228947|D17H6S113E|Frg-1|Fsrg-1|Fsrg1|Nat|Ring3|Rnf3|mKIAA4005	bromodomain containing 2	protein-coding
Merged-chr11-69097023-2	2577.92	-0.0375814	0.215119	-0.174701	0.861315	0.989337	Cx3cr1WT-Cx3cr1KO	chr11	69091802	69101743	+	1792.45	Intergenic	Intergenic	-2177	NM_011065	18626	Mm.7373	NM_011065	ENSMUSG00000020893	Per1	Hftm|Per|m-rigui|mPer1	period circadian clock 1	protein-coding
Merged-chr4-155217789-2	2904.03	-0.241789	0.176242	-1.37192	0.17009	0.828166	Cx3cr1WT-Cx3cr1KO	chr4	155212309	155222949	+	1790.2	intron (NM_011385, intron 1 of 6)	intron (NM_011385, intron 1 of 6)	4906	NM_011385	20481	Mm.28520	NM_011385	ENSMUSG00000029050	Ski	2310012I02Rik|2610001A11Rik|AA062172|AA589460|BC004088	ski sarcoma viral oncogene homolog (avian)	protein-coding
Merged-chr11-95833976-3	4432.11	-0.0596757	0.178219	-0.334845	0.737742	0.97623	Cx3cr1WT-Cx3cr1KO	chr11	95826404	95845510	+	1765.25	intron (NM_025659, intron 2 of 7)	intron (NM_025659, intron 2 of 7)	-6338	NM_023121	14710	Mm.46299	NM_023121	ENSMUSG00000038811	Gngt2	AV096488	guanine nucleotide binding protein (G protein), gamma transducing activity polypeptide 2	protein-coding
Merged-chr8-126848922-2	2872.89	-0.123487	0.225251	-0.548218	0.583542	0.954909	Cx3cr1WT-Cx3cr1KO	chr8	126843311	126855379	+	1761.31	intron (NR_151740, intron 1 of 1)	intron (NR_151740, intron 1 of 1)	325	NR_151740	414091	Mm.240068	NM_001033546		A630001O12Rik	Gm45803	RIKEN cDNA A630001O12 gene	ncRNA
Merged-chr3-59261151-2	2715.91	-0.175795	0.234271	-0.750392	0.453019	0.929869	Cx3cr1WT-Cx3cr1KO	chr3	59256221	59265948	+	1704.53	intron (NM_177855, intron 32 of 43)	intron (NM_177855, intron 32 of 43)	1901	NM_027571	70839	Mm.422675	NM_027571	ENSMUSG00000036353	P2ry12	2900079B22Rik|4921504D23Rik|P2Y12	purinergic receptor P2Y, G-protein coupled 12	protein-coding
Merged-chr5-112344327-2	2395.52	-0.13362	0.210143	-0.635855	0.524871	0.947596	Cx3cr1WT-Cx3cr1KO	chr5	112340211	112348533	+	1682.62	5' UTR (NM_001359853, exon 2 of 14)	5' UTR (NM_001359853, exon 2 of 14)	1277	NM_138646	192232	Mm.238043	NM_138646	ENSMUSG00000042328	Hps4	2010205O06Rik|AU040608|BLOC-3|C130020P05Rik|le|mKIAA1667	HPS4, biogenesis of lysosomal organelles complex 3 subunit 2	protein-coding
Merged-chr19-4217457-2	2492.35	-0.0229114	0.153432	-0.149326	0.881296	0.990692	Cx3cr1WT-Cx3cr1KO	chr19	4211171	4223372	+	1677.73	intron (NM_001310038, intron 2 of 3)	intron (NM_001310038, intron 2 of 3)	2882	NM_001310039	56708	Mm.347919	NM_019952	ENSMUSG00000040663	Clcf1	BSF-3|Bsf3|CLC|NNT-1	cardiotrophin-like cytokine factor 1	protein-coding
Merged-chr8-84978850-3	4084.46	-0.160014	0.192608	-0.830776	0.4061	0.91711	Cx3cr1WT-Cx3cr1KO	chr8	84974108	84987452	+	1666.48	Intergenic	Intergenic	-2032	NM_008416	16477	Mm.1167	NM_008416	ENSMUSG00000052837	Junb	-	jun B proto-oncogene	protein-coding
Merged-chr4-63401513-2	2474.87	-0.056278	0.149856	-0.375547	0.707254	0.970407	Cx3cr1WT-Cx3cr1KO	chr4	63396870	63405742	+	1663.22	intron (NM_001045514, intron 1 of 21)	intron (NM_001045514, intron 1 of 21)	2139	NM_001045514	100182	Mm.387725	NM_001045514	ENSMUSG00000039158	Akna	AI597013	AT-hook transcription factor	protein-coding
Merged-chr6-125149620-2	2682.25	-0.1957	0.206669	-0.946924	0.343677	0.901718	Cx3cr1WT-Cx3cr1KO	chr6	125144136	125155423	+	1646.89	exon (NM_001302779, exon 3 of 9)	exon (NM_001302779, exon 3 of 9)	4555	NM_001302779	320678	Mm.129415	NM_178787	ENSMUSG00000038271	Iffo1	4733401N06Rik|A930037G23Rik|HOM-TES-103|Iffo	intermediate filament family orphan 1	protein-coding
Merged-chr5-96910559-4	5337.25	-0.138779	0.23226	-0.597515	0.550164	0.949405	Cx3cr1WT-Cx3cr1KO	chr5	96902263	96926938	+	1623.43	Intergenic	B4A|SINE|B4	-6672	NR_131152	666266	Mm.32442	NR_131152	ENSMUSG00000106357	Gm8013	EG666266	predicted gene 8013	ncRNA
Merged-chr5-142818485-2	2427	-0.102348	0.158042	-0.647599	0.517244	0.945149	Cx3cr1WT-Cx3cr1KO	chr5	142813566	142822562	+	1616.27	promoter-TSS (NM_001122730)	promoter-TSS (NM_001122730)	-677	NM_001122730	231861	Mm.354649	NM_178242	ENSMUSG00000039477	Tnrc18	BC025631|EG381742|Zfp469	trinucleotide repeat containing 18	protein-coding
Merged-chr5-64378906-2	2545.68	-0.177886	0.255927	-0.695067	0.487013	0.938628	Cx3cr1WT-Cx3cr1KO	chr5	64374939	64383265	+	1602.38	Intergenic	Intergenic	88840	NR_040681	69999	Mm.261413	NR_040681	ENSMUSG00000100911	1700027F09Rik	-	RIKEN cDNA 1700027F09 gene	ncRNA
Merged-chr2-31766416-2	2945.79	0.0357697	0.189159	0.189099	0.850015	0.988606	Cx3cr1WT-Cx3cr1KO	chr2	31758952	31773855	+	1602.2	intron (NM_001283045, intron 1 of 10)	B1_Mm|SINE|Alu	6230	NM_001283045	11350	Mm.1318	NM_009594	ENSMUSG00000026842	Abl1	AI325092|Abl|E430008G22Rik|c-Abl	c-abl oncogene 1, non-receptor tyrosine kinase	protein-coding
Merged-chr4-119178084-2	2688.68	0.0288036	0.200514	0.143648	0.885778	0.990692	Cx3cr1WT-Cx3cr1KO	chr4	119171214	119184656	+	1588.65	3' UTR (NM_013848, exon 13 of 13)	3' UTR (NM_013848, exon 13 of 13)	-3740	NM_001145936	195522	Mm.169620	NM_183140	ENSMUSG00000045268	Zfp691	6430544H17Rik|Znf691	zinc finger protein 691	protein-coding
Merged-chr12-79630160-2	2713.23	-0.140298	0.230225	-0.609396	0.542262	0.949405	Cx3cr1WT-Cx3cr1KO	chr12	79624172	79636504	+	1553.9	intron (NM_009014, intron 7 of 10)	intron (NM_009014, intron 7 of 10)	294395	NR_131075	77290	Mm.395042	NR_131073	ENSMUSG00000112765	9430078K24Rik	-	RIKEN cDNA 9430078K24 gene	ncRNA
Merged-chr14-65101817-2	2536.13	-0.234766	0.189705	-1.23753	0.21589	0.858059	Cx3cr1WT-Cx3cr1KO	chr14	65096018	65108046	+	1552.5	Intergenic	(GGAA)n|Simple_repeat|Simple_repeat	-3926	NM_001360385	54616	Mm.103748	NM_018788	ENSMUSG00000021978	Extl3	2900009G18Rik|AU040105|Ext1l|mKIAA0519	exostoses (multiple)-like 3	protein-coding
Merged-chr5-64808013-2	2756.13	-0.0140623	0.200453	-0.0701526	0.944072	0.995532	Cx3cr1WT-Cx3cr1KO	chr5	64801812	64813952	+	1522.57	intron (NM_008453, intron 1 of 5)	intron (NM_008453, intron 1 of 5)	4359	NM_008453	16599	Mm.392759	NM_008453	ENSMUSG00000029178	Klf3	9930027G08Rik|AL024007|Bklf|Tef-2	Kruppel-like factor 3 (basic)	protein-coding
Merged-chr17-35050211-2	2416.75	-0.127222	0.228589	-0.556553	0.577833	0.954157	Cx3cr1WT-Cx3cr1KO	chr17	35046344	35054219	+	1512.08	promoter-TSS (NM_033444)	promoter-TSS (NM_033444)	38	NM_033444	114584	Mm.29524	NM_033444	ENSMUSG00000007041	Clic1	Clcp|G6	chloride intracellular channel 1	protein-coding
Merged-chr10-81521625-2	2481.81	-0.173346	0.193305	-0.896748	0.369853	0.910742	Cx3cr1WT-Cx3cr1KO	chr10	81516124	81526917	+	1504.27	intron (NM_010304, intron 1 of 6)	intron (NM_010304, intron 1 of 6)	2705	NM_010304	14676	Mm.1546	NM_010304	ENSMUSG00000034792	Gna15	G[a]15|Galpha15	guanine nucleotide binding protein, alpha 15	protein-coding
Merged-chr11-109366282-2	2477.47	-0.175949	0.197013	-0.893082	0.371813	0.910979	Cx3cr1WT-Cx3cr1KO	chr11	109360770	109372380	+	1490.4	intron (NM_010303, intron 2 of 3)	intron (NM_010303, intron 2 of 3)	-2921	NR_038097	100036768	Mm.467767	NR_038097	ENSMUSG00000056687	Gm11696	-	predicted gene 11696	ncRNA
Merged-chr11-50241258-2	2481.08	-0.109355	0.187367	-0.583638	0.559464	0.949976	Cx3cr1WT-Cx3cr1KO	chr11	50235733	50246639	+	1484.62	Intergenic	L1MC4a|LINE|L1	-2654	NR_132733	17001	Mm.245151	NM_008521	ENSMUSG00000020377	Ltc4s	-	leukotriene C4 synthase	protein-coding
Merged-chr13-56174195-3	3858.43	-0.21485	0.184683	-1.16334	0.24469	0.870292	Cx3cr1WT-Cx3cr1KO	chr13	56167598	56186610	+	1472.07	5' UTR (NM_001168615, exon 2 of 3)	5' UTR (NM_001168615, exon 2 of 3)	1781	NM_145976	212937	Mm.116697	NM_145976	ENSMUSG00000049625	Tifab	-	TRAF-interacting protein with forkhead-associated domain, family member B	protein-coding
Merged-chr11-69410430-2	2170.75	0.11362	0.194552	0.584007	0.559216	0.949976	Cx3cr1WT-Cx3cr1KO	chr11	69407866	69413072	+	1468.82	intron (NM_001017426, intron 1 of 22)	CpG	3206	NM_001017426	216850	Mm.261201	NM_001017426	ENSMUSG00000018476	Kdm6b	1700064E03Rik|BC038313|Jmjd3|mKIAA0346	KDM1 lysine (K)-specific demethylase 6B	protein-coding
Merged-chr11-115189508-2	2273.14	-0.203333	0.233617	-0.870372	0.384097	0.913231	Cx3cr1WT-Cx3cr1KO	chr11	115185957	115193047	+	1429.26	intron (NM_001033393, intron 2 of 9)	intron (NM_001033393, intron 2 of 9)	2015	NM_001033393	320534	Mm.260587	NM_001033393	ENSMUSG00000045980	Tmem104	C630005D06Rik|mFLJ00021	transmembrane protein 104	protein-coding
Merged-chr5-31197950-2	2764.94	-0.0941973	0.183734	-0.512682	0.608174	0.956826	Cx3cr1WT-Cx3cr1KO	chr5	31192095	31203823	+	1424.53	intron (NM_153680, intron 12 of 14)	intron (NM_153680, intron 12 of 14)	4083	NM_001177901	101023	Mm.45033	NM_175311	ENSMUSG00000043059	Zfp513	AW990386|D430028M17Rik|Znf513	zinc finger protein 513	protein-coding
Merged-chr19-40995788-2	2599.37	0.0961783	0.224442	0.428522	0.668271	0.965668	Cx3cr1WT-Cx3cr1KO	chr19	40989647	41001955	+	1416.53	Intergenic	Intergenic	-1266	NM_008528	17060	Mm.9749	NM_008528	ENSMUSG00000061132	Blnk	BASH|Bca|Ly-57|Ly57|Lyw-57|SLP-65	B cell linker	protein-coding
Merged-chr8-126829414-2	2283.3	-0.192384	0.24571	-0.782975	0.433642	0.926149	Cx3cr1WT-Cx3cr1KO	chr8	126823357	126835781	+	1403.76	Intergenic	Intergenic	-19451	NR_151740	414091	Mm.240068	NM_001033546		A630001O12Rik	Gm45803	RIKEN cDNA A630001O12 gene	ncRNA
Merged-chr5-93264792-2	2275.81	-0.114371	0.214017	-0.5344	0.593065	0.955132	Cx3cr1WT-Cx3cr1KO	chr5	93260040	93269609	+	1399.94	Intergenic	Intergenic	-2749	NM_007635	12452	Mm.3527	NM_007635	ENSMUSG00000029385	Ccng2	-	cyclin G2	protein-coding
Merged-chr5-113835326-4	5275.28	-0.0981595	0.212551	-0.461816	0.644214	0.960707	Cx3cr1WT-Cx3cr1KO	chr5	113822974	113846091	+	1394.46	Intergenic	Intergenic	-4031	NM_009151	20345	Mm.332590	NM_009151	ENSMUSG00000048163	Selplg	CD162|Psgl-1|Psgl1|Selp1|Selpl	selectin, platelet (p-selectin) ligand	protein-coding
Merged-chr17-35869260-2	2566.42	-0.0370774	0.176815	-0.209696	0.833905	0.986857	Cx3cr1WT-Cx3cr1KO	chr17	35864892	35874516	+	1379.22	intron (NM_001146710, intron 2 of 3)	intron (NM_001146710, intron 2 of 3)	3089	NM_175242	76448	Mm.359982	NM_175242	ENSMUSG00000034595	Ppp1r18	2310014H01Rik|AA407849|AI450394	protein phosphatase 1, regulatory subunit 18	protein-coding
Merged-chr17-70850674-2	2038.17	-0.133381	0.161812	-0.824294	0.409772	0.917349	Cx3cr1WT-Cx3cr1KO	chr17	70846655	70854577	+	1379.2	promoter-TSS (NM_001164076)	promoter-TSS (NM_001164076)	594	NM_009372	21815	Mm.101034	NM_009372	ENSMUSG00000047407	Tgif1	AA959811|AI462167|Tgif	TGFB-induced factor homeobox 1	protein-coding
Merged-chr8-120699804-2	2203.28	-0.156139	0.224217	-0.696374	0.486194	0.938478	Cx3cr1WT-Cx3cr1KO	chr8	120693417	120705737	+	1362.62	Intergenic	(A)n|Simple_repeat|Simple_repeat	31257	NM_001293559	12857	Mm.386758	NM_009941	ENSMUSG00000031818	Cox4i1	AL024441|COX|COX IV-1|COXIV|Cox4|Cox4a|IV-1	cytochrome c oxidase subunit 4I1	protein-coding
Merged-chr4-8913384-2	1987.16	-0.173652	0.191943	-0.90471	0.365619	0.909341	Cx3cr1WT-Cx3cr1KO	chr4	8909041	8917693	+	1353.83	Intergenic	Intergenic	162043	NM_001355382	320790	Mm.138792	NM_001033395	ENSMUSG00000041235	Chd7	A730019I05Rik|Cycn|Cyn|Dz|Edy|Flo|GENA 47|GENA 60|Gena 52|Lda|Mt|Obt|Todo|WBE1|Whi|metis	chromodomain helicase DNA binding protein 7	protein-coding
Merged-chr14-75020816-2	2206.01	-0.18782	0.185698	-1.01143	0.311811	0.892013	Cx3cr1WT-Cx3cr1KO	chr14	75015481	75026525	+	1335.43	intron (NM_198642, intron 1 of 13)	intron (NM_198642, intron 1 of 13)	4976	NM_198642	271221	Mm.320280	NM_198642	ENSMUSG00000034959	Rubcnl	5031414D18Rik|Gm744|Gm911|Kiaa0226l	RUN and cysteine rich domain containing beclin 1 interacting protein like	protein-coding
Merged-chr3-95526519-3	3462.73	-0.182245	0.230407	-0.790971	0.428961	0.924345	Cx3cr1WT-Cx3cr1KO	chr3	95517111	95532489	+	1331.97	Intergenic	(CTG)n|Simple_repeat|Simple_repeat	-1986	NM_021281	13040	Mm.3619	NM_021281	ENSMUSG00000038642	Ctss	Cats	cathepsin S	protein-coding
Merged-chr14-51094354-3	2892.97	-0.0935395	0.189896	-0.492583	0.622307	0.95766	Cx3cr1WT-Cx3cr1KO	chr14	51086981	51099164	+	1327.35	intron (NM_021472, intron 1 of 1)	intron (NM_021472, intron 1 of 1)	1995	NM_021472	58809	Mm.202665	NM_021472	ENSMUSG00000021876	Rnase4	C730049F20Rik|Rab1	ribonuclease, RNase A family 4	protein-coding
Merged-chr4-63560161-2	1977.49	0.177233	0.181244	0.977867	0.32814	0.897141	Cx3cr1WT-Cx3cr1KO	chr4	63556154	63564220	+	1319.78	promoter-TSS (NM_144905)	promoter-TSS (NM_144905)	-40	NM_144905	230279	Mm.41523	NM_144905	ENSMUSG00000045917	Tmem268	6330416G13Rik|AW492431|bM230C2.2	transmembrane protein 268	protein-coding
Merged-chr17-83276188-2	2184.4	-0.213293	0.150293	-1.41918	0.155847	0.813996	Cx3cr1WT-Cx3cr1KO	chr17	83271396	83280648	+	1315.15	Intergenic	Intergenic	60739	NM_134117	106522	Mm.311974	NM_134117	ENSMUSG00000024247	Pkdcc	AI115348|AW548124|Adtk1|ESTM17|MAd1|Sgk493|Vlk|X83346	protein kinase domain containing, cytoplasmic	protein-coding
Merged-chr8-94994254-3	2845.68	-0.0281986	0.170142	-0.165736	0.868365	0.989614	Cx3cr1WT-Cx3cr1KO	chr8	94990002	95001811	+	1299.78	intron (NM_018882, intron 1 of 13)	intron (NM_018882, intron 1 of 13)	11507	NM_018882	14766	Mm.290834	NM_018882	ENSMUSG00000031785	Adgrg1	Cyt28|Gpr56|TM7LN4|TM7XN1	adhesion G protein-coupled receptor G1	protein-coding
Merged-chr3-96565823-3	3450.42	-0.0848666	0.180423	-0.470375	0.638087	0.959391	Cx3cr1WT-Cx3cr1KO	chr3	96556286	96574086	+	1296	intron (NR_040409, intron 1 of 3)	intron (NR_040409, intron 1 of 3)	1615	NR_040409	100038464	Mm.475126	NR_040409	ENSMUSG00000074398	Gm15441	-	predicted gene 15441	ncRNA
Merged-chr5-139406811-2	1871.97	-0.29696	0.160877	-1.84588	0.06491	0.661719	Cx3cr1WT-Cx3cr1KO	chr5	139402820	139410917	+	1295.18	intron (NM_177000, intron 1 of 1)	(GAAA)n|Simple_repeat|Simple_repeat	481	NM_177000	319772	Mm.440271	NM_177000	ENSMUSG00000044092	C130050O18Rik	-	RIKEN cDNA C130050O18 gene	protein-coding
Merged-chr9-61166810-2	2079.67	-0.0598201	0.251984	-0.237396	0.812349	0.986587	Cx3cr1WT-Cx3cr1KO	chr9	61162282	61171335	+	1294.88	Intergenic	Intergenic	28293	NR_045705	619328	Mm.325722	NR_045705	ENSMUSG00000110998	I730028E13Rik	-	RIKEN cDNA I730028E13 gene	ncRNA
Merged-chr5-134228581-3	2815.73	0.0132708	0.20937	0.0633844	0.94946	0.995905	Cx3cr1WT-Cx3cr1KO	chr5	134224180	134236447	+	1292.07	promoter-TSS (NM_001286037)	promoter-TSS (NM_001286037)	-688	NR_104383	17969	Mm.425296	NM_010876	ENSMUSG00000015950	Ncf1	NCF-47K|NOXO2|Ncf-1|p47-phox|p47<phox>|p47phox	neutrophil cytosolic factor 1	protein-coding
Merged-chr9-107982823-2	2343.44	-0.013922	0.211575	-0.0658019	0.947536	0.995606	Cx3cr1WT-Cx3cr1KO	chr9	107977922	107987738	+	1291.79	intron (NM_023738, intron 21 of 23)	intron (NM_023738, intron 21 of 23)	3086	NM_026597	68176	Mm.76166	NM_026597	ENSMUSG00000042106	Fam212a	6230427J02Rik|Inka1	family with sequence similarity 212, member A	protein-coding
Merged-chr9-114784984-5	4814.06	-0.178583	0.190799	-0.935977	0.349285	0.904241	Cx3cr1WT-Cx3cr1KO	chr9	114772675	114796586	+	1286.96	Intergenic	Intergenic	-2637	NM_001252479	102545	Mm.35600	NM_133978	ENSMUSG00000032436	Cmtm7	AI481279|Cklfsf7|LNV	CKLF-like MARVEL transmembrane domain containing 7	protein-coding
Merged-chr2-38482794-2	2091.09	-0.0780821	0.184079	-0.424177	0.671437	0.965668	Cx3cr1WT-Cx3cr1KO	chr2	38477827	38487343	+	1259.57	Intergenic	Intergenic	-29112	NM_021606	59126	Mm.143818	NM_021606	ENSMUSG00000026749	Nek6	1300007C09Rik	NIMA (never in mitosis gene a)-related expressed kinase 6	protein-coding
Merged-chr14-40928452-2	3616.3	-0.115604	0.159067	-0.726763	0.467371	0.933793	Cx3cr1WT-Cx3cr1KO	chr14	40917747	40939227	+	1252.02	intron (NM_145928, intron 2 of 8)	intron (NM_145928, intron 2 of 8)	19722	NM_001316748	52588	Mm.28876	NM_145928	ENSMUSG00000037824	Tspan14	AA958793|D14Ertd226e|Tm4sf14|tspan-14	tetraspanin 14	protein-coding
Merged-chr7-16242541-2	2013.72	-0.0942908	0.260523	-0.361928	0.717406	0.971959	Cx3cr1WT-Cx3cr1KO	chr7	16238087	16246886	+	1244.83	promoter-TSS (NM_001146005)	promoter-TSS (NM_001146005)	-155	NM_001146005	319430	Mm.239570	NM_176912	ENSMUSG00000074361	C5ar2	C5L2|E030029A11Rik|Gpr77	complement component 5a receptor 2	protein-coding
Merged-chr13-59669347-3	2672.39	-0.267913	0.16548	-1.619	0.105447	0.749082	Cx3cr1WT-Cx3cr1KO	chr13	59664518	59678314	+	1243.53	intron (NM_001035122, intron 1 of 9)	B1_Mm|SINE|Alu	4368	NM_001035122	105348	Mm.171335	NM_027307	ENSMUSG00000021556	Golm1	2310001L02Rik|AW125446|D030064E01Rik|GP73|Golph2|PSEC0257	golgi membrane protein 1	protein-coding
Merged-chr7-25708132-2	2138.16	-0.0227787	0.151666	-0.15019	0.880615	0.990692	Cx3cr1WT-Cx3cr1KO	chr7	25702099	25713019	+	1240.61	Intergenic	Intergenic	11494	NM_028771	52132	Mm.278798	NM_028771	ENSMUSG00000002608	Ccdc97	1200014H14Rik|2810446P04Rik|AA545218|D7Ertd462e	coiled-coil domain containing 97	protein-coding
Merged-chr19-7019009-2	1780.75	-0.0950701	0.211248	-0.450039	0.652682	0.962014	Cx3cr1WT-Cx3cr1KO	chr19	7016134	7021938	+	1234.1	intron (NM_001362399, intron 1 of 14)	MIR3|SINE|MIR	433	NM_153795	108101	Mm.157591	NM_153795	ENSMUSG00000024965	Fermt3	C79673|Kindlin3	fermitin family member 3	protein-coding
Merged-chr9-61056355-2	1773.89	0.0410758	0.220896	0.185951	0.852483	0.988606	Cx3cr1WT-Cx3cr1KO	chr9	61053220	61059410	+	1231.23	Intergenic	Intergenic	39246	NR_040767	330956	Mm.207985	NR_040767	ENSMUSG00000111290	Gm5122	A430102L10	predicted gene 5122	ncRNA
Merged-chr15-100041260-2	1719.76	-0.196544	0.234556	-0.837944	0.402062	0.915542	Cx3cr1WT-Cx3cr1KO	chr15	100037857	100044265	+	1214.7	intron (NM_001159361, intron 1 of 37)	intron (NM_001159361, intron 1 of 37)	2397	NM_001159361	239667	Mm.243658	NM_172819	ENSMUSG00000023026	Dip2b	4932422C22|AI317237|AI854602|mKIAA1463	disco interacting protein 2 homolog B	protein-coding
Merged-chr1-170900796-2	2140.75	-0.0774595	0.243674	-0.317882	0.750575	0.978256	Cx3cr1WT-Cx3cr1KO	chr1	170894286	170907296	+	1212.14	Intergenic	MTA_Mm|LTR|ERVL-MaLR	12150	NM_001029984	435653	Mm.337931	NM_001029984	ENSMUSG00000070524	Fcrlb	FREB-2|FREB2|FcRL2|Fcrlm2|Fcry|mFCRL2	Fc receptor-like B	protein-coding
Merged-chr11-109470427-2	2227.59	-0.122764	0.190502	-0.644422	0.519302	0.946084	Cx3cr1WT-Cx3cr1KO	chr11	109465565	109475137	+	1211.95	intron (NM_001029842, intron 1 of 5)	intron (NM_001029842, intron 1 of 5)	2878	NM_134038	104681	Mm.265874	NM_134038	ENSMUSG00000041920	Slc16a6	AW743111|ESTM12|MCT 6|MCT 7|MCT6	solute carrier family 16 (monocarboxylic acid transporters), member 6	protein-coding
Merged-chr4-95052355-2	1783.98	-0.225621	0.168069	-1.34243	0.179456	0.832127	Cx3cr1WT-Cx3cr1KO	chr4	95049138	95055480	+	1210.9	promoter-TSS (NM_010591)	promoter-TSS (NM_010591)	-87	NM_010591	16476	Mm.275071	NM_010591	ENSMUSG00000052684	Jun	AP-1|Junc|c-jun	jun proto-oncogene	protein-coding
Merged-chr2-174438049-2	1749.04	-0.334534	0.153273	-2.1826	0.0290654	0.528119	Cx3cr1WT-Cx3cr1KO	chr2	174434462	174441192	+	1207.3	intron (NM_022325, intron 2 of 5)	intron (NM_022325, intron 2 of 5)	1212	NM_022325	64138	Mm.156919	NM_022325	ENSMUSG00000016256	Ctsz	AI787083|AU019819|CTSX|D2Wsu143e	cathepsin Z	protein-coding
Merged-chr8-89035440-3	4605.77	-0.00906869	0.193641	-0.0468324	0.962647	0.997592	Cx3cr1WT-Cx3cr1KO	chr8	89026680	89048974	+	1203.86	intron (NM_021390, intron 2 of 3)	intron (NM_021390, intron 2 of 3)	6335	NM_021390	58198	Mm.214361	NM_021390	ENSMUSG00000031665	Sall1	Msal-3	spalt like transcription factor 1	protein-coding
Merged-chr19-4298859-3	2849.02	0.00702719	0.147981	0.0474871	0.962125	0.997591	Cx3cr1WT-Cx3cr1KO	chr19	4293245	4306583	+	1203.4	intron (NM_001290818, intron 1 of 20)	intron (NM_001290818, intron 1 of 20)	6308	NM_130863	110355	Mm.254144	NM_130863	ENSMUSG00000024858	Grk2	Adrbk-1|Adrbk1|Bark-1|beta ARK|betaARK1	G protein-coupled receptor kinase 2	protein-coding
Merged-chr4-47252611-3	2644.75	0.054605	0.226897	0.24066	0.809818	0.986587	Cx3cr1WT-Cx3cr1KO	chr4	47245944	47256738	+	1202.5	intron (NM_009928, intron 5 of 39)	intron (NM_009928, intron 5 of 39)	43329	NM_009928	12819	Mm.233547	NM_009928	ENSMUSG00000028339	Col15a1	-	collagen, type XV, alpha 1	protein-coding
Merged-chr19-46456456-2	2010.08	0.069721	0.207826	0.335478	0.737265	0.976171	Cx3cr1WT-Cx3cr1KO	chr19	46452461	46460515	+	1200.27	intron (NM_001025391, intron 8 of 11)	intron (NM_001025391, intron 8 of 11)	-45160	NM_053100	93679	Mm.392177	NM_053100	ENSMUSG00000025034	Trim8	AA408830|BB006755|GERP|Rnf27	tripartite motif-containing 8	protein-coding
Merged-chr7-25248451-2	2002.14	-0.112668	0.173536	-0.649246	0.51618	0.945149	Cx3cr1WT-Cx3cr1KO	chr7	25244178	25252879	+	1200.25	intron (NM_010155, intron 1 of 3)	intron (NM_010155, intron 1 of 3)	2230	NM_010155	13875	Mm.8068	NM_010155	ENSMUSG00000040857	Erf	-	Ets2 repressor factor	protein-coding
Merged-chr5-112255553-3	3921.11	-0.0818408	0.192917	-0.424228	0.671399	0.965668	Cx3cr1WT-Cx3cr1KO	chr5	112246484	112260308	+	1194.94	promoter-TSS (NM_001312884)	promoter-TSS (NM_001312884)	-878	NM_021351	12959	Mm.40324	NM_021351	ENSMUSG00000066975	Cryba4	-	crystallin, beta A4	protein-coding
Merged-chr9-120053355-7	9173.72	0.404154	0.231251	1.74769	0.080518	0.698083	Cx3cr1WT-Cx3cr1KO	chr9	120026314	120074030	+	1192.61	3' UTR (NM_009987, exon 2 of 2)	3' UTR (NM_009987, exon 2 of 2)	18124	NM_009987	13051	Mm.44065	NM_009987	ENSMUSG00000052336	Cx3cr1	-	chemokine (C-X3-C motif) receptor 1	protein-coding
Merged-chr19-6667794-2	1712.5	-0.0239572	0.217765	-0.110014	0.912398	0.993421	Cx3cr1WT-Cx3cr1KO	chr19	6663606	6671954	+	1188.7	Intergenic	MLT1J2|LTR|ERVL-MaLR	-124710	NM_009203	20521	Mm.391146	NM_009203	ENSMUSG00000061742	Slc22a12	AI987855|OAT4L|Rst|Slc22al2|URAT1	solute carrier family 22 (organic anion/cation transporter), member 12	protein-coding
Merged-chr7-4655941-2	1912.74	-0.254439	0.187265	-1.35871	0.174237	0.828447	Cx3cr1WT-Cx3cr1KO	chr7	4651669	4660428	+	1185.22	intron (NM_172894, intron 1 of 23)	intron (NM_172894, intron 1 of 23)	2902	NM_172894	243819	Mm.258670	NM_172894	ENSMUSG00000052296	Ppp6r1	2010309P17Rik|AI836219|B430201G11Rik|D030074N20Rik|Pp6r1|Saps1|mKIAA1115	protein phosphatase 6, regulatory subunit 1	protein-coding
Merged-chr7-102247152-2	2258.73	-0.328831	0.159295	-2.06428	0.038991	0.573483	Cx3cr1WT-Cx3cr1KO	chr7	102240077	102252265	+	1183.14	intron (NM_019566, intron 1 of 1)	intron (NM_019566, intron 1 of 1)	3947	NM_019566	56212	Mm.259795	NM_019566	ENSMUSG00000073982	Rhog	2810426G09Rik|Arhg|Sid10750	ras homolog family member G	protein-coding
Merged-chr12-86833880-2	1896.54	-0.108617	0.247595	-0.438688	0.660888	0.963863	Cx3cr1WT-Cx3cr1KO	chr12	86830136	86837643	+	1175.53	Intergenic	Intergenic	50925	NM_145836	238330	Mm.248358	NM_145836	ENSMUSG00000034168	Irf2bpl	6430527G18Rik|Eap1	interferon regulatory factor 2 binding protein-like	protein-coding
Merged-chr17-8198009-2	2037.64	-0.184077	0.24912	-0.738908	0.459963	0.931715	Cx3cr1WT-Cx3cr1KO	chr17	8192496	8203184	+	1171.04	Intergenic	B3|SINE|B2	32322	NM_201230	75296	Mm.227250	NM_201230	ENSMUSG00000069135	Fgfr1op	4930553O10Rik|FOP	Fgfr1 oncogene partner	protein-coding
Merged-chr17-57282007-4	3419.94	-0.216674	0.175727	-1.23302	0.21757	0.858059	Cx3cr1WT-Cx3cr1KO	chr17	57274612	57293273	+	1170.9	intron (NM_001163816, intron 1 of 25)	intron (NM_001163816, intron 1 of 25)	4842	NM_001163815	22324	Mm.248172	NM_011691	ENSMUSG00000034116	Vav1	Vav|vav-T	vav 1 oncogene	protein-coding
Merged-chr5-143053707-4	5503.01	-0.0751087	0.196326	-0.382572	0.702037	0.969598	Cx3cr1WT-Cx3cr1KO	chr5	143034756	143067310	+	1167.87	intron (NM_001359851, intron 12 of 15)	intron (NM_001359851, intron 12 of 15)	61987	NM_207110	108086	Mm.381440	NM_080561	ENSMUSG00000045078	Rnf216	2810055G22Rik|AI647468|AU019462|C86502|F830018F18Rik|TRIAD3|UIP83|Ubce7ip1	ring finger protein 216	protein-coding
Merged-chr5-140735525-2	2069.05	-0.36552	0.190316	-1.92059	0.0547833	0.626445	Cx3cr1WT-Cx3cr1KO	chr5	140729523	140741315	+	1166.92	intron (NM_173405, intron 2 of 7)	intron (NM_173405, intron 2 of 7)	11292	NM_173405	231842	Mm.491298	NM_173405	ENSMUSG00000050022	Amz1	5330426I05|6530401C20Rik	archaelysin family metallopeptidase 1	protein-coding
Merged-chr2-132021967-4	3501.53	-0.22921	0.16887	-1.35732	0.17468	0.828447	Cx3cr1WT-Cx3cr1KO	chr2	132014589	132031452	+	1166.22	intron (NM_175445, intron 1 of 10)	intron (NM_175445, intron 1 of 10)	6968	NM_175445	215653	Mm.204737	NM_175445	ENSMUSG00000027339	Rassf2	3830431H01Rik|9030412M04Rik|AI852669|AW495050	Ras association (RalGDS/AF-6) domain family member 2	protein-coding
Merged-chr19-41340136-4	3829.98	-0.156094	0.224302	-0.695913	0.486483	0.938623	Cx3cr1WT-Cx3cr1KO	chr19	41330350	41348506	+	1165.77	intron (NM_031376, intron 2 of 16)	intron (NM_031376, intron 2 of 16)	45642	NM_031376	83490	Mm.222266	NM_031376	ENSMUSG00000025017	Pik3ap1	1810044J04Rik|BCAP	phosphoinositide-3-kinase adaptor protein 1	protein-coding
Merged-chr17-24169711-2	1866.57	-0.24468	0.1933	-1.2658	0.205583	0.851233	Cx3cr1WT-Cx3cr1KO	chr17	24165307	24174115	+	1159.91	promoter-TSS (NM_001361535)	promoter-TSS (NM_001361535)	-33	NM_001361531	11984	Mm.30155	NM_009729	ENSMUSG00000024121	Atp6v0c	Atp6c|Atp6c2|Atp6l|Atpl|Atpl-rs1|PL16|VATL|Vma3	ATPase, H+ transporting, lysosomal V0 subunit C	protein-coding
Merged-chr11-115001948-2	2100.07	0.0854629	0.215646	0.396311	0.691876	0.967507	Cx3cr1WT-Cx3cr1KO	chr11	114997819	115007056	+	1153.76	promoter-TSS (NM_134158)	promoter-TSS (NM_134158)	-557	NM_134158	140497	Mm.2699	NM_134158	ENSMUSG00000044811	Cd300c2	CLM4|Cd300c|Cd300d|DIgR1|Igsf7|Lmir2|MAIR-II	CD300C molecule 2	protein-coding
Merged-chr15-74923598-4	3794.51	-0.0453532	0.21437	-0.211565	0.832446	0.986857	Cx3cr1WT-Cx3cr1KO	chr15	74917589	74936169	+	1152.3	Intergenic	Intergenic	-28172	NM_001164039	17069	Mm.788	NM_008529	ENSMUSG00000022587	Ly6e	Ly67|RIG-E|Sca-2|TSA-1|Tsa1	lymphocyte antigen 6 complex, locus E	protein-coding
Merged-chr15-100664113-2	2174.52	-0.216598	0.191472	-1.13122	0.257961	0.874014	Cx3cr1WT-Cx3cr1KO	chr15	100656903	100671276	+	1151.68	intron (NM_001270537, intron 1 of 10)	intron (NM_001270537, intron 1 of 10)	5411	NM_001270537	668218	Mm.451225	NM_001270537	ENSMUSG00000098112	Bin2	-	bridging integrator 2	protein-coding
Merged-chrUn_JH584304-59518-2	2412.1	0.223121	0.298411	0.747698	0.454642	0.93044	Cx3cr1WT-Cx3cr1KO	chrUn_JH584304	58790	60401	+	1144.5	promoter-TSS (NR_003518)	promoter-TSS (NR_003518)	94	NR_003518	66776	Mm.247625	NR_003518		Pisd-ps3	4933439C20Rik	phosphatidylserine decarboxylase, pseudogene 3	pseudo
Merged-chr11-103052155-2	1919.22	0.196176	0.244465	0.802469	0.422282	0.92343	Cx3cr1WT-Cx3cr1KO	chr11	103049320	103055068	+	1142.32	intron (NM_008707, intron 3 of 11)	intron (NM_008707, intron 3 of 11)	23651	NM_008707	18107	Mm.10265	NM_008707	ENSMUSG00000020936	Nmt1	AW536594	N-myristoyltransferase 1	protein-coding
Merged-chr11-75532888-2	1654.86	-0.126979	0.167715	-0.757113	0.448982	0.929265	Cx3cr1WT-Cx3cr1KO	chr11	75530018	75535872	+	1135.52	intron (NM_001199284, intron 2 of 13)	MIR|SINE|MIR	833	NM_001199283	215113	Mm.11186	NM_173388	ENSMUSG00000038178	Slc43a2	7630402D21Rik|BC042513|Lat4	solute carrier family 43, member 2	protein-coding
Merged-chr4-121003395-6	5904.28	-0.134236	0.209795	-0.639847	0.522272	0.946778	Cx3cr1WT-Cx3cr1KO	chr4	120986248	121019576	+	1134.74	intron (NM_133716, intron 1 of 9)	intron (NM_133716, intron 1 of 9)	14335	NM_133716	69780	Mm.271819	NM_133716	ENSMUSG00000032870	Smap2	1810031K02Rik|AA408614|Smap1l	small ArfGAP 2	protein-coding
Merged-chr15-81858613-2	1637.12	-0.309659	0.16921	-1.83003	0.067246	0.671643	Cx3cr1WT-Cx3cr1KO	chr15	81854979	81862256	+	1134	promoter-TSS (NM_020507)	promoter-TSS (NM_020507)	-291	NM_020507	57259	Mm.323595	NM_020507	ENSMUSG00000048546	Tob2	2900090N22Rik|4930545K18Rik|AV071822|mKIAA1663	transducer of ERBB2, 2	protein-coding
Merged-chr1-134303480-2	1691.81	0.0906308	0.190247	0.476386	0.633799	0.959391	Cx3cr1WT-Cx3cr1KO	chr1	134300106	134306594	+	1133.62	intron (NM_001144855, intron 25 of 28)	intron (NM_001144855, intron 25 of 28)	13346	NM_031189	17928	Mm.16528	NM_031189	ENSMUSG00000026459	Myog	MYF4|bHLHc3|myo	myogenin	protein-coding
Merged-chr18-80737606-2	1644.15	-0.125603	0.190777	-0.658375	0.510297	0.944472	Cx3cr1WT-Cx3cr1KO	chr18	80734256	80741106	+	1133.25	intron (NM_001201569, intron 28 of 29)	intron (NM_001201569, intron 28 of 29)	-24610	NM_001164110	18018	Mm.329560	NM_016791	ENSMUSG00000033016	Nfatc1	2210017P03Rik|AI449492|AV076380|NF-ATc|NFAT2|NFATc|Nfatcb	nuclear factor of activated T cells, cytoplasmic, calcineurin dependent 1	protein-coding
Merged-chr7-126702757-2	1670.67	-0.141401	0.157537	-0.897574	0.369413	0.910713	Cx3cr1WT-Cx3cr1KO	chr7	126699905	126705794	+	1132.15	intron (NM_001301374, intron 2 of 10)	intron (NM_001301374, intron 2 of 10)	1371	NM_001301374	12721	Mm.290482	NM_009898	ENSMUSG00000030707	Coro1a	Clabp|Lmb3|TACO|p57	coronin, actin binding protein 1A	protein-coding
Merged-chr10-19063273-2	1567.28	-0.0471304	0.268026	-0.175842	0.860418	0.989337	Cx3cr1WT-Cx3cr1KO	chr10	19060470	19066312	+	1129.88	Intergenic	Intergenic	-47981	NM_009397	21929	Mm.116683	NM_009397	ENSMUSG00000019850	Tnfaip3	A20|Tnfip3	tumor necrosis factor, alpha-induced protein 3	protein-coding
Merged-chr13-30043008-2	1576.91	-0.141678	0.263394	-0.537894	0.59065	0.955132	Cx3cr1WT-Cx3cr1KO	chr13	30039547	30046246	+	1128.2	Intergenic	Intergenic	-56833	NM_010093	13557	Mm.268356	NM_010093	ENSMUSG00000016477	E2f3	E2F3b|E2f3a	E2F transcription factor 3	protein-coding
Merged-chr17-35919164-2	1655.99	-0.189944	0.227565	-0.834679	0.403899	0.916037	Cx3cr1WT-Cx3cr1KO	chr17	35915210	35923018	+	1127.15	promoter-TSS (NM_001357740)	promoter-TSS (NM_001357740)	-158	NM_001357740	52040	Mm.29385	NM_175934	ENSMUSG00000039220	Ppp1r10	2610025H06Rik|Cat53|D17Ertd808e|Fb19|Pnuts	protein phosphatase 1, regulatory subunit 10	protein-coding
Merged-chr11-103345117-2	1627.57	-0.228714	0.198367	-1.15298	0.248918	0.870791	Cx3cr1WT-Cx3cr1KO	chr11	103341968	103348268	+	1124.85	promoter-TSS (NM_133715)	promoter-TSS (NM_133715)	365	NR_045346	653030	Mm.440684	NR_045346	ENSMUSG00000085887	Arhgap27os3	F830206d12rik|Gm11648	Rho GTPase activating protein 27, opposite strand 3	ncRNA
Merged-chr17-47768058-2	1689.57	-0.0658884	0.17227	-0.382472	0.702111	0.969598	Cx3cr1WT-Cx3cr1KO	chr17	47764600	47772159	+	1121.43	intron (NM_001161723, intron 1 of 8)	intron (NM_001161723, intron 1 of 8)	-17365	NM_011549	21425	Mm.2305	NM_011549	ENSMUSG00000023990	Tfeb	Tcfeb|bHLHe35	transcription factor EB	protein-coding
Merged-chr9-45272889-5	4878.9	-0.25846	0.20342	-1.27057	0.203881	0.850276	Cx3cr1WT-Cx3cr1KO	chr9	45259215	45284617	+	1120.28	Intergenic	Intergenic	-2767	NM_001324486	16154	Mm.379327	NM_008348	ENSMUSG00000032089	Il10ra	AW553859|CDw210|CDw210a|IL-10R1|IL-10RA|Il10r|mIL-10R	interleukin 10 receptor, alpha	protein-coding
Merged-chr4-145239712-3	4182.96	-0.127672	0.175407	-0.727862	0.466698	0.933793	Cx3cr1WT-Cx3cr1KO	chr4	145226982	145247519	+	1119.47	intron (NM_011610, intron 1 of 9)	intron (NM_011610, intron 1 of 9)	9620	NM_011610	21938	Mm.235328	NM_011610	ENSMUSG00000028599	Tnfrsf1b	CD120b|TNF-R-II|TNF-R2|TNF-R75|TNF-alphaR2|TNFBR|TNFR80|TNFRII|TNFalpha-R2|Tnfr-1|Tnfr2|p75	tumor necrosis factor receptor superfamily, member 1b	protein-coding
Merged-chr14-54752306-3	2407.82	-0.0889708	0.194346	-0.457796	0.647099	0.96119	Cx3cr1WT-Cx3cr1KO	chr14	54746302	54758773	+	1118.53	intron (NM_016972, intron 3 of 10)	intron (NM_016972, intron 3 of 10)	29349	NM_016972	50934	Mm.276831	NM_016972	ENSMUSG00000022180	Slc7a8	AA408822|LAT2	solute carrier family 7 (cationic amino acid transporter, y+ system), member 8	protein-coding
Merged-chr4-134096670-2	1757.06	-0.225333	0.263176	-0.856207	0.391883	0.914382	Cx3cr1WT-Cx3cr1KO	chr4	134092002	134101104	+	1117.62	Intergenic	(TG)n|Simple_repeat|Simple_repeat	-1480	NM_013706	23833	Mm.24130	NM_013706	ENSMUSG00000000682	Cd52	AI463198|B7|B7-Ag|CAMPATH-1|CLS1|MB7	CD52 antigen	protein-coding
Merged-chr12-8498364-2	2448.58	-0.127112	0.180742	-0.703281	0.48188	0.937079	Cx3cr1WT-Cx3cr1KO	chr12	8491953	8503352	+	1114.65	TTS (NM_007483)	TTS (NM_007483)	2357	NM_007483	11852	Mm.687	NM_007483	ENSMUSG00000054364	Rhob	AA017882|Arh6|Arhb	ras homolog family member B	protein-coding
Merged-chr1-180944796-2	1972.83	0.160671	0.181686	0.884334	0.376516	0.911226	Cx3cr1WT-Cx3cr1KO	chr1	180940270	180950800	+	1112.58	intron (NM_144794, intron 1 of 22)	intron (NM_144794, intron 1 of 22)	3017	NM_144794	208795	Mm.185518	NM_144794	ENSMUSG00000026519	Tmem63a	BC014795|Tmem64a	transmembrane protein 63a	protein-coding
Merged-chr8-119826164-2	1552.61	-0.192245	0.231704	-0.829702	0.406707	0.917203	Cx3cr1WT-Cx3cr1KO	chr8	119823265	119829085	+	1110.35	intron (NM_028071, intron 2 of 3)	intron (NM_028071, intron 2 of 3)	14404	NM_028071	72042	Mm.393405	NM_028071	ENSMUSG00000031827	Cotl1	1810074P22Rik|2010004C08Rik|Clp	coactosin-like 1 (Dictyostelium)	protein-coding
Merged-chr7-25129977-2	1661.99	0.0331562	0.195598	0.169512	0.865394	0.989586	Cx3cr1WT-Cx3cr1KO	chr7	25125706	25133782	+	1109.6	intron (NM_001163556, intron 1 of 13)	intron (NM_001163556, intron 1 of 13)	2716	NM_011138	18987	Mm.76683	NM_011138	ENSMUSG00000008496	Pou2f2	Oct-2|Oct2a|Oct2b|Oct2c|Oct2d|Otf-2|Otf2	POU domain, class 2, transcription factor 2	protein-coding
Merged-chr4-135874584-2	1614.71	-0.163784	0.220846	-0.741622	0.458316	0.931042	Cx3cr1WT-Cx3cr1KO	chr4	135870576	135878144	+	1105.75	promoter-TSS (NM_026383)	promoter-TSS (NM_026383)	-514	NM_026383	52830	Mm.29159	NM_026383	ENSMUSG00000028675	Pnrc2	0610011E17Rik|D4Bwg0593e	proline-rich nuclear receptor coactivator 2	protein-coding
Merged-chr19-5661818-2	1628.34	-0.236731	0.15395	-1.53771	0.124119	0.776704	Cx3cr1WT-Cx3cr1KO	chr19	5658014	5665006	+	1103.75	intron (NM_001164568, intron 1 of 15)	intron (NM_001164568, intron 1 of 15)	2197	NM_001164482	20469	Mm.3072	NM_011379	ENSMUSG00000056917	Sipa1	Spa1	signal-induced proliferation associated gene 1	protein-coding
Merged-chr13-51734577-2	2432.94	-0.0496829	0.202952	-0.244801	0.806611	0.986402	Cx3cr1WT-Cx3cr1KO	chr13	51727747	51739892	+	1103.37	intron (NM_013660, intron 2 of 15)	intron (NM_013660, intron 2 of 15)	59928	NM_001281880	20354	Mm.33903	NM_013660	ENSMUSG00000021451	Sema4d	CD100|Semacl2|Semaj|Semcl2|coll-4	sema domain, immunoglobulin domain (Ig), transmembrane domain (TM) and short cytoplasmic domain, (semaphorin) 4D	protein-coding
Merged-chr5-127611689-2	2078.92	-0.175258	0.154348	-1.13547	0.256178	0.873027	Cx3cr1WT-Cx3cr1KO	chr5	127604598	127618010	+	1102.96	intron (NM_133895, intron 1 of 7)	intron (NM_133895, intron 1 of 7)	6088	NM_133895	100561	Mm.28506	NM_133895	ENSMUSG00000029416	Slc15a4	AA987064|AW742963|C130069N12Rik|PHT1|PTR4	solute carrier family 15, member 4	protein-coding
Merged-chr7-101381706-3	2412.92	-0.273256	0.186118	-1.46819	0.142054	0.795432	Cx3cr1WT-Cx3cr1KO	chr7	101376706	101387407	+	1102.7	intron (NM_001040112, intron 1 of 30)	intron (NM_001040112, intron 1 of 30)	-3470	NM_027180	69710	Mm.277687	NM_027180	ENSMUSG00000032812	Arap1	2410002L19Rik|Centd2|mKIAA0782	ArfGAP with RhoGAP domain, ankyrin repeat and PH domain 1	protein-coding
Merged-chr11-75458112-2	2367.49	-0.298774	0.206596	-1.44618	0.148127	0.803449	Cx3cr1WT-Cx3cr1KO	chr11	75452318	75463766	+	1101.75	Intergenic	Intergenic	-3325	NM_138950	192652	Mm.340378	NM_138950	ENSMUSG00000045374	Wdr81	BC054822|Gm883|mFLJ00182|nur5	WD repeat domain 81	protein-coding
Merged-chr7-114300254-3	3030.92	-0.137621	0.229	-0.600966	0.547863	0.949405	Cx3cr1WT-Cx3cr1KO	chr7	114289806	114307272	+	1097.98	Intergenic	Intergenic	-22423	NM_011965	26440	Mm.121265	NM_011965	ENSMUSG00000030751	Psma1	C2|HC2|Pros-30|alpha-type	proteasome (prosome, macropain) subunit, alpha type 1	protein-coding
Merged-chr1-153490156-2	1783.71	-0.156932	0.257235	-0.610074	0.541813	0.949405	Cx3cr1WT-Cx3cr1KO	chr1	153485225	153494657	+	1097.55	Intergenic	Intergenic	-2281	NM_007842	13211	Mm.20000	NM_007842	ENSMUSG00000042699	Dhx9	AI326842|Ddx9|HEL-5|NDHII|RHA|mHEL-5	DEAH (Asp-Glu-Ala-His) box polypeptide 9	protein-coding
Merged-chr5-65868357-3	2617.5	-0.236734	0.204619	-1.15695	0.247293	0.870791	Cx3cr1WT-Cx3cr1KO	chr5	65859197	65874648	+	1097.54	intron (NM_001081105, intron 1 of 2)	L1ME4c|LINE|L1	3353	NM_001081105	74734	Mm.20323	NM_001081105	ENSMUSG00000029204	Rhoh	5830400A04Rik|AU019774|Arhh	ras homolog family member H	protein-coding
Merged-chr8-125729096-3	2390.28	-0.0955184	0.201624	-0.473746	0.635681	0.959391	Cx3cr1WT-Cx3cr1KO	chr8	125722226	125735696	+	1096.85	Intergenic	(TCTA)n|Simple_repeat|Simple_repeat	-5242	NM_025636	66566	Mm.25296	NM_025636	ENSMUSG00000031851	Ntpcr	2310079N02Rik|AI449709	nucleoside-triphosphatase, cancer-related	protein-coding
Merged-chr2-129591729-4	3907.24	-0.0549613	0.188666	-0.291315	0.77081	0.981131	Cx3cr1WT-Cx3cr1KO	chr2	129583549	129603518	+	1095.62	5' UTR (NM_001291021, exon 1 of 6)	5' UTR (NM_001291021, exon 1 of 6)	364	NM_001291022	19261	Mm.1682	NM_007547	ENSMUSG00000037902	Sirpa	AI835480|Bit|CD172a|P84|Ptpns1|SHP-1|SHPS-1|SIRP	signal-regulatory protein alpha	protein-coding
Merged-chr9-64774880-3	2411.11	-0.184452	0.203821	-0.904967	0.365483	0.909341	Cx3cr1WT-Cx3cr1KO	chr9	64769006	64778504	+	1093.75	Intergenic	ORR1F|LTR|ERVL-MaLR	-35999	NM_017382	53869	Mm.1387	NM_017382	ENSMUSG00000004771	Rab11a	-	RAB11A, member RAS oncogene family	protein-coding
Merged-chr10-60314680-2	1587.72	-0.0684421	0.215015	-0.318314	0.750247	0.978046	Cx3cr1WT-Cx3cr1KO	chr10	60310969	60317857	+	1093.43	intron (NM_001252635, intron 53 of 68)	intron (NM_001252635, intron 53 of 68)	29952	NM_001146124	19156	Mm.29978	NM_011179	ENSMUSG00000004207	Psap	AI037048|SGP-1	prosaposin	protein-coding
Merged-chr3-137949019-3	2360.13	-0.180823	0.228356	-0.791848	0.428449	0.924118	Cx3cr1WT-Cx3cr1KO	chr3	137944776	137956558	+	1092.1	intron (NM_011932, intron 3 of 8)	intron (NM_011932, intron 3 of 8)	30882	NM_001310753	26377	Mm.254835	NM_011932	ENSMUSG00000028159	Dapp1	Bam32	dual adaptor for phosphotyrosine and 3-phosphoinositides 1	protein-coding
Merged-chr1-191072920-2	1823.44	-0.0978639	0.207689	-0.471204	0.637495	0.959391	Cx3cr1WT-Cx3cr1KO	chr1	191068699	191076789	+	1091.62	intron (NM_198654, intron 4 of 5)	intron (NM_198654, intron 4 of 5)	9723	NM_198654	381318	Mm.32504	NM_198654	ENSMUSG00000062510	Nsl1	4833432M17Rik|AI451597|Gm105|Gm984	NSL1, MIS12 kinetochore complex component	protein-coding
Merged-chr5-113644634-3	2971.08	-0.0164213	0.218553	-0.0751363	0.940106	0.994725	Cx3cr1WT-Cx3cr1KO	chr5	113639597	113652602	+	1090.15	intron (NM_008153, intron 1 of 2)	intron (NM_008153, intron 1 of 2)	-2496	NM_001359060	14747	Mm.5196	NM_008153	ENSMUSG00000042190	Cmklr1	ChemR23|DEZ|Gpcr27|mcmklr1	chemokine-like receptor 1	protein-coding
Merged-chr11-51857965-2	1645.7	-0.0925058	0.146543	-0.631254	0.527875	0.948137	Cx3cr1WT-Cx3cr1KO	chr11	51854367	51861099	+	1087.38	promoter-TSS (NM_199299)	promoter-TSS (NM_199299)	-103	NM_001357588	76901	Mm.259996	NM_199299	ENSMUSG00000020387	Jade2	1200017K05Rik|AI480685|Phf15|mKIAA0239	jade family PHD finger 2	protein-coding
Merged-chr17-84185691-2	2696.58	0.0568436	0.169986	0.334401	0.738077	0.976373	Cx3cr1WT-Cx3cr1KO	chr17	84179821	84191661	+	1085.33	3' UTR (NM_001001806, exon 2 of 2)	3' UTR (NM_001001806, exon 2 of 2)	2206	NM_001001806	12193	Mm.259321	NM_001001806	ENSMUSG00000045817	Zfp36l2	Brf2|ERF2|Tis11d	zinc finger protein 36, C3H type-like 2	protein-coding
Merged-chr2-173336430-2	1864.5	-0.0232597	0.212886	-0.109259	0.912997	0.993421	Cx3cr1WT-Cx3cr1KO	chr2	173330866	173341996	+	1082.67	Intergenic	(TG)n|Simple_repeat|Simple_repeat	-59898	NM_022995	65112	Mm.73682	NM_022995	ENSMUSG00000038400	Pmepa1	2210418I02Rik|AW455466|Erg1.2|N4wbp4|Stag1|Tmepai	prostate transmembrane protein, androgen induced 1	protein-coding
Merged-chr13-102689563-3	4920.56	-0.177651	0.238938	-0.7435	0.457179	0.931042	Cx3cr1WT-Cx3cr1KO	chr13	102678192	102702874	+	1081.57	Intergenic	Intergenic	-3014	NM_001360519	17079	Mm.373974	NM_008533	ENSMUSG00000021624	Cd180	F630107B15|Ly-78|Ly78|RP105	CD180 antigen	protein-coding
Merged-chr10-37137926-2	1935.97	-0.0681961	0.21168	-0.322166	0.747327	0.977558	Cx3cr1WT-Cx3cr1KO	chr10	37133052	37142147	+	1081.39	intron (NM_008538, intron 1 of 1)	intron (NM_008538, intron 1 of 1)	1327	NM_008538	17118	Mm.30059	NM_008538	ENSMUSG00000069662	Marcks	Macs|PKCSL	myristoylated alanine rich protein kinase C substrate	protein-coding
Merged-chr6-50378274-2	1784.26	-0.0930904	0.239972	-0.387923	0.698073	0.968769	Cx3cr1WT-Cx3cr1KO	chr6	50372747	50383423	+	1079.91	intron (NM_001163645, intron 2 of 21)	L1MB1|LINE|L1	4752	NM_027881	71720	Mm.44153	NM_027881	ENSMUSG00000029822	Osbpl3	1200014M06Rik|6720421I08Rik|A530055M08|ORP-3|ORP3|OSBP3	oxysterol binding protein-like 3	protein-coding
Merged-chr10-59265945-2	1774.5	-0.0946357	0.227081	-0.416749	0.676862	0.965986	Cx3cr1WT-Cx3cr1KO	chr10	59261982	59270052	+	1078.66	Intergenic	RMER15|LTR|ERVL	44095	NM_172939	268301	Mm.3036	NM_172939	ENSMUSG00000098188	Sowahc	4921515A04Rik|9430099J10Rik|Ankrd57|C820004L04Rik	sosondowah ankyrin repeat domain family member C	protein-coding
Merged-chr11-117781522-2	1617.02	0.019492	0.152438	0.127868	0.898253	0.99125	Cx3cr1WT-Cx3cr1KO	chr11	117778337	117784713	+	1078.62	promoter-TSS (NM_001195089)	promoter-TSS (NM_001195089)	-772	NM_001195090	217356	Mm.116675	NM_181856	ENSMUSG00000050106	Tmc8	EVIN2|Ever2|mFLJ00400	transmembrane channel-like gene family 8	protein-coding
Merged-chr2-75704191-2	1562.49	-0.078231	0.211426	-0.370017	0.71137	0.970954	Cx3cr1WT-Cx3cr1KO	chr2	75700064	75708032	+	1078.6	intron (NR_132727, intron 1 of 1)	CpG	615	NR_132727	18024	Mm.1025	NM_010902	ENSMUSG00000015839	Nfe2l2	Nrf2	nuclear factor, erythroid derived 2, like 2	protein-coding
Merged-chr6-38940161-2	1622.96	-0.0275518	0.193424	-0.142443	0.88673	0.990692	Cx3cr1WT-Cx3cr1KO	chr6	38935730	38945000	+	1078.2	intron (NM_011539, intron 1 of 12)	intron (NM_011539, intron 1 of 12)	21379	NM_011539	21391	Mm.4054	NM_011539	ENSMUSG00000029925	Tbxas1	CYP5|CYP5A1|THAS|TS|TXAS|TXS	thromboxane A synthase 1, platelet	protein-coding
Merged-chr7-125553696-2	1614.17	-0.156018	0.150261	-1.03832	0.299123	0.887772	Cx3cr1WT-Cx3cr1KO	chr7	125549177	125558201	+	1076.18	intron (NM_001008700, intron 1 of 10)	intron (NM_001008700, intron 1 of 10)	1407	NM_001008700	16190	Mm.233802	NM_010557	ENSMUSG00000030748	Il4ra	CD124|Il4r	interleukin 4 receptor, alpha	protein-coding
Merged-chr3-105893474-2	1523.26	-0.126646	0.225871	-0.560701	0.575002	0.953547	Cx3cr1WT-Cx3cr1KO	chr3	105890344	105896637	+	1073.45	intron (NM_027025, intron 1 of 6)	intron (NM_027025, intron 1 of 6)	-10931	NM_009631	11542	Mm.235024	NM_009631	ENSMUSG00000000562	Adora3	A3AR|A3R|AA3R|ARA3|Gpcr2	adenosine A3 receptor	protein-coding
Merged-chr19-10288351-4	3111.66	-0.112433	0.185834	-0.605016	0.545168	0.949405	Cx3cr1WT-Cx3cr1KO	chr19	10283225	10299696	+	1070.32	intron (NM_198114, intron 1 of 19)	intron (NM_198114, intron 1 of 19)	13417	NM_198114	269060	Mm.329718	NM_198114	ENSMUSG00000035735	Dagla	Nsddr	diacylglycerol lipase, alpha	protein-coding
Merged-chr8-13673033-3	2252.86	-0.256241	0.195439	-1.31111	0.189821	0.839839	Cx3cr1WT-Cx3cr1KO	chr8	13669450	13679282	+	1063.52	intron (NM_009025, intron 1 of 23)	intron (NM_009025, intron 1 of 23)	3221	NM_009025	19414	Mm.18517	NM_009025	ENSMUSG00000031453	Rasa3	AI326412|C86362|E130011G04|GAPIII|hlb381|scat	RAS p21 protein activator 3	protein-coding
Merged-chr11-17006352-3	2288.21	-0.143876	0.190874	-0.753773	0.450985	0.929568	Cx3cr1WT-Cx3cr1KO	chr11	16999192	17010320	+	1063	intron (NM_019549, intron 1 of 9)	MIRb|SINE|MIR	3962	NM_019549	56193	Mm.98232	NM_019549	ENSMUSG00000020120	Plek	2010300B13Rik	pleckstrin	protein-coding
Merged-chr11-80551792-2	1551.55	-0.0870598	0.206184	-0.422243	0.672848	0.965831	Cx3cr1WT-Cx3cr1KO	chr11	80548103	80555419	+	1062.75	intron (NM_177390, intron 21 of 21)	intron (NM_177390, intron 21 of 21)	-42655	NR_126552	77417	Mm.437510	NR_126552	ENSMUSG00000085078	C030013C21Rik	-	RIKEN cDNA C030013C21 gene	ncRNA
Merged-chr12-102447192-6	7090.26	-0.213818	0.226116	-0.945612	0.344346	0.901894	Cx3cr1WT-Cx3cr1KO	chr12	102429493	102461801	+	1061.57	Intergenic	Intergenic	-5834	NM_011175	19141	Mm.17185	NM_011175	ENSMUSG00000021190	Lgmn	AEP|AI746452|AU022324|Prsc1	legumain	protein-coding
Merged-chr9-124124688-2	1525.85	-0.125103	0.234633	-0.533187	0.593904	0.955132	Cx3cr1WT-Cx3cr1KO	chr9	124120512	124128924	+	1061.32	exon (NM_009917, exon 2 of 2)	exon (NM_009917, exon 2 of 2)	3175	NM_009917	12774	Mm.14302	NM_009917	ENSMUSG00000079227	Ccr5	AM4-7|CD195|Cmkbr5	chemokine (C-C motif) receptor 5	protein-coding
Merged-chr11-117879785-2	1570.08	-0.07716	0.18722	-0.412136	0.680239	0.966131	Cx3cr1WT-Cx3cr1KO	chr11	117875947	117883694	+	1060.8	Intergenic	Intergenic	-6294	NM_027919	71776	Mm.3200	NM_027919	ENSMUSG00000017713	Tha1	1300017K07Rik|GLY1	threonine aldolase 1	protein-coding
Merged-chr13-49247693-3	2712.03	-0.11966	0.152539	-0.784453	0.432774	0.92614	Cx3cr1WT-Cx3cr1KO	chr13	49239566	49254237	+	1059.08	intron (NM_028340, intron 1 of 4)	intron (NM_028340, intron 1 of 4)	1393	NM_001360772	66329	Mm.34308	NM_025491	ENSMUSG00000021384	Susd3	1700017I11Rik|2810440J20Rik	sushi domain containing 3	protein-coding
Merged-chr13-94095836-3	2276.33	-0.164929	0.220281	-0.748722	0.454025	0.930001	Cx3cr1WT-Cx3cr1KO	chr13	94089924	94100633	+	1056.88	intron (NM_172589, intron 1 of 3)	T-rich|Low_complexity|Low_complexity	37482	NM_172589	218454	Mm.316553	NM_172589	ENSMUSG00000045312	Lhfpl2	6030465B15|AI447312|AW050335|mKIAA0206|vgim	lipoma HMGIC fusion partner-like 2	protein-coding
Merged-chr16-11068075-2	2203.39	0.152221	0.176271	0.863566	0.387826	0.914382	Cx3cr1WT-Cx3cr1KO	chr16	11061531	11074416	+	1055.72	intron (NM_009223, intron 1 of 1)	intron (NM_009223, intron 1 of 1)	1675	NM_009223	20621	Mm.325800	NM_009223	ENSMUSG00000037972	Snn	2810407J07Rik|AI848521|AW547286	stannin	protein-coding
Merged-chr8-89398007-3	5324.55	-0.0528673	0.236777	-0.223278	0.823319	0.986764	Cx3cr1WT-Cx3cr1KO	chr8	89382576	89411428	+	1054.89	Intergenic	Intergenic	-352840	NM_021390	58198	Mm.214361	NM_021390	ENSMUSG00000031665	Sall1	Msal-3	spalt like transcription factor 1	protein-coding
Merged-chr9-108341161-2	1564.73	-0.158841	0.151214	-1.05043	0.293519	0.885868	Cx3cr1WT-Cx3cr1KO	chr9	108337915	108344948	+	1053.85	Intergenic	PB1D10|SINE|Alu	2351	NM_001329527	14775	Mm.1090	NM_008160	ENSMUSG00000063856	Gpx1	AI195024|AL033363|CGPx|GPx-1|GSHPx-1|Gpx	glutathione peroxidase 1	protein-coding
Merged-chr5-125392950-3	2239.82	-0.310838	0.219265	-1.41764	0.156297	0.814244	Cx3cr1WT-Cx3cr1KO	chr5	125388032	125395589	+	1053.75	Intergenic	Intergenic	-1793	NM_019639	22190	Mm.331	NM_019639	ENSMUSG00000008348	Ubc	2700054O04Rik|AI194771|Rps27a|TI-225|Uba52|Ubb	ubiquitin C	protein-coding
Merged-chr4-133169672-4	3333.44	-0.191182	0.232967	-0.820639	0.411852	0.918924	Cx3cr1WT-Cx3cr1KO	chr4	133164001	133180831	+	1051.55	intron (NM_153423, intron 1 of 8)	L3|LINE|CR1	-23239	NR_105984	102466215		NR_105984	ENSMUSG00000099202	Mir7017	Gm27945|mmu-mir-7017	microRNA 7017	ncRNA
Merged-chr16-92695835-2	1557.87	-0.115628	0.160247	-0.721558	0.470566	0.93491	Cx3cr1WT-Cx3cr1KO	chr16	92691522	92700586	+	1049.05	5' UTR (NM_009821, exon 1 of 5)	5' UTR (NM_009821, exon 1 of 5)	1275	NM_001111023	12394	Mm.4081	NM_009821	ENSMUSG00000022952	Runx1	AML1|CBF-alpha-2|Cbfa2|Pebp2a2|Pebpa2b	runt related transcription factor 1	protein-coding
Merged-chr18-11933532-4	3232.43	-0.127261	0.189105	-0.672964	0.50097	0.941763	Cx3cr1WT-Cx3cr1KO	chr18	11925564	11943472	+	1047.31	intron (NM_022021, intron 6 of 8)	intron (NM_022021, intron 6 of 8)	-94080	NR_035447	100316686		NR_035447	ENSMUSG00000084565	Mir1901	Mirn1901|mmu-mir-1901	microRNA 1901	ncRNA
Merged-chr11-74832145-3	2552.85	-0.228616	0.182642	-1.25171	0.210674	0.853471	Cx3cr1WT-Cx3cr1KO	chr11	74825364	74835989	+	1045.09	promoter-TSS (NM_010813)	promoter-TSS (NM_010813)	-248	NM_010813	17428	Mm.3759	NM_010813	ENSMUSG00000000282	Mnt	Rox|bHLHd3	max binding protein	protein-coding
Merged-chr2-120466579-3	2252.48	-0.241738	0.21488	-1.12499	0.260592	0.87601	Cx3cr1WT-Cx3cr1KO	chr2	120462005	120471811	+	1039.93	intron (NR_040608, intron 1 of 4)	intron (NR_040608, intron 1 of 4)	2459	NR_040608	70933	Mm.444742	NR_040608		4931402G19Rik	-	RIKEN cDNA 4931402G19 gene	ncRNA
Merged-chr7-100495398-2	1541	-0.188101	0.193273	-0.973241	0.330433	0.897921	Cx3cr1WT-Cx3cr1KO	chr7	100492637	100498347	+	1039.57	intron (NM_011671, intron 2 of 7)	intron (NM_011671, intron 2 of 7)	2134	NM_011671	22228	Mm.171378	NM_011671	ENSMUSG00000033685	Ucp2	Slc25a8|UCP 2|UCPH	uncoupling protein 2 (mitochondrial, proton carrier)	protein-coding
Merged-chr11-77518014-3	2337.97	-0.0566323	0.166954	-0.339209	0.734453	0.97562	Cx3cr1WT-Cx3cr1KO	chr11	77512750	77524590	+	1036.42	exon (NM_026185, exon 2 of 2)	exon (NM_026185, exon 2 of 2)	3553	NM_026185	67477	Mm.432526	NM_026185	ENSMUSG00000000686	Abhd15	1300007F04Rik	abhydrolase domain containing 15	protein-coding
Merged-chr2-32968558-2	1518.23	-0.15681	0.173138	-0.905692	0.365099	0.909341	Cx3cr1WT-Cx3cr1KO	chr2	32964654	32971828	+	1036.4	Intergenic	MIRb|SINE|MIR	4940	NR_002898	104367	Mm.250030	NR_002898	ENSMUSG00000065124	Snora65	MBII-351|Rnu65	small nucleolar RNA, H/ACA box 65	snoRNA
Merged-chr7-143042978-3	2511.81	-0.222154	0.21039	-1.05592	0.291006	0.885159	Cx3cr1WT-Cx3cr1KO	chr7	143035852	143047331	+	1036.18	intron (NR_110355, intron 2 of 4)	intron (NR_110355, intron 2 of 4)	-11159	NM_133655	12520	Mm.806	NM_133655	ENSMUSG00000037706	Cd81	Tapa-1|Tapa1|Tspan28	CD81 antigen	protein-coding
Merged-chr14-121959841-3	2270.51	-0.240439	0.202502	-1.18734	0.235093	0.867325	Cx3cr1WT-Cx3cr1KO	chr14	121954950	121966106	+	1036.17	intron (NM_183031, intron 1 of 1)	intron (NM_183031, intron 1 of 1)	4665	NM_183031	321019	Mm.265618	NM_183031	ENSMUSG00000051212	Gpr183	Ebi2	G protein-coupled receptor 183	protein-coding
Merged-chr17-34590260-2	1755.09	-0.036421	0.170415	-0.21372	0.830765	0.986857	Cx3cr1WT-Cx3cr1KO	chr17	34586570	34594051	+	1035.93	intron (NM_134116, intron 1 of 3)	intron (NM_134116, intron 1 of 3)	504	NM_134116	106512	Mm.26584	NM_134116	ENSMUSG00000034786	Gpsm3	AA960287|AGS4	G-protein signalling modulator 3 (AGS3-like, C. elegans)	protein-coding
Merged-chr11-102431770-3	2294.21	-0.122133	0.180031	-0.678397	0.49752	0.940103	Cx3cr1WT-Cx3cr1KO	chr11	102426365	102434528	+	1034.72	5' UTR (NM_008175, exon 1 of 13)	5' UTR (NM_008175, exon 1 of 13)	124	NM_008175	14824	Mm.1568	NM_008175	ENSMUSG00000034708	Grn	Pgrn|epithelin	granulin	protein-coding
Merged-chr7-19269080-2	1693.15	-0.248668	0.168191	-1.47848	0.139279	0.7934	Cx3cr1WT-Cx3cr1KO	chr7	19264856	19273422	+	1031.33	intron (NM_009499, intron 1 of 12)	MIR|SINE|MIR	2715	NM_001282021	22323	Mm.9684	NM_009499	ENSMUSG00000030403	Vasp	-	vasodilator-stimulated phosphoprotein	protein-coding
Merged-chr1-143917311-2	1403.1	-0.344232	0.267326	-1.28768	0.197856	0.846844	Cx3cr1WT-Cx3cr1KO	chr1	143913850	143920350	+	1023.12	Intergenic	Intergenic	87049	NM_009061	19735	Mm.28262	NM_009061	ENSMUSG00000026360	Rgs2	GOS8	regulator of G-protein signaling 2	protein-coding
Merged-chr14-121986139-2	1437.49	-0.286018	0.239975	-1.19186	0.233316	0.86671	Cx3cr1WT-Cx3cr1KO	chr14	121982363	121990351	+	1020.12	intron (NM_026861, intron 6 of 8)	URR1A|DNA|hAT-Charlie	-21164	NM_183031	321019	Mm.265618	NM_183031	ENSMUSG00000051212	Gpr183	Ebi2	G protein-coupled receptor 183	protein-coding
Merged-chr10-80150130-2	1686.82	-0.125185	0.198581	-0.630397	0.528435	0.948137	Cx3cr1WT-Cx3cr1KO	chr10	80146705	80153541	+	1019.38	exon (NM_021565, exon 2 of 9)	exon (NM_021565, exon 2 of 9)	441	NM_001305799	59090	Mm.143813	NM_021565	ENSMUSG00000035621	Midn	3000003C15Rik	midnolin	protein-coding
Merged-chr7-97356306-2	1854.08	0.0332458	0.215716	0.154118	0.877517	0.990499	Cx3cr1WT-Cx3cr1KO	chr7	97352501	97359817	+	1018.91	Intergenic	MER104|DNA|TcMar-Tc2	-15458	NM_199035	381903	Mm.279683	NM_199035	ENSMUSG00000035704	Alg8	AI447372|Gm1089	asparagine-linked glycosylation 8 (alpha-1,3-glucosyltransferase)	protein-coding
Merged-chr4-149857263-2	1932.29	-0.0930171	0.1823	-0.510241	0.609882	0.956826	Cx3cr1WT-Cx3cr1KO	chr4	149851861	149862003	+	1018.85	Intergenic	Intergenic	-82665	NM_027460	70556	Mm.41877	NM_027460	ENSMUSG00000028982	Slc25a33	5730438N18Rik|Pnc1	solute carrier family 25, member 33	protein-coding
Merged-chr8-41054041-2	1467.45	-0.261868	0.226241	-1.15748	0.247078	0.870791	Cx3cr1WT-Cx3cr1KO	chr8	41050288	41058076	+	1017.35	intron (NM_001005863, intron 3 of 13)	intron (NM_001005863, intron 3 of 13)	614	NM_001005864	102103	Mm.149438	NM_001005863	ENSMUSG00000045636	Mtus1	AI481402|ATBP135|Atip1|B430010I23Rik|B430305I03Rik|C85752|Cctsg1-440|MD44|MTSG1|mKIAA1288	mitochondrial tumor suppressor 1	protein-coding
Merged-chr19-46042643-2	1777.8	-0.333288	0.150986	-2.20742	0.027285	0.519409	Cx3cr1WT-Cx3cr1KO	chr19	46037690	46047108	+	1017.06	intron (NM_001113408, intron 1 of 10)	intron (NM_001113408, intron 1 of 10)	-2778	NM_010697	16825	Mm.327442	NM_010697	ENSMUSG00000025223	Ldb1	CLIM2|NLI	LIM domain binding 1	protein-coding
Merged-chr2-166632402-3	3776.65	-0.0644255	0.167047	-0.385672	0.69974	0.968769	Cx3cr1WT-Cx3cr1KO	chr2	166619278	166641660	+	1013.97	intron (NM_177782, intron 5 of 39)	intron (NM_177782, intron 5 of 39)	65947	NR_152154	433503	Mm.491336	NR_152154		Gm29679	-	predicted gene, 29679	ncRNA
Merged-chr12-16876974-2	1470.5	-0.236685	0.209142	-1.13169	0.257764	0.873929	Cx3cr1WT-Cx3cr1KO	chr12	16873313	16880748	+	1011.95	Intergenic	Intergenic	-17948	NM_009072	19878	Mm.276024	NM_009072	ENSMUSG00000020580	Rock2	B230113H15Rik|ROKalpha|Rho-kinase|Rock-II|Rock2m|mKIAA0619	Rho-associated coiled-coil containing protein kinase 2	protein-coding
Merged-chr2-32588537-2	1475.16	0.00479219	0.203504	0.0235484	0.981213	0.998832	Cx3cr1WT-Cx3cr1KO	chr2	32584715	32591631	+	1009.97	intron (NM_011373, intron 1 of 4)	intron (NM_011373, intron 1 of 4)	1095	NM_011373	20448	Mm.27446	NM_011373	ENSMUSG00000079442	St6galnac4	SIAT7-D|ST6GalNAcIV|Siat7d	ST6 (alpha-N-acetyl-neuraminyl-2,3-beta-galactosyl-1,3)-N-acetylgalactosaminide alpha-2,6-sialyltransferase 4	protein-coding
Merged-chr15-80072019-3	2201.16	-0.290098	0.174527	-1.66219	0.096474	0.732465	Cx3cr1WT-Cx3cr1KO	chr15	80068674	80077676	+	1009.52	Intergenic	RSINE1|SINE|B4	5404	NR_028282	100302601		NR_028282	ENSMUSG00000077734	Snord83b	MBII-10	small nucleolar RNA, C/D box 83B	snoRNA
Merged-chr19-5846322-2	1522.21	-0.279324	0.180805	-1.54489	0.122372	0.775033	Cx3cr1WT-Cx3cr1KO	chr19	5841919	5850767	+	1008.95	promoter-TSS (NR_003513)	promoter-TSS (NR_003513)	-863	NR_003513	66961	Mm.281895	NR_003513	ENSMUSG00000092274	Neat1	2310043N10Rik|VINC	nuclear paraspeckle assembly transcript 1 (non-protein coding)	ncRNA
Merged-chr12-80113100-2	1670.98	-0.193614	0.165205	-1.17196	0.241212	0.868559	Cx3cr1WT-Cx3cr1KO	chr12	80109011	80117193	+	1008.02	promoter-TSS (NM_007564)	promoter-TSS (NM_007564)	-89	NM_007564	12192	Mm.235132	NM_007564	ENSMUSG00000021127	Zfp36l1	AW742437|AW743212|Berg36|Brf1|D530020L18Rik|ERF1|TIS11b|cMG1	zinc finger protein 36, C3H type-like 1	protein-coding
Merged-chr5-23434394-2	1560.47	0.114827	0.175967	0.652548	0.514048	0.945019	Cx3cr1WT-Cx3cr1KO	chr5	23431452	23437342	+	1005.92	promoter-TSS (NM_026984)	promoter-TSS (NM_026984)	-32	NM_026984	69188	Mm.205190	NM_026984	ENSMUSG00000029004	Kmt2e	1810033J14Rik|9530077A04Rik|D230038D11Rik|Mll5|NKp44L	lysine (K)-specific methyltransferase 2E	protein-coding
Merged-chr6-34868475-3	3432.93	-0.0181901	0.174755	-0.104089	0.917099	0.993421	Cx3cr1WT-Cx3cr1KO	chr6	34861060	34879312	+	1004.75	intron (NM_197986, intron 1 of 1)	intron (NM_197986, intron 1 of 1)	7040	NM_197986	68487	Mm.248440	NM_197986	ENSMUSG00000057137	Tmem140	1110007F12Rik	transmembrane protein 140	protein-coding
Merged-chr9-70833853-3	3524.42	-0.179236	0.246524	-0.727054	0.467193	0.933793	Cx3cr1WT-Cx3cr1KO	chr9	70827910	70844181	+	999.258	intron (NM_001324473, intron 1 of 8)	intron (NM_001324473, intron 1 of 8)	98763	NM_008280	15450	Mm.390187	NM_008280	ENSMUSG00000032207	Lipc	AI256194|HL|Hpl	lipase, hepatic	protein-coding
Merged-chr5-136172140-2	1461.76	0.123749	0.199723	0.619603	0.535519	0.949405	Cx3cr1WT-Cx3cr1KO	chr5	136168733	136175877	+	998.125	Intergenic	Intergenic	-1649	NM_178751	269717	Mm.308396	NM_178751	ENSMUSG00000039747	Orai2	A730041O15Rik|Tmem142b	ORAI calcium release-activated calcium modulator 2	protein-coding
Merged-chr3-109029808-2	1657.39	-0.158986	0.178537	-0.890494	0.373201	0.911226	Cx3cr1WT-Cx3cr1KO	chr3	109024831	109035269	+	996.167	Intergenic	B4A|SINE|B4	-2443	NM_001163567	329739	Mm.69013	NM_001163567	ENSMUSG00000040339	Fam102b	1600010D10Rik|B430201A12Rik	family with sequence similarity 102, member B	protein-coding
Merged-chr9-57261627-2	1452.52	-0.130713	0.173461	-0.75356	0.451113	0.929581	Cx3cr1WT-Cx3cr1KO	chr9	57258916	57264304	+	994.85	intron (NM_028820, intron 1 of 2)	CpG	989	NM_028820	74211	Mm.428905	NM_028820	ENSMUSG00000032300	1700017B05Rik	AA682102|D9Ertd278e	RIKEN cDNA 1700017B05 gene	protein-coding
Merged-chr9-99110528-2	1624.97	-0.183897	0.184424	-0.997142	0.318696	0.894027	Cx3cr1WT-Cx3cr1KO	chr9	99106432	99114155	+	994.675	intron (NM_029094, intron 2 of 23)	intron (NM_029094, intron 2 of 23)	29918	NM_029094	74769	Mm.213128	NM_029094	ENSMUSG00000032462	Pik3cb	1110001J02Rik|AI447572|p110beta	phosphatidylinositol-4,5-bisphosphate 3-kinase catalytic subunit beta	protein-coding
Merged-chr10-77892811-2	1424.51	-0.299665	0.181239	-1.65343	0.0982441	0.737117	Cx3cr1WT-Cx3cr1KO	chr10	77889489	77896187	+	992.95	promoter-TSS (NR_015547)	promoter-TSS (NR_015547)	-582	NR_015547	75188	Mm.348012	NM_029200	ENSMUSG00000096573	1700009J07Rik	4930535B06Rik	RIKEN cDNA 1700009J07 gene	ncRNA
Merged-chr10-21606070-3	2392.09	-0.189969	0.240345	-0.7904	0.429294	0.924646	Cx3cr1WT-Cx3cr1KO	chr10	21600336	21612861	+	990.389	intron (NR_027968, intron 2 of 2)	intron (NR_027968, intron 2 of 2)	13453	NR_027968	67692	Mm.54306	NM_183266	ENSMUSG00000050844	1700020N01Rik	-	RIKEN cDNA 1700020N01 gene	ncRNA
Merged-chrX-13574114-2	1645.59	-0.0121852	0.219964	-0.055396	0.955823	0.99645	Cx3cr1WT-Cx3cr1KO	chrX	13567669	13580203	+	989.867	intron (NM_001284503, intron 12 of 26)	RLTR20A4|LTR|ERVK	-58833	NM_011823	23890	Mm.487326	NM_011823	ENSMUSG00000040229	Gpr34	Lypsr1	G protein-coupled receptor 34	protein-coding
Merged-chr8-122431031-2	1502.47	0.0297995	0.172167	0.173084	0.862585	0.989586	Cx3cr1WT-Cx3cr1KO	chr8	122427506	122433793	+	989.075	intron (NM_001301284, intron 1 of 4)	intron (NM_001301284, intron 1 of 4)	2291	NM_001301284	13057	Mm.271671	NM_007806	ENSMUSG00000006519	Cyba	b558|nmf333|p22-phox|p22phox	cytochrome b-245, alpha polypeptide	protein-coding
Merged-chr14-114867225-2	1451.04	0.114327	0.217316	0.526089	0.598827	0.95593	Cx3cr1WT-Cx3cr1KO	chr14	114863141	114870977	+	982.75	Intergenic	Intergenic	35094	NR_045661	75822	Mm.410813	NR_045661	ENSMUSG00000115320	4930524C18Rik	-	RIKEN cDNA 4930524C18 gene	ncRNA
Merged-chr14-33239498-5	3955.19	0.0158712	0.207691	0.0764172	0.939087	0.994587	Cx3cr1WT-Cx3cr1KO	chr14	33228005	33252742	+	981.873	intron (NM_153800, intron 2 of 10)	intron (NM_153800, intron 2 of 10)	23550	NM_153800	239027	Mm.318350	NM_153800	ENSMUSG00000063506	Arhgap22	B230341L19Rik|RHOGAP2|p68RacGAP	Rho GTPase activating protein 22	protein-coding
Merged-chr9-57419219-4	5922.46	-0.177804	0.239455	-0.742534	0.457764	0.931042	Cx3cr1WT-Cx3cr1KO	chr9	57412080	57436010	+	981.376	intron (NR_152145, intron 3 of 6)	intron (NR_152145, intron 3 of 6)	15691	NM_001357913	66812	Mm.250508	NM_176831	ENSMUSG00000063849	Ppcdc	1810057I13Rik|8430432M10Rik	phosphopantothenoylcysteine decarboxylase	protein-coding
Merged-chr1-176828198-4	3313.04	-0.226187	0.227659	-0.993534	0.32045	0.894264	Cx3cr1WT-Cx3cr1KO	chr1	176821328	176837886	+	981.281	intron (NM_001357390, intron 4 of 18)	L1MCb|LINE|L1	6526	NR_037996	15365	Mm.441435	NR_037996		Hmga2-ps1	EG666235|Gm7996|Hmgic-ps1|[y]i-c	high mobility group AT-hook 2, pseudogene 1	pseudo
Merged-chr14-30694967-2	1412.31	-0.0257006	0.228541	-0.112455	0.910463	0.993064	Cx3cr1WT-Cx3cr1KO	chr14	30692444	30697452	+	981.225	Intergenic	Intergenic	-19901	NM_019460	54650	Mm.294662	NM_019460	ENSMUSG00000006527	Sfmbt1	4930442N21Rik|9330180L21Rik|AA536974|Sfmbt|Smr	Scm-like with four mbt domains 1	protein-coding
Merged-chr7-47053680-2	1723.62	0.0117835	0.154418	0.076309	0.939173	0.994587	Cx3cr1WT-Cx3cr1KO	chr7	47049889	47057356	+	981.208	exon (NM_026436, exon 3 of 3)	exon (NM_026436, exon 3 of 3)	2982	NM_026436	67893	Mm.27338	NM_026436	ENSMUSG00000010307	Tmem86a	1810054O13Rik|AI414959|AW742698	transmembrane protein 86A	protein-coding
Merged-chr8-70767240-2	1397.71	-0.305667	0.20945	-1.45938	0.144461	0.797894	Cx3cr1WT-Cx3cr1KO	chr8	70763227	70770551	+	979.525	promoter-TSS (NM_023065)	promoter-TSS (NM_023065)	-226	NM_023065	65972	Mm.30241	NM_023065		Ifi30	GILT|IP30	interferon gamma inducible protein 30	protein-coding
Merged-chr7-90035320-6	7694.83	-0.177726	0.250906	-0.708338	0.478735	0.936996	Cx3cr1WT-Cx3cr1KO	chr7	90014208	90050904	+	978.447	intron (NR_110365, intron 1 of 5)	MTE-int|LTR|ERVL-MaLR	3397	NR_110364	319711	Mm.31753	NR_015614	ENSMUSG00000097585	E230029C05Rik	AI452102|B230337J15|Gm26529|Gm32094	RIKEN cDNA E230029C05 gene	ncRNA
Merged-chr7-101907242-2	1434.67	-0.0712317	0.166054	-0.428966	0.667948	0.965668	Cx3cr1WT-Cx3cr1KO	chr7	101904108	101910290	+	978.35	promoter-TSS (NM_001081679)	promoter-TSS (NM_001081679)	-840	NM_001081679	791260	Mm.475469	NM_001081679	ENSMUSG00000078630	Tomt	Comt2|F930017I19Rik	transmembrane O-methyltransferase	protein-coding
Merged-chr4-129034090-2	1559.94	-0.28906	0.208166	-1.3886	0.164953	0.821016	Cx3cr1WT-Cx3cr1KO	chr4	129031192	129037172	+	977.692	Intergenic	Intergenic	-24089	NM_029219	75234	Mm.259672	NM_029219	ENSMUSG00000028793	Rnf19b	4930534K13Rik|4930555L03Rik|Ibrdc3	ring finger protein 19B	protein-coding
Merged-chr4-155235816-2	1449.79	-0.0816303	0.185547	-0.439944	0.659978	0.963645	Cx3cr1WT-Cx3cr1KO	chr4	155232777	155239590	+	976.6	Intergenic	Intergenic	-13648	NM_001357191	20481	Mm.28520	NM_011385	ENSMUSG00000029050	Ski	2310012I02Rik|2610001A11Rik|AA062172|AA589460|BC004088	ski sarcoma viral oncogene homolog (avian)	protein-coding
Merged-chr11-86579487-2	1555.83	-0.27229	0.242896	-1.12101	0.262282	0.876997	Cx3cr1WT-Cx3cr1KO	chr11	86575647	86583575	+	975.625	Intergenic	Intergenic	4547	NR_029738	387140		NR_029738	ENSMUSG00000065455	Mir21a	Mir21|Mirn21|mmu-mir-21|mmu-mir-21a	microRNA 21a	ncRNA
Merged-chr15-80098377-4	3300.06	0.0598647	0.171039	0.350006	0.726334	0.97372	Cx3cr1WT-Cx3cr1KO	chr15	80089049	80106304	+	972.092	intron (NM_207708, intron 1 of 3)	intron (NM_207708, intron 1 of 3)	6342	NM_207708	20972	Mm.230301	NM_009303	ENSMUSG00000022415	Syngr1	R75468|Syngr1b|p29	synaptogyrin 1	protein-coding
Merged-chr2-129515224-2	2124.12	0.0277413	0.22261	0.124619	0.900825	0.991412	Cx3cr1WT-Cx3cr1KO	chr2	129510675	129519783	+	971.267	intron (NM_177653, intron 1 of 6)	intron (NM_177653, intron 1 of 6)	21373	NM_177653	228592	Mm.452175	NM_177653	ENSMUSG00000043727	F830045P16Rik	Sirpb3	RIKEN cDNA F830045P16 gene	protein-coding
Merged-chr1-88587959-2	1379.72	-0.343498	0.209984	-1.63583	0.101876	0.741613	Cx3cr1WT-Cx3cr1KO	chr1	88584677	88592135	+	969.925	Intergenic	ID_B1|SINE|B4	36889	NR_037971	100503197	Mm.99352	NR_037971	ENSMUSG00000100798	Gm19589	-	predicted gene, 19589	ncRNA
Merged-chr7-4083118-3	2739.56	-0.230392	0.235888	-0.976701	0.328717	0.897419	Cx3cr1WT-Cx3cr1KO	chr7	4078302	4092775	+	967.879	intron (NR_033568, intron 6 of 8)	intron (NR_033568, intron 6 of 8)	-22334	NM_001302676	52855	Mm.290880	NM_178611	ENSMUSG00000055541	Lair1	5133400O11Rik|BB115266|D7Bwg0421e|Lair-1	leukocyte-associated Ig-like receptor 1	protein-coding
Merged-chr11-78982881-2	1418.2	-0.133521	0.225813	-0.591288	0.554328	0.949976	Cx3cr1WT-Cx3cr1KO	chr11	78979804	78985800	+	967.3	intron (NM_010708, intron 1 of 10)	intron (NM_010708, intron 1 of 10)	2122	NM_001159301	16859	Mm.341434	NM_010708	ENSMUSG00000001123	Lgals9	AA407335|AI194909|AI265545|LGALS35|Lgals5|gal-9|galectin-9	lectin, galactose binding, soluble 9	protein-coding
Merged-chr13-37335138-2	1763.97	-0.190588	0.223161	-0.854038	0.393084	0.914382	Cx3cr1WT-Cx3cr1KO	chr13	37329597	37340751	+	967.134	Intergenic	Intergenic	-10171	NM_010745	17084	Mm.2639	NM_010745	ENSMUSG00000021423	Ly86	MD-1|MD1|ly86_tv2	lymphocyte antigen 86	protein-coding
Merged-chr16-33836398-3	2423.67	-0.0510053	0.182014	-0.280227	0.779303	0.982017	Cx3cr1WT-Cx3cr1KO	chr16	33828485	33842520	+	961.867	intron (NM_001145884, intron 1 of 14)	intron (NM_001145884, intron 1 of 14)	5837	NM_001145884	16419	Mm.6424	NM_010580	ENSMUSG00000022817	Itgb5	AA475909|AI874634|ESTM23|[b]-5|[b]5|[b]5A|[b]5B|beta-5|beta5	integrin beta 5	protein-coding
Merged-chr1-58713922-2	1612.56	0.0060202	0.211504	0.0284638	0.977292	0.998743	Cx3cr1WT-Cx3cr1KO	chr1	58709545	58718004	+	959.633	non-coding (NR_149258, exon 2 of 2)	non-coding (NR_149258, exon 2 of 2)	488	NM_001355056	12633	Mm.336848	NM_009805	ENSMUSG00000026031	Cflar	2310024N18Rik|A430105C05Rik|CLARP|Cash|Casper|FLAME|FLAME-1|Flip|Gm9845|I-FLICE|MRIT|c-Flip	CASP8 and FADD-like apoptosis regulator	protein-coding
Merged-chr6-87533281-2	1411.6	-0.313969	0.17326	-1.81213	0.0699657	0.678608	Cx3cr1WT-Cx3cr1KO	chr6	87529849	87536715	+	958.125	promoter-TSS (NM_001286610)	promoter-TSS (NM_001286610)	-23	NM_001286610	232201	Mm.119564	NM_175476	ENSMUSG00000030047	Arhgap25	A130039I20Rik	Rho GTPase activating protein 25	protein-coding
Merged-chr7-35028505-2	1160.34	-0.443616	0.160913	-2.75687	0.00583579	0.329016	Cx3cr1WT-Cx3cr1KO	chr7	35026151	35031375	+	957.875	intron (NM_008820, intron 11 of 14)	intron (NM_008820, intron 11 of 14)	27803	NM_009884	12611	Mm.273090	NM_009884	ENSMUSG00000056216	Cebpg	C/EBP[g]|C/EBPgamma|GPE1-BP|Gpe1bp|Ig/EBP	CCAAT/enhancer binding protein (C/EBP), gamma	protein-coding
Merged-chr7-126744538-2	2020.27	-0.122395	0.267192	-0.45808	0.646895	0.96119	Cx3cr1WT-Cx3cr1KO	chr7	126738652	126750278	+	957.5	Intergenic	B1F1|SINE|Alu	-15161	NM_011952	26417	Mm.8385	NM_011952	ENSMUSG00000063065	Mapk3	Erk-1|Erk1|Ert2|Esrk1|Mnk1|Mtap2k|Prkm3|p44|p44erk1|p44mapk	mitogen-activated protein kinase 3	protein-coding
Merged-chr5-143470409-3	2695.48	-0.0470428	0.202641	-0.232149	0.816422	0.986587	Cx3cr1WT-Cx3cr1KO	chr5	143463441	143479705	+	955.722	intron (NM_144915, intron 2 of 14)	(CA)n|Simple_repeat|Simple_repeat	7080	NM_144915	231871	Mm.469963	NM_144915	ENSMUSG00000039206	Daglb	E330036I19Rik	diacylglycerol lipase, beta	protein-coding
Merged-chr16-76407961-2	1365	-0.0571836	0.245733	-0.232706	0.81599	0.986587	Cx3cr1WT-Cx3cr1KO	chr16	76404243	76411273	+	953.825	Intergenic	Intergenic	-33931	NM_001358238	268903	Mm.74711	NM_173440	ENSMUSG00000048490	Nrip1	6030458L20Rik|8430438I05Rik|9630050P12|AA959574|AW456757|RIP140	nuclear receptor interacting protein 1	protein-coding
Merged-chr2-91093334-5	5657.37	-0.0217507	0.208995	-0.104073	0.917111	0.993421	Cx3cr1WT-Cx3cr1KO	chr2	91078061	91102282	+	952.268	Intergenic	(TAAG)n|Simple_repeat|Simple_repeat	-6507	NM_011355	20375	Mm.1302	NM_011355	ENSMUSG00000002111	Spi1	Dis-1|Dis1|PU.1|Sfpi-1|Sfpi1|Spi-1|Tcfpu1|Tfpu.1	spleen focus forming virus (SFFV) proviral integration oncogene	protein-coding
Merged-chr17-87378894-2	1406.03	-0.121431	0.177347	-0.684709	0.493528	0.940098	Cx3cr1WT-Cx3cr1KO	chr17	87374699	87382756	+	949.55	intron (NM_028639, intron 19 of 19)	intron (NM_028639, intron 19 of 19)	49014	NM_029298	75467	Mm.50108	NM_029298	ENSMUSG00000036557	Stpg4	1700011E24Rik|GSE	sperm tail PG rich repeat containing 4	protein-coding
Merged-chr9-44087889-2	2112.67	-0.229395	0.149557	-1.53383	0.125072	0.778154	Cx3cr1WT-Cx3cr1KO	chr9	44082583	44093229	+	945.3	intron (NM_198091, intron 1 of 11)	intron (NM_198091, intron 1 of 11)	2986	NM_198091	53376	Mm.272770	NM_016808	ENSMUSG00000032010	Usp2	B930035K21Rik|Ubp41	ubiquitin specific peptidase 2	protein-coding
Merged-chr12-86892881-3	2248.76	-0.143905	0.200879	-0.716376	0.473759	0.936727	Cx3cr1WT-Cx3cr1KO	chr12	86886237	86899019	+	944.406	Intergenic	Intergenic	-7814	NM_145836	238330	Mm.248358	NM_145836	ENSMUSG00000034168	Irf2bpl	6430527G18Rik|Eap1	interferon regulatory factor 2 binding protein-like	protein-coding
Merged-chr3-95981659-5	6137.03	-0.124784	0.232747	-0.536135	0.591865	0.955132	Cx3cr1WT-Cx3cr1KO	chr3	95971282	95998056	+	943.503	promoter-TSS (NR_045872)	promoter-TSS (NR_045872)	-841	NR_045872	668224	Mm.357766	NR_045872		Gm9054	EG668224	predicted gene 9054	ncRNA
Merged-chr2-145865112-3	2059.06	-0.258351	0.161038	-1.60429	0.108651	0.752624	Cx3cr1WT-Cx3cr1KO	chr2	145857704	145869218	+	940.433	intron (NM_028724, intron 9 of 12)	intron (NM_028724, intron 9 of 12)	-39780	NM_026425	67877	Mm.151168	NM_026425	ENSMUSG00000002728	Naa20	1500004D14Rik|2900026I01Rik|AU041458|D2Ertd186e|Nat5	N(alpha)-acetyltransferase 20, NatB catalytic subunit	protein-coding
Merged-chr15-59649024-2	1392.7	-0.0562394	0.17643	-0.318764	0.749906	0.978046	Cx3cr1WT-Cx3cr1KO	chr15	59645638	59651888	+	939.7	5' UTR (NM_144549, exon 1 of 3)	5' UTR (NM_144549, exon 1 of 3)	109	NM_144549	211770	Mm.40298	NM_144549	ENSMUSG00000032501	Trib1	A530090O15Rik|TRB-1|Trb1	tribbles pseudokinase 1	protein-coding
Merged-chr13-102662917-2	2939.3	-0.0179201	0.231244	-0.0774943	0.93823	0.994587	Cx3cr1WT-Cx3cr1KO	chr13	102654763	102670840	+	939.124	Intergenic	Lx8|LINE|L1	-30746	NM_001360519	17079	Mm.373974	NM_008533	ENSMUSG00000021624	Cd180	F630107B15|Ly-78|Ly78|RP105	CD180 antigen	protein-coding
Merged-chr18-75369536-2	1463.12	-0.0228519	0.172146	-0.132747	0.894393	0.990692	Cx3cr1WT-Cx3cr1KO	chr18	75365239	75374161	+	937.975	intron (NM_001042660, intron 1 of 3)	intron (NM_001042660, intron 1 of 3)	2335	NM_001042660	17131	Mm.34407	NM_008543	ENSMUSG00000025880	Smad7	Madh7	SMAD family member 7	protein-coding
Merged-chr13-49308251-2	1358.2	0.0205296	0.205902	0.099706	0.920578	0.993421	Cx3cr1WT-Cx3cr1KO	chr13	49306030	49310530	+	935.575	intron (NM_015759, intron 1 of 17)	intron (NM_015759, intron 1 of 17)	928	NM_015759	30938	Mm.291089	NM_015759	ENSMUSG00000037946	Fgd3	5830461L01Rik|ZFYVE5	FYVE, RhoGEF and PH domain containing 3	protein-coding
Merged-chr17-47506328-2	2211.89	-0.098065	0.244382	-0.401277	0.688216	0.966989	Cx3cr1WT-Cx3cr1KO	chr17	47500976	47512004	+	934.963	intron (NM_001081635, intron 1 of 6)	intron (NM_001081635, intron 1 of 6)	1439	NM_001081635	12445	Mm.27291	NM_007632	ENSMUSG00000034165	Ccnd3	9230106B05Rik|AA682053|AL024085|AW146355|C78795	cyclin D3	protein-coding
Merged-chr11-69664739-2	1429.8	-0.0498865	0.202597	-0.246236	0.8055	0.986266	Cx3cr1WT-Cx3cr1KO	chr11	69661603	69667779	+	934.875	intron (NR_110993, intron 4 of 4)	intron (NR_110993, intron 4 of 4)	1479	NM_001291058	12514	Mm.15819	NM_009853	ENSMUSG00000018774	Cd68	Lamp4|Scard1|gp110	CD68 antigen	protein-coding
Merged-chr11-79525215-3	2655.41	-0.418799	0.24139	-1.73495	0.0827505	0.703224	Cx3cr1WT-Cx3cr1KO	chr11	79517782	79531781	+	934.278	intron (NM_146023, intron 2 of 3)	B3|SINE|B2	-1019	NM_001077496	216984	Mm.439665	NM_001077496	ENSMUSG00000093938	Evi2b	Evi-2|Evi2	ecotropic viral integration site 2b	protein-coding
Merged-chr3-95229944-2	1372.86	-0.0815471	0.176658	-0.461611	0.64436	0.960707	Cx3cr1WT-Cx3cr1KO	chr3	95227221	95232655	+	933.375	intron (NM_001038708, intron 1 of 4)	intron (NM_001038708, intron 1 of 4)	995	NM_001038708	57912	Mm.28189	NM_172395	ENSMUSG00000046722	Cdc42se1	1300002M12Rik|AW558204|Cdcse1|SCIP1|Spec1	CDC42 small effector 1	protein-coding
Merged-chr17-84108817-6	7346.49	-0.138297	0.215047	-0.643104	0.520157	0.946566	Cx3cr1WT-Cx3cr1KO	chr17	84093122	84128723	+	930.777	Intergenic	Intergenic	32262	NR_045458	74473	Mm.399575	NR_045458		4933433H22Rik	-	RIKEN cDNA 4933433H22 gene	ncRNA
Merged-chr17-35191199-3	2088.31	0.069537	0.20278	0.342919	0.73166	0.975505	Cx3cr1WT-Cx3cr1KO	chr17	35184093	35197056	+	927.533	Intergenic	Intergenic	-2134	NM_010734	16988	Mm.19379	NM_010734	ENSMUSG00000073412	Lst1	B144	leukocyte specific transcript 1	protein-coding
Merged-chr14-65112552-2	1260.55	-0.34905	0.244638	-1.4268	0.153637	0.812311	Cx3cr1WT-Cx3cr1KO	chr14	65109438	65115582	+	924.15	Intergenic	Intergenic	-14404	NM_001360385	54616	Mm.103748	NM_018788	ENSMUSG00000021978	Extl3	2900009G18Rik|AU040105|Ext1l|mKIAA0519	exostoses (multiple)-like 3	protein-coding
Merged-chr12-84175969-2	1345.36	-0.373077	0.170364	-2.18987	0.0285333	0.526532	Cx3cr1WT-Cx3cr1KO	chr12	84172410	84179280	+	923.95	intron (NM_001163501, intron 1 of 12)	intron (NM_001163501, intron 1 of 12)	18170	NM_001163502	238317	Mm.31256	NM_001163501	ENSMUSG00000042507	Elmsan1	9430029N19Rik|C130039O16Rik|Gm260	ELM2 and Myb/SANT-like domain containing 1	protein-coding
Merged-chr12-8521601-2	1310.79	-0.0909215	0.25055	-0.362887	0.716689	0.971745	Cx3cr1WT-Cx3cr1KO	chr12	8518412	8525122	+	923.425	Intergenic	Intergenic	17799	NM_001038660	328059	Mm.46326	NM_177802	ENSMUSG00000020600	Slc7a15	Arpat	solute carrier family 7 (cationic amino acid transporter, y+ system), member 15	protein-coding
Merged-chr8-122561641-4	2726.73	-0.108506	0.179903	-0.603134	0.54642	0.949405	Cx3cr1WT-Cx3cr1KO	chr8	122555451	122568724	+	921.938	Intergenic	B1_Mur2|SINE|Alu	-5928	NM_026014	67177	Mm.21873	NM_026014	ENSMUSG00000006585	Cdt1	2610318F11Rik|AW545653|C76791|Ris2	chromatin licensing and DNA replication factor 1	protein-coding
Merged-chr13-28418352-2	1373.3	0.0490368	0.162198	0.302328	0.762402	0.979272	Cx3cr1WT-Cx3cr1KO	chr13	28415661	28421358	+	917.625	Intergenic	Intergenic	276025	NM_023746	28078	Mm.155058	NM_023746	ENSMUSG00000017064	Prl5a1	1600013P04Rik|D13Wsu14e|Ghd24|PLP-L|Prlpl	prolactin family 5, subfamily a, member 1	protein-coding
Merged-chr13-80884778-2	1326.31	-0.175716	0.177691	-0.988888	0.322718	0.895583	Cx3cr1WT-Cx3cr1KO	chr13	80881615	80887730	+	915.125	intron (NM_001042591, intron 1 of 7)	intron (NM_001042591, intron 1 of 7)	1250	NM_001042591	105171	Mm.423137	NM_001042591	ENSMUSG00000074794	Arrdc3	AI450344|mKIAA1376	arrestin domain containing 3	protein-coding
Merged-chr1-91055364-2	1672.2	-0.0698411	0.176062	-0.396684	0.6916	0.967507	Cx3cr1WT-Cx3cr1KO	chr1	91051141	91059139	+	914.9	intron (NM_008515, intron 1 of 22)	intron (NM_008515, intron 1 of 22)	1696	NM_001310732	16978	Mm.45039	NM_008515	ENSMUSG00000026305	Lrrfip1	AU024550|Fliiap1	leucine rich repeat (in FLII) interacting protein 1	protein-coding
Merged-chr7-128413963-2	2301.99	0.115525	0.184474	0.626238	0.531159	0.949405	Cx3cr1WT-Cx3cr1KO	chr7	128407146	128419845	+	914.35	intron (NM_026418, intron 1 of 4)	ID_B1|SINE|B4	4677	NM_026418	67865	Mm.18635	NM_026418	ENSMUSG00000030844	Rgs10	2310010N19Rik	regulator of G-protein signalling 10	protein-coding
Merged-chr2-170131108-2	1257.14	-0.153153	0.204958	-0.747238	0.45492	0.930536	Cx3cr1WT-Cx3cr1KO	chr2	170127226	170135430	+	914.35	promoter-TSS (NM_001033299)	promoter-TSS (NM_001033299)	-108	NM_001033299	228913	Mm.22858	NM_001033299	ENSMUSG00000052056	Zfp217	4933431C08Rik|AW987152|Gm562|ZABC1|Znf217	zinc finger protein 217	protein-coding
Merged-chr5-137826425-3	2295.03	-0.146226	0.214489	-0.681741	0.495403	0.940098	Cx3cr1WT-Cx3cr1KO	chr5	137821601	137832400	+	913.478	intron (NM_153510, intron 3 of 6)	intron (NM_153510, intron 3 of 6)	9278	NM_153510	231805	Mm.379385	NM_153510	ENSMUSG00000046245	Pilra	AV021745|FDF03	paired immunoglobin-like type 2 receptor alpha	protein-coding
Merged-chr7-128392130-2	1295.67	-0.212335	0.23098	-0.919279	0.35795	0.907465	Cx3cr1WT-Cx3cr1KO	chr7	128388712	128395815	+	912.825	intron (NM_026418, intron 3 of 4)	intron (NM_026418, intron 3 of 4)	25909	NM_026418	67865	Mm.18635	NM_026418	ENSMUSG00000030844	Rgs10	2310010N19Rik	regulator of G-protein signalling 10	protein-coding
Merged-chr1-36272581-2	1356.47	-0.0629933	0.171541	-0.36722	0.713455	0.971368	Cx3cr1WT-Cx3cr1KO	chr1	36268986	36276420	+	912.625	intron (NM_153408, intron 1 of 3)	intron (NM_153408, intron 1 of 3)	722	NM_153408	214854	Mm.389110	NM_153408	ENSMUSG00000047180	Neurl3	2010300P06Rik|Lincr	neuralized E3 ubiquitin protein ligase 3	protein-coding
Merged-chr7-29228433-2	2205.78	-0.124867	0.192376	-0.649077	0.516289	0.945149	Cx3cr1WT-Cx3cr1KO	chr7	29222470	29234424	+	909.933	intron (NM_001033525, intron 1 of 2)	intron (NM_001033525, intron 1 of 2)	4075	NM_001033525	52150	Mm.24877	NM_001033525	ENSMUSG00000046410	Kcnk6	D7Ertd764e|Toss|Twik2	potassium inwardly-rectifying channel, subfamily K, member 6	protein-coding
Merged-chr5-112356129-2	1530.6	-0.0460427	0.160623	-0.286651	0.77438	0.98177	Cx3cr1WT-Cx3cr1KO	chr5	112352133	112360103	+	909.525	promoter-TSS (NM_001039228)	promoter-TSS (NM_001039228)	-85	NM_001039228	625424	Mm.389677	NM_001039228	ENSMUSG00000051503	Gm6583	EG625424	predicted gene 6583	protein-coding
Merged-chr1-154116313-3	1990.09	-0.0784146	0.187781	-0.417585	0.67625	0.965986	Cx3cr1WT-Cx3cr1KO	chr1	154109394	154120073	+	909.417	Intergenic	Intergenic	-86454	NM_001204908	100503355	Mm.484410	NM_001204908	ENSMUSG00000066797	Zfp648	Gm10178|Gm203	zinc finger protein 648	protein-coding
Merged-chr2-144266943-2	2154.35	-0.151849	0.235149	-0.645758	0.518436	0.945833	Cx3cr1WT-Cx3cr1KO	chr2	144261556	144271782	+	908.221	promoter-TSS (NR_030762)	promoter-TSS (NR_030762)	-467	NR_030762	100313519	Mm.453538	NR_030762	ENSMUSG00000077714	Snord17	MBI-43	small nucleolar RNA, C/D box 17	snoRNA
Merged-chr10-60705371-2	1275.79	-0.263143	0.236435	-1.11296	0.265727	0.8783	Cx3cr1WT-Cx3cr1KO	chr10	60702918	60707868	+	907.45	Intergenic	Intergenic	-8903	NM_023370	22295	Mm.440327	NM_023370	ENSMUSG00000012819	Cdh23	4930542A03Rik|USH1D|ahl|ahl1|bob|bus|mdfw|nmf112|nmf181|nmf252|sals|v	cadherin 23 (otocadherin)	protein-coding
Merged-chr1-171449562-4	3959.86	-0.0931748	0.221859	-0.419974	0.674505	0.965986	Cx3cr1WT-Cx3cr1KO	chr1	171436602	171458123	+	907.017	intron (NM_172647, intron 1 of 9)	intron (NM_172647, intron 1 of 9)	9801	NM_172647	16456	Mm.294882	NM_172647	ENSMUSG00000038235	F11r	9130004G24|AA638916|ESTM33|JAM|JAM-1|JAM-A|Jcam|Jcam1|Ly106	F11 receptor	protein-coding
Merged-chr11-49246822-3	3486.71	-0.0178923	0.196456	-0.0910752	0.927433	0.993421	Cx3cr1WT-Cx3cr1KO	chr11	49234852	49253578	+	906.393	promoter-TSS (NM_010794)	promoter-TSS (NM_010794)	24	NM_001110148	17308	Mm.196933	NM_010794	ENSMUSG00000020346	Mgat1	Mgat-1	mannoside acetylglucosaminyltransferase 1	protein-coding
Merged-chr1-86526931-2	1466.39	0.0705252	0.165689	0.425649	0.670364	0.965668	Cx3cr1WT-Cx3cr1KO	chr1	86523496	86530018	+	904.95	non-coding (NR_153833, exon 1 of 4)	non-coding (NR_153833, exon 1 of 4)	200	NM_001360830	19231	Mm.19187	NM_008972	ENSMUSG00000026238	Ptma	Thym	prothymosin alpha	protein-coding
Merged-chr2-160364536-2	1716.41	0.023414	0.14991	0.156187	0.875885	0.990499	Cx3cr1WT-Cx3cr1KO	chr2	160359234	160370074	+	902.375	3' UTR (NM_010658, exon 1 of 1)	3' UTR (NM_010658, exon 1 of 1)	2411	NM_010658	16658	Mm.330745	NM_010658	ENSMUSG00000074622	Mafb	Kreisler|Krml|Krml1|kr	v-maf musculoaponeurotic fibrosarcoma oncogene family, protein B (avian)	protein-coding
Merged-chr7-99548289-2	2176.06	-0.119441	0.194118	-0.615303	0.538355	0.949405	Cx3cr1WT-Cx3cr1KO	chr7	99542553	99554224	+	900.813	intron (NM_178220, intron 1 of 14)	intron (NM_178220, intron 1 of 14)	-3881	NR_029760	723840		NR_029760	ENSMUSG00000065571	Mir326	Mirn326|mir-326|mmu-mir-326	microRNA 326	ncRNA
Merged-chr17-6007116-2	1298.82	-0.229769	0.198875	-1.15535	0.247948	0.870791	Cx3cr1WT-Cx3cr1KO	chr17	6004535	6010096	+	898.2	promoter-TSS (NM_001290698)	promoter-TSS (NM_001290698)	-265	NM_001290698	20975	Mm.236068	NM_011523	ENSMUSG00000023805	Synj2	AI481647|SJ2|mKIAA0348	synaptojanin 2	protein-coding
Merged-chr5-137076289-3	2094.27	-0.107985	0.198244	-0.544707	0.585955	0.955026	Cx3cr1WT-Cx3cr1KO	chr5	137071350	137081988	+	896.406	Intergenic	Intergenic	-4397	NM_008871	18787	Mm.250422	NM_008871	ENSMUSG00000037411	Serpine1	PAI-1|PAI1|Planh1	serine (or cysteine) peptidase inhibitor, clade E, member 1	protein-coding
Merged-chr9-57644143-3	3807.95	-0.00259188	0.196913	-0.0131625	0.989498	0.999089	Cx3cr1WT-Cx3cr1KO	chr9	57635251	57654544	+	895.658	intron (NM_001304761, intron 2 of 14)	intron (NM_001304761, intron 2 of 14)	756	NM_007783	12988	Mm.21974	NM_007783	ENSMUSG00000032312	Csk	AW212630|p50CSK	c-src tyrosine kinase	protein-coding
Merged-chr4-63389198-2	1543.8	0.110462	0.181668	0.608044	0.543159	0.949405	Cx3cr1WT-Cx3cr1KO	chr4	63384867	63393545	+	895.267	intron (NM_001045514, intron 4 of 21)	intron (NM_001045514, intron 4 of 21)	9034	NM_001305432	100182	Mm.387725	NM_001045514	ENSMUSG00000039158	Akna	AI597013	AT-hook transcription factor	protein-coding
Merged-chr4-137369827-2	2129.29	-0.0906593	0.227693	-0.398164	0.690509	0.967507	Cx3cr1WT-Cx3cr1KO	chr4	137364266	137375446	+	892.858	Intergenic	B4A|SINE|B4	-12097	NM_001243769	12540	Mm.1022	NM_009861	ENSMUSG00000006699	Cdc42	AI747189|AU018915	cell division cycle 42	protein-coding
Merged-chr3-9826412-3	2400.44	-0.118045	0.172007	-0.686277	0.492538	0.940098	Cx3cr1WT-Cx3cr1KO	chr3	9820670	9834493	+	891.225	intron (NM_001195031, intron 1 of 8)	intron (NM_001195031, intron 1 of 8)	6098	NM_053182	94212	Mm.23897	NM_053182	ENSMUSG00000027508	Pag1	Cbp|F730007C19Rik|Pag	phosphoprotein associated with glycosphingolipid microdomains 1	protein-coding
Merged-chr2-180437537-4	3593.52	-0.156694	0.206894	-0.757362	0.448833	0.929216	Cx3cr1WT-Cx3cr1KO	chr2	180427970	180446758	+	891.008	Intergenic	Intergenic	-18881	NM_001355218	108115	Mm.133687	NM_148933	ENSMUSG00000038963	Slco4a1	OATP-E|Slc21a12	solute carrier organic anion transporter family, member 4a1	protein-coding
Merged-chr9-106370159-2	1688.24	-0.103781	0.147079	-0.705613	0.480429	0.936996	Cx3cr1WT-Cx3cr1KO	chr9	106365058	106375410	+	890.588	intron (NM_153459, intron 1 of 2)	intron (NM_153459, intron 1 of 2)	1602	NM_153459	235584	Mm.275584	NM_153459	ENSMUSG00000053716	Dusp7	AU015694|Mkpx|Pyst2	dual specificity phosphatase 7	protein-coding
Merged-chr15-78600348-3	1916.61	-0.219605	0.187552	-1.1709	0.241638	0.868559	Cx3cr1WT-Cx3cr1KO	chr15	78595059	78603479	+	890.2	intron (NM_028195, intron 1 of 12)	intron (NM_028195, intron 1 of 12)	2222	NM_028195	72318	Mm.32911	NM_028195	ENSMUSG00000018008	Cyth4	2510004M07Rik|5830469K17Rik|AI467541|Pscd4|mFLJ00017	cytohesin 4	protein-coding
Merged-chr15-99724207-2	1283.23	-0.101276	0.202046	-0.501253	0.616193	0.957161	Cx3cr1WT-Cx3cr1KO	chr15	99720948	99726883	+	886.525	3' UTR (NM_010271, exon 8 of 8)	3' UTR (NM_010271, exon 8 of 8)	559	NR_155353	102638434	Mm.364438	NR_155353		Gm16537	-	predicted gene 16537	ncRNA
Merged-chr9-62343392-2	1404.56	0.166334	0.180844	0.919766	0.357695	0.907428	Cx3cr1WT-Cx3cr1KO	chr9	62340489	62346776	+	885.1	intron (NM_009672, intron 1 of 6)	CpG	2289	NM_009672	11737	Mm.269088	NM_009672	ENSMUSG00000032249	Anp32a	Anp32|I1PP2A|LANP|PHAP1|W91701|pp32	acidic (leucine-rich) nuclear phosphoprotein 32 family, member A	protein-coding
Merged-chr14-19986200-2	1266.23	-0.293305	0.199418	-1.47081	0.141344	0.794727	Cx3cr1WT-Cx3cr1KO	chr14	19983366	19989007	+	883.825	Intergenic	Intergenic	-8937	NM_001285909	14702	Mm.41737	NM_010315	ENSMUSG00000043004	Gng2	-	guanine nucleotide binding protein (G protein), gamma 2	protein-coding
Merged-chr9-64449941-2	1644.75	0.0657548	0.187744	0.350237	0.726161	0.973598	Cx3cr1WT-Cx3cr1KO	chr9	64445224	64454598	+	881.325	intron (NM_001134399, intron 1 of 24)	intron (NM_001134399, intron 1 of 24)	64285	NM_001134399	214058	Mm.127721	NM_172522	ENSMUSG00000036466	Megf11	2410080H04Rik|D130061K05	multiple EGF-like-domains 11	protein-coding
Merged-chr19-5489642-2	1487.07	-0.229407	0.15223	-1.50698	0.131817	0.787865	Cx3cr1WT-Cx3cr1KO	chr19	5486818	5492431	+	880.692	promoter-TSS (NM_007687)	promoter-TSS (NM_007687)	-831	NM_007687	12631	Mm.329655	NM_007687	ENSMUSG00000056201	Cfl1	AA959946|Cof	cofilin 1, non-muscle	protein-coding
Merged-chr15-38470683-2	1609.41	-0.214263	0.160377	-1.336	0.18155	0.834218	Cx3cr1WT-Cx3cr1KO	chr15	38467039	38474217	+	879.75	Intergenic	CpG	19919	NR_105916	102465574		NR_105916	ENSMUSG00000099110	Mir6951	Gm27765|mmu-mir-6951	microRNA 6951	ncRNA
Merged-chr1-36556821-2	1353.26	0.16035	0.170775	0.938953	0.347755	0.904024	Cx3cr1WT-Cx3cr1KO	chr1	36554010	36559610	+	879.725	5' UTR (NM_001304330, exon 2 of 16)	5' UTR (NM_001304330, exon 2 of 16)	747	NM_001304330	20353	Mm.29558	NM_001126047	ENSMUSG00000026121	Sema4c	AI426163|M-Sema F|Semacl1|Semaf|Semai|sema I	sema domain, immunoglobulin domain (Ig), transmembrane domain (TM) and short cytoplasmic domain, (semaphorin) 4C	protein-coding
Merged-chr2-131507321-2	2012.19	-0.178433	0.146641	-1.2168	0.223679	0.858761	Cx3cr1WT-Cx3cr1KO	chr2	131500926	131515153	+	874.133	intron (NM_001177840, intron 1 of 3)	URR1B|DNA|hAT-Charlie	16177	NM_001177838	228608	Mm.136586	NM_145533	ENSMUSG00000027333	Smox	B130066H01Rik|PAO|PAOh1|SMO	spermine oxidase	protein-coding
Merged-chr8-46888686-3	1904.99	-0.209988	0.207216	-1.01338	0.310881	0.891338	Cx3cr1WT-Cx3cr1KO	chr8	46885299	46894505	+	873.6	Intergenic	Intergenic	-96985	NM_177304	320981	Mm.211429	NM_177304	ENSMUSG00000038173	Enpp6	4833421B01Rik|B830047L21Rik|D8Ertd514e|E-NPP 6|GPC-Cpde|Npp6	ectonucleotide pyrophosphatase/phosphodiesterase 6	protein-coding
Merged-chr17-35171209-3	1877.72	-0.126597	0.199336	-0.635095	0.525366	0.947624	Cx3cr1WT-Cx3cr1KO	chr17	35168010	35176894	+	870.183	intron (NM_001361502, intron 2 of 6)	intron (NM_001361502, intron 2 of 6)	3600	NM_019467	11629	Mm.10747	NM_019467	ENSMUSG00000024397	Aif1	AI607846|AIF-1|D17H6S50E|G1|Iba1	allograft inflammatory factor 1	protein-coding
Merged-chr2-151970309-2	1385.3	-0.344425	0.213939	-1.60992	0.107416	0.750281	Cx3cr1WT-Cx3cr1KO	chr2	151965702	151975192	+	870.092	exon (NM_001289151, exon 2 of 2)	exon (NM_001289151, exon 2 of 2)	-2830	NR_035478	100316704		NR_035478	ENSMUSG00000088491	Mir1953	mir-1953|mmu-mir-1953	microRNA 1953	ncRNA
Merged-chr2-29673290-4	2543.33	-0.00163389	0.206442	-0.00791455	0.993685	0.999124	Cx3cr1WT-Cx3cr1KO	chr2	29667242	29680824	+	868.975	intron (NM_054050, intron 1 of 23)	Tigger5b|DNA|TcMar-Tigger	54313	NM_001039086	107746	Mm.298274	NM_054050	ENSMUSG00000039844	Rapgef1	4932418O06Rik|C3G|Grf2	Rap guanine nucleotide exchange factor (GEF) 1	protein-coding
Merged-chr4-141869572-3	2506.43	-0.057368	0.158795	-0.36127	0.717897	0.971959	Cx3cr1WT-Cx3cr1KO	chr4	141864317	141876281	+	867.739	intron (NM_025994, intron 1 of 3)	intron (NM_025994, intron 1 of 3)	4621	NM_025994	27984	Mm.395598	NM_025994	ENSMUSG00000040659	Efhd2	2600015J22Rik|AA408606|D4Wsu27e	EF hand domain containing 2	protein-coding
Merged-chr17-84273166-2	1283.71	0.160788	0.183378	0.876813	0.380588	0.912101	Cx3cr1WT-Cx3cr1KO	chr17	84269622	84276676	+	865.6	intron (NM_183021, intron 29 of 37)	intron (NM_183021, intron 29 of 37)	-85202	NM_001001806	12193	Mm.259321	NM_001001806	ENSMUSG00000045817	Zfp36l2	Brf2|ERF2|Tis11d	zinc finger protein 36, C3H type-like 2	protein-coding
Merged-chr5-115156912-2	1422.86	-0.224518	0.205558	-1.09224	0.274728	0.883394	Cx3cr1WT-Cx3cr1KO	chr5	115153062	115162182	+	863.625	intron (NM_175403, intron 1 of 4)	intron (NM_175403, intron 1 of 4)	554	NM_175403	109154	Mm.153963	NM_175403	ENSMUSG00000048578	Mlec	2410014A08Rik|AI850530|ESTM19|X83352|mKIAA0152	malectin	protein-coding
Merged-chr3-103733798-3	1836.81	-0.0690517	0.204038	-0.338425	0.735043	0.97562	Cx3cr1WT-Cx3cr1KO	chr3	103730491	103739393	+	861.8	TTS (NM_133859)	TTS (NM_133859)	3059	NM_133859	99543	Mm.211535	NM_133859	ENSMUSG00000027848	Olfml3	2810002E22Rik|AI115209|AW550633|HNOEL-iso|ONT3|mONT3	olfactomedin-like 3	protein-coding
Merged-chr17-10368696-2	1903.55	-0.127697	0.21637	-0.590178	0.555071	0.949976	Cx3cr1WT-Cx3cr1KO	chr17	10362411	10374942	+	858.933	Intergenic	B4A|SINE|B4	44074	NR_045461	76634	Mm.491052	NR_045461	ENSMUSG00000099384	1700110C19Rik	-	RIKEN cDNA 1700110C19 gene	ncRNA
Merged-chr8-84220689-2	1373.03	-0.32109	0.190185	-1.68831	0.0913522	0.721153	Cx3cr1WT-Cx3cr1KO	chr8	84216803	84224290	+	857.917	intron (NM_172503, intron 10 of 13)	L1MA4|LINE|L1	-11639	NR_037294	100526528		NR_037294	ENSMUSG00000105458	Mir3074-2	mir-3074-2|mmu-mir-3074-2	microRNA 3074-2	ncRNA
Merged-chr16-91523490-2	1586.66	-0.238233	0.244074	-0.976069	0.32903	0.897419	Cx3cr1WT-Cx3cr1KO	chr16	91519844	91527720	+	855.108	Intergenic	Lx8b|LINE|L1	3762	NR_105786	102465190		NR_105786	ENSMUSG00000099308	Mir6367	Gm27467|mmu-mir-6367	microRNA 6367	ncRNA
Merged-chr9-50553517-2	1215.86	-0.431958	0.179939	-2.40058	0.016369	0.462016	Cx3cr1WT-Cx3cr1KO	chr9	50551157	50556400	+	852.875	promoter-TSS (NM_001357222)	promoter-TSS (NM_001357222)	-116	NM_001359610	170752	Mm.390149	NM_133217	ENSMUSG00000032066	Bco2	B-diox-II|Bcdo2|Bcmo2|CMO2	beta-carotene oxygenase 2	protein-coding
Merged-chr4-141952824-2	1211.65	-0.368611	0.224659	-1.64076	0.100847	0.740536	Cx3cr1WT-Cx3cr1KO	chr4	141949591	141955924	+	851.575	intron (NM_177868, intron 12 of 31)	B4|SINE|B4	-30235	NR_040672	545691	Mm.332015	NR_040672	ENSMUSG00000085424	Fhad1os1	Gm13037	forkhead-associated (FHA) phosphopeptide binding domain 1, opposite strand 1	ncRNA
Merged-chr11-106762008-2	1376.56	-0.361068	0.213527	-1.69097	0.0908426	0.719626	Cx3cr1WT-Cx3cr1KO	chr11	106757422	106766168	+	847.473	non-coding (NR_073165, exon 6 of 10)	non-coding (NR_073165, exon 6 of 10)	10569	NM_001033435	380732	Mm.343952	NM_001033435	ENSMUSG00000040528	Milr1	Allergin-1|Gm885|Mca32	mast cell immunoglobulin like receptor 1	protein-coding
Merged-chr5-121452538-2	1413.29	-0.0910268	0.174844	-0.520616	0.602634	0.956238	Cx3cr1WT-Cx3cr1KO	chr5	121448965	121455594	+	846.825	promoter-TSS (NM_029912)	promoter-TSS (NM_029912)	195	NM_026129	67397	Mm.154570	NM_026129	ENSMUSG00000029616	Erp29	1200015M03Rik|2810446M09Rik|AW209030|Erp28|Erp31|PDI-Db	endoplasmic reticulum protein 29	protein-coding
Merged-chr14-31182921-2	1269.8	0.0745928	0.192634	0.387226	0.698589	0.968769	Cx3cr1WT-Cx3cr1KO	chr14	31179858	31186194	+	846.275	TTS (NM_001347583)	TTS (NM_001347583)	-14385	NM_138672	192187	Mm.220821	NM_138672	ENSMUSG00000042286	Stab1	FEEL-1|FELE-1|MFEEL-1|MS-1|STAB-1|mKIAA0246	stabilin 1	protein-coding
Merged-chr6-31117727-6	4570.04	-0.221763	0.206534	-1.07374	0.282941	0.883807	Cx3cr1WT-Cx3cr1KO	chr6	31105881	31128854	+	846.172	intron (NR_110471, intron 3 of 3)	intron (NR_110471, intron 3 of 3)	-54274	NR_029532	387223		NR_029532	ENSMUSG00000065604	Mir29b-1	Mirn29b|Mirn29b-1|mir-29b-1	microRNA 29b-1	ncRNA
Merged-chr5-140609026-2	1312.51	-0.00846825	0.183006	-0.0462729	0.963093	0.997592	Cx3cr1WT-Cx3cr1KO	chr5	140606456	140612328	+	845.25	intron (NM_008494, intron 1 of 7)	intron (NM_008494, intron 1 of 7)	2051	NM_008494	16848	Mm.12834	NM_008494	ENSMUSG00000029570	Lfng	AW061165	LFNG O-fucosylpeptide 3-beta-N-acetylglucosaminyltransferase	protein-coding
Merged-chr6-51469177-2	1283.66	-0.132566	0.160009	-0.828492	0.407392	0.917336	Cx3cr1WT-Cx3cr1KO	chr6	51466381	51471783	+	843.575	intron (NM_016806, intron 1 of 10)	CpG	812	NR_104468	53379	Mm.155896	NM_016806	ENSMUSG00000004980	Hnrnpa2b1	9130414A06Rik|Hnrpa2|Hnrpa2b1|hnrnp-A	heterogeneous nuclear ribonucleoprotein A2/B1	protein-coding
Merged-chr7-30416434-5	3131.88	-0.211367	0.177165	-1.19305	0.23285	0.866096	Cx3cr1WT-Cx3cr1KO	chr7	30410663	30424643	+	843.41	TTS (NM_011662)	TTS (NM_011662)	2201	NM_011827	23900	Mm.379050	NM_011827	ENSMUSG00000064109	Hcst	DAP10|KAP10	hematopoietic cell signal transducer	protein-coding
Merged-chr7-75701936-2	1480.19	-0.0485334	0.257182	-0.188712	0.850318	0.988606	Cx3cr1WT-Cx3cr1KO	chr7	75698203	75706049	+	842.125	intron (NM_029332, intron 16 of 36)	intron (NM_029332, intron 16 of 36)	-146212	NM_001122780	207952	Mm.206223	NM_029652	ENSMUSG00000055652	Klhl25	2810402K13Rik|BC027373|Enc-1	kelch-like 25	protein-coding
Merged-chr3-108297844-2	1227.26	-0.241073	0.206555	-1.16711	0.243166	0.86884	Cx3cr1WT-Cx3cr1KO	chr3	108293551	108301661	+	841.475	intron (NM_019972, intron 1 of 19)	MER2|DNA|TcMar-Tigger	13542	NM_019972	20661	Mm.157119	NM_019972	ENSMUSG00000068747	Sort1	2900053A11Rik|AI852375|Ntr3|Ntsr3	sortilin 1	protein-coding
Merged-chr12-113427593-2	1472.11	0.108166	0.158169	0.683863	0.494062	0.940098	Cx3cr1WT-Cx3cr1KO	chr12	113423079	113432095	+	840.5	Intergenic	Intergenic	-61978	NM_001009545	238405	Mm.442216	NM_001009545	ENSMUSG00000051804	Adam6b	4930523C11Rik	a disintegrin and metallopeptidase domain 6B	protein-coding
Merged-chr19-10028473-4	3145.29	-0.104693	0.191222	-0.547494	0.584039	0.954934	Cx3cr1WT-Cx3cr1KO	chr19	10017209	10034143	+	840.171	intron (NR_153790, intron 1 of 10)	intron (NR_153790, intron 1 of 10)	7482	NM_001347430	74760	Mm.281969	NM_144538	ENSMUSG00000024663	Rab3il1	1200014K04Rik|AI115013|C76746|Rab3ail1	RAB3A interacting protein (rabin3)-like 1	protein-coding
Merged-chr2-163642007-3	2718	-0.059699	0.251582	-0.237294	0.812429	0.986587	Cx3cr1WT-Cx3cr1KO	chr2	163635887	163650482	+	839.878	intron (NM_012032, intron 1 of 9)	RLTR4_Mm|LTR|ERV1	-1666	NR_028113	68386	Mm.410649	NR_028113	ENSMUSG00000058812	0610039K10Rik	-	RIKEN cDNA 0610039K10 gene	ncRNA
Merged-chr17-10394411-3	2341.1	-0.0313816	0.174805	-0.179524	0.857527	0.988806	Cx3cr1WT-Cx3cr1KO	chr17	10388649	10398619	+	839.789	Intergenic	PB1D9|SINE|Alu	-62582	NR_077239	319750	Mm.383485	NR_077237	ENSMUSG00000089633	A230009B12Rik	-	RIKEN cDNA A230009B12 gene	ncRNA
Merged-chr1-171059080-2	1202.78	-0.0875717	0.230686	-0.379614	0.704232	0.9698	Cx3cr1WT-Cx3cr1KO	chr1	171055599	171061884	+	837.675	intron (NM_001356511, intron 1 of 4)	intron (NM_001356511, intron 1 of 4)	653	NM_001356511	14131	Mm.22119	NM_010188	ENSMUSG00000059498	Fcgr3	CD16	Fc receptor, IgG, low affinity III	protein-coding
Merged-chr10-79855823-2	1405.57	-0.0395762	0.177997	-0.222342	0.824048	0.986764	Cx3cr1WT-Cx3cr1KO	chr10	79852084	79859568	+	834.058	promoter-TSS (NR_029447)	promoter-TSS (NR_029447)	-855	NR_029447	414101	Mm.401339	NR_029447	ENSMUSG00000091994	E130317F20Rik	-	RIKEN cDNA E130317F20 gene	ncRNA
Merged-chr17-48347462-2	1210.04	-0.136742	0.181743	-0.752392	0.451815	0.929697	Cx3cr1WT-Cx3cr1KO	chr17	48345158	48349744	+	833.475	intron (NM_031254, intron 1 of 4)	intron (NM_031254, intron 1 of 4)	1050	NM_001272078	83433	Mm.261623	NM_031254	ENSMUSG00000023992	Trem2	TREM-2|Trem2a|Trem2b|Trem2c	triggering receptor expressed on myeloid cells 2	protein-coding
Merged-chr15-78772343-2	1245.73	-0.083534	0.158976	-0.525451	0.59927	0.955936	Cx3cr1WT-Cx3cr1KO	chr15	78769989	78774562	+	831.95	intron (NM_008595, intron 1 of 7)	intron (NM_008595, intron 1 of 7)	1170	NM_008595	17305	Mm.149235	NM_008595	ENSMUSG00000018169	Mfng	AW546563	MFNG O-fucosylpeptide 3-beta-N-acetylglucosaminyltransferase	protein-coding
Merged-chr13-3523447-2	1433	-0.465915	0.233881	-1.9921	0.0463596	0.597121	Cx3cr1WT-Cx3cr1KO	chr13	3518192	3527999	+	831.735	Intergenic	RMER6BA|LTR|ERVK	-14980	NM_008112	14569	Mm.153226	NM_008112	ENSMUSG00000021218	Gdi2	GDI-B|GDIB|Gdi3	guanosine diphosphate (GDP) dissociation inhibitor 2	protein-coding
Merged-chr14-33217163-2	1193.04	-0.226508	0.216207	-1.04764	0.294803	0.886345	Cx3cr1WT-Cx3cr1KO	chr14	33213773	33220250	+	831.6	5' UTR (NM_153800, exon 2 of 11)	5' UTR (NM_153800, exon 2 of 11)	188	NM_153800	239027	Mm.318350	NM_153800	ENSMUSG00000063506	Arhgap22	B230341L19Rik|RHOGAP2|p68RacGAP	Rho GTPase activating protein 22	protein-coding
Merged-chr7-16311168-2	1447.57	-0.36434	0.152145	-2.39469	0.0166346	0.462374	Cx3cr1WT-Cx3cr1KO	chr7	16307254	16315086	+	831.6	intron (NM_133234, intron 1 of 3)	intron (NM_133234, intron 1 of 3)	1587	NM_133234	170770	Mm.7660	NM_133234	ENSMUSG00000002083	Bbc3	PUMA|PUMA/JFY1	BCL2 binding component 3	protein-coding
Merged-chr11-70238003-2	1225.75	0.0525267	0.18382	0.28575	0.775069	0.981771	Cx3cr1WT-Cx3cr1KO	chr11	70235061	70240967	+	831.45	promoter-TSS (NM_001177603)	promoter-TSS (NM_001177603)	-100	NM_145758	104457	Mm.30016	NM_026757	ENSMUSG00000020831	0610010K14Rik	1110020A23Rik|AL033328|AU045833|Bap18	RIKEN cDNA 0610010K14 gene	protein-coding
Merged-chr10-95679215-2	1194.04	-0.222446	0.22531	-0.98729	0.3235	0.895863	Cx3cr1WT-Cx3cr1KO	chr10	95676479	95682952	+	830.6	Intergenic	Intergenic	-115569	NM_001358996	71207	Mm.24397	NM_027722	ENSMUSG00000020029	Nudt4	4933436C10Rik|DIPP-2|DIPP2|DIPP2alpha|DIPP2beta|HDCMB47P	nudix (nucleoside diphosphate linked moiety X)-type motif 4	protein-coding
Merged-chr8-126805234-2	1264.06	-0.181603	0.161933	-1.12147	0.262087	0.876997	Cx3cr1WT-Cx3cr1KO	chr8	126801980	126808502	+	830.125	Intergenic	MLT1B|LTR|ERVL-MaLR	-43779	NR_151740	414091	Mm.240068	NM_001033546		A630001O12Rik	Gm45803	RIKEN cDNA A630001O12 gene	ncRNA
Merged-chr10-84438879-3	2301.03	-0.0737652	0.155147	-0.475453	0.634464	0.959391	Cx3cr1WT-Cx3cr1KO	chr10	84433942	84446491	+	830.108	exon (NM_001004363, exon 1 of 7)	exon (NM_001004363, exon 1 of 7)	255	NM_001004363	77976	Mm.25874	NM_001004363	ENSMUSG00000020032	Nuak1	AU014801|AW494241|B230104P22Rik|Omphk1	NUAK family, SNF1-like kinase, 1	protein-coding
Merged-chr11-68432098-2	1209.18	-0.296109	0.166744	-1.77583	0.0757606	0.68987	Cx3cr1WT-Cx3cr1KO	chr11	68428390	68436204	+	829.75	intron (NM_177320, intron 1 of 18)	intron (NM_177320, intron 1 of 18)	172	NM_177320	320207	Mm.244960	NM_177320	ENSMUSG00000020901	Pik3r5	AV230647|F730038I15Rik|Foap2|p101	phosphoinositide-3-kinase regulatory subunit 5	protein-coding
Merged-chr18-80691268-2	1189.72	-0.341987	0.181271	-1.8866	0.0592137	0.644363	Cx3cr1WT-Cx3cr1KO	chr18	80688493	80694662	+	828.75	intron (NM_198429, intron 2 of 9)	intron (NM_198429, intron 2 of 9)	16596	NM_001164111	18018	Mm.329560	NM_016791	ENSMUSG00000033016	Nfatc1	2210017P03Rik|AI449492|AV076380|NF-ATc|NFAT2|NFATc|Nfatcb	nuclear factor of activated T cells, cytoplasmic, calcineurin dependent 1	protein-coding
Merged-chr11-20741587-2	1293.82	0.14864	0.173754	0.855461	0.392296	0.914382	Cx3cr1WT-Cx3cr1KO	chr11	20738354	20744824	+	828.525	promoter-TSS (NM_001290545)	promoter-TSS (NM_001290545)	-33	NM_181411	216549	Mm.356580	NM_181411	ENSMUSG00000049659	Aftph	-	aftiphilin	protein-coding
Merged-chr2-45108834-3	2809.32	-0.050056	0.153968	-0.325106	0.745101	0.977004	Cx3cr1WT-Cx3cr1KO	chr2	45102753	45119879	+	826.425	promoter-TSS (NR_110571)	promoter-TSS (NR_110571)	178	NR_110572	433424	Mm.441408	NR_110571	ENSMUSG00000052248	Zeb2os	Gm13476|Zeb2nat	zinc finger E-box binding homeobox 2, opposite strand	ncRNA
Merged-chr13-45394508-3	1812.19	-0.209796	0.205109	-1.02285	0.306379	0.890993	Cx3cr1WT-Cx3cr1KO	chr13	45387952	45398064	+	824.533	intron (NM_153789, intron 2 of 6)	intron (NM_153789, intron 2 of 6)	3266	NM_153789	218203	Mm.212855	NM_153789	ENSMUSG00000038175	Mylip	9430057C20Rik|Mir	myosin regulatory light chain interacting protein	protein-coding
Merged-chr8-22807622-2	1240.92	0.0636487	0.176564	0.360485	0.718484	0.971959	Cx3cr1WT-Cx3cr1KO	chr8	22804825	22810180	+	823.5	Intergenic	Intergenic	-1848	NM_001122820	64933	Mm.390023	NM_029505	ENSMUSG00000031539	Ap3m2	5830445E16Rik|AP-3B	adaptor-related protein complex 3, mu 2 subunit	protein-coding
Merged-chr15-86202425-2	1341.37	-0.29961	0.182011	-1.64611	0.0997404	0.73953	Cx3cr1WT-Cx3cr1KO	chr15	86199053	86205710	+	822.508	Intergenic	Intergenic	-12078	NM_145476	223754	Mm.28904	NM_145476	ENSMUSG00000051864	Tbc1d22a	BC023106|D15Ertd781e	TBC1 domain family, member 22a	protein-coding
Merged-chr6-54161333-2	1472	-0.106787	0.209971	-0.50858	0.611047	0.956826	Cx3cr1WT-Cx3cr1KO	chr6	54157086	54165628	+	822.275	intron (NM_001163640, intron 1 of 12)	intron (NM_001163640, intron 1 of 12)	-103501	NM_001311133	69993	Mm.321147	NM_023543	ENSMUSG00000004633	Chn2	1700026N20Rik|4930557O16Rik|ARHGAP3|Bch	chimerin 2	protein-coding
Merged-chr13-5863309-2	1218.37	0.0328089	0.169161	0.193951	0.846214	0.988084	Cx3cr1WT-Cx3cr1KO	chr13	5860299	5866161	+	821.8	intron (NM_011803, intron 1 of 3)	intron (NM_011803, intron 1 of 3)	1741	NM_011803	23849	Mm.275036	NM_011803	ENSMUSG00000000078	Klf6	AI448727|BCD1|C86813|CPBP|Copeb|FM2|FM6|Ierepo1|Ierepo3|R75280|Zf9	Kruppel-like factor 6	protein-coding
Merged-chr14-30627794-4	3411.85	-0.0396527	0.164437	-0.241143	0.809444	0.986587	Cx3cr1WT-Cx3cr1KO	chr14	30616644	30636383	+	818.917	promoter-TSS (NM_011103)	promoter-TSS (NM_011103)	-305	NM_011103	18753	Mm.2314	NM_011103	ENSMUSG00000021948	Prkcd	AI385711|D14Ertd420e|PKC[d]|PKCdelta|Pkcd	protein kinase C, delta	protein-coding
Merged-chr5-125179947-2	1430.98	-0.207958	0.169639	-1.22589	0.22024	0.858059	Cx3cr1WT-Cx3cr1KO	chr5	125175157	125185023	+	818.758	promoter-TSS (NM_001253904)	promoter-TSS (NM_001253904)	-876	NM_001253904	20602	Mm.278646	NM_011424	ENSMUSG00000029478	Ncor2	N-CoR|SMRT|SMRTe	nuclear receptor co-repressor 2	protein-coding
Merged-chr19-10842383-2	1214.47	-0.168871	0.181794	-0.928918	0.352932	0.905791	Cx3cr1WT-Cx3cr1KO	chr19	10839494	10845106	+	818.1	promoter-TSS (NM_023044)	promoter-TSS (NM_023044)	-244	NM_023044	65221	Mm.27387	NM_023044	ENSMUSG00000024737	Slc15a3	Ci1|cI-1	solute carrier family 15, member 3	protein-coding
Merged-chr1-154007092-2	1326.09	-0.207195	0.249549	-0.830277	0.406382	0.917137	Cx3cr1WT-Cx3cr1KO	chr1	154003104	154011736	+	818.05	Intergenic	Intergenic	107491	NM_008131	14645	Mm.210745	NM_008131	ENSMUSG00000026473	Glul	GS|Glns	glutamate-ammonia ligase (glutamine synthetase)	protein-coding
Merged-chr7-92877232-2	1337.45	-0.308566	0.15162	-2.03513	0.0418382	0.582405	Cx3cr1WT-Cx3cr1KO	chr7	92873635	92880705	+	817.633	intron (NM_028243, intron 1 of 8)	B4A|SINE|B4	1917	NM_028243	72461	Mm.389969	NM_028243	ENSMUSG00000061119	Prcp	2510048K03Rik|2610104A14Rik|AI451719|HUMPCP|PCP	prolylcarboxypeptidase (angiotensinase C)	protein-coding
Merged-chr6-120467799-3	2100.37	-0.362022	0.161691	-2.23897	0.0251579	0.507254	Cx3cr1WT-Cx3cr1KO	chr6	120462992	120475225	+	816.475	intron (NM_008359, intron 1 of 12)	B1_Mus2|SINE|Alu	5911	NM_008359	16172	Mm.4481	NM_008359	ENSMUSG00000002897	Il17ra	AW538159|Cdw217|Il17r|VDw217	interleukin 17 receptor A	protein-coding
Merged-chr5-137631542-3	1828.97	-0.0974226	0.145848	-0.667975	0.504149	0.942571	Cx3cr1WT-Cx3cr1KO	chr5	137626666	137634145	+	816.4	intron (NR_033148, intron 1 of 21)	intron (NR_033148, intron 1 of 21)	1282	NR_033148	100316903	Mm.200763	NR_033148		Gm20605	Lrch4-sap25	predicted gene 20605	ncRNA
Merged-chr10-51454124-2	1157.15	-0.0442706	0.229206	-0.193147	0.846844	0.988084	Cx3cr1WT-Cx3cr1KO	chr10	51450981	51457283	+	815.75	Intergenic	Intergenic	-26480	NM_008147	14727	Mm.439661	NM_008147	ENSMUSG00000112023	Lilr4b	Gp49a|gp49	leukocyte immunoglobulin-like receptor, subfamily B, member 4B	protein-coding
Merged-chr13-117033836-2	1211.9	0.0863842	0.170052	0.507988	0.611462	0.956826	Cx3cr1WT-Cx3cr1KO	chr13	117030611	117037011	+	815.575	Intergenic	Intergenic	-8295	NM_001081009	52552	Mm.274466	NM_027272	ENSMUSG00000021725	Parp8	2810430O08Rik|ARTD16|D13Ertd275e	poly (ADP-ribose) polymerase family, member 8	protein-coding
Merged-chr6-146208121-3	1756.16	-0.206381	0.20473	-1.00806	0.313424	0.892376	Cx3cr1WT-Cx3cr1KO	chr6	146204668	146213662	+	814.933	intron (NM_019923, intron 45 of 56)	intron (NM_019923, intron 45 of 56)	275043	NM_010656	16651	Mm.49689	NM_010656	ENSMUSG00000030255	Sspn	Krag	sarcospan	protein-coding
Merged-chr9-59542342-2	1348.34	-0.137297	0.181019	-0.758464	0.448173	0.929012	Cx3cr1WT-Cx3cr1KO	chr9	59538577	59546400	+	812.683	intron (NM_010421, intron 1 of 13)	B1_Mus1|SINE|Alu	2948	NM_010421	15211	Mm.2284	NM_010421	ENSMUSG00000025232	Hexa	Hex-1	hexosaminidase A	protein-coding
Merged-chr12-8433830-2	1455.45	-0.137112	0.196015	-0.699498	0.484241	0.937977	Cx3cr1WT-Cx3cr1KO	chr12	8429239	8438797	+	812.275	Intergenic	B4|SINE|B4	65991	NM_007483	11852	Mm.687	NM_007483	ENSMUSG00000054364	Rhob	AA017882|Arh6|Arhb	ras homolog family member B	protein-coding
Merged-chr13-97187138-6	8335.19	-0.137302	0.230576	-0.595472	0.551528	0.949441	Cx3cr1WT-Cx3cr1KO	chr13	97169239	97210449	+	811.846	intron (NM_010422, intron 3 of 13)	intron (NM_010422, intron 3 of 13)	8513	NM_010422	15212	Mm.27816	NM_010422	ENSMUSG00000021665	Hexb	-	hexosaminidase B	protein-coding
Merged-chr18-36700066-2	1187.09	0.0326692	0.207276	0.157612	0.874762	0.990499	Cx3cr1WT-Cx3cr1KO	chr18	36696791	36702842	+	810.275	Intergenic	Intergenic	-3891	NM_172831	240216	Mm.252323	NM_172831	ENSMUSG00000044719	E230025N22Rik	EG240216	Riken cDNA E230025N22 gene	protein-coding
Merged-chr5-140769536-3	2112.89	-0.2068	0.220186	-0.939206	0.347625	0.904024	Cx3cr1WT-Cx3cr1KO	chr5	140762016	140777066	+	807.05	intron (NM_010302, intron 2 of 3)	intron (NM_010302, intron 2 of 3)	45414	NM_173405	231842	Mm.491298	NM_173405	ENSMUSG00000050022	Amz1	5330426I05|6530401C20Rik	archaelysin family metallopeptidase 1	protein-coding
Merged-chr3-52103065-2	1215.66	0.135364	0.177048	0.764559	0.444534	0.928102	Cx3cr1WT-Cx3cr1KO	chr3	52100352	52105792	+	806.4	intron (NM_001004176, intron 1 of 4)	CpG	1934	NM_001004176	433586	Mm.234972	NM_001004176	ENSMUSG00000061143	Maml3	AV234550|BC049812|Mam-2|mKIAA1816	mastermind like transcriptional coactivator 3	protein-coding
Merged-chr6-120955307-2	1184.48	-0.187992	0.176028	-1.06797	0.285536	0.883807	Cx3cr1WT-Cx3cr1KO	chr6	120952225	120958298	+	804.9	intron (NM_001270475, intron 27 of 31)	intron (NM_001270475, intron 27 of 31)	-3583	NR_138099	215458	Mm.122399	NR_138099		LOC215458	-	uncharacterized LOC215458	ncRNA
Merged-chr4-154928175-2	1288.88	-0.160056	0.239707	-0.667713	0.504317	0.942641	Cx3cr1WT-Cx3cr1KO	chr4	154925457	154930865	+	803.983	promoter-TSS (NM_178931)	promoter-TSS (NM_178931)	-84	NM_178931	230979	Mm.215147	NM_178931	ENSMUSG00000042333	Tnfrsf14	Atar|HveA|Hvem|Tnfrs14	tumor necrosis factor receptor superfamily, member 14 (herpesvirus entry mediator)	protein-coding
Merged-chr2-160744757-3	1383.74	-0.137195	0.194055	-0.706989	0.479573	0.936996	Cx3cr1WT-Cx3cr1KO	chr2	160739720	160747328	+	803.283	intron (NM_021280, intron 2 of 33)	intron (NM_021280, intron 2 of 33)	12214	NM_021280	18803	Mm.44463	NM_021280	ENSMUSG00000016933	Plcg1	AI894140|Cded|Plc-1|Plc-gamma1|Plcg-1	phospholipase C, gamma 1	protein-coding
Merged-chr17-48409143-2	1191.34	-0.0282896	0.201184	-0.140616	0.888174	0.990692	Cx3cr1WT-Cx3cr1KO	chr17	48406229	48411911	+	803.05	promoter-TSS (NM_001357903)	promoter-TSS (NM_001357903)	750	NM_001110832	18044	Mm.4929	NM_010913	ENSMUSG00000023994	Nfya	AA407810|Cbf-b|SEZ-10|SEZ10	nuclear transcription factor-Y alpha	protein-coding
Merged-chr12-99307428-2	1327.17	-0.0857506	0.24343	-0.352259	0.724644	0.973445	Cx3cr1WT-Cx3cr1KO	chr12	99302997	99312346	+	802.308	intron (NM_183186, intron 3 of 5)	B2_Mm2|SINE|B2	142403	NM_183186	71375	Mm.341972	NM_183186	ENSMUSG00000033713	Foxn3	5430426H20Rik|AA589593|AW556347|Ches1|Ches1l|HTLFL1	forkhead box N3	protein-coding
Merged-chr14-66871116-3	1804.25	-0.135881	0.145737	-0.93237	0.351145	0.904573	Cx3cr1WT-Cx3cr1KO	chr14	66866230	66876702	+	801.95	TTS (NM_001034881)	TTS (NM_001034881)	2616	NM_001034881	432870	Mm.425890	NM_001034881	ENSMUSG00000075553	Gm5464	EG432870	predicted gene 5464	protein-coding
Merged-chr10-126501017-2	1322.59	0.165862	0.274242	0.604801	0.545311	0.949405	Cx3cr1WT-Cx3cr1KO	chr10	126497057	126504688	+	801.325	Intergenic	Intergenic	209519	NR_105841	102465224		NR_105841	ENSMUSG00000098756	Mir378d	Gm27650|mmu-mir-378d	microRNA 378d	ncRNA
Merged-chr15-27725132-2	1153.96	-0.0985474	0.200329	-0.491927	0.622771	0.95766	Cx3cr1WT-Cx3cr1KO	chr15	27723201	27727123	+	800.2	Intergenic	Intergenic	-43620	NM_001242423	223433	Mm.266485	NM_198301	ENSMUSG00000056069	Fam105a	9830126M18	family with sequence similarity 105, member A	protein-coding
Merged-chr4-144906328-2	1435.73	-0.0899637	0.200978	-0.44763	0.65442	0.962569	Cx3cr1WT-Cx3cr1KO	chr4	144902026	144910393	+	799.282	intron (NM_001357274, intron 2 of 6)	intron (NM_001357274, intron 2 of 6)	13072	NM_001357277	20148	Mm.14063	NM_011303	ENSMUSG00000066026	Dhrs3	Rsdr1|retSDR1	dehydrogenase/reductase (SDR family) member 3	protein-coding
Merged-chr4-149702228-4	2484.73	-0.0449131	0.227363	-0.19754	0.843405	0.987935	Cx3cr1WT-Cx3cr1KO	chr4	149695697	149708042	+	799.213	promoter-TSS (NM_001029837)	promoter-TSS (NM_001029837)	-240	NM_001029837	18707	Mm.229108	NM_008840	ENSMUSG00000039936	Pik3cd	2410099E07Rik|2610208K16Rik|AW545373|p110delta	phosphatidylinositol-4,5-bisphosphate 3-kinase catalytic subunit delta	protein-coding
Merged-chr19-3936636-2	1160.13	-0.209657	0.202402	-1.03585	0.300274	0.887892	Cx3cr1WT-Cx3cr1KO	chr19	3934206	3939090	+	798.45	intron (NM_019449, intron 3 of 10)	intron (NM_019449, intron 3 of 10)	1462	NM_001161428	54445	Mm.262094	NM_019449	ENSMUSG00000036908	Unc93b1	Unc-93B1|Unc93b	unc-93 homolog B1 (C. elegans)	protein-coding
Merged-chr4-117123459-3	2234.26	-0.220259	0.183361	-1.20123	0.229662	0.862583	Cx3cr1WT-Cx3cr1KO	chr4	117119435	117128684	+	798.294	intron (NR_024078, intron 2 of 6)	intron (NR_024078, intron 2 of 6)	1666	NR_024078	78611	Mm.446227	NM_001033187		Btbd19	9530048O09Rik|BB115071	BTB (POZ) domain containing 19	ncRNA
Merged-chr1-36262980-2	1174.69	-0.0541584	0.197356	-0.27442	0.783762	0.982691	Cx3cr1WT-Cx3cr1KO	chr1	36259414	36266793	+	797.675	Intergenic	B1F|SINE|Alu	10322	NM_153408	214854	Mm.389110	NM_153408	ENSMUSG00000047180	Neurl3	2010300P06Rik|Lincr	neuralized E3 ubiquitin protein ligase 3	protein-coding
Merged-chr4-115838862-2	1126.61	-0.103013	0.235804	-0.436859	0.662214	0.963977	Cx3cr1WT-Cx3cr1KO	chr4	115835440	115842894	+	797.4	promoter-TSS (NM_021461)	promoter-TSS (NM_021461)	-31	NM_001285488	17346	Mm.209327	NM_021461	ENSMUSG00000028708	Mknk1	2410048M24Rik|Mnk1	MAP kinase-interacting serine/threonine kinase 1	protein-coding
Merged-chr1-131524649-2	1582.54	0.101304	0.146461	0.691677	0.48914	0.938804	Cx3cr1WT-Cx3cr1KO	chr1	131519820	131529512	+	797.114	intron (NM_001081011, intron 2 of 22)	intron (NM_001081011, intron 2 of 22)	2695	NM_001081011	14270	Mm.276259	NM_019520	ENSMUSG00000026425	Srgap2	9930124L22Rik|AI448945|FBP2|Fnbp2|srGAP3	SLIT-ROBO Rho GTPase activating protein 2	protein-coding
Merged-chr10-42273479-3	1982.72	-0.0817294	0.148081	-0.551923	0.581001	0.954302	Cx3cr1WT-Cx3cr1KO	chr10	42266879	42279163	+	796.875	intron (NM_019740, intron 2 of 3)	intron (NM_019740, intron 2 of 3)	3721	NM_019740	56484	Mm.338613	NM_019740	ENSMUSG00000048756	Foxo3	1110048B16Rik|2010203A17Rik|C76856|FKHRL1|Fkhr2|Foxo3a	forkhead box O3	protein-coding
Merged-chr1-54912677-2	1311.85	-0.470427	0.243141	-1.93479	0.0530158	0.623342	Cx3cr1WT-Cx3cr1KO	chr1	54908474	54916550	+	796.613	intron (NM_001081433, intron 1 of 27)	intron (NM_001081433, intron 1 of 27)	13875	NM_001081433	329154	Mm.397910	NM_001081433	ENSMUSG00000052331	Ankrd44	4930444A19Rik|A130096K20|E130014H08Rik|PP6-ARS-B	ankyrin repeat domain 44	protein-coding
Merged-chr16-22441668-2	1899.71	-0.0986088	0.225681	-0.436938	0.662156	0.963977	Cx3cr1WT-Cx3cr1KO	chr16	22436052	22446716	+	795.575	Intergenic	Intergenic	-1814	NM_023794	104156	Mm.155708	NM_023794	ENSMUSG00000013089	Etv5	1110005E01Rik|8430401F14Rik|ERM	ets variant 5	protein-coding
Merged-chr10-60747224-5	3674.11	0.00328911	0.169458	0.0194096	0.984514	0.99903	Cx3cr1WT-Cx3cr1KO	chr10	60732670	60754239	+	795.514	intron (NM_023596, intron 2 of 5)	PB1D10|SINE|Alu	9328	NM_023596	71279	Mm.284462	NM_023596	ENSMUSG00000020100	Slc29a3	4933435C21Rik|AW987637|Ent3	solute carrier family 29 (nucleoside transporters), member 3	protein-coding
Merged-chr9-57074733-2	1506.21	-0.000996287	0.173051	-0.00575718	0.995406	0.999153	Cx3cr1WT-Cx3cr1KO	chr9	57071442	57078416	+	794.362	TTS (NR_152107)	TTS (NR_152107)	1120	NR_152107	72588	Mm.70350	NR_152107		2700012I20Rik	-	RIKEN cDNA 2700012I20 gene	ncRNA
Merged-chr6-85371378-2	1428.28	0.130919	0.175867	0.74442	0.456622	0.930824	Cx3cr1WT-Cx3cr1KO	chr6	85366826	85375555	+	793.85	intron (NM_001003955, intron 1 of 5)	intron (NM_001003955, intron 1 of 5)	3444	NM_177466	52055	Mm.220334	NM_177466	ENSMUSG00000051343	Rab11fip5	9130206P09Rik|C75969|D6Ertd32e|GAF1|RIP11	RAB11 family interacting protein 5 (class I)	protein-coding
Merged-chr5-137747802-2	1458.5	-0.0175034	0.200871	-0.0871373	0.930562	0.993421	Cx3cr1WT-Cx3cr1KO	chr5	137744976	137751418	+	793.192	intron (NM_023910, intron 2 of 4)	intron (NM_023910, intron 2 of 4)	2228	NM_029805	78829	Mm.286399	NM_023910	ENSMUSG00000029723	Tsc22d4	0610009M14Rik|1700023B23Rik|AI415410|Thg-1pit|Tilz2	TSC22 domain family, member 4	protein-coding
Merged-chr5-134614049-2	1411.87	-0.10338	0.216739	-0.476978	0.633378	0.959391	Cx3cr1WT-Cx3cr1KO	chr5	134610770	134617090	+	792.337	intron (NM_020044, intron 1 of 12)	intron (NM_020044, intron 1 of 12)	1095	NM_022964	56743	Mm.391375	NM_020044	ENSMUSG00000040751	Lat2	AW125574|LAB|NTAL|WSCR5|Wbscr15|Wbscr5	linker for activation of T cells family, member 2	protein-coding
Merged-chr11-116130642-2	925.054	-0.165507	0.212218	-0.779891	0.435455	0.927044	Cx3cr1WT-Cx3cr1KO	chr11	116128866	116132468	+	792.1	exon (NM_178802, exon 1 of 6)	exon (NM_178802, exon 1 of 6)	461	NM_178802	338364	Mm.439976	NM_178802	ENSMUSG00000054517	Trim65	4732463G12Rik	tripartite motif-containing 65	protein-coding
Merged-chr9-124424709-2	1186.48	-0.11239	0.152507	-0.736949	0.461153	0.932065	Cx3cr1WT-Cx3cr1KO	chr9	124422477	124427080	+	791.9	TTS (NR_027950)	TTS (NR_027950)	991	NR_015516	75135	Mm.476814	NR_015516		4930526I15Rik	1600027J15Rik	RIKEN cDNA 4930526I15 gene	ncRNA
Merged-chr7-135654975-3	1952.23	-0.26111	0.161584	-1.61594	0.106108	0.750094	Cx3cr1WT-Cx3cr1KO	chr7	135648112	135658908	+	789.894	intron (NM_001316681, intron 2 of 17)	intron (NM_001316681, intron 2 of 17)	-1196	NR_015548	67765	Mm.445272	NR_015548	ENSMUSG00000097471	5830432E09Rik	-	RIKEN cDNA 5830432E09 gene	ncRNA
Merged-chr5-138260776-4	2337.72	-0.0812439	0.163032	-0.498332	0.61825	0.957217	Cx3cr1WT-Cx3cr1KO	chr5	138254964	138266717	+	788.888	exon (NM_153161, exon 9 of 11)	exon (NM_153161, exon 9 of 11)	-3205	NR_045821	69004	Mm.439868	NR_045821	ENSMUSG00000085227	6330418K02Rik	-	RIKEN cDNA 6330418K02 gene	ncRNA
Merged-chr11-70804785-2	870.372	-0.0161924	0.24346	-0.0665095	0.946972	0.99554	Cx3cr1WT-Cx3cr1KO	chr11	70802512	70807080	+	788.575	intron (NM_001045526, intron 1 of 4)	MamTip2|DNA|hAT-Tip100	7765	NM_001045526	327957	Mm.164325	NM_001045526	ENSMUSG00000057135	Scimp	A430084P05Rik	SLP adaptor and CSK interacting membrane protein	protein-coding
Merged-chr5-35728810-2	1004.32	-0.212213	0.170744	-1.24287	0.213916	0.856696	Cx3cr1WT-Cx3cr1KO	chr5	35726358	35730754	+	788.25	intron (NM_001359895, intron 1 of 17)	intron (NM_001359895, intron 1 of 17)	720	NM_194344	231147	Mm.290429	NM_194344	ENSMUSG00000036553	Sh3tc1	4631428G15|BC024909	SH3 domain and tetratricopeptide repeats 1	protein-coding
Merged-chr11-120628226-3	2239.74	-0.122423	0.187826	-0.651788	0.514538	0.945019	Cx3cr1WT-Cx3cr1KO	chr11	120624092	120634480	+	786.811	exon (NM_010756, exon 3 of 3)	exon (NM_010756, exon 3 of 3)	4261	NM_010756	17134	Mm.268010	NM_010756	ENSMUSG00000051510	Mafg	AA545192|C630022N07Rik	v-maf musculoaponeurotic fibrosarcoma oncogene family, protein G (avian)	protein-coding
Merged-chr3-96220947-2	1150.94	-0.109592	0.166159	-0.659561	0.509535	0.944438	Cx3cr1WT-Cx3cr1KO	chr3	96218670	96223329	+	786.6	promoter-TSS (NM_175662)	promoter-TSS (NM_175662)	-73	NM_178214	319190	Mm.439791	NM_178214	ENSMUSG00000068854	Hist2h2be	AV127319|H2b-613|T25626	histone cluster 2, H2be	protein-coding
Merged-chr15-64085573-3	1898.56	-0.354857	0.211994	-1.6739	0.0941507	0.726667	Cx3cr1WT-Cx3cr1KO	chr15	64081569	64092065	+	785.689	TTS (NM_001276462)	TTS (NM_001276462)	-26369	NM_001360037	223601	Mm.246108	NM_144846	ENSMUSG00000022378	Fam49b	0910001A06Rik|AW122079	family with sequence similarity 49, member B	protein-coding
Merged-chr3-131639379-3	1750.47	-0.0171548	0.167669	-0.102313	0.918508	0.993421	Cx3cr1WT-Cx3cr1KO	chr3	131635950	131645483	+	785.317	intron (NM_001289479, intron 13 of 13)	intron (NM_001289479, intron 13 of 13)	74684	NM_001289477	23971	Mm.244912	NM_011863	ENSMUSG00000028032	Papss1	AI325286|Asapk|SK1	3'-phosphoadenosine 5'-phosphosulfate synthase 1	protein-coding
Merged-chr18-80701281-4	2557.2	-0.302636	0.161071	-1.8789	0.0602587	0.647398	Cx3cr1WT-Cx3cr1KO	chr18	80695666	80710573	+	784.621	intron (NM_198429, intron 1 of 9)	intron (NM_198429, intron 1 of 9)	5054	NM_001164111	18018	Mm.329560	NM_016791	ENSMUSG00000033016	Nfatc1	2210017P03Rik|AI449492|AV076380|NF-ATc|NFAT2|NFATc|Nfatcb	nuclear factor of activated T cells, cytoplasmic, calcineurin dependent 1	protein-coding
Merged-chr15-78899734-2	1163.3	0.0577356	0.20169	0.286258	0.77468	0.981771	Cx3cr1WT-Cx3cr1KO	chr15	78897647	78901803	+	784.225	promoter-TSS (NM_001316686)	promoter-TSS (NM_001316686)	-43	NR_133564	20401	Mm.4462	NM_009164	ENSMUSG00000022436	Sh3bp1	3BP-1	SH3-domain binding protein 1	protein-coding
Merged-chr16-11315432-2	1281.77	-0.12459	0.231808	-0.53747	0.590943	0.955132	Cx3cr1WT-Cx3cr1KO	chr16	11311980	11319000	+	783.058	intron (NM_011608, intron 2 of 2)	ID_B1|SINE|B4	1681	NM_011608	21935	Mm.12935	NM_011608	ENSMUSG00000022496	Tnfrsf17	BCM|BCMA|Tnfrsf13|Tnfrsf13a	tumor necrosis factor receptor superfamily, member 17	protein-coding
Merged-chr6-129235545-2	1314.55	0.0393996	0.237782	0.165696	0.868396	0.989614	Cx3cr1WT-Cx3cr1KO	chr6	129231385	129239247	+	782.583	intron (NR_040268, intron 2 of 3)	intron (NR_040268, intron 2 of 3)	2729	NR_040265	76432	Mm.261738	NR_040265	ENSMUSG00000097354	2310001H17Rik	AI646108	RIKEN cDNA 2310001H17 gene	ncRNA
Merged-chr9-57819481-2	1111.29	-0.201298	0.224214	-0.897794	0.369295	0.910594	Cx3cr1WT-Cx3cr1KO	chr9	57816149	57822645	+	779.575	intron (NM_019689, intron 1 of 7)	B3A|SINE|B2	14837	NM_019689	56380	Mm.425588	NM_019689	ENSMUSG00000004661	Arid3b	Bdp|Dri2	AT rich interactive domain 3B (BRIGHT-like)	protein-coding
Merged-chr7-132713581-2	1172.25	0.040733	0.161552	0.252135	0.800937	0.985629	Cx3cr1WT-Cx3cr1KO	chr7	132710993	132716127	+	778.975	3' UTR (NM_175268, exon 5 of 5)	3' UTR (NM_175268, exon 5 of 5)	63356	NM_001347630	77938	Mm.225649	NM_175268	ENSMUSG00000030956	Fam53b	A930008G19Rik|mKIAA0140	family with sequence similarity 53, member B	protein-coding
Merged-chr11-75195553-2	1158.14	-0.178692	0.174473	-1.02418	0.305748	0.890574	Cx3cr1WT-Cx3cr1KO	chr11	75192643	75198575	+	778.3	intron (NM_177708, intron 1 of 1)	intron (NM_177708, intron 1 of 1)	1616	NM_177708	237847	Mm.82661	NM_177708	ENSMUSG00000045287	Rtn4rl1	Ngr3|Ngrh2|Ngrl2	reticulon 4 receptor-like 1	protein-coding
Merged-chr18-68157386-2	1908.43	-0.151867	0.259913	-0.584298	0.55902	0.949976	Cx3cr1WT-Cx3cr1KO	chr18	68152267	68162605	+	778.11	intron (NM_172631, intron 3 of 5)	intron (NM_172631, intron 3 of 5)	-70510	NM_001357444	52662	Mm.440183	NM_172631	ENSMUSG00000024544	Ldlrad4	8230401C20Rik|A430083H02|A430108L08Rik|C18orf1|D18Ertd653e|D330030L18Rik	low density lipoprotein receptor class A domain containing 4	protein-coding
Merged-chr15-73729312-3	2208.85	-0.0492971	0.181313	-0.271889	0.785707	0.983226	Cx3cr1WT-Cx3cr1KO	chr15	73723817	73735538	+	777.117	intron (NM_001166388, intron 1 of 5)	intron (NM_001166388, intron 1 of 5)	4747	NM_001166388	19245	Mm.390807	NM_008975	ENSMUSG00000059895	Ptp4a3	AV088979|Prl-3|pPtp4a3	protein tyrosine phosphatase 4a3	protein-coding
Merged-chr1-191327689-2	1324.25	-0.165137	0.182415	-0.905285	0.365315	0.909341	Cx3cr1WT-Cx3cr1KO	chr1	191324223	191330717	+	775.823	intron (NM_025864, intron 1 of 7)	intron (NM_025864, intron 1 of 7)	1505	NM_025864	66950	Mm.236300	NM_025864	ENSMUSG00000026627	Tmem206	2310028N02Rik|AI118576	transmembrane protein 206	protein-coding
Merged-chr6-86526391-2	1201.48	0.221933	0.151925	1.46081	0.144068	0.796727	Cx3cr1WT-Cx3cr1KO	chr6	86523638	86528972	+	775.425	promoter-TSS (NM_011865)	promoter-TSS (NM_011865)	-116	NM_011865	23983	Mm.274146	NM_011865	ENSMUSG00000051695	Pcbp1	WBP17|[a]CP-1|alphaCP-1|hnRNP E1|hnRNP-E1	poly(rC) binding protein 1	protein-coding
Merged-chr10-51528355-2	1317.15	-0.00490934	0.206475	-0.0237769	0.981031	0.99878	Cx3cr1WT-Cx3cr1KO	chr10	51524403	51531862	+	773.35	Intergenic	MuRRS4-int|LTR|ERV1	37234	NM_013532	14728	Mm.34408	NM_013532	ENSMUSG00000062593	Lilrb4a	CD85K|Gp49b|HM18|ILT3|LIR-5|Lilrb4|gp49	leukocyte immunoglobulin-like receptor, subfamily B, member 4A	protein-coding
Merged-chr16-15888868-2	1179.1	-0.0436589	0.172237	-0.253482	0.799896	0.985629	Cx3cr1WT-Cx3cr1KO	chr16	15886073	15891696	+	773.175	TTS (NM_146068)	TTS (NM_146068)	1598	NM_007679	12609	Mm.347407	NM_007679	ENSMUSG00000071637	Cebpd	c/EBPdelta	CCAAT/enhancer binding protein (C/EBP), delta	protein-coding
Merged-chr12-111670903-2	1140.76	-0.0942259	0.151599	-0.621548	0.534239	0.949405	Cx3cr1WT-Cx3cr1KO	chr12	111668235	111673661	+	773.05	exon (NM_021273, exon 5 of 8)	exon (NM_021273, exon 5 of 8)	1390	NM_021273	12709	Mm.16831	NM_021273	ENSMUSG00000001270	Ckb	B-CK|Bck|CPK-B|Ck-3|Ck3|Ckbb	creatine kinase, brain	protein-coding
Merged-chr3-28030062-2	1368.07	-0.119183	0.233448	-0.510532	0.609679	0.956826	Cx3cr1WT-Cx3cr1KO	chr3	28024787	28034819	+	771.475	intron (NM_008875, intron 5 of 25)	intron (NM_008875, intron 5 of 25)	45632	NM_008875	18805	Mm.212039	NM_008875	ENSMUSG00000027695	Pld1	AA536939|C85393|Pld1a|Pld1b|mPLD1	phospholipase D1	protein-coding
Merged-chr1-181234748-3	1851.2	-0.10556	0.206887	-0.510229	0.609891	0.956826	Cx3cr1WT-Cx3cr1KO	chr1	181229752	181238444	+	771.017	Intergenic	Intergenic	-22120	NM_145514	226757	Mm.289082	NM_145514	ENSMUSG00000038733	Wdr26	1600024A01Rik|AA693241|AI447817|AU044014|C77982|Gid7	WD repeat domain 26	protein-coding
Merged-chr8-83439609-2	1268.83	-0.194944	0.222195	-0.877354	0.380295	0.912101	Cx3cr1WT-Cx3cr1KO	chr8	83435757	83443392	+	768.967	intron (NM_001039137, intron 1 of 3)	L1_Mm|LINE|L1	3088	NM_001285992	56367	Mm.246911	NM_019708	ENSMUSG00000063253	Scoc	0610011C06Rik|2810002J11Rik|AA415030|SCOCO	short coiled-coil protein	protein-coding
Merged-chr11-51921037-3	2454	-0.251115	0.229562	-1.09389	0.274004	0.883109	Cx3cr1WT-Cx3cr1KO	chr11	51914682	51928608	+	768.133	Intergenic	Intergenic	-45986	NM_029976	52626	Mm.289456	NM_029976	ENSMUSG00000020392	Cdkn2aipnl	A430101B06Rik|AA409260|D11Ertd497e|MNCb-1520	CDKN2A interacting protein N-terminal like	protein-coding
Merged-chr1-55028130-2	1279.3	-0.21354	0.170675	-1.25115	0.210879	0.85364	Cx3cr1WT-Cx3cr1KO	chr1	55025095	55030969	+	767.783	promoter-TSS (NM_031179)	promoter-TSS (NM_031179)	-554	NM_031179	81898	Mm.279736	NM_031179	ENSMUSG00000025982	Sf3b1	155kDa|2810001M05Rik|AA409119|Prp10|SAP155|SF3b155|TA-8|Targ4	splicing factor 3b, subunit 1	protein-coding
Merged-chr17-86963150-2	1111.35	-0.184469	0.2154	-0.8564	0.391777	0.914382	Cx3cr1WT-Cx3cr1KO	chr17	86959739	86966509	+	766.125	promoter-TSS (NM_145491)	promoter-TSS (NM_145491)	13	NM_145491	104215	Mm.826	NM_145491	ENSMUSG00000024143	Rhoq	Arhq|TC10A|Tc10	ras homolog family member Q	protein-coding
Merged-chr11-50226317-2	1380.05	0.0656011	0.172749	0.379748	0.704132	0.9698	Cx3cr1WT-Cx3cr1KO	chr11	50222421	50230279	+	765.783	intron (NM_145926, intron 1 of 14)	intron (NM_145926, intron 1 of 14)	1015	NM_145926	103534	Mm.86759	NM_145926	ENSMUSG00000036620	Mgat4b	AA407995|GnTIVb	mannoside acetylglucosaminyltransferase 4, isoenzyme B	protein-coding
Merged-chr10-121367425-2	1192.13	-0.115742	0.158727	-0.729189	0.465886	0.933275	Cx3cr1WT-Cx3cr1KO	chr10	121364174	121371226	+	765.775	intron (NM_029364, intron 1 of 13)	intron (NM_029364, intron 1 of 13)	2610	NM_029364	75612	Mm.207683	NM_029364	ENSMUSG00000034707	Gns	2610016K11Rik|AU042285|C87209|G6S|N28088	glucosamine (N-acetyl)-6-sulfatase	protein-coding
Merged-chr2-164911900-2	1118.85	-0.174023	0.150941	-1.15292	0.248941	0.870791	Cx3cr1WT-Cx3cr1KO	chr2	164909259	164914555	+	764.875	promoter-TSS (NM_199027)	promoter-TSS (NM_199027)	-157	NM_199027	329559	Mm.330776	NM_199027	ENSMUSG00000039834	Zfp335	1810045J01Rik|NIF-1|Nif1|Znf335	zinc finger protein 335	protein-coding
Merged-chr4-133814641-2	1127.5	-0.0215481	0.161572	-0.133365	0.893904	0.990692	Cx3cr1WT-Cx3cr1KO	chr4	133812222	133817040	+	763.425	Intergenic	Intergenic	60100	NM_001285506	20111	Mm.301827	NM_009097	ENSMUSG00000003644	Rps6ka1	Mapkapk-1a|Rsk|Rsk-1|Rsk1|S6K-alpha-1|p90-Rsk1|p90Rsk1|p90S6K|p90rsk	ribosomal protein S6 kinase polypeptide 1	protein-coding
Merged-chr4-125116682-2	1091.41	-0.330999	0.189423	-1.74741	0.0805664	0.698083	Cx3cr1WT-Cx3cr1KO	chr4	125113606	125119566	+	762.925	Intergenic	Intergenic	11295	NM_153159	230738	Mm.402	NM_153159	ENSMUSG00000042677	Zc3h12a	BC036563|MCPIP|MCPIP-1|Mcpip1|Reg1	zinc finger CCCH type containing 12A	protein-coding
Merged-chr14-25612136-3	2405.75	-0.185626	0.147032	-1.26249	0.206773	0.851844	Cx3cr1WT-Cx3cr1KO	chr14	25604874	25619582	+	762.811	intron (NM_183208, intron 6 of 23)	intron (NM_183208, intron 6 of 23)	8715	NM_001309430	100188919	Mm.473810	NM_001309430		Gm45915	Israa	predicted gene, 45915	protein-coding
Merged-chr12-112761766-2	1128.54	0.0577653	0.184946	0.312337	0.754785	0.978838	Cx3cr1WT-Cx3cr1KO	chr12	112759127	112764232	+	762.2	intron (NM_178911, intron 1 of 10)	intron (NM_178911, intron 1 of 10)	1024	NM_178911	104759	Mm.203915	NM_178911	ENSMUSG00000052160	Pld4	AI132321|thss	phospholipase D family, member 4	protein-coding
Merged-chr18-54989161-2	1333.35	0.07609	0.152904	0.497632	0.618744	0.957217	Cx3cr1WT-Cx3cr1KO	chr18	54984686	54993788	+	762.117	intron (NM_001360787, intron 1 of 8)	intron (NM_001360787, intron 1 of 8)	943	NM_175751	269023	Mm.192984	NM_175751	ENSMUSG00000052713	Zfp608	4932417D18Rik|D430007A19Rik|Znf608	zinc finger protein 608	protein-coding
Merged-chr11-78465771-2	1114.33	-0.136056	0.182966	-0.743615	0.457109	0.931042	Cx3cr1WT-Cx3cr1KO	chr11	78462617	78468983	+	761.45	promoter-TSS (NM_026740)	promoter-TSS (NM_026740)	99	NM_026740	52466	Mm.131618	NM_026740	ENSMUSG00000020829	Slc46a1	1110002C08Rik|D11Ertd18e|HCP1|Pcft	solute carrier family 46, member 1	protein-coding
Merged-chr15-99971881-2	1119.07	-0.143149	0.176456	-0.811244	0.417225	0.921889	Cx3cr1WT-Cx3cr1KO	chr15	99968103	99974797	+	760.825	TTS (NR_028124)	TTS (NR_028124)	-1330	NM_001024526	207214	Mm.28811	NM_001024526	ENSMUSG00000023025	Larp4	DXErtd793|DXErtd793e	La ribonucleoprotein domain family, member 4	protein-coding
Merged-chr18-62045798-2	1331.88	-0.16283	0.153035	-1.06401	0.287326	0.883807	Cx3cr1WT-Cx3cr1KO	chr18	62042266	62049216	+	759.975	Intergenic	MLT1A|LTR|ERVL-MaLR	92666	NM_172628	225608	Mm.262320	NM_172628	ENSMUSG00000045629	Sh3tc2	D430044G18Rik	SH3 domain and tetratricopeptide repeats 2	protein-coding
Merged-chr8-120539044-2	1434.95	0.015885	0.153424	0.103536	0.917537	0.993421	Cx3cr1WT-Cx3cr1KO	chr8	120535368	120542331	+	759.442	TTS (NR_106159)	TTS (NR_106159)	153	NR_106159	102466849		NR_106159	ENSMUSG00000098280	Mir7687	Gm27573|mmu-mir-7687	microRNA 7687	ncRNA
Merged-chr1-86442583-2	1104.73	-0.279329	0.154902	-1.80326	0.0713474	0.682051	Cx3cr1WT-Cx3cr1KO	chr1	86440436	86444754	+	758.825	Intergenic	CpG	16266	NM_027966	71863	Mm.179627	NM_027966	ENSMUSG00000036574	Tex44	1700019O17Rik	testis expressed 44	protein-coding
Merged-chr11-69032409-3	1902.64	-0.0846113	0.229627	-0.368473	0.71252	0.971303	Cx3cr1WT-Cx3cr1KO	chr11	69029267	69037904	+	755.161	intron (NM_001281465, intron 17 of 22)	intron (NM_001281465, intron 17 of 22)	-12052	NM_011496	20877	Mm.3488	NM_011496	ENSMUSG00000020897	Aurkb	AIM-1|AIRK2|AL022959|Aik2|Aim1|Ark2|AurB|IPL1|STK-1|Stk12|Stk5	aurora kinase B	protein-coding
Merged-chr6-113378766-2	1155.72	-0.0102187	0.174654	-0.0585082	0.953344	0.996329	Cx3cr1WT-Cx3cr1KO	chr6	113376386	113381472	+	752.875	intron (NM_001170485, intron 1 of 3)	intron (NM_001170485, intron 1 of 3)	816	NM_001170486	68089	Mm.289306	NM_026552	ENSMUSG00000079426	Arpc4	20kDa|5330419I20Rik|AI327076|p20-Arc	actin related protein 2/3 complex, subunit 4	protein-coding
Merged-chr10-127667491-2	1058.59	-0.395492	0.181902	-2.17421	0.0296896	0.532418	Cx3cr1WT-Cx3cr1KO	chr10	127665297	127669963	+	751.125	promoter-TSS (NM_001122895)	promoter-TSS (NM_001122895)	507	NR_045171	72243	Mm.482902	NR_045171	ENSMUSG00000040195	1700012D01Rik	-	RIKEN cDNA 1700012D01 gene	ncRNA
Merged-chr3-90266040-2	1082.05	-0.113653	0.198268	-0.573229	0.566489	0.952782	Cx3cr1WT-Cx3cr1KO	chr3	90263762	90268401	+	749.875	promoter-TSS (NM_201407)	promoter-TSS (NM_201407)	-433	NM_201407	229541	Mm.30571	NM_201407	ENSMUSG00000042404	Dennd4b	-	DENN/MADD domain containing 4B	protein-coding
Merged-chr7-45459145-2	1061.84	-0.285424	0.18833	-1.51555	0.129633	0.785306	Cx3cr1WT-Cx3cr1KO	chr7	45456327	45461989	+	749.775	exon (NM_010240, exon 2 of 4)	exon (NM_010240, exon 2 of 4)	728	NM_010240	14325	Mm.30357	NM_010240	ENSMUSG00000050708	Ftl1	Ftl|Ftl-1|L-ferritin	ferritin light polypeptide 1	protein-coding
Merged-chr6-113630836-2	1117.89	0.00767901	0.222022	0.0345867	0.972409	0.998471	Cx3cr1WT-Cx3cr1KO	chr6	113626338	113634653	+	749.275	3' UTR (NM_009507, exon 3 of 3)	3' UTR (NM_009507, exon 3 of 3)	6474	NM_009507	22346	Mm.29407	NM_009507	ENSMUSG00000033933	Vhl	Vhlh	von Hippel-Lindau tumor suppressor	protein-coding
Merged-chr12-102367203-2	1103.36	-0.143556	0.159108	-0.902255	0.366922	0.909876	Cx3cr1WT-Cx3cr1KO	chr12	102364148	102370252	+	746.325	intron (NM_177620, intron 5 of 9)	intron (NM_177620, intron 5 of 9)	72613	NM_011175	19141	Mm.17185	NM_011175	ENSMUSG00000021190	Lgmn	AEP|AI746452|AU022324|Prsc1	legumain	protein-coding
Merged-chr10-127289842-2	1256.79	-0.0530639	0.209506	-0.253281	0.800051	0.985629	Cx3cr1WT-Cx3cr1KO	chr10	127287212	127292987	+	745.825	promoter-TSS (NM_007837)	promoter-TSS (NM_007837)	-694	NM_007837	13198	Mm.110220	NM_007837	ENSMUSG00000025408	Ddit3	CHOP-10|CHOP10|chop|gadd153	DNA-damage inducible transcript 3	protein-coding
Merged-chr8-119426127-3	1606.87	-0.161042	0.193997	-0.830126	0.406467	0.917137	Cx3cr1WT-Cx3cr1KO	chr8	119420503	119428996	+	745.65	Intergenic	RSINE1|SINE|B4	-12413	NM_027950	71839	Mm.272357	NM_027950	ENSMUSG00000074063	Osgin1	1700012B18Rik|Okl38	oxidative stress induced growth inhibitor 1	protein-coding
Merged-chr11-119730856-2	1158.1	0.111213	0.160996	0.690779	0.489705	0.939084	Cx3cr1WT-Cx3cr1KO	chr11	119727229	119734006	+	745.3	intron (NM_028898, intron 4 of 33)	intron (NM_028898, intron 4 of 33)	103748	NR_045313	319454	Mm.442144	NR_045312	ENSMUSG00000085081	Rptoros	A430071A18Rik	regulatory associated protein of MTOR, complex 1, opposite strand	ncRNA
Merged-chr11-105470853-4	2221.41	-0.0677294	0.242661	-0.279112	0.780159	0.982497	Cx3cr1WT-Cx3cr1KO	chr11	105462109	105475710	+	744.879	Intergenic	Intergenic	-12174	NM_001039242	632687	Mm.121570	NM_172568	ENSMUSG00000078627	2019-03-10	4933417C16Rik|AV039223|Rnf190	membrane-associated ring finger (C3HC4) 10	protein-coding
Merged-chr11-95292797-2	1078.95	-0.28605	0.227553	-1.25707	0.208728	0.853381	Cx3cr1WT-Cx3cr1KO	chr11	95289641	95295257	+	743.3	intron (NM_001195003, intron 5 of 14)	intron (NM_001195003, intron 5 of 14)	17797	NM_001195004	217127	Mm.90213	NM_177619	ENSMUSG00000038909	Kat7	Hbo1|Hboa|Myst2	K(lysine) acetyltransferase 7	protein-coding
Merged-chr7-64049724-2	1135.41	-0.00367793	0.173691	-0.0211752	0.983106	0.99903	Cx3cr1WT-Cx3cr1KO	chr7	64047178	64052574	+	743.175	Intergenic	Intergenic	-103959	NM_001039104	17364	Mm.38875	NM_018752	ENSMUSG00000030523	Trpm1	4732499L03Rik|AI606771|Ltrpc1|Mlsn1	transient receptor potential cation channel, subfamily M, member 1	protein-coding
Merged-chr12-103336811-3	2534.01	0.0957669	0.154909	0.618215	0.536433	0.949405	Cx3cr1WT-Cx3cr1KO	chr12	103330216	103345304	+	743.1	intron (NM_023049, intron 3 of 9)	intron (NM_023049, intron 3 of 9)	18241	NM_023049	65256	Mm.27159	NM_023049	ENSMUSG00000021200	Asb2	1110008E15Rik	ankyrin repeat and SOCS box-containing 2	protein-coding
Merged-chr9-116173577-4	3784.56	-0.144337	0.169193	-0.853091	0.393609	0.914382	Cx3cr1WT-Cx3cr1KO	chr9	116159297	116184177	+	742.498	intron (NM_009371, intron 1 of 7)	intron (NM_009371, intron 1 of 7)	3626	NM_009371	21813	Mm.172346	NM_009371	ENSMUSG00000032440	Tgfbr2	1110020H15Rik|AU042018|DNIIR|RIIDN|TBR-II|TbetaR-II|TbetaRII	transforming growth factor, beta receptor II	protein-coding
Merged-chr17-78918425-2	1267.65	0.0538001	0.190449	0.28249	0.777568	0.981771	Cx3cr1WT-Cx3cr1KO	chr17	78915011	78921831	+	742.108	TTS (NM_001024806)	TTS (NM_001024806)	1922	NM_001177402	68554	Mm.391820	NM_001177402	ENSMUSG00000062691	Cebpzos	1110001A16Rik	CCAAT/enhancer binding protein (C/EBP), zeta, opposite strand	protein-coding
Merged-chr2-45242207-3	2166.74	-0.043636	0.237798	-0.1835	0.854406	0.988606	Cx3cr1WT-Cx3cr1KO	chr2	45235420	45248151	+	740.983	Intergenic	Intergenic	-124343	NM_001355288	24136	Mm.440702	NM_015753	ENSMUSG00000026872	Zeb2	9130203F04Rik|D130016B08Rik|SIP1|Zfhx1b|Zfx1b|Zfxh1b	zinc finger E-box binding homeobox 2	protein-coding
Merged-chr17-43033861-2	1109.1	-0.06775	0.195674	-0.34624	0.729163	0.974597	Cx3cr1WT-Cx3cr1KO	chr17	43029501	43037526	+	740.65	intron (NM_178589, intron 1 of 5)	intron (NM_178589, intron 1 of 5)	16958	NM_178589	94185	Mm.200792	NM_178589	ENSMUSG00000023915	Tnfrsf21	AA959878|DR6|R74815|TR7	tumor necrosis factor receptor superfamily, member 21	protein-coding
Merged-chr17-75437612-2	1059.78	-0.147049	0.270016	-0.544594	0.586033	0.955026	Cx3cr1WT-Cx3cr1KO	chr17	75435003	75440976	+	740.4	intron (NM_001166493, intron 1 of 16)	intron (NM_001166493, intron 1 of 16)	2084	NM_001166493	240168	Mm.329203	NM_207246	ENSMUSG00000071042	Rasgrp3	BC066069|Gm327	RAS, guanyl releasing protein 3	protein-coding
Merged-chr7-80051437-11	9534.76	-0.0656352	0.196682	-0.333712	0.738597	0.976449	Cx3cr1WT-Cx3cr1KO	chr7	80023106	80085998	+	739.584	intron (NM_175433, intron 1 of 4)	intron (NM_175433, intron 1 of 4)	20705	NR_045695	100859962	Mm.392575	NR_045695	ENSMUSG00000108714	Gm21057	-	predicted gene, 21057	ncRNA
Merged-chr12-52397290-2	1067.54	-0.359287	0.236557	-1.51882	0.128808	0.783619	Cx3cr1WT-Cx3cr1KO	chr12	52393722	52401582	+	739.225	Intergenic	Intergenic	82957	NR_136881	102638611	Mm.363799	NR_136881	ENSMUSG00000111982	Gm35135	-	predicted gene, 35135	ncRNA
Merged-chr14-61970573-2	1312.59	-0.042917	0.267483	-0.160448	0.872528	0.990233	Cx3cr1WT-Cx3cr1KO	chr14	61967046	61974218	+	738.258	Intergenic	Intergenic	-288259	NR_028264	668253	Mm.32886	NR_028264	ENSMUSG00000097589	Dleu2	1810047A16Rik|4932411A06Rik|7730401J12Rik|AI197277|AI788824|Alt1|Gm9069|Leu2	deleted in lymphocytic leukemia, 2	ncRNA
Merged-chr2-145886187-2	2042.43	-0.0572115	0.172102	-0.332428	0.739566	0.97645	Cx3cr1WT-Cx3cr1KO	chr2	145879128	145892970	+	737.858	3' UTR (NM_028724, exon 13 of 13)	3' UTR (NM_028724, exon 13 of 13)	-17192	NM_026425	67877	Mm.151168	NM_026425	ENSMUSG00000002728	Naa20	1500004D14Rik|2900026I01Rik|AU041458|D2Ertd186e|Nat5	N(alpha)-acetyltransferase 20, NatB catalytic subunit	protein-coding
Merged-chr7-101092594-3	1836.21	-0.212703	0.221103	-0.962007	0.336046	0.900358	Cx3cr1WT-Cx3cr1KO	chr7	101086673	101096386	+	736.958	Intergenic	Intergenic	-17246	NM_001146010	207278	Mm.263041	NM_199012	ENSMUSG00000030691	Fchsd2	BC034086|R74866|Sh3md3|mKIAA0769	FCH and double SH3 domains 2	protein-coding
Merged-chr12-8340912-5	3884.15	-0.0428205	0.20527	-0.208606	0.834756	0.986857	Cx3cr1WT-Cx3cr1KO	chr12	8334547	8354088	+	736.805	TTS (NM_021429)	TTS (NM_021429)	30884	NM_021429	58240	Mm.309954	NM_021429	ENSMUSG00000020605	Hs1bp3	-	HCLS1 binding protein 3	protein-coding
Merged-chr1-151287332-2	1201.3	-0.102748	0.26037	-0.394621	0.693123	0.967507	Cx3cr1WT-Cx3cr1KO	chr1	151284322	151290545	+	736.05	Intergenic	Intergenic	-57053	NM_001359262	117198	Mm.33764	NM_028582	ENSMUSG00000023150	Ivns1abp	1190004M08Rik|1700126I16Rik|AA960440|HSPC068|ND1|NS-1|NS1-BP|Nd1-L|Nd1-S|mKIAA0850	influenza virus NS1A binding protein	protein-coding
Merged-chr19-53312588-2	1148.54	-0.0090417	0.185448	-0.0487559	0.961114	0.997578	Cx3cr1WT-Cx3cr1KO	chr19	53309914	53315844	+	733.55	intron (NM_001360348, intron 1 of 5)	CpG	1434	NM_001360348	17859	Mm.2154	NM_010847	ENSMUSG00000025025	Mxi1	Gm10197|Mad2|bHLHc11	MAX interactor 1, dimerization protein	protein-coding
Merged-chr12-86883903-2	1178.1	0.0450528	0.195883	0.229999	0.818093	0.986617	Cx3cr1WT-Cx3cr1KO	chr12	86881499	86886187	+	733.075	exon (NM_145836, exon 1 of 1)	exon (NM_145836, exon 1 of 1)	971	NM_145836	238330	Mm.248358	NM_145836	ENSMUSG00000034168	Irf2bpl	6430527G18Rik|Eap1	interferon regulatory factor 2 binding protein-like	protein-coding
Merged-chr2-90574894-3	1798.1	-0.112359	0.203262	-0.55278	0.580414	0.954302	Cx3cr1WT-Cx3cr1KO	chr2	90570930	90581954	+	732.995	intron (NM_008982, intron 1 of 23)	intron (NM_008982, intron 1 of 23)	4205	NM_008982	19271	Mm.330393	NM_008982	ENSMUSG00000025314	Ptprj	AI450271|BET|Byp|CD148|DEP-1|PTPbeta2|Ptpb2|RPTPJ|Scc-1|Scc1	protein tyrosine phosphatase, receptor type, J	protein-coding
Merged-chr12-35043702-4	2613.56	-0.137484	0.206594	-0.665476	0.505746	0.943246	Cx3cr1WT-Cx3cr1KO	chr12	35035217	35051977	+	732.553	Intergenic	B1_Mm|SINE|Alu	-3592	NM_001014973	217463	Mm.213991	NM_001014973	ENSMUSG00000020590	Snx13	Rgs-px1|mKIAA0713	sorting nexin 13	protein-coding
Merged-chr4-98111192-3	1599.28	-0.116756	0.215807	-0.54102	0.588494	0.955026	Cx3cr1WT-Cx3cr1KO	chr4	98106220	98116412	+	731.533	3' UTR (NM_001122953, exon 10 of 10)	3' UTR (NM_001122953, exon 10 of 10)	271949	NM_053157	94043	Mm.331719	NM_053157	ENSMUSG00000028563	Tm2d1	2310026L18Rik|AA990549|Bbp	TM2 domain containing 1	protein-coding
Merged-chr6-122600202-2	1314.85	-0.107692	0.176131	-0.611434	0.540912	0.949405	Cx3cr1WT-Cx3cr1KO	chr6	122595239	122605141	+	730.787	intron (NM_001134391, intron 1 of 7)	MRLTR33|LTR|ERVK	2254	NM_031159	11810	Mm.3333	NM_031159	ENSMUSG00000040613	Apobec1	Cdar1	apolipoprotein B mRNA editing enzyme, catalytic polypeptide 1	protein-coding
Merged-chr11-75415657-2	1048.18	-0.123963	0.212297	-0.583915	0.559277	0.949976	Cx3cr1WT-Cx3cr1KO	chr11	75412394	75418182	+	730.275	intron (NM_011340, intron 4 of 7)	intron (NM_011340, intron 4 of 7)	7335	NM_011340	20317	Mm.2044	NM_011340	ENSMUSG00000000753	Serpinf1	AI195227|EPC-1|Pedf|Pedfl|Sdf3	serine (or cysteine) peptidase inhibitor, clade F, member 1	protein-coding
Merged-chr2-4452706-4	3221.15	-0.0740161	0.196785	-0.376127	0.706823	0.970298	Cx3cr1WT-Cx3cr1KO	chr2	4444867	4464925	+	730.231	intron (NM_001177843, intron 2 of 23)	intron (NM_001177843, intron 2 of 23)	53920	NM_001177843	209630	Mm.37932	NM_172475	ENSMUSG00000026657	Frmd4a	2700017I06Rik|5330420J21|AI594879|C230040M21Rik|Frmd4|Gm13190|mKIAA1294	FERM domain containing 4A	protein-coding
Merged-chr8-14892207-3	1629.72	-0.0980889	0.184045	-0.53296	0.594061	0.955132	Cx3cr1WT-Cx3cr1KO	chr8	14888028	14894528	+	729.617	intron (NM_012000, intron 1 of 2)	RMER10A|LTR|ERVL	2742	NM_012000	26889	Mm.254027	NM_012000	ENSMUSG00000026317	Cln8	mnd	ceroid-lipofuscinosis, neuronal 8	protein-coding
Merged-chr7-38186683-3	1690.54	-0.0622563	0.154337	-0.403378	0.68667	0.966989	Cx3cr1WT-Cx3cr1KO	chr7	38182453	38192357	+	729.367	intron (NM_028166, intron 1 of 3)	PB1D10|SINE|Alu	3618	NM_028166	72244	Mm.187554	NM_028166		1600014C10Rik	AI428873	RIKEN cDNA 1600014C10 gene	protein-coding
Merged-chr4-155162993-2	1077.45	-0.196799	0.185069	-1.06338	0.28761	0.883807	Cx3cr1WT-Cx3cr1KO	chr4	155159097	155166788	+	728.8	intron (NM_011385, intron 1 of 6)	intron (NM_011385, intron 1 of 6)	59593	NM_011385	20481	Mm.28520	NM_011385	ENSMUSG00000029050	Ski	2310012I02Rik|2610001A11Rik|AA062172|AA589460|BC004088	ski sarcoma viral oncogene homolog (avian)	protein-coding
Merged-chr4-119979152-2	1184.49	-0.166603	0.224883	-0.740841	0.45879	0.931042	Cx3cr1WT-Cx3cr1KO	chr4	119975757	119982963	+	728.075	intron (NM_010657, intron 1 of 8)	intron (NM_010657, intron 1 of 8)	164682	NM_010657	16656	Mm.302758	NM_010657	ENSMUSG00000028634	Hivep3	2900056N03Rik|A130075N07|AI848000|E030045D18Rik|KBP-1|KBP1|Krc|Rc|Schnurri-3|Shn3|Zas3	human immunodeficiency virus type I enhancer binding protein 3	protein-coding
Merged-chr3-79844648-2	1182.74	-0.217551	0.182651	-1.19108	0.233624	0.866812	Cx3cr1WT-Cx3cr1KO	chr3	79841537	79847712	+	727.967	Intergenic	Lx6|LINE|L1	-1962	NM_027495	70652	Mm.46635	NM_027495	ENSMUSG00000027956	Tmem144	1110057I03Rik|5730537D05Rik	transmembrane protein 144	protein-coding
Merged-chr14-48131651-2	1083.94	-0.251184	0.175261	-1.4332	0.151801	0.808849	Cx3cr1WT-Cx3cr1KO	chr14	48128757	48134835	+	727.525	intron (NM_033602, intron 1 of 5)	intron (NM_033602, intron 1 of 5)	10927	NM_033602	93834	Mm.296457	NM_033602	ENSMUSG00000021846	Peli2	AW047589|BB129927	pellino 2	protein-coding
Merged-chr5-111140032-2	1183.05	-0.32385	0.17631	-1.83682	0.0662362	0.667994	Cx3cr1WT-Cx3cr1KO	chr5	111136496	111143328	+	727.058	intron (NM_001267622, intron 5 of 22)	intron (NM_001267622, intron 5 of 22)	135768	NR_030482	735278		NR_030482	ENSMUSG00000076163	Mir701	Mirn701|mir-701|mmu-mir-701	microRNA 701	ncRNA
Merged-chr7-80387954-2	1082.82	-0.157199	0.168129	-0.934992	0.349793	0.904241	Cx3cr1WT-Cx3cr1KO	chr7	80385522	80390372	+	726.1	promoter-TSS (NM_010194)	promoter-TSS (NM_010194)	-1	NM_010194	14159	Mm.48757	NM_010194	ENSMUSG00000053158	Fes	AI586313|BB137047|FPS|c-fes	feline sarcoma oncogene	protein-coding
Merged-chr2-73486465-2	1058.97	-0.302285	0.170682	-1.77104	0.0765533	0.691971	Cx3cr1WT-Cx3cr1KO	chr2	73483702	73488842	+	725.525	promoter-TSS (NM_001289723)	promoter-TSS (NM_001289723)	-519	NM_001289723	215280	Mm.223504	NM_153138	ENSMUSG00000075284	Wipf1	AI115543|D2Ertd120e|WIP|Waspip	WAS/WASL interacting protein family, member 1	protein-coding
Merged-chr4-43560026-2	1583.4	-0.230993	0.15543	-1.48615	0.137238	0.7934	Cx3cr1WT-Cx3cr1KO	chr4	43555111	43563738	+	725.35	intron (NM_011602, intron 1 of 56)	MIRb|SINE|MIR	3159	NM_011602	21894	Mm.208601	NM_011602	ENSMUSG00000028465	Tln1	Tln	talin 1	protein-coding
Merged-chr11-59537581-4	2291.86	-0.236165	0.162658	-1.45191	0.146527	0.801334	Cx3cr1WT-Cx3cr1KO	chr11	59533149	59546003	+	725.087	Intergenic	B3|SINE|B2	-1993	NM_001359638	216799	Mm.54174	NM_145827	ENSMUSG00000032691	Nlrp3	AGTAVPRL|AII/AVP|Cias1|FCAS|FCU|MWS|Mmig1|NALP3|Pypaf1	NLR family, pyrin domain containing 3	protein-coding
Merged-chr11-117117892-3	1657.01	-0.035103	0.173419	-0.202417	0.839591	0.98778	Cx3cr1WT-Cx3cr1KO	chr11	117113355	117122615	+	724.85	intron (NM_001166507, intron 2 of 16)	intron (NM_001166507, intron 2 of 16)	2813	NM_001166506	74136	Mm.272312	NM_028777	ENSMUSG00000020823	Sec14l1	1200017E04Rik|2810012L19Rik|Naa-35	SEC14-like lipid binding 1	protein-coding
Merged-chr11-60776537-2	1101.91	0.0813947	0.153633	0.5298	0.596251	0.955364	Cx3cr1WT-Cx3cr1KO	chr11	60773856	60779354	+	723.75	promoter-TSS (NM_175491)	promoter-TSS (NM_175491)	760	NM_009410	21975	Mm.10708	NM_009410	ENSMUSG00000002814	Top3a	-	topoisomerase (DNA) III alpha	protein-coding
Merged-chr6-120153991-3	1921.16	-0.103512	0.207093	-0.499837	0.61719	0.957217	Cx3cr1WT-Cx3cr1KO	chr6	120149388	120161331	+	723.712	intron (NM_016718, intron 1 of 3)	(TAGA)n|Simple_repeat|Simple_repeat	-38464	NM_001347432	29862	Mm.103668	NM_016718	ENSMUSG00000041377	Ninj2	-	ninjurin 2	protein-coding
Merged-chr2-35446021-2	2086.97	-0.166005	0.191993	-0.864642	0.387235	0.914382	Cx3cr1WT-Cx3cr1KO	chr2	35439052	35452805	+	720.783	intron (NM_010283, intron 1 of 8)	intron (NM_010283, intron 1 of 8)	15521	NM_001308299	14594	Mm.281124	NM_010283	ENSMUSG00000035778	Ggta1	AW108479|GALT|Gal|Ggta|Ggta-1|alpha Gal|alpha3GalT	glycoprotein galactosyltransferase alpha 1, 3	protein-coding
Merged-chr2-165855870-3	1902.19	-0.118973	0.196005	-0.606989	0.543858	0.949405	Cx3cr1WT-Cx3cr1KO	chr2	165851869	165861957	+	720.767	intron (NM_001252587, intron 2 of 11)	intron (NM_001252587, intron 2 of 11)	1260	NM_001252585	228880	Mm.227598	NM_027230	ENSMUSG00000039671	Zmynd8	1110013E22Rik|2010005I16Rik|3632413B07Rik|AI316811|AL024039|Prkcbp1|RACK7	zinc finger, MYND-type containing 8	protein-coding
Merged-chr1-166138371-2	1015.78	-0.098158	0.223325	-0.43953	0.660278	0.963645	Cx3cr1WT-Cx3cr1KO	chr1	166136158	166140581	+	720.125	intron (NM_001360925, intron 1 of 5)	intron (NM_001360925, intron 1 of 5)	8148	NM_001360925	59290	Mm.46357	NM_021610	ENSMUSG00000000544	Gpa33	2010310L10Rik|2210401D16Rik|BB116197|mA33	glycoprotein A33 (transmembrane)	protein-coding
Merged-chr1-191269045-2	1180.79	-0.271681	0.181239	-1.49902	0.133868	0.790321	Cx3cr1WT-Cx3cr1KO	chr1	191265313	191272949	+	719.542	Intergenic	L2a|LINE|L2	44677	NR_151547	100504360	Mm.16927	NM_001033188		D730003I15Rik	AU020850	RIKEN cDNA D730003I15 gene	ncRNA
Merged-chr7-31086898-2	1602.52	0.114155	0.208414	0.547734	0.583875	0.954909	Cx3cr1WT-Cx3cr1KO	chr7	31081723	31092642	+	717.717	Intergenic	Intergenic	-10485	NM_008557	17178	Mm.263847	NM_008557	ENSMUSG00000057092	Fxyd3	Mat8	FXYD domain-containing ion transport regulator 3	protein-coding
Merged-chr16-58501277-2	1305.78	-0.0915742	0.231974	-0.39476	0.69302	0.967507	Cx3cr1WT-Cx3cr1KO	chr16	58496815	58505253	+	716.725	intron (NM_001357433, intron 2 of 10)	B2_Mm2|SINE|B2	22392	NM_018784	54613	Mm.212742	NM_018784	ENSMUSG00000022747	St3gal6	1700023B24Rik|AI930218|AW552396|Siat10|St3galVI	ST3 beta-galactoside alpha-2,3-sialyltransferase 6	protein-coding
Merged-chr11-75153464-2	1213.25	0.0832157	0.249881	0.333021	0.739119	0.97645	Cx3cr1WT-Cx3cr1KO	chr11	75149873	75156899	+	716.108	intron (NM_001002764, intron 15 of 18)	intron (NM_001002764, intron 15 of 18)	14766	NM_001098203	15248	Mm.57250	NM_010430	ENSMUSG00000043099	Hic1	AA408311|HIC-1	hypermethylated in cancer 1	protein-coding
Merged-chr4-141303403-2	1205.83	-0.149597	0.199575	-0.749576	0.45351	0.929988	Cx3cr1WT-Cx3cr1KO	chr4	141299386	141306802	+	714.742	intron (NM_010139, intron 1 of 16)	intron (NM_010139, intron 1 of 16)	1873	NM_010139	13836	Mm.2581	NM_010139	ENSMUSG00000006445	Epha2	AW545284|Eck|Myk2|Sek-2|Sek2	Eph receptor A2	protein-coding
Merged-chr14-102905317-3	1558.72	-0.0736906	0.234795	-0.313851	0.753634	0.978838	Cx3cr1WT-Cx3cr1KO	chr14	102901426	102910147	+	713.9	Intergenic	Lx9|LINE|L1	76846	NR_039592	100628599		NR_039592	ENSMUSG00000092901	Mir5130	mir-5130|mmu-mir-5130|mu-mir-5130	microRNA 5130	ncRNA
Merged-chr11-62575562-2	999.697	-0.141351	0.240565	-0.587579	0.556815	0.949976	Cx3cr1WT-Cx3cr1KO	chr11	62573621	62577702	+	713.075	intron (NM_011706, intron 1 of 15)	intron (NM_011706, intron 1 of 15)	1175	NM_011706	22368	Mm.288064	NM_011706	ENSMUSG00000018507	Trpv2	GRC|OTRPC2|VRL-1|Vrl1	transient receptor potential cation channel, subfamily V, member 2	protein-coding
Merged-chr2-150836372-4	3669.42	-0.165091	0.224884	-0.734117	0.462878	0.932315	Cx3cr1WT-Cx3cr1KO	chr2	150827941	150848660	+	712.558	intron (NM_001356549, intron 10 of 13)	intron (NM_001356549, intron 10 of 13)	4270	NM_001356550	76192	Mm.112632	NM_024465	ENSMUSG00000032046	Abhd12	1500011G07Rik|6330583M11Rik|AI431047|AW547313	abhydrolase domain containing 12	protein-coding
Merged-chr19-3914227-2	1057.25	-0.11994	0.201174	-0.596201	0.551041	0.949405	Cx3cr1WT-Cx3cr1KO	chr19	3911304	3917296	+	712.3	intron (NM_026316, intron 9 of 9)	MIR|SINE|MIR	-1526	NM_001271444	225887	Mm.44227	NM_144870	ENSMUSG00000059734	Ndufs8	BC021616|CI-23kD|TYKY	NADH dehydrogenase (ubiquinone) Fe-S protein 8	protein-coding
Merged-chr10-60352481-7	6593.74	-0.164654	0.199705	-0.824489	0.409662	0.917349	Cx3cr1WT-Cx3cr1KO	chr10	60340118	60378713	+	711.932	intron (NM_028732, intron 3 of 6)	intron (NM_028732, intron 3 of 6)	12564	NM_028732	74048	Mm.273584	NM_028732	ENSMUSG00000020101	Vsir	4632428N05Rik|Dies1|PD-1H|VISTA	V-set immunoregulatory receptor	protein-coding
Merged-chr4-32250549-2	822.381	-0.32328	0.227734	-1.41955	0.155737	0.813996	Cx3cr1WT-Cx3cr1KO	chr4	32247892	32252746	+	711.7	Intergenic	Intergenic	-167116	NM_001109661	12014	Mm.491223	NM_007521	ENSMUSG00000040270	Bach2	E030004N02Rik	BTB and CNC homology, basic leucine zipper transcription factor 2	protein-coding
Merged-chr19-3686735-2	1106.04	-0.101555	0.156682	-0.648155	0.516884	0.945149	Cx3cr1WT-Cx3cr1KO	chr19	3683863	3689291	+	711.125	promoter-TSS (NM_008513)	promoter-TSS (NM_008513)	-13	NM_008513	16973	Mm.274581	NM_008513	ENSMUSG00000024913	Lrp5	BMND1|HBM|LR3|LRP7|OPPG|mKIAA4142	low density lipoprotein receptor-related protein 5	protein-coding
Merged-chr3-96578079-2	1181.87	-0.0254537	0.229097	-0.111104	0.911533	0.993421	Cx3cr1WT-Cx3cr1KO	chr3	96574239	96581536	+	710.925	TTS (NM_001293701)	TTS (NM_001293701)	-11086	NR_040409	100038464	Mm.475126	NR_040409	ENSMUSG00000074398	Gm15441	-	predicted gene 15441	ncRNA
Merged-chr5-66072273-5	2750.85	-0.208414	0.247056	-0.84359	0.398898	0.914743	Cx3cr1WT-Cx3cr1KO	chr5	66064605	66082160	+	710.527	intron (NM_139065, intron 2 of 6)	intron (NM_139065, intron 2 of 6)	24797	NM_139065	245945	Mm.36863	NM_139065	ENSMUSG00000070780	Rbm47	9530077J19Rik	RNA binding motif protein 47	protein-coding
Merged-chr12-91765377-2	1036.48	-0.228428	0.174706	-1.3075	0.191042	0.841035	Cx3cr1WT-Cx3cr1KO	chr12	91762368	91768104	+	710.3	intron (NM_175367, intron 1 of 6)	intron (NM_175367, intron 1 of 6)	21200	NM_175367	108800	Mm.23125	NM_175367	ENSMUSG00000020961	Ston2	4933401N24Rik|AI425999|AW544599	stonin 2	protein-coding
Merged-chr13-54592154-2	1239.13	-0.0211953	0.167572	-0.126485	0.899348	0.99125	Cx3cr1WT-Cx3cr1KO	chr13	54588968	54595655	+	709.35	TTS (NM_001347512)	TTS (NM_001347512)	2080	NM_025933	67044	Mm.29353	NM_025933	ENSMUSG00000025868	Higd2a	2010110M21Rik|AA690237	HIG1 domain family, member 2A	protein-coding
Merged-chr4-134497185-2	1067.06	-0.061204	0.167385	-0.365648	0.714628	0.971631	Cx3cr1WT-Cx3cr1KO	chr4	134494632	134500019	+	708.65	intron (NM_001285849, intron 1 of 2)	intron (NM_001285849, intron 1 of 2)	284	NM_001285849	71904	Mm.142343	NM_027995	ENSMUSG00000037348	Paqr7	2310021M12Rik|AV001994|BB007237|Mpra|PGLP|mPR	progestin and adipoQ receptor family member VII	protein-coding
Merged-chr11-101009558-2	988.221	-0.00218508	0.274745	-0.00795311	0.993654	0.999124	Cx3cr1WT-Cx3cr1KO	chr11	101007447	101011687	+	707.975	intron (NM_001243049, intron 1 of 20)	CpG	115	NM_001243051	11975	Mm.340818	NM_016920	ENSMUSG00000019302	Atp6v0a1	AA959968|ATP6a1|Atp6n1|Atp6n1a|Atpv0a1|Vpp-1|Vpp1	ATPase, H+ transporting, lysosomal V0 subunit A1	protein-coding
Merged-chr11-23770416-2	1040.65	-0.387613	0.159784	-2.42586	0.0152722	0.453478	Cx3cr1WT-Cx3cr1KO	chr11	23768135	23772497	+	707.825	intron (NM_009044, intron 1 of 9)	intron (NM_009044, intron 1 of 9)	654	NM_009044	19696	Mm.4869	NM_009044	ENSMUSG00000020275	Rel	c-Rel	reticuloendotheliosis oncogene	protein-coding
Merged-chr8-92856807-3	1994.15	-0.110311	0.151576	-0.727758	0.466762	0.933793	Cx3cr1WT-Cx3cr1KO	chr8	92852288	92860574	+	704.922	intron (NM_001357375, intron 1 of 12)	intron (NM_001357375, intron 1 of 12)	1098	NM_001357374	270084	Mm.21463	NM_173014	ENSMUSG00000033192	Lpcat2	1-AGPAT 11|A330042H22|Aytl1|Aytl1a|lpafat1|lysoPAFAT|lysoPAFAT/LPCAT2	lysophosphatidylcholine acyltransferase 2	protein-coding
Merged-chr1-134194373-3	1514.98	-0.0758449	0.208785	-0.363268	0.716405	0.971745	Cx3cr1WT-Cx3cr1KO	chr1	134191572	134198738	+	704.233	intron (NM_001357515, intron 3 of 10)	intron (NM_001357515, intron 3 of 10)	1707	NM_016749	53311	Mm.379067	NM_016749	ENSMUSG00000042451	Mybph	AI385643|MyBP-H	myosin binding protein H	protein-coding
Merged-chr1-184731734-2	1079.18	-0.234263	0.161597	-1.44967	0.147151	0.802152	Cx3cr1WT-Cx3cr1KO	chr1	184728135	184735707	+	704	exon (NM_008250, exon 1 of 4)	exon (NM_008250, exon 1 of 4)	572	NM_008250	15284	Mm.1347	NM_008250	ENSMUSG00000039377	Hlx	Hlx1	H2.0-like homeobox	protein-coding
Merged-chr19-46485955-2	1165.26	-0.149143	0.204441	-0.729516	0.465686	0.933275	Cx3cr1WT-Cx3cr1KO	chr19	46482282	46489410	+	703.725	intron (NM_001025391, intron 11 of 11)	intron (NM_001025391, intron 11 of 11)	-15802	NM_053100	93679	Mm.392177	NM_053100	ENSMUSG00000025034	Trim8	AA408830|BB006755|GERP|Rnf27	tripartite motif-containing 8	protein-coding
Merged-chr14-25470888-3	2012.67	-0.137384	0.162286	-0.846556	0.397243	0.914713	Cx3cr1WT-Cx3cr1KO	chr14	25465534	25477155	+	703.178	intron (NM_183208, intron 1 of 23)	intron (NM_183208, intron 1 of 23)	12159	NM_183208	328365	Mm.227484	NM_183208	ENSMUSG00000007817	Zmiz1	BC065120|E330020C23|Gm10397|I920194n01|Rai17|Zimp10	zinc finger, MIZ-type containing 1	protein-coding
Merged-chr9-41072495-3	1679.07	-0.125786	0.206273	-0.609802	0.541993	0.949405	Cx3cr1WT-Cx3cr1KO	chr9	41066631	41076889	+	701.9	intron (NM_176860, intron 1 of 13)	intron (NM_176860, intron 1 of 13)	7746	NM_001357412	72828	Mm.133615	NM_176860	ENSMUSG00000032020	Ubash3b	2810457I06Rik|BB125008|STS-1|TULA-2|p70	ubiquitin associated and SH3 domain containing, B	protein-coding
Merged-chr1-171843067-2	1217.61	-0.182574	0.237293	-0.769401	0.441655	0.928102	Cx3cr1WT-Cx3cr1KO	chr1	171839479	171846658	+	700.525	intron (NM_001289470, intron 2 of 8)	L1_Mur3|LINE|L1	3371	NM_013489	12523	Mm.259115	NM_013489	ENSMUSG00000038147	Cd84	A130013D22Rik|CDw84|SLAMF5	CD84 antigen	protein-coding
Merged-chr7-45716682-2	1069.06	-0.359191	0.17054	-2.10619	0.0351877	0.561245	Cx3cr1WT-Cx3cr1KO	chr7	45714021	45719168	+	699.775	intron (NM_001172561, intron 1 of 5)	URR1A|DNA|hAT-Charlie	-1387	NM_020011	56632	Mm.24222	NM_020011	ENSMUSG00000057342	Sphk2	C76851	sphingosine kinase 2	protein-coding
Merged-chr17-35234208-2	1137.11	-0.357052	0.184068	-1.93978	0.0524069	0.621452	Cx3cr1WT-Cx3cr1KO	chr17	35230703	35236951	+	698.667	intron (NM_010909, intron 2 of 3)	intron (NM_010909, intron 2 of 3)	-1183	NM_001347351	66237	Mm.396107	NM_023179	ENSMUSG00000024403	Atp6v1g2	1500002D01Rik|Atp6g2|NG38|VAG2	ATPase, H+ transporting, lysosomal V1 subunit G2	protein-coding
Merged-chr4-135919521-2	1019.49	-0.173987	0.203547	-0.854776	0.392675	0.914382	Cx3cr1WT-Cx3cr1KO	chr4	135917115	135922389	+	698.55	promoter-TSS (NM_024243)	promoter-TSS (NM_024243)	-974	NM_024243	71665	Mm.439940	NM_024243	ENSMUSG00000028673	Fuca1	0610006A03Rik|9530055J05Rik|Afuc|Fuca	fucosidase, alpha-L- 1, tissue	protein-coding
Merged-chr8-125529184-5	2803.14	-0.153039	0.173368	-0.88274	0.377377	0.911513	Cx3cr1WT-Cx3cr1KO	chr8	125520105	125537884	+	698.18	intron (NM_001357372, intron 1 of 21)	B4A|SINE|B4	-36161	NM_001081337	244668	Mm.271668	NM_001081337	ENSMUSG00000001995	Sipa1l2	BC058408|mKIAA1389	signal-induced proliferation-associated 1 like 2	protein-coding
Merged-chr14-75182152-3	2785.57	-0.169439	0.194967	-0.869065	0.384812	0.914073	Cx3cr1WT-Cx3cr1KO	chr14	75172658	75188706	+	698.129	intron (NM_008879, intron 2 of 16)	intron (NM_008879, intron 2 of 16)	44257	NM_008879	18826	Mm.153911	NM_008879	ENSMUSG00000021998	Lcp1	AW536232|D14Ertd310e|LCP-1|Pls2|pp65	lymphocyte cytosolic protein 1	protein-coding
Merged-chr17-50733686-4	2498.24	0.0352961	0.227018	0.155477	0.876445	0.990499	Cx3cr1WT-Cx3cr1KO	chr17	50728316	50744409	+	697.088	intron (NM_028162, intron 21 of 21)	intron (NM_028162, intron 21 of 21)	37681	NM_001297747	12228	Mm.392910	NM_009770	ENSMUSG00000022863	Btg3	ANA|tob5	B cell translocation gene 3	protein-coding
Merged-chr12-112895758-2	1200.31	-0.209414	0.1537	-1.36248	0.173047	0.828338	Cx3cr1WT-Cx3cr1KO	chr12	112892817	112898531	+	695.033	Intergenic	L1MCa|LINE|L1	24867	NR_105906	102465567		NR_105906	ENSMUSG00000098338	Mir6941	Gm27923|mmu-mir-6941	microRNA 6941	ncRNA
Merged-chr7-43532125-2	1015.31	-0.295913	0.180498	-1.63942	0.101126	0.740536	Cx3cr1WT-Cx3cr1KO	chr7	43529278	43535283	+	694.8	exon (NM_021293, exon 3 of 6)	exon (NM_021293, exon 3 of 6)	891	NM_001111058	12489	Mm.140157	NM_021293	ENSMUSG00000004609	Cd33	Siglec-3|gp67	CD33 antigen	protein-coding
Merged-chr11-118458175-2	1089.34	-0.0273994	0.218762	-0.125247	0.900328	0.991333	Cx3cr1WT-Cx3cr1KO	chr11	118454114	118460678	+	694.075	Intergenic	Intergenic	-2401	NR_045902	100126224	Mm.441989	NR_045902	ENSMUSG00000086514	Gm11747	-	predicted gene 11747	ncRNA
Merged-chr11-87749897-2	1172.09	-0.0125319	0.211643	-0.0592125	0.952783	0.996233	Cx3cr1WT-Cx3cr1KO	chr11	87747602	87752388	+	694.017	Intergenic	Intergenic	-6869	NR_029555	387160		NR_029555	ENSMUSG00000105196	Mir142	Mirn142|miR-142|mir-142a|mmu-mir-142|mmu-mir-142a	microRNA 142	ncRNA
Merged-chr7-132659377-2	1121.93	-0.0606533	0.166275	-0.364777	0.715278	0.971745	Cx3cr1WT-Cx3cr1KO	chr7	132655607	132662980	+	693.9	intron (NM_029609, intron 6 of 6)	intron (NM_029609, intron 6 of 6)	48650	NM_029609	76429	Mm.276721	NM_029609	ENSMUSG00000030946	Lhpp	2310007H09Rik	phospholysine phosphohistidine inorganic pyrophosphate phosphatase	protein-coding
Merged-chr11-107242556-2	1027.02	0.0352627	0.238519	0.14784	0.882469	0.990692	Cx3cr1WT-Cx3cr1KO	chr11	107239898	107245187	+	693.225	intron (NR_153311, intron 6 of 9)	RSINE1|SINE|B4	-53161	NM_001161329	68979	Mm.294617	NM_133702	ENSMUSG00000018433	Nol11	1500002M01Rik|AU015220|AU019874	nucleolar protein 11	protein-coding
Merged-chr1-127206938-2	1048.88	-0.142049	0.152266	-0.9329	0.350872	0.904543	Cx3cr1WT-Cx3cr1KO	chr1	127204059	127209684	+	692.375	intron (NM_145128, intron 1 of 17)	intron (NM_145128, intron 1 of 17)	1885	NM_145128	107895	Mm.214682	NM_145128	ENSMUSG00000036155	Mgat5	4930471A21Rik|5330407H02Rik|AI480971|GlcNAc-TV	mannoside acetylglucosaminyltransferase 5	protein-coding
Merged-chr1-54924956-3	1498.32	-0.295575	0.204925	-1.44235	0.149202	0.805578	Cx3cr1WT-Cx3cr1KO	chr1	54918713	54928062	+	692.1	intron (NM_001081433, intron 1 of 27)	MER81|DNA|hAT-Blackjack	3000	NM_001081433	329154	Mm.397910	NM_001081433	ENSMUSG00000052331	Ankrd44	4930444A19Rik|A130096K20|E130014H08Rik|PP6-ARS-B	ankyrin repeat domain 44	protein-coding
Merged-chr6-31075855-4	2549.91	-0.0976977	0.211401	-0.462145	0.643977	0.960707	Cx3cr1WT-Cx3cr1KO	chr6	31069727	31083201	+	692.096	Intergenic	Intergenic	-13371	NR_029532	387223		NR_029532	ENSMUSG00000065604	Mir29b-1	Mirn29b|Mirn29b-1|mir-29b-1	microRNA 29b-1	ncRNA
Merged-chr4-47260657-2	1143.84	-0.00561396	0.267845	-0.0209598	0.983278	0.99903	Cx3cr1WT-Cx3cr1KO	chr4	47256917	47263693	+	692	intron (NM_009928, intron 9 of 39)	intron (NM_009928, intron 9 of 39)	52293	NM_009928	12819	Mm.233547	NM_009928	ENSMUSG00000028339	Col15a1	-	collagen, type XV, alpha 1	protein-coding
Merged-chr2-103970512-2	1032.53	-0.0675649	0.164908	-0.409713	0.682017	0.966667	Cx3cr1WT-Cx3cr1KO	chr2	103968572	103972726	+	689.325	exon (NM_001142335, exon 2 of 4)	exon (NM_001142335, exon 2 of 4)	362	NM_001142335	16909	Mm.29266	NM_008505	ENSMUSG00000032698	Lmo2	Rbtn-2|Rbtn2|Rhom-2|Ttg2	LIM domain only 2	protein-coding
Merged-chr14-102979282-3	1651.07	-0.196286	0.160632	-1.22197	0.22172	0.858094	Cx3cr1WT-Cx3cr1KO	chr14	102975470	102984275	+	688.667	3' UTR (NM_177715, exon 1 of 1)	3' UTR (NM_177715, exon 1 of 1)	2760	NR_039592	100628599		NR_039592	ENSMUSG00000092901	Mir5130	mir-5130|mmu-mir-5130|mu-mir-5130	microRNA 5130	ncRNA
Merged-chr4-63477235-2	1333.87	-0.0214291	0.153477	-0.139625	0.888957	0.990692	Cx3cr1WT-Cx3cr1KO	chr4	63471966	63482297	+	688.083	intron (NM_001008791, intron 1 of 12)	intron (NM_001008791, intron 1 of 12)	18860	NM_001008793	73750	Mm.300397	NM_028640	ENSMUSG00000039137	Whrn	1110035G07Rik|AW122018|AW742671|C430046P22Rik|Dfnb31|Ush2d|wi	whirlin	protein-coding
Merged-chr8-11556405-2	1032.11	-0.227157	0.187745	-1.20992	0.226309	0.860572	Cx3cr1WT-Cx3cr1KO	chr8	11553828	11559143	+	687.65	promoter-TSS (NM_011919)	promoter-TSS (NM_011919)	28	NM_011919	26356	Mm.25709	NM_011919	ENSMUSG00000045969	Ing1	2610028J21Rik|AA407184|AI875420|mING1h|p33Ing1|p37Ing1b	inhibitor of growth family, member 1	protein-coding
Merged-chr2-160236939-2	950.827	-0.0997077	0.301601	-0.330594	0.740951	0.976537	Cx3cr1WT-Cx3cr1KO	chr2	160234573	160238951	+	687.3	Intergenic	Intergenic	90732	NM_001033411	329554	Mm.291144	NM_001033411	ENSMUSG00000074623	Gm826	-	predicted gene 826	protein-coding
Merged-chr2-165952207-2	1914.07	0.108991	0.233485	0.466801	0.640642	0.96022	Cx3cr1WT-Cx3cr1KO	chr2	165946062	165958443	+	686.95	Intergenic	Intergenic	-40385	NM_008679	17979	Mm.469663	NM_008679	ENSMUSG00000027678	Ncoa3	2010305B15Rik|AW321064|Actr|Aib1|KAT13B|Rac3|Src3|Tram-1|Tram1|bHLHe42|p/Cip|pCip	nuclear receptor coactivator 3	protein-coding
Merged-chr2-112267381-2	1030.43	0.00703029	0.171584	0.0409729	0.967318	0.997922	Cx3cr1WT-Cx3cr1KO	chr2	112264785	112270045	+	686.425	intron (NM_133649, intron 1 of 24)	intron (NM_133649, intron 1 of 24)	1101	NM_133649	107723	Mm.491155	NM_133648	ENSMUSG00000027130	Slc12a6	9530023I19Rik|KCC3|gaxp	solute carrier family 12, member 6	protein-coding
Merged-chr13-8841076-2	1246.72	-0.0403095	0.211641	-0.190461	0.848948	0.988606	Cx3cr1WT-Cx3cr1KO	chr13	8837303	8844751	+	684.85	intron (NM_001039388, intron 9 of 13)	ORR1B1|LTR|ERVL-MaLR	30017	NM_001039389	207615	Mm.284654	NM_172445	ENSMUSG00000021147	Wdr37	-	WD repeat domain 37	protein-coding
Merged-chr9-106321591-2	1128.29	-0.0853632	0.230195	-0.370829	0.710765	0.970954	Cx3cr1WT-Cx3cr1KO	chr9	106317868	106325960	+	683.775	intron (NM_027354, intron 9 of 10)	intron (NM_027354, intron 9 of 10)	40853	NM_027354	70235	Mm.23054	NM_027354	ENSMUSG00000023345	Poc1a	2510040D07Rik|Wdr51a|cha	POC1 centriolar protein A	protein-coding
Merged-chr18-35867609-4	2221.92	-0.0781755	0.197723	-0.395379	0.692563	0.967507	Cx3cr1WT-Cx3cr1KO	chr18	35861386	35875850	+	683.208	Intergenic	G-rich|Low_complexity|Low_complexity	13931	NM_001357459	67393	Mm.94560	NM_133687	ENSMUSG00000046668	Cxxc5	4930415K17Rik	CXXC finger 5	protein-coding
Merged-chr15-27802044-2	1070.18	-0.208077	0.152652	-1.36308	0.172857	0.828338	Cx3cr1WT-Cx3cr1KO	chr15	27799469	27805319	+	682.575	intron (NM_001081302, intron 34 of 56)	intron (NM_001081302, intron 34 of 56)	-120852	NM_001242423	223433	Mm.266485	NM_198301	ENSMUSG00000056069	Fam105a	9830126M18	family with sequence similarity 105, member A	protein-coding
Merged-chr9-57278372-2	994.287	0.135615	0.264513	0.512697	0.608163	0.956826	Cx3cr1WT-Cx3cr1KO	chr9	57275883	57280657	+	682.15	Intergenic	Intergenic	-15671	NM_028820	74211	Mm.428905	NM_028820	ENSMUSG00000032300	1700017B05Rik	AA682102|D9Ertd278e	RIKEN cDNA 1700017B05 gene	protein-coding
Merged-chr11-72467352-3	1685.72	-0.187337	0.182557	-1.02619	0.304804	0.890469	Cx3cr1WT-Cx3cr1KO	chr11	72464317	72472458	+	681.594	intron (NM_153060, intron 2 of 12)	MIRb|SINE|MIR	6640	NM_001276383	216892	Mm.212812	NM_153060	ENSMUSG00000040447	Spns2	-	spinster homolog 2	protein-coding
Merged-chr1-120074931-2	1043.12	-0.0334176	0.160703	-0.207946	0.835271	0.986857	Cx3cr1WT-Cx3cr1KO	chr1	120072604	120077458	+	681.225	Intergenic	MER5A|DNA|hAT-Charlie	-1251	NM_019432	170706	Mm.24750	NM_019432	ENSMUSG00000050777	Tmem37	AI173373|AW540203|Pr|Pr1	transmembrane protein 37	protein-coding
Merged-chr4-122883650-3	1488.79	-0.157332	0.20002	-0.786582	0.431526	0.925816	Cx3cr1WT-Cx3cr1KO	chr4	122880183	122888319	+	680.567	intron (NM_007598, intron 1 of 12)	intron (NM_007598, intron 1 of 12)	1825	NM_001358035	12331	Mm.8687	NM_007598	ENSMUSG00000028656	Cap1	-	CAP, adenylate cyclase-associated protein 1 (yeast)	protein-coding
Merged-chr5-136087276-3	1157.92	-0.102838	0.220601	-0.466174	0.641091	0.960318	Cx3cr1WT-Cx3cr1KO	chr5	136083473	136089613	+	680.133	intron (NM_001039103, intron 1 of 19)	intron (NM_001039103, intron 1 of 19)	2627	NM_001039103	54153	Mm.290655	NM_133914	ENSMUSG00000004952	Rasa4	AA793972|AW112107|BB079060|CAPRI|GAPL	RAS p21 protein activator 4	protein-coding
Merged-chr19-41383218-2	1130.69	-0.377153	0.153062	-2.46405	0.0137375	0.43535	Cx3cr1WT-Cx3cr1KO	chr19	41379648	41385971	+	679.125	intron (NM_031376, intron 1 of 16)	intron (NM_031376, intron 1 of 16)	2261	NM_031376	83490	Mm.222266	NM_031376	ENSMUSG00000025017	Pik3ap1	1810044J04Rik|BCAP	phosphoinositide-3-kinase adaptor protein 1	protein-coding
Merged-chr6-48433795-2	981.693	-0.13344	0.215041	-0.620532	0.534908	0.949405	Cx3cr1WT-Cx3cr1KO	chr6	48430719	48436591	+	678.4	intron (NM_001085417, intron 4 of 4)	intron (NM_001085417, intron 4 of 4)	11435	NM_001085415	68910	Mm.2464	NM_020589	ENSMUSG00000068551	Zfp467	1190001I08Rik|AB041616|AI426952|AV017623|EZI|MNCb-3350|Znf467	zinc finger protein 467	protein-coding
Merged-chr7-55848764-4	3099.37	-0.115374	0.209324	-0.551174	0.581515	0.954302	Cx3cr1WT-Cx3cr1KO	chr7	55841167	55861144	+	678.135	intron (NM_011370, intron 1 of 30)	B1_Mus1|SINE|Alu	9084	NM_001164661	20430	Mm.37249	NM_011370	ENSMUSG00000030447	Cyfip1	E030028J09Rik|P140SRA-1|P140sra1|Shyc|Sra-1|Sra1|l(7)1Rl|l71Rl|l7Rl1|mKIAA0068|pl-1	cytoplasmic FMR1 interacting protein 1	protein-coding
Merged-chr9-44604848-2	1028.08	-0.0958157	0.175858	-0.544847	0.585859	0.955026	Cx3cr1WT-Cx3cr1KO	chr9	44602407	44607237	+	677.575	promoter-TSS (NM_181324)	promoter-TSS (NM_181324)	-70	NM_001110826	13209	Mm.267061	NM_007841	ENSMUSG00000032097	Ddx6	1110001P04Rik|C430015D01Rik|E230023J21Rik|HLR2|mRCK/P54|p54|rck	DEAD (Asp-Glu-Ala-Asp) box polypeptide 6	protein-coding
Merged-chr13-113380675-2	1169.13	-0.181202	0.250803	-0.722486	0.469996	0.93491	Cx3cr1WT-Cx3cr1KO	chr13	113377801	113383766	+	676.883	Intergenic	Intergenic	122061	NR_045501	70917	Mm.491036	NR_045501	ENSMUSG00000114790	4921509O07Rik	-	RIKEN cDNA 4921509O07 gene	ncRNA
Merged-chr2-26909614-2	1016.96	-0.165904	0.172238	-0.963226	0.335434	0.900358	Cx3cr1WT-Cx3cr1KO	chr2	26906735	26912645	+	676.475	intron (NM_001033908, intron 1 of 3)	B2_Mm2|SINE|B2	952	NM_011513	20933	Mm.397932	NM_011513	ENSMUSG00000015776	Med22	AW212655|AW558812|Surf-5|Surf5	mediator complex subunit 22	protein-coding
Merged-chr7-16048804-3	2001.21	-0.268108	0.163928	-1.63553	0.101938	0.741613	Cx3cr1WT-Cx3cr1KO	chr7	16042212	16053676	+	676.1	Intergenic	CpG	-23901	NM_001347559	666528	Mm.290718	NM_001099277	ENSMUSG00000078796	Zfp541	EG666528|Znf541	zinc finger protein 541	protein-coding
Merged-chr4-133138447-4	2824.09	-0.0344892	0.229972	-0.149971	0.880787	0.990692	Cx3cr1WT-Cx3cr1KO	chr4	133128777	133146562	+	675.645	intron (NM_153423, intron 1 of 8)	Lx9|LINE|L1	7036	NM_153423	242687	Mm.23566	NM_153423	ENSMUSG00000028868	Wasf2	AW742646|D4Ertd13e|WAVE2	WAS protein family, member 2	protein-coding
Merged-chr17-71181049-3	1915.96	-0.102783	0.173187	-0.593481	0.552859	0.949976	Cx3cr1WT-Cx3cr1KO	chr17	71176175	71185883	+	673.889	Intergenic	ORR1E|LTR|ERVL-MaLR	-2503	NM_001357791	64898	Mm.227924	NM_022882	ENSMUSG00000024052	Lpin2	2610511G02Rik|AI481352|AW742896	lipin 2	protein-coding
Merged-chr19-12798768-3	1652.56	-0.184934	0.204574	-0.903996	0.365998	0.909571	Cx3cr1WT-Cx3cr1KO	chr19	12793698	12802759	+	673.078	promoter-TSS (NM_134152)	promoter-TSS (NM_134152)	-351	NM_134152	107321	Mm.313136	NM_134152	ENSMUSG00000024696	Lpxn	4933402K05Rik|A530083L21Rik|AV278559|LDPL	leupaxin	protein-coding
Merged-chr13-37560263-2	989.606	0.242855	0.235839	1.02975	0.303129	0.889315	Cx3cr1WT-Cx3cr1KO	chr13	37557034	37563626	+	673.075	Intergenic	Intergenic	214985	NM_010745	17084	Mm.2639	NM_010745	ENSMUSG00000021423	Ly86	MD-1|MD1|ly86_tv2	lymphocyte antigen 86	protein-coding
Merged-chr1-138619212-3	2383.92	-0.11626	0.205719	-0.56514	0.571979	0.95323	Cx3cr1WT-Cx3cr1KO	chr1	138611433	138624339	+	672.753	intron (NM_021605, intron 1 of 9)	intron (NM_021605, intron 1 of 9)	1871	NM_021605	59125	Mm.143817	NM_021605	ENSMUSG00000026393	Nek7	2810460C19Rik|AU020186	NIMA (never in mitosis gene a)-related expressed kinase 7	protein-coding
Merged-chr4-45454032-2	1355.26	-0.0518093	0.153244	-0.338085	0.735299	0.97562	Cx3cr1WT-Cx3cr1KO	chr4	45448558	45458737	+	672.467	intron (NM_001033306, intron 3 of 5)	intron (NM_001033306, intron 3 of 5)	-44881	NM_001009949	230125	Mm.260210	NM_001009949	ENSMUSG00000045973	Slc25a51	9130208E07Rik|D130005A03Rik|Gm138|Mcart1	solute carrier family 25, member 51	protein-coding
Merged-chr10-99463916-4	2382.33	-0.0805819	0.251153	-0.320847	0.748326	0.977696	Cx3cr1WT-Cx3cr1KO	chr10	99456815	99469515	+	670	Intergenic	Intergenic	-146006	NR_038019	100504202	Mm.403801	NR_038019	ENSMUSG00000111962	Gm20110	-	predicted gene, 20110	ncRNA
Merged-chr2-165319227-2	1200.74	-0.106236	0.16999	-0.624956	0.532	0.949405	Cx3cr1WT-Cx3cr1KO	chr2	165315794	165322574	+	669.75	intron (NM_080287, intron 1 of 20)	intron (NM_080287, intron 1 of 20)	1642	NM_001302752	140579	Mm.35064	NM_080287	ENSMUSG00000017670	Elmo2	1190002F24Rik|CED-12	engulfment and cell motility 2	protein-coding
Merged-chr1-171328645-2	985.791	-0.0440801	0.175958	-0.250515	0.802189	0.985629	Cx3cr1WT-Cx3cr1KO	chr1	171325994	171331625	+	669.375	promoter-TSS (NM_011615)	promoter-TSS (NM_011615)	1	NM_001357550	21945	Mm.270139	NM_011615	ENSMUSG00000013973	Dedd	CASP8IP1|DEFT|Dedpro1|FLDED1|KE05	death effector domain-containing	protein-coding
Merged-chr11-103174698-3	1751.37	0.045506	0.160387	0.283725	0.776621	0.981771	Cx3cr1WT-Cx3cr1KO	chr11	103168331	103179023	+	668.933	intron (NM_019679, intron 1 of 26)	intron (NM_019679, intron 1 of 26)	2539	NM_019679	57778	Mm.138913	NM_019679	ENSMUSG00000055805	Fmnl1	8030453N10Rik|AI553564|Fmnl|Fnrl|Frls	formin-like 1	protein-coding
Merged-chr17-27857881-2	952.975	-0.0892754	0.237343	-0.376145	0.706809	0.970298	Cx3cr1WT-Cx3cr1KO	chr17	27855578	27860642	+	667.8	intron (NM_001080769, intron 1 of 20)	intron (NM_001080769, intron 1 of 20)	1603	NM_001080769	224648	Mm.291291	NM_001080769	ENSMUSG00000039512	Uhrf1bp1	1110020K19Rik|AA408674|F830021D11Rik|mKIAA4127	UHRF1 (ICBP90) binding protein 1	protein-coding
Merged-chr5-123601979-2	968.935	-0.426	0.217449	-1.95907	0.050104	0.610551	Cx3cr1WT-Cx3cr1KO	chr5	123598971	123605467	+	667.15	intron (NM_001359224, intron 17 of 18)	intron (NM_001359224, intron 17 of 18)	-29204	NM_029929	77573	Mm.41372	NM_029929	ENSMUSG00000029434	Vps33a	3830421M04Rik|AI503300|AW048546|AW554476|bf	VPS33A CORVET/HOPS core subunit	protein-coding
Merged-chr7-28810616-2	1323.99	-0.119531	0.172986	-0.690985	0.489575	0.938989	Cx3cr1WT-Cx3cr1KO	chr7	28807614	28814444	+	667.017	exon (NM_177301, exon 1 of 13)	exon (NM_177301, exon 1 of 13)	139	NM_177301	15388	Mm.9043	NM_177301	ENSMUSG00000015165	Hnrnpl	C79783|D830027H13Rik|Hnrpl	heterogeneous nuclear ribonucleoprotein L	protein-coding
Merged-chr10-127643214-2	1021.14	-0.108797	0.185487	-0.586548	0.557508	0.949976	Cx3cr1WT-Cx3cr1KO	chr10	127641533	127645416	+	665.1	intron (NM_009284, intron 1 of 21)	intron (NM_009284, intron 1 of 21)	488	NM_009284	20852	Mm.121721	NM_009284	ENSMUSG00000002147	Stat6	-	signal transducer and activator of transcription 6	protein-coding
Merged-chr3-144697687-2	1247.8	-0.0522023	0.240237	-0.217295	0.827978	0.986764	Cx3cr1WT-Cx3cr1KO	chr3	144693918	144701057	+	664.517	intron (NM_019464, intron 5 of 8)	intron (NM_019464, intron 5 of 8)	22848	NM_001282042	54673	Mm.271775	NM_019464	ENSMUSG00000037062	Sh3glb1	AA409932|AI314629|AU015566|Bif-1|mKIAA0491	SH3-domain GRB2-like B1 (endophilin)	protein-coding
Merged-chr4-134918738-3	2149.56	-0.0712753	0.189039	-0.377041	0.706143	0.970298	Cx3cr1WT-Cx3cr1KO	chr4	134913348	134926812	+	663.789	Intergenic	ID_B1|SINE|B4	-3545	NM_023665	27981	Mm.331964	NM_023665	ENSMUSG00000037266	Rsrp1	2700043I21Rik|D4Ucla2|D4Wsu53e	arginine/serine rich protein 1	protein-coding
Merged-chrX-167208013-2	1460.39	-0.105204	0.197507	-0.532662	0.594268	0.955132	Cx3cr1WT-Cx3cr1KO	chrX	167202329	167213292	+	663.433	intron (NM_021278, intron 2 of 2)	C-rich|Low_complexity|Low_complexity	1408	NM_021278	19241	Mm.142729	NM_021278	ENSMUSG00000049775	Tmsb4x	Ptmb4|Tb4|Tbeta4	thymosin, beta 4, X chromosome	protein-coding
Merged-chr11-75652150-3	1647.86	-0.238782	0.19496	-1.22477	0.22066	0.858059	Cx3cr1WT-Cx3cr1KO	chr11	75648892	75657350	+	661.706	intron (NM_001080774, intron 1 of 31)	intron (NM_001080774, intron 1 of 31)	971	NM_001080774	17913	Mm.234502	NM_008659	ENSMUSG00000017774	Myo1c	C80397|MMIb|MYO1E|NMI|mm1beta|myr2	myosin IC	protein-coding
Merged-chr2-33353612-2	978.326	-0.058193	0.192179	-0.302806	0.762038	0.97922	Cx3cr1WT-Cx3cr1KO	chr2	33351521	33355707	+	661.7	intron (NM_001290570, intron 1 of 16)	intron (NM_001290570, intron 1 of 16)	17880	NM_001290570	241308	Mm.274249	NM_175211	ENSMUSG00000038831	Ralgps1	5830418G11Rik|AI853783|AI854138|RALGEF2|RALGPS1A|RalGEF 2|mKIAA0351	Ral GEF with PH domain and SH3 binding motif 1	protein-coding
Merged-chr3-103400107-2	728.818	-0.270952	0.250086	-1.08343	0.278616	0.883807	Cx3cr1WT-Cx3cr1KO	chr3	103397029	103403357	+	661.275	Intergenic	L1_Mus2|LINE|L1	120900	NM_053170	94093	Mm.195036	NM_053170	ENSMUSG00000033014	Trim33	8030451N04Rik|AI413936|Ecto|Tif1g	tripartite motif-containing 33	protein-coding
Merged-chr7-142342525-3	1539.71	-0.220126	0.230383	-0.95548	0.339335	0.900379	Cx3cr1WT-Cx3cr1KO	chr7	142336201	142346123	+	659.967	intron (NM_177265, intron 3 of 3)	B3A|SINE|B2	31097	NM_177265	320802	Mm.154486	NM_177265	ENSMUSG00000045777	Ifitm10	6330512M04Rik|AI848576|DSPA3	interferon induced transmembrane protein 10	protein-coding
Merged-chr18-75503316-2	973.296	-0.313302	0.158308	-1.97906	0.0478091	0.600382	Cx3cr1WT-Cx3cr1KO	chr18	75500614	75506260	+	659.95	intron (NM_201354, intron 9 of 11)	intron (NM_201354, intron 9 of 11)	-11208	NR_045879	100038353	Mm.440724	NR_045879	ENSMUSG00000097712	Gm10532	-	predicted gene 10532	ncRNA
Merged-chr12-40585117-2	909.782	-0.247818	0.284676	-0.870527	0.384012	0.913231	Cx3cr1WT-Cx3cr1KO	chr12	40582620	40587552	+	659.65	intron (NM_172803, intron 1 of 52)	intron (NM_172803, intron 1 of 52)	139033	NM_172803	238130	Mm.341423	NM_172803	ENSMUSG00000035954	Dock4	5330406C03|6330411N01Rik|AF263288|C030023J22|mKIAA0716	dedicator of cytokinesis 4	protein-coding
Merged-chr15-91189134-2	1096.71	-0.151725	0.197393	-0.768642	0.442106	0.928102	Cx3cr1WT-Cx3cr1KO	chr15	91184990	91193283	+	659.383	intron (NM_011994, intron 1 of 9)	intron (NM_011994, intron 1 of 9)	2871	NM_011994	26874	Mm.295456	NM_011994	ENSMUSG00000055782	Abcd2	ABC39|ALDL1|ALDR|ALDRP	ATP-binding cassette, sub-family D (ALD), member 2	protein-coding
Merged-chr1-171389695-2	1020.68	-0.116319	0.170744	-0.681247	0.495715	0.940098	Cx3cr1WT-Cx3cr1KO	chr1	171387636	171392948	+	658.875	intron (NM_001005508, intron 1 of 11)	intron (NM_001005508, intron 1 of 11)	1332	NM_001005508	226652	Mm.251048	NM_001005508	ENSMUSG00000048865	Arhgap30	6030405P05Rik|Gm102|mFLJ00267	Rho GTPase activating protein 30	protein-coding
Merged-chr4-125124852-2	1139.31	0.0136329	0.150784	0.0904133	0.927959	0.993421	Cx3cr1WT-Cx3cr1KO	chr4	125121133	125128526	+	657.667	intron (NM_153159, intron 2 of 5)	intron (NM_153159, intron 2 of 5)	3052	NM_153159	230738	Mm.402	NM_153159	ENSMUSG00000042677	Zc3h12a	BC036563|MCPIP|MCPIP-1|Mcpip1|Reg1	zinc finger CCCH type containing 12A	protein-coding
Merged-chr2-144247281-2	1219.33	0.0746199	0.226997	0.328726	0.742363	0.976929	Cx3cr1WT-Cx3cr1KO	chr2	144243471	144250693	+	657.033	Intergenic	B1_Mm|SINE|Alu	19120	NR_030762	100313519	Mm.453538	NR_030762	ENSMUSG00000077714	Snord17	MBI-43	small nucleolar RNA, C/D box 17	snoRNA
Merged-chr2-22776485-3	1423.37	-0.13592	0.207711	-0.654373	0.512872	0.945019	Cx3cr1WT-Cx3cr1KO	chr2	22772351	22779344	+	656.033	intron (NM_019456, intron 1 of 13)	intron (NM_019456, intron 1 of 13)	1520	NM_019456	54519	Mm.14255	NM_019456	ENSMUSG00000026786	Apbb1ip	9930118P07Rik|Prp48	amyloid beta (A4) precursor protein-binding, family B, member 1 interacting protein	protein-coding
Merged-chr11-62995649-3	1437.05	-0.0918869	0.209044	-0.439557	0.660258	0.963645	Cx3cr1WT-Cx3cr1KO	chr11	62992461	63000180	+	655.683	intron (NR_126547, intron 2 of 2)	intron (NR_126547, intron 2 of 2)	7814	NR_126547	74884	Mm.363520	NR_126547	ENSMUSG00000087604	Cdrt4os1	4930452L02Rik	CMT1A duplicated region transcript 4, opposite strand 1	ncRNA
Merged-chr3-60481378-3	1895.62	-0.259583	0.205748	-1.26166	0.207072	0.851844	Cx3cr1WT-Cx3cr1KO	chr3	60471904	60487028	+	655.087	intron (NM_001253713, intron 2 of 9)	intron (NM_001253713, intron 2 of 9)	6636	NM_001253713	56758	Mm.255723	NM_020007	ENSMUSG00000027763	Mbnl1	Mbnl|mKIAA0428	muscleblind like splicing factor 1	protein-coding
Merged-chr11-116852934-2	969.357	-0.144547	0.164451	-0.878969	0.379418	0.912101	Cx3cr1WT-Cx3cr1KO	chr11	116850534	116855092	+	655.075	promoter-TSS (NM_001361585)	promoter-TSS (NM_001361585)	281	NM_011358	20382	Mm.21841	NM_011358	ENSMUSG00000034120	Srsf2	D11Wsu175e|MRF-1|Pr264|SC35|Sfrs10|Sfrs2	serine/arginine-rich splicing factor 2	protein-coding
Merged-chr15-27596370-2	1140.77	0.110691	0.19704	0.561768	0.574274	0.953541	Cx3cr1WT-Cx3cr1KO	chr15	27591858	27599819	+	654.467	TTS (NM_020332)	TTS (NM_020332)	24344	NR_106065	102466808		NR_106065	ENSMUSG00000098416	Mir7117	Gm27729|mmu-mir-7117	microRNA 7117	ncRNA
Merged-chr14-61682961-4	2422.79	-0.225415	0.205087	-1.09912	0.271718	0.881648	Cx3cr1WT-Cx3cr1KO	chr14	61677202	61688225	+	654.467	promoter-TSS (NR_028264)	promoter-TSS (NR_028264)	-340	NR_028264	668253	Mm.32886	NR_028264	ENSMUSG00000097589	Dleu2	1810047A16Rik|4932411A06Rik|7730401J12Rik|AI197277|AI788824|Alt1|Gm9069|Leu2	deleted in lymphocytic leukemia, 2	ncRNA
Merged-chr11-46480670-2	968.271	0.113153	0.240458	0.470574	0.637945	0.959391	Cx3cr1WT-Cx3cr1KO	chr11	46477441	46484049	+	653.85	3' UTR (NM_134250, exon 7 of 7)	3' UTR (NM_134250, exon 7 of 7)	25814	NM_134250	171285	Mm.72168	NM_134250	ENSMUSG00000020399	Havcr2	TIM-3|Tim3|Timd3	hepatitis A virus cellular receptor 2	protein-coding
Merged-chr2-31171455-2	974.98	-0.0925587	0.210207	-0.440321	0.659704	0.963575	Cx3cr1WT-Cx3cr1KO	chr2	31169043	31173893	+	653.675	intron (NM_178760, intron 4 of 17)	intron (NM_178760, intron 4 of 17)	19152	NM_178760	277463	Mm.236074	NM_178760	ENSMUSG00000000194	Gpr107	9930033D15Rik|AI790205|C530034M11|mKIAA1624	G protein-coupled receptor 107	protein-coding
Merged-chr5-115533441-2	1763.27	-0.191981	0.180184	-1.06547	0.286663	0.883807	Cx3cr1WT-Cx3cr1KO	chr5	115527836	115539100	+	653.458	intron (NM_011223, intron 1 of 10)	PB1D7|SINE|Alu	-25999	NM_007475	11837	Mm.5286	NM_007475	ENSMUSG00000067274	Rplp0	36B4|Arbp|L10E	ribosomal protein, large, P0	protein-coding
Merged-chr7-3705798-2	1102.21	-0.212587	0.176733	-1.20287	0.229025	0.862097	Cx3cr1WT-Cx3cr1KO	chr7	3702501	3711275	+	653.175	TTS (NM_029767)	TTS (NM_029767)	2847	NM_029767	76846	Mm.13944	NM_029767	ENSMUSG00000006333	Rps9	3010033P07Rik|AL022771|AL022885	ribosomal protein S9	protein-coding
Merged-chr6-17633467-3	2050.54	-0.132009	0.270222	-0.48852	0.625181	0.95766	Cx3cr1WT-Cx3cr1KO	chr6	17627025	17641415	+	652.444	Intergenic	Intergenic	-2790	NM_007604	12343	Mm.392504	NM_007604	ENSMUSG00000015733	Capza2	1110053K06Rik|AW208808|Cappa2	capping protein (actin filament) muscle Z-line, alpha 2	protein-coding
Merged-chr2-38536142-2	989.26	0.290125	0.19567	1.48272	0.138148	0.7934	Cx3cr1WT-Cx3cr1KO	chr2	38532837	38539309	+	650.825	intron (NM_001159631, intron 1 of 9)	MIR3|SINE|MIR	24197	NM_001159631	59126	Mm.143818	NM_021606	ENSMUSG00000026749	Nek6	1300007C09Rik	NIMA (never in mitosis gene a)-related expressed kinase 6	protein-coding
Merged-chr9-109057088-2	1165.32	-0.245152	0.165141	-1.4845	0.137676	0.7934	Cx3cr1WT-Cx3cr1KO	chr9	109053935	109060798	+	650.1	TTS (NM_011637)	TTS (NM_011637)	1885	NM_001012236	22040	Mm.439964	NM_011637	ENSMUSG00000049734	Trex1	AU041952	three prime repair exonuclease 1	protein-coding
Merged-chr13-23739617-2	954.73	-0.179738	0.200904	-0.894644	0.370977	0.910979	Cx3cr1WT-Cx3cr1KO	chr13	23737568	23741870	+	649.825	TTS (NM_015786)	TTS (NM_015786)	912	NM_015786	50708	Mm.193539	NM_015786	ENSMUSG00000036181	Hist1h1c	0610008C09Rik|H1.2|H1c|H1f2|H1var1|His1a	histone cluster 1, H1c	protein-coding
Merged-chr17-87303588-2	678.984	-0.0742716	0.253203	-0.293328	0.769271	0.980378	Cx3cr1WT-Cx3cr1KO	chr17	87301274	87306029	+	647.7	intron (NM_028639, intron 3 of 19)	intron (NM_028639, intron 3 of 19)	20765	NM_028639	225049	Mm.77396	NM_028639	ENSMUSG00000036918	Ttc7	1110035E02Rik|1700007L07Rik|Ttc7a|fsn|hea	tetratricopeptide repeat domain 7	protein-coding
Merged-chr6-72162400-2	914.53	-0.193627	0.239351	-0.808967	0.418534	0.922297	Cx3cr1WT-Cx3cr1KO	chr6	72159628	72165096	+	647.3	Intergenic	Intergenic	-39165	NR_045165	71265	Mm.442035	NR_045163	ENSMUSG00000108709	4933431G14Rik	4930565C19Rik	RIKEN cDNA 4933431G14 gene	ncRNA
Merged-chr13-101768205-2	944.208	-0.325919	0.164391	-1.98258	0.0474142	0.598438	Cx3cr1WT-Cx3cr1KO	chr13	101766299	101770107	+	647.25	promoter-TSS (NM_001077495)	promoter-TSS (NM_001077495)	14	NM_001077495	18708	Mm.259333	NM_001024955	ENSMUSG00000041417	Pik3r1	PI3K|p50alpha|p55alpha|p85alpha	phosphoinositide-3-kinase regulatory subunit 1	protein-coding
Merged-chr3-105902695-3	1671.96	-0.128733	0.212124	-0.606876	0.543933	0.949405	Cx3cr1WT-Cx3cr1KO	chr3	105897062	105908228	+	646.725	intron (NM_027025, intron 1 of 6)	intron (NM_027025, intron 1 of 6)	-1776	NM_009631	11542	Mm.235024	NM_009631	ENSMUSG00000000562	Adora3	A3AR|A3R|AA3R|ARA3|Gpcr2	adenosine A3 receptor	protein-coding
Merged-chr4-126466212-2	1082.51	-0.12002	0.173522	-0.691668	0.489146	0.938804	Cx3cr1WT-Cx3cr1KO	chr4	126462819	126469666	+	646.575	intron (NM_153403, intron 1 of 18)	intron (NM_153403, intron 1 of 18)	2341	NM_001317174	236511	Mm.30800	NM_153403	ENSMUSG00000041530	Ago1	Eif2c1	argonaute RISC catalytic subunit 1	protein-coding
Merged-chr15-6566388-4	1692.02	-0.105946	0.237809	-0.445511	0.65595	0.962895	Cx3cr1WT-Cx3cr1KO	chr15	6561383	6572064	+	646.225	Intergenic	Intergenic	-13124	NM_001278269	23880	Mm.170905	NM_011815	ENSMUSG00000022148	Fyb	ADAP|B630013F22Rik|FYB-120/130|Fyb1|Slap130|p120/130|p120/p130	FYN binding protein	protein-coding
Merged-chr2-158175190-3	1144	-0.311291	0.218398	-1.42533	0.15406	0.813275	Cx3cr1WT-Cx3cr1KO	chr2	158172707	158180878	+	646.133	Intergenic	Intergenic	-15216	NR_036606	73399	Mm.416861	NR_036606	ENSMUSG00000078957	1700060C20Rik	-	RIKEN cDNA 1700060C20 gene	ncRNA
Merged-chr5-111117585-2	1141.81	-0.0580753	0.248866	-0.233359	0.815482	0.986587	Cx3cr1WT-Cx3cr1KO	chr5	111113314	111121495	+	646.112	intron (NM_001267622, intron 5 of 22)	intron (NM_001267622, intron 5 of 22)	113260	NR_030482	735278		NR_030482	ENSMUSG00000076163	Mir701	Mirn701|mir-701|mmu-mir-701	microRNA 701	ncRNA
Merged-chr3-132869629-3	1389.6	-0.0847412	0.240443	-0.352438	0.72451	0.97339	Cx3cr1WT-Cx3cr1KO	chr3	132867024	132873840	+	644.833	intron (NR_102297, intron 1 of 3)	intron (NR_102297, intron 1 of 3)	8164	NR_102297	101243624	Mm.306256	NR_102297	ENSMUSG00000106230	Gm29811	-	predicted gene, 29811	ncRNA
Merged-chr11-108223150-2	908.179	-0.349668	0.226573	-1.54329	0.122759	0.775278	Cx3cr1WT-Cx3cr1KO	chr11	108220419	108226110	+	644.75	intron (NM_011101, intron 2 of 16)	intron (NM_011101, intron 2 of 16)	120624	NM_011101	18750	Mm.222178	NM_011101	ENSMUSG00000050965	Prkca	AI875142|Pkca	protein kinase C, alpha	protein-coding
Merged-chr14-63128106-4	2060.65	-0.13317	0.159442	-0.835225	0.403591	0.916037	Cx3cr1WT-Cx3cr1KO	chr14	63122058	63133549	+	642.9	intron (NM_007798, intron 1 of 9)	MTC|LTR|ERVL-MaLR	5341	NM_007798	13030	Mm.236553	NM_007798	ENSMUSG00000021939	Ctsb	CB	cathepsin B	protein-coding
Merged-chr6-124916114-4	2127.3	-0.122931	0.154144	-0.797506	0.425157	0.923684	Cx3cr1WT-Cx3cr1KO	chr6	124910191	124923742	+	642.55	non-coding (NR_152158, exon 1 of 2)	non-coding (NR_152158, exon 1 of 2)	103	NR_152158	442825	Mm.446713	NR_152158	ENSMUSG00000055818	A230083G16Rik	-	RIKEN cDNA A230083G16 gene	ncRNA
Merged-chr8-83696692-3	1427.68	-0.0749854	0.180086	-0.416386	0.677128	0.965986	Cx3cr1WT-Cx3cr1KO	chr8	83691517	83700845	+	642.267	intron (NM_177262, intron 1 of 21)	intron (NM_177262, intron 1 of 21)	-2120	NM_001199593	320795	Mm.213000	NM_177262	ENSMUSG00000057672	Pkn1	DBK|F730027O18Rik|PAK1|PRK1|Pkn|Prkcl1|Stk3	protein kinase N1	protein-coding
Merged-chr8-85027016-2	1063.33	-0.0809254	0.203139	-0.398375	0.690354	0.967507	Cx3cr1WT-Cx3cr1KO	chr8	85024092	85030126	+	642.017	exon (NM_026760, exon 1 of 3)	exon (NM_026760, exon 1 of 3)	276	NM_026760	68544	Mm.196005	NM_026760	ENSMUSG00000041203	Trir	1110002H14Rik|2310036O22Rik|AI854688	telomerase RNA component interacting RNase	protein-coding
Merged-chr19-37436613-2	1040.15	-0.0234966	0.176114	-0.133417	0.893864	0.990692	Cx3cr1WT-Cx3cr1KO	chr19	37433340	37440076	+	641.2	intron (NM_008245, intron 1 of 3)	intron (NM_008245, intron 1 of 3)	1867	NM_008245	15242	Mm.33896	NM_008245	ENSMUSG00000024986	Hhex	Hex|Hex1|Hhex-rs2|Prh|Prhx	hematopoietically expressed homeobox	protein-coding
Merged-chr4-133092664-2	1489.04	-0.360777	0.229979	-1.56874	0.116708	0.767486	Cx3cr1WT-Cx3cr1KO	chr4	133087025	133097761	+	641.042	Intergenic	Intergenic	-38240	NM_153423	242687	Mm.23566	NM_153423	ENSMUSG00000028868	Wasf2	AW742646|D4Ertd13e|WAVE2	WAS protein family, member 2	protein-coding
Merged-chr17-28702010-7	3542.79	-0.206454	0.187375	-1.10182	0.270541	0.881133	Cx3cr1WT-Cx3cr1KO	chr17	28690684	28713704	+	640.469	intron (NM_001168514, intron 2 of 12)	intron (NM_001168514, intron 2 of 12)	9626	NM_001357724	26416	Mm.311337	NM_011951	ENSMUSG00000053436	Mapk14	CSBP2|Crk1|Csbp1|Mxi2|PRKM14|PRKM15|p38|p38-alpha|p38MAPK|p38a|p38alpha	mitogen-activated protein kinase 14	protein-coding
Merged-chr2-24976006-2	971.45	0.0624199	0.16598	0.376068	0.706866	0.970298	Cx3cr1WT-Cx3cr1KO	chr2	24973642	24978308	+	640.3	promoter-TSS (NM_146251)	promoter-TSS (NM_146251)	-58	NM_146251	241274	Mm.389243	NM_146251	ENSMUSG00000036833	Pnpla7	BC027342|E430013P11Rik|Nre	patatin-like phospholipase domain containing 7	protein-coding
Merged-chr2-167952504-6	4292.94	-0.0443974	0.172541	-0.257315	0.796936	0.985193	Cx3cr1WT-Cx3cr1KO	chr2	167941361	167964693	+	639.879	intron (NM_011201, intron 1 of 8)	(CA)n|Simple_repeat|Simple_repeat	20700	NM_011201	19246	Mm.277916	NM_011201	ENSMUSG00000027540	Ptpn1	PTP-1B|PTP-HA2|PTP1B	protein tyrosine phosphatase, non-receptor type 1	protein-coding
Merged-chr9-123984353-3	1352.47	-0.855661	0.208132	-4.11115	3.93695e-05	0.0518334	Cx3cr1WT-Cx3cr1KO	chr9	123982022	123987326	+	639.267	Intergenic	L2|LINE|L2	-6266	NM_007718	12770	Mm.423532	NM_007718	ENSMUSG00000064039	Ccr1l1	Cmkbr1l1	chemokine (C-C motif) receptor 1-like 1	protein-coding
Merged-chr4-115057775-2	981.37	-0.0245444	0.174739	-0.140464	0.888294	0.990692	Cx3cr1WT-Cx3cr1KO	chr4	115055128	115060672	+	639.05	promoter-TSS (NM_001287388)	promoter-TSS (NM_001287388)	89	NM_001287388	21349	Mm.239869	NM_011527	ENSMUSG00000028717	Tal1	Hpt|SCL/tal-1|Scl|bHLHa17|tal-1	T cell acute lymphocytic leukemia 1	protein-coding
Merged-chr13-45107362-3	1345.74	0.000168654	0.264154	0.000638469	0.999491	0.999807	Cx3cr1WT-Cx3cr1KO	chr13	45104216	45111916	+	638.667	Intergenic	Intergenic	-105970	NM_025772	94245	Mm.352311	NM_025772	ENSMUSG00000057531	Dtnbp1	5430437B18Rik|AW048963|Bloc1s8|dysbindin|sdy	dystrobrevin binding protein 1	protein-coding
Merged-chr2-150666322-3	2414.03	-0.136771	0.171124	-0.799248	0.424147	0.92343	Cx3cr1WT-Cx3cr1KO	chr2	150660040	150675710	+	638.604	non-coding (NR_040331, exon 1 of 2)	non-coding (NR_040331, exon 1 of 2)	365	NM_080575	68738	Mm.7044	NM_080575	ENSMUSG00000027452	Acss1	1110032O15Rik|AI788978|Acas2|Acas2l|AceCS2	acyl-CoA synthetase short-chain family member 1	protein-coding
Merged-chr7-97335160-2	1539.25	-0.135067	0.185083	-0.729766	0.465533	0.933275	Cx3cr1WT-Cx3cr1KO	chr7	97329849	97340127	+	638.575	intron (NM_001039039, intron 1 of 1)	PB1|SINE|Alu	2665	NM_001039039	622320	Mm.334029	NM_001039039	ENSMUSG00000044952	Kctd21	EG622320	potassium channel tetramerisation domain containing 21	protein-coding
Merged-chr5-123142144-3	1611.1	-0.209344	0.157098	-1.33257	0.182673	0.834652	Cx3cr1WT-Cx3cr1KO	chr5	123135852	123146728	+	638.539	promoter-TSS (NM_001040398)	promoter-TSS (NM_001040398)	-903	NM_001040398	208043	Mm.250391	NM_177581	ENSMUSG00000038384	Setd1b	AA516740|BC035291|KMT2G|mKIAA1076	SET domain containing 1B	protein-coding
Merged-chr10-96374379-3	1642.08	-0.0951765	0.224025	-0.424848	0.670947	0.965668	Cx3cr1WT-Cx3cr1KO	chr10	96369557	96380983	+	638.017	Intergenic	PB1D7|SINE|Alu	149063	NR_110448	74881	Mm.410819	NR_110448	ENSMUSG00000112762	4930459C07Rik	-	RIKEN cDNA 4930459C07 gene	ncRNA
Merged-chr11-11691410-3	1850.22	-0.0672238	0.157625	-0.42648	0.669758	0.965668	Cx3cr1WT-Cx3cr1KO	chr11	11683786	11696147	+	636.983	promoter-TSS (NM_001301866)	promoter-TSS (NM_001301866)	-211	NM_001301865	22778	Mm.103545	NM_009578	ENSMUSG00000018654	Ikzf1	5832432G11Rik|Ikaros|LyF-1|Zfpn1a1|Znfn1a1|hlk-1|mKIAA4227	IKAROS family zinc finger 1	protein-coding
Merged-chr1-64121011-2	964.872	-0.0511109	0.168772	-0.30284	0.762012	0.97922	Cx3cr1WT-Cx3cr1KO	chr1	64118410	64124270	+	636.725	promoter-TSS (NM_033563)	promoter-TSS (NM_033563)	49	NM_033563	93691	Mm.29466	NM_033563	ENSMUSG00000025959	Klf7	9830124P08Rik	Kruppel-like factor 7 (ubiquitous)	protein-coding
Merged-chr1-181256390-2	938.03	0.247999	0.228633	1.0847	0.278053	0.883807	Cx3cr1WT-Cx3cr1KO	chr1	181254269	181258353	+	636.6	Intergenic	Intergenic	-44333	NM_145514	226757	Mm.289082	NM_145514	ENSMUSG00000038733	Wdr26	1600024A01Rik|AA693241|AI447817|AU044014|C77982|Gid7	WD repeat domain 26	protein-coding
Merged-chr18-69593370-2	1044	-0.148843	0.213926	-0.695768	0.486574	0.938628	Cx3cr1WT-Cx3cr1KO	chr18	69589708	69596972	+	636.175	intron (NM_001361128, intron 8 of 19)	intron (NM_001361128, intron 8 of 19)	247180	NM_001361126	21413	Mm.4269	NM_013685	ENSMUSG00000053477	Tcf4	5730422P05Rik|ASP-I2|E2-2|E2.2|ITF-2|ITF-2b|ITF2|ME2|MITF-2A|MITF-2B|SEF-2|SEF2|SEF2-1|TFE|Tcf-4|bHLHb19	transcription factor 4	protein-coding
Merged-chr5-147543709-3	1386.61	-0.051225	0.228813	-0.223872	0.822857	0.986764	Cx3cr1WT-Cx3cr1KO	chr5	147538545	147546655	+	635.65	intron (NM_028291, intron 16 of 18)	intron (NM_028291, intron 16 of 18)	112444	NM_028291	72587	Mm.320469	NM_028291	ENSMUSG00000029647	Pan3	2700050F09Rik|A430027N15Rik|AU014670	PAN3 poly(A) specific ribonuclease subunit	protein-coding
Merged-chr5-134520299-2	954.434	-0.0612917	0.157217	-0.389853	0.696645	0.968769	Cx3cr1WT-Cx3cr1KO	chr5	134517598	134522940	+	635.1	intron (NM_001039162, intron 3 of 15)	intron (NM_001039162, intron 3 of 15)	32165	NM_001039162	269713	Mm.255138	NM_009990	ENSMUSG00000063146	Clip2	B230327O20|CLIP-115|Clip1|Cyln2|WSCR4|mKIAA0291|wbscr4	CAP-GLY domain containing linker protein 2	protein-coding
Merged-chr2-45198674-3	1534.51	-0.106666	0.267272	-0.399091	0.689826	0.9672	Cx3cr1WT-Cx3cr1KO	chr2	45193400	45201848	+	634.994	Intergenic	Intergenic	-80182	NM_001355288	24136	Mm.440702	NM_015753	ENSMUSG00000026872	Zeb2	9130203F04Rik|D130016B08Rik|SIP1|Zfhx1b|Zfx1b|Zfxh1b	zinc finger E-box binding homeobox 2	protein-coding
Merged-chr11-34774002-2	1544.56	-0.0847374	0.189898	-0.446227	0.655433	0.962788	Cx3cr1WT-Cx3cr1KO	chr11	34767649	34779955	+	634.588	intron (NM_033374, intron 1 of 51)	G-rich|Low_complexity|Low_complexity	10103	NM_033374	94176	Mm.380679	NM_033374	ENSMUSG00000020143	Dock2	AI662014|AW122239|CED-5|Hch|MBC	dedicator of cyto-kinesis 2	protein-coding
Merged-chr11-8636580-2	1559.86	-0.10917	0.177585	-0.614749	0.53872	0.949405	Cx3cr1WT-Cx3cr1KO	chr11	8631678	8641203	+	634.167	intron (NM_001083587, intron 1 of 30)	intron (NM_001083587, intron 1 of 30)	28095	NM_001083587	319939	Mm.337820	NM_001083587	ENSMUSG00000020422	Tns3	BC023928|F830010I22Rik|TEM6|Tens1	tensin 3	protein-coding
Merged-chr18-36725913-2	974.783	-0.123237	0.2179	-0.565567	0.571688	0.95323	Cx3cr1WT-Cx3cr1KO	chr18	36723304	36728340	+	633.95	exon (NM_009841, exon 2 of 2)	exon (NM_009841, exon 2 of 2)	993	NM_009841	12475	Mm.3460	NM_009841	ENSMUSG00000051439	Cd14	-	CD14 antigen	protein-coding
Merged-chr15-27670016-5	4159.02	-0.0795711	0.20311	-0.391764	0.695233	0.968249	Cx3cr1WT-Cx3cr1KO	chr15	27657843	27683533	+	633.755	intron (NM_198301, intron 1 of 6)	intron (NM_198301, intron 1 of 6)	10854	NM_001242424	223433	Mm.266485	NM_198301	ENSMUSG00000056069	Fam105a	9830126M18	family with sequence similarity 105, member A	protein-coding
Merged-chr7-45706287-2	1012.64	-0.0749743	0.154388	-0.485622	0.627235	0.957949	Cx3cr1WT-Cx3cr1KO	chr7	45703078	45709333	+	633.675	intron (NM_016974, intron 1 of 3)	intron (NM_016974, intron 1 of 3)	958	NM_016974	13170	Mm.24222	NM_016974	ENSMUSG00000059824	Dbp	-	D site albumin promoter binding protein	protein-coding
Merged-chr8-84663314-2	947.291	0.0246386	0.190895	0.129069	0.897303	0.99125	Cx3cr1WT-Cx3cr1KO	chr8	84660234	84665864	+	633.575	promoter-TSS (NM_010499)	promoter-TSS (NM_010499)	-197	NM_010499	15936	Mm.399	NM_010499	ENSMUSG00000053560	Ier2	AI317238|Ch1|Pip92	immediate early response 2	protein-coding
Merged-chr6-114893478-2	1036.62	-0.275528	0.239693	-1.1495	0.250348	0.871573	Cx3cr1WT-Cx3cr1KO	chr6	114889874	114897442	+	633.508	intron (NM_001356371, intron 2 of 5)	intron (NM_001356371, intron 2 of 5)	28163	NM_177683	232334	Mm.268357	NM_177683	ENSMUSG00000030315	Vgll4	BC048841|VGL-4	vestigial like family member 4	protein-coding
Merged-chr1-155098067-2	901.284	-0.223201	0.208622	-1.06988	0.284673	0.883807	Cx3cr1WT-Cx3cr1KO	chr1	155095972	155100194	+	632.85	3' UTR (NM_010500, exon 1 of 1)	3' UTR (NM_010500, exon 1 of 1)	1553	NM_010500	15939	Mm.12246	NM_010500	ENSMUSG00000056708	Ier5	-	immediate early response 5	protein-coding
Merged-chr14-73237879-2	1027.51	-0.0780965	0.182612	-0.427663	0.668896	0.965668	Cx3cr1WT-Cx3cr1KO	chr14	73232416	73241423	+	632.575	promoter-TSS (NM_175116)	promoter-TSS (NM_175116)	-972	NM_175116	67168	Mm.390681	NM_175116	ENSMUSG00000033446	Lpar6	2610302I02Rik|P2ry5|P2y5	lysophosphatidic acid receptor 6	protein-coding
Merged-chr6-145305217-3	1399.48	-0.267994	0.227238	-1.17935	0.238259	0.867325	Cx3cr1WT-Cx3cr1KO	chr6	145301642	145308394	+	630.583	Intergenic	L1_Mus2|LINE|L1	54466	NR_045598	100039495	Mm.121014	NR_045598	ENSMUSG00000086013	Gm15706	-	predicted gene 15706	ncRNA
Merged-chr11-119391614-2	1136.4	0.272904	0.178998	1.52462	0.127353	0.78172	Cx3cr1WT-Cx3cr1KO	chr11	119388692	119394831	+	630.108	Intergenic	PB1D10|SINE|Alu	1289	NR_035453	100316690		NR_035453	ENSMUSG00000088015	Mir1932	mir-1932|mmu-mir-1932	microRNA 1932	ncRNA
Merged-chr19-5691057-3	1438.94	-0.0658022	0.151943	-0.43307	0.664964	0.964817	Cx3cr1WT-Cx3cr1KO	chr19	5687588	5694276	+	629.417	exon (NM_022012, exon 3 of 12)	exon (NM_022012, exon 3 of 12)	1801	NM_022012	26403	Mm.185026	NM_022012	ENSMUSG00000004054	Map3k11	2610017K16Rik|Mlk3|PTK1|SPRK	mitogen-activated protein kinase kinase kinase 11	protein-coding
Merged-chr5-130001922-2	961.406	-0.14748	0.160216	-0.92051	0.357306	0.907428	Cx3cr1WT-Cx3cr1KO	chr5	129999154	130003966	+	629.325	intron (NM_001357027, intron 1 of 2)	intron (NM_001357027, intron 1 of 2)	1489	NM_010368	110006	Mm.3317	NM_010368	ENSMUSG00000025534	Gusb	AI747421|Gur|Gus|Gus-r|Gus-s|Gus-t|Gus-u|Gut|asd|g	glucuronidase, beta	protein-coding
Merged-chr4-132565417-2	920.786	-0.160193	0.230375	-0.695359	0.48683	0.938628	Cx3cr1WT-Cx3cr1KO	chr4	132562370	132569829	+	629.2	intron (NM_001081211, intron 1 of 1)	intron (NM_001081211, intron 1 of 1)	2032	NM_001081211	19204	Mm.89389	NM_001081211	ENSMUSG00000056529	Ptafr	PAFR	platelet-activating factor receptor	protein-coding
Merged-chr10-37231895-3	1955.67	-0.14238	0.256848	-0.554333	0.579351	0.954279	Cx3cr1WT-Cx3cr1KO	chr10	37227339	37239278	+	629.15	Intergenic	Intergenic	-94382	NM_008538	17118	Mm.30059	NM_008538	ENSMUSG00000069662	Marcks	Macs|PKCSL	myristoylated alanine rich protein kinase C substrate	protein-coding
Merged-chr10-84398298-8	5765.77	-0.13313	0.194812	-0.683373	0.494371	0.940098	Cx3cr1WT-Cx3cr1KO	chr10	84379286	84417558	+	629.083	intron (NM_001004363, intron 2 of 6)	(TG)n|Simple_repeat|Simple_repeat	42049	NM_001004363	77976	Mm.25874	NM_001004363	ENSMUSG00000020032	Nuak1	AU014801|AW494241|B230104P22Rik|Omphk1	NUAK family, SNF1-like kinase, 1	protein-coding
Merged-chr4-141546726-2	940.026	-0.121498	0.186711	-0.650726	0.515224	0.94504	Cx3cr1WT-Cx3cr1KO	chr4	141545014	141548452	+	629.025	non-coding (NR_030695, exon 1 of 1)	non-coding (NR_030695, exon 1 of 1)	571	NR_030695	320456	Mm.32859	NM_177163		B330016D10Rik	-	RIKEN cDNA B330016D10 gene	ncRNA
Merged-chr19-46511281-6	3304.41	-0.0765908	0.157603	-0.485974	0.626985	0.957949	Cx3cr1WT-Cx3cr1KO	chr19	46499335	46517883	+	628.899	intron (NM_053100, intron 1 of 5)	intron (NM_053100, intron 1 of 5)	6961	NM_053100	93679	Mm.392177	NM_053100	ENSMUSG00000025034	Trim8	AA408830|BB006755|GERP|Rnf27	tripartite motif-containing 8	protein-coding
Merged-chr11-55208944-3	1607.21	-0.0112291	0.19905	-0.0564133	0.955013	0.99645	Cx3cr1WT-Cx3cr1KO	chr11	55203985	55212437	+	628.406	intron (NM_153139, intron 1 of 10)	intron (NM_153139, intron 1 of 10)	3871	NM_153139	215335	Mm.35732	NM_153139	ENSMUSG00000020261	Slc36a1	5830411H19Rik|AI839897|Pat1	solute carrier family 36 (proton/amino acid symporter), member 1	protein-coding
Merged-chr1-135619912-2	873.597	-0.166684	0.272578	-0.611511	0.540861	0.949405	Cx3cr1WT-Cx3cr1KO	chr1	135617480	135622581	+	627.75	Intergenic	Intergenic	22254	NR_151586	215714	Mm.472859	NM_175447		Gm4793	EG215714	predicted gene 4793	ncRNA
Merged-chr18-60500044-2	903.956	-0.295493	0.214816	-1.37556	0.168957	0.826952	Cx3cr1WT-Cx3cr1KO	chr18	60497454	60502495	+	627.325	intron (NM_134133, intron 1 of 1)	intron (NM_134133, intron 1 of 1)	2009	NM_134133	106878	Mm.273197	NM_134133	ENSMUSG00000038059	Smim3	2010002N04Rik|AI195350|AW561905|Nid67|cI-41	small integral membrane protein 3	protein-coding
Merged-chr17-88554579-3	1355.58	-0.0972643	0.193313	-0.503144	0.614863	0.957147	Cx3cr1WT-Cx3cr1KO	chr17	88549488	88558137	+	626.667	intron (NM_028658, intron 7 of 21)	intron (NM_028658, intron 7 of 21)	23688	NM_028658	73825	Mm.271817	NM_028658	ENSMUSG00000034709	Ppp1r21	1110018J12Rik|AI426045|AW550781|Ccdc128|Klraq1	protein phosphatase 1, regulatory subunit 21	protein-coding
Merged-chr15-81523332-2	892.158	-0.0426088	0.21448	-0.198661	0.842528	0.987935	Cx3cr1WT-Cx3cr1KO	chr15	81521640	81524966	+	626.275	Intergenic	CpG	56987	NM_019712	56438	Mm.29405	NM_019712	ENSMUSG00000022400	Rbx1	1500002P15Rik|AA517855|ROC1	ring-box 1	protein-coding
Merged-chr3-95141265-2	1040.32	0.000254066	0.23832	0.00106607	0.999149	0.999729	Cx3cr1WT-Cx3cr1KO	chr3	95139059	95143501	+	625.95	intron (NM_027206, intron 1 of 1)	intron (NM_027206, intron 1 of 1)	1080	NM_027206	69769	Mm.34368	NM_027206	ENSMUSG00000013707	Tnfaip8l2	1810019A08Rik|AW610835|TIPE2	tumor necrosis factor, alpha-induced protein 8-like 2	protein-coding
Merged-chr8-94386628-2	955.751	-0.194715	0.161817	-1.20331	0.228858	0.862097	Cx3cr1WT-Cx3cr1KO	chr8	94384794	94388366	+	625.85	5' UTR (NM_022331, exon 1 of 8)	5' UTR (NM_022331, exon 1 of 8)	151	NM_022331	64209	Mm.29151	NM_022331	ENSMUSG00000031770	Herpud1	Herp|Mifl|SUP	homocysteine-inducible, endoplasmic reticulum stress-inducible, ubiquitin-like domain member 1	protein-coding
Merged-chr11-95713636-2	1072.7	-0.00541449	0.173241	-0.0312541	0.975067	0.998743	Cx3cr1WT-Cx3cr1KO	chr11	95710537	95716793	+	624.05	promoter-TSS (NR_045780)	promoter-TSS (NR_045780)	-911	NR_045780	432396	Mm.426849	NR_045780	ENSMUSG00000086191	Zfp652os	1110035M17Rik	zinc finger protein 652, opposite strand	ncRNA
Merged-chr8-84706971-5	3236.28	-0.0926008	0.167579	-0.552581	0.580551	0.954302	Cx3cr1WT-Cx3cr1KO	chr8	84698018	84715424	+	623.86	3' UTR (NM_001081981, exon 11 of 11)	3' UTR (NM_001081981, exon 11 of 11)	5264	NM_008535	17095	Mm.4925	NM_008535	ENSMUSG00000034041	Lyl1	Lyl-1|bHLHa18	lymphoblastomic leukemia 1	protein-coding
Merged-chr7-30394136-2	863.37	0.00808347	0.252196	0.0320523	0.97443	0.998743	Cx3cr1WT-Cx3cr1KO	chr7	30392586	30396023	+	623.5	Intergenic	Intergenic	-19484	NM_011662	22177	Mm.46301	NM_011662	ENSMUSG00000030579	Tyrobp	DAP12|KARAP|Ly83	TYRO protein tyrosine kinase binding protein	protein-coding
Merged-chr6-87806262-3	1847.61	-0.305527	0.164455	-1.85781	0.0631956	0.656787	Cx3cr1WT-Cx3cr1KO	chr6	87801184	87813282	+	623.467	intron (NR_104478, intron 1 of 2)	intron (NR_104478, intron 1 of 2)	2524	NM_133717	69834	Mm.37380	NM_133717	ENSMUSG00000030055	Rab43	1810048P08Rik|2500004H21Rik|AW490415	RAB43, member RAS oncogene family	protein-coding
Merged-chr16-58521466-3	1317.38	0.0807298	0.179478	0.449803	0.652852	0.962014	Cx3cr1WT-Cx3cr1KO	chr16	58517527	58525682	+	622.95	intron (NM_001357433, intron 1 of 10)	intron (NM_001357433, intron 1 of 10)	1822	NM_018784	54613	Mm.212742	NM_018784	ENSMUSG00000022747	St3gal6	1700023B24Rik|AI930218|AW552396|Siat10|St3galVI	ST3 beta-galactoside alpha-2,3-sialyltransferase 6	protein-coding
Merged-chr13-113660133-3	1463.89	-0.0122691	0.157734	-0.0777833	0.938	0.994587	Cx3cr1WT-Cx3cr1KO	chr13	113654943	113664682	+	622.667	Intergenic	Intergenic	3864	NM_019960	56534	Mm.41410	NM_019960	ENSMUSG00000051456	Hspb3	2310035K17Rik|AI844863|Hsbp3|spb3	heat shock protein 3	protein-coding
Merged-chr2-130490149-2	876.68	-0.231819	0.262709	-0.882419	0.37755	0.911733	Cx3cr1WT-Cx3cr1KO	chr2	130487317	130492999	+	622.525	intron (NM_001355161, intron 1 of 21)	intron (NM_001355161, intron 1 of 21)	39880	NM_001355161	19262	Mm.224246	NM_008980	ENSMUSG00000027303	Ptpra	Ptpa|Ptpalpha|Rptpalpha|Rptra|Rptralpha	protein tyrosine phosphatase, receptor type, A	protein-coding
Merged-chr4-47311312-6	5064.68	-0.108426	0.213421	-0.508035	0.611429	0.956826	Cx3cr1WT-Cx3cr1KO	chr4	47299866	47326670	+	621.359	TTS (NM_009928)	TTS (NM_009928)	-39954	NM_001312868	21812	Mm.197552	NM_009370	ENSMUSG00000007613	Tgfbr1	ALK5|AU017191|Alk-5|ESK2|TGFR-1|TbetaR-I|TbetaRI	transforming growth factor, beta receptor I	protein-coding
Merged-chr1-80636684-2	1034.6	-0.0612251	0.230885	-0.265175	0.790874	0.98403	Cx3cr1WT-Cx3cr1KO	chr1	80633640	80639230	+	620.767	intron (NM_175291, intron 2 of 55)	intron (NM_175291, intron 2 of 55)	28917	NM_001285927	210293	Mm.133473	NM_175291	ENSMUSG00000038608	Dock10	9330153B10Rik|A630054M16Rik|Jr4|Jr5|R75174|ZIZ3|Zizimin3|mKIAA0694	dedicator of cytokinesis 10	protein-coding
Merged-chr15-86181679-3	2445.46	-0.167815	0.180727	-0.928552	0.353121	0.905803	Cx3cr1WT-Cx3cr1KO	chr15	86178010	86188176	+	620.714	intron (NM_145475, intron 1 of 12)	intron (NM_145475, intron 1 of 12)	-2635	NR_155352	102638208	Mm.415090	NR_155352	ENSMUSG00000086424	Gm15569	-	predicted gene 15569	ncRNA
Merged-chr14-25485186-3	1553.58	-0.152984	0.173386	-0.882334	0.377596	0.911769	Cx3cr1WT-Cx3cr1KO	chr14	25478829	25489631	+	620.294	intron (NM_183208, intron 1 of 23)	intron (NM_183208, intron 1 of 23)	25045	NM_183208	328365	Mm.227484	NM_183208	ENSMUSG00000007817	Zmiz1	BC065120|E330020C23|Gm10397|I920194n01|Rai17|Zimp10	zinc finger, MIZ-type containing 1	protein-coding
Merged-chr7-127478763-2	905.155	-0.250558	0.224472	-1.11621	0.264332	0.878144	Cx3cr1WT-Cx3cr1KO	chr7	127476431	127481711	+	620.225	Intergenic	CpG	-6150	NM_010183	14123	Mm.323505	NM_010183	ENSMUSG00000042423	Fbrs	Fbs|Fbs1	fibrosin	protein-coding
Merged-chr7-88278272-2	888.541	0.0232676	0.241568	0.0963192	0.923267	0.993421	Cx3cr1WT-Cx3cr1KO	chr7	88275845	88280889	+	619.725	exon (NM_001311790, exon 1 of 4)	exon (NM_001311790, exon 1 of 4)	282	NM_001311790	13032	Mm.89295	NM_009982	ENSMUSG00000030560	Ctsc	AI047818|CatC|DPP1|DPPI	cathepsin C	protein-coding
Merged-chr10-79935374-2	1045.43	-0.209685	0.197615	-1.06108	0.288654	0.884275	Cx3cr1WT-Cx3cr1KO	chr10	79931441	79938885	+	619.383	intron (NM_001288625, intron 3 of 8)	intron (NM_001288625, intron 3 of 8)	7822	NM_001288625	13496	Mm.301282	NM_007880	ENSMUSG00000019564	Arid3a	Bright|Dri1|Dril1	AT rich interactive domain 3A (BRIGHT-like)	protein-coding
Merged-chr19-3902426-5	2285.98	-0.183451	0.188543	-0.972994	0.330556	0.897921	Cx3cr1WT-Cx3cr1KO	chr19	3896512	3909618	+	619.15	exon (NM_016921, exon 6 of 20)	exon (NM_016921, exon 6 of 20)	2165	NM_016921	27060	Mm.271689	NM_016921	ENSMUSG00000001750	Tcirg1	ATP6N1C|ATP6a3|Atp6i|OC-116|OPTB1|Stv1|TIRC7|Vph1|oc	T cell, immune regulator 1, ATPase, H+ transporting, lysosomal V0 protein A3	protein-coding
Merged-chr5-146806024-2	907.722	-0.208313	0.204657	-1.01786	0.308742	0.891338	Cx3cr1WT-Cx3cr1KO	chr5	146801641	146809020	+	619.125	Intergenic	L2b|LINE|L2	-10374	NM_011669	22217	Mm.167971	NM_011669	ENSMUSG00000029640	Usp12	Ubh1	ubiquitin specific peptidase 12	protein-coding
Merged-chr3-90085790-3	2060.54	-0.261918	0.152441	-1.71816	0.0857683	0.7096	Cx3cr1WT-Cx3cr1KO	chr3	90078657	90091033	+	619.011	intron (NM_001357581, intron 1 of 8)	intron (NM_001357581, intron 1 of 8)	5324	NM_001293749	59069	Mm.240839	NM_022314	ENSMUSG00000027940	Tpm3	TM30nm|TMnm|Tm5NM|Tpm-5|Tpm5|Trop-5|gamma-TM|hTM30nm|hTMnm	tropomyosin 3, gamma	protein-coding
Merged-chr5-123864879-2	956.389	-0.19824	0.1922	-1.03142	0.302343	0.888894	Cx3cr1WT-Cx3cr1KO	chr5	123861881	123868058	+	618.6	exon (NM_030701, exon 1 of 1)	exon (NM_030701, exon 1 of 1)	547	NM_030701	80885	Mm.440567	NM_030701	ENSMUSG00000045502	Hcar2	Gpr109a|Gpr109b|HM74|Niacr1|PUMA-G|Pumag|mHM74b	hydroxycarboxylic acid receptor 2	protein-coding
Merged-chr17-8212633-3	1312.96	-0.0765445	0.246725	-0.310243	0.756376	0.978838	Cx3cr1WT-Cx3cr1KO	chr17	8208495	8215893	+	617.783	Intergenic	Intergenic	-23849	NM_001190333	12458	Mm.8007	NM_009835	ENSMUSG00000040899	Ccr6	CC-CKR-6|CCR-6|Cmkbr6|KY411	chemokine (C-C motif) receptor 6	protein-coding
Merged-chr16-11092025-2	1085.92	-0.012363	0.193734	-0.0638141	0.949118	0.995905	Cx3cr1WT-Cx3cr1KO	chr16	11088427	11095497	+	617.608	intron (NM_029582, intron 6 of 11)	intron (NM_029582, intron 6 of 11)	-4032	NM_134105	106200	Mm.291015	NM_029582	ENSMUSG00000022498	Txndc11	2810408E11Rik|AI427833|EFP1|Txdc11	thioredoxin domain containing 11	protein-coding
Merged-chr8-106154361-4	2070.48	-0.24421	0.153757	-1.58829	0.112221	0.759107	Cx3cr1WT-Cx3cr1KO	chr8	106148464	106156849	+	617.096	intron (NM_001357319, intron 1 of 5)	intron (NM_001357319, intron 1 of 5)	2302	NM_001357319	192654	Mm.284770	NM_133792	ENSMUSG00000031903	Pla2g15	ACS|C87498|LLPL|Lpla2|Lypla3	phospholipase A2, group XV	protein-coding
Merged-chr7-82866786-2	951.553	0.0591208	0.187543	0.315238	0.752581	0.978768	Cx3cr1WT-Cx3cr1KO	chr7	82864431	82869125	+	616.975	promoter-TSS (NM_175366)	promoter-TSS (NM_175366)	-555	NM_175366	108797	Mm.306789	NM_175366	ENSMUSG00000057706	Mex3b	4931439A04Rik|M-04814|Rkhd3|mKIAA2009	mex3 RNA binding family member B	protein-coding
Merged-chr3-9864235-2	920.345	-0.210181	0.203678	-1.03193	0.302106	0.888894	Cx3cr1WT-Cx3cr1KO	chr3	9861048	9866850	+	616.975	Intergenic	Intergenic	-30270	NM_001195031	94212	Mm.23897	NM_053182	ENSMUSG00000027508	Pag1	Cbp|F730007C19Rik|Pag	phosphoprotein associated with glycosphingolipid microdomains 1	protein-coding
Merged-chr15-36793143-2	959.675	0.0257165	0.170016	0.151259	0.879771	0.990692	Cx3cr1WT-Cx3cr1KO	chr15	36790787	36795469	+	616.75	intron (NM_001253806, intron 1 of 5)	CpG	1410	NM_011740	22631	Mm.3360	NM_011740	ENSMUSG00000022285	Ywhaz	1110013I11Rik|14-3-3zeta|AI596267|AL022924|AU020854	tyrosine 3-monooxygenase/tryptophan 5-monooxygenase activation protein, zeta polypeptide	protein-coding
Merged-chr15-79438883-6	3518.62	-0.0835248	0.169859	-0.491731	0.622909	0.95766	Cx3cr1WT-Cx3cr1KO	chr15	79427851	79447535	+	616.011	intron (NM_001359863, intron 2 of 10)	intron (NM_001359863, intron 2 of 10)	4125	NM_001289899	27373	Mm.30199	NM_013767	ENSMUSG00000022433	Csnk1e	AI426939|AI551861|AW457082|CK1epsilon|CKIe|KC1epsilon|tau	casein kinase 1, epsilon	protein-coding
Merged-chr4-129577651-2	1091.86	-0.133382	0.208296	-0.640347	0.521947	0.946778	Cx3cr1WT-Cx3cr1KO	chr4	129574033	129580983	+	615.8	intron (NM_182783, intron 1 of 1)	intron (NM_182783, intron 1 of 1)	1072	NM_182783	230766	Mm.20377	NM_182783	ENSMUSG00000050493	Fam167b	SEC	family with sequence similarity 167, member B	protein-coding
Merged-chr11-69580661-2	886.611	-0.333984	0.211224	-1.58118	0.113836	0.761681	Cx3cr1WT-Cx3cr1KO	chr11	69578742	69582953	+	615.2	intron (NM_001127233, intron 1 of 10)	intron (NM_001127233, intron 1 of 10)	488	NM_001127233	22059	Mm.222	NM_011640	ENSMUSG00000059552	Trp53	Tp53|bbl|bfy|bhy|p44|p53	transformation related protein 53	protein-coding
Merged-chr1-132317575-2	948.461	-0.303399	0.16756	-1.81069	0.0701895	0.678935	Cx3cr1WT-Cx3cr1KO	chr1	132315184	132319940	+	615.1	intron (NM_001195025, intron 1 of 7)	intron (NM_001195025, intron 1 of 7)	1437	NM_028778	74137	Mm.100666	NM_028778	ENSMUSG00000009772	Nuak2	1200013B22Rik|Omphk2|Snark|mKIAA0537	NUAK family, SNF1-like kinase, 2	protein-coding
Merged-chr17-70833595-2	1027.25	-0.152153	0.186015	-0.817965	0.413377	0.91999	Cx3cr1WT-Cx3cr1KO	chr17	70830278	70836525	+	614.958	Intergenic	Intergenic	13376	NM_001164077	21815	Mm.101034	NM_009372	ENSMUSG00000047407	Tgif1	AA959811|AI462167|Tgif	TGFB-induced factor homeobox 1	protein-coding
Merged-chr5-114751005-4	1809.15	-0.135721	0.225385	-0.602173	0.547059	0.949405	Cx3cr1WT-Cx3cr1KO	chr5	114744367	114754936	+	614.263	intron (NM_001077359, intron 10 of 18)	intron (NM_001077359, intron 10 of 18)	23840	NM_019834	26431	Mm.195632	NM_019834	ENSMUSG00000041890	Git2	1500036H07Rik|5830420E16Rik|6430510B20Rik|9630056M03Rik|B230104M05Rik|CAT2|mKIAA0148	G protein-coupled receptor kinase-interactor 2	protein-coding
Merged-chr7-99698463-4	4065.41	-0.0863376	0.206447	-0.418208	0.675795	0.965986	Cx3cr1WT-Cx3cr1KO	chr7	99688573	99712862	+	613.973	intron (NM_175316, intron 1 of 13)	intron (NM_175316, intron 1 of 13)	-4908	NM_001252531	101488	Mm.11249	NM_175316	ENSMUSG00000030737	Slco2b1	AI060904|AI852653|OATP-B|Slc21a9	solute carrier organic anion transporter family, member 2b1	protein-coding
Merged-chr19-16373401-2	926.989	-0.180181	0.176889	-1.01861	0.308387	0.891338	Cx3cr1WT-Cx3cr1KO	chr19	16370082	16376516	+	613.925	intron (NM_008139, intron 5 of 6)	intron (NM_008139, intron 5 of 6)	-58295	NR_105832	102465218		NR_105832	ENSMUSG00000098718	Mir496b	Gm28028|mmu-mir-496b	microRNA 496b	ncRNA
Merged-chr9-61372832-2	1190.7	0.0496692	0.166154	0.298934	0.76499	0.979946	Cx3cr1WT-Cx3cr1KO	chr9	61369916	61375786	+	613.8	5' UTR (NM_001083927, exon 1 of 20)	5' UTR (NM_001083927, exon 1 of 20)	485	NM_001083927	21887	Mm.24255	NM_009389	ENSMUSG00000032280	Tle3	2610103N05Rik|ESG|Grg3a|Grg3b|mKIAA1547	transducin-like enhancer of split 3	protein-coding
Merged-chr10-80020295-2	2274.11	-0.182356	0.174402	-1.0456	0.295744	0.886459	Cx3cr1WT-Cx3cr1KO	chr10	80013638	80026942	+	613.73	intron (NM_027521, intron 1 of 21)	intron (NM_027521, intron 1 of 21)	615	NM_027521	70719	Mm.243954	NM_027521	ENSMUSG00000035697	Arhgap45	6330406L22Rik|AW539505|Ha-1|Hmha1	Rho GTPase activating protein 45	protein-coding
Merged-chr8-85083155-2	1015.62	-0.273358	0.152592	-1.79143	0.0732245	0.684402	Cx3cr1WT-Cx3cr1KO	chr8	85079999	85086585	+	613.392	promoter-TSS (NM_010764)	promoter-TSS (NM_010764)	23	NM_010764	17159	Mm.4219	NM_010764	ENSMUSG00000005142	Man2b1	AW107687|LAMAN	mannosidase 2, alpha B1	protein-coding
Merged-chr6-113077270-2	895.532	0.0465624	0.163688	0.284459	0.776059	0.981771	Cx3cr1WT-Cx3cr1KO	chr6	113074915	113079611	+	611.575	promoter-TSS (NR_027008)	promoter-TSS (NR_027008)	-19	NR_027008	14910	Mm.280950	NR_027008	ENSMUSG00000086429	Gt(ROSA)26Sor	AV258896|Gtrgeo26|Gtrosa26|R26|ROSA26|Thumpd3as1	gene trap ROSA 26, Philippe Soriano	ncRNA
Merged-chr13-40920239-3	1038.58	-0.268073	0.232288	-1.15406	0.248478	0.870791	Cx3cr1WT-Cx3cr1KO	chr13	40916778	40923881	+	611.283	intron (NM_133219, intron 1 of 2)	intron (NM_133219, intron 1 of 2)	2695	NM_133219	14538	Mm.314757	NM_008105	ENSMUSG00000021360	Gcnt2	5330430K10Rik|IGnT|IGnTA|IGnTB|IGnTC	glucosaminyl (N-acetyl) transferase 2, I-branching enzyme	protein-coding
Merged-chr11-116030659-2	912.169	0.0150751	0.190205	0.0792571	0.936828	0.994379	Cx3cr1WT-Cx3cr1KO	chr11	116029015	116032479	+	610.025	intron (NM_001286006, intron 1 of 15)	intron (NM_001286006, intron 1 of 15)	431	NM_172569	217331	Mm.297706	NM_172569	ENSMUSG00000020770	Unk	B230379M23Rik|Unkh|Zc3h5|Zc3hdc5|mKIAA1753	unkempt family zinc finger	protein-coding
Merged-chr14-47735329-2	930.258	-0.000359102	0.158526	-0.00226526	0.998193	0.999672	Cx3cr1WT-Cx3cr1KO	chr14	47732455	47738631	+	609.775	intron (NM_001347525, intron 39 of 39)	intron (NM_001347525, intron 39 of 39)	71787	NM_001347522	16709	Mm.3110	NM_008477	ENSMUSG00000021843	Ktn1	-	kinectin 1	protein-coding
Merged-chr11-79306601-2	1128.71	0.0677211	0.233478	0.290053	0.771776	0.981431	Cx3cr1WT-Cx3cr1KO	chr11	79303615	79309691	+	609.433	Intergenic	Intergenic	-33239	NM_010897	18015	Mm.255596	NM_010897	ENSMUSG00000020716	Nf1	AW494271|Dsk9|E030030H24Rik|Mhdadsk9|Nf-1	neurofibromin 1	protein-coding
Merged-chr1-134063691-3	1505.15	-0.078112	0.195377	-0.399801	0.689303	0.966989	Cx3cr1WT-Cx3cr1KO	chr1	134059484	134069427	+	609.283	Intergenic	Intergenic	14700	NM_007570	12227	Mm.392646	NM_007570	ENSMUSG00000020423	Btg2	AA959598|APRO1|Pc3|TIS21	B cell translocation gene 2, anti-proliferative	protein-coding
Merged-chr2-153544781-2	893.984	-0.176404	0.18856	-0.935535	0.349513	0.904241	Cx3cr1WT-Cx3cr1KO	chr2	153542045	153547791	+	609.275	Intergenic	Intergenic	-14947	NM_001134300	329540	Mm.50600	NM_001001986	ENSMUSG00000061411	Nol4l	4931410H15|8430427H17Rik|AI429157|Gm1636	nucleolar protein 4-like	protein-coding
Merged-chr5-115489976-2	851.253	-0.305946	0.243109	-1.25847	0.208222	0.853139	Cx3cr1WT-Cx3cr1KO	chr5	115487652	115492266	+	609.2	Intergenic	CpG	-5475	NM_133760	75387	Mm.332616	NM_133760	ENSMUSG00000029524	Sirt4	4930596O17Rik	sirtuin 4	protein-coding
Merged-chr4-130915094-3	2610.65	-0.0798575	0.19381	-0.41204	0.68031	0.966131	Cx3cr1WT-Cx3cr1KO	chr4	130909731	130923882	+	609.2	intron (NM_010686, intron 1 of 7)	L1MC3|LINE|L1	3472	NM_010686	16792	Mm.271868	NM_010686	ENSMUSG00000028581	Laptm5	E3|Stra13	lysosomal-associated protein transmembrane 5	protein-coding
Merged-chr19-5408069-2	1057.02	0.0860968	0.19744	0.436066	0.662789	0.963977	Cx3cr1WT-Cx3cr1KO	chr19	5405701	5410519	+	608.883	intron (NR_027938, intron 1 of 3)	intron (NR_027938, intron 1 of 3)	1295	NR_027938	74931	Mm.388511	NR_015545	ENSMUSG00000086938	4930481A15Rik	-	RIKEN cDNA 4930481A15 gene	ncRNA
Merged-chr3-79070513-2	883.122	-0.147301	0.20746	-0.710018	0.477693	0.936996	Cx3cr1WT-Cx3cr1KO	chr3	79068139	79073031	+	608.075	intron (NM_001099624, intron 20 of 23)	intron (NM_001099624, intron 20 of 23)	74302	NM_001310536	76089	Mm.31220	NM_001099624	ENSMUSG00000062232	Rapgef2	5830453M24Rik|CNRasGEF|Pdzgef1|RA-GEF-1|mKIAA0313|nRapGEP	Rap guanine nucleotide exchange factor (GEF) 2	protein-coding
Merged-chr2-129549081-2	1049.34	-0.0053829	0.224918	-0.0239327	0.980906	0.998756	Cx3cr1WT-Cx3cr1KO	chr2	129545242	129552592	+	607.225	Intergenic	Intergenic	-12315	NM_177653	228592	Mm.452175	NM_177653	ENSMUSG00000043727	F830045P16Rik	Sirpb3	RIKEN cDNA F830045P16 gene	protein-coding
Merged-chr7-141460565-2	938.8	0.18526	0.179678	1.03107	0.302508	0.888991	Cx3cr1WT-Cx3cr1KO	chr7	141458308	141463311	+	606.975	promoter-TSS (NM_001025103)	promoter-TSS (NM_001025103)	-285	NM_001025103	213573	Mm.386851	NM_001025103	ENSMUSG00000048200	Cracr2b	6330520A15Rik|BC026645|Cracr2a|Efcab4|Efcab4a	calcium release activated channel regulator 2B	protein-coding
Merged-chr2-157062542-9	6204.81	-0.0779825	0.190828	-0.408654	0.682794	0.966667	Cx3cr1WT-Cx3cr1KO	chr2	157046997	157083889	+	606.953	intron (NM_001164663, intron 1 of 14)	intron (NM_001164663, intron 1 of 14)	13822	NM_001164663	320706	Mm.79466	NM_001164663	ENSMUSG00000055485	Soga1	9830001H06Rik|AI426038|D430036N24Rik|Soga	suppressor of glucose, autophagy associated 1	protein-coding
Merged-chr3-100431058-2	1442.11	-0.218314	0.202518	-1.078	0.281035	0.883807	Cx3cr1WT-Cx3cr1KO	chr3	100427841	100435176	+	606.595	intron (NR_040543, intron 2 of 2)	intron (NR_040543, intron 2 of 2)	5103	NR_040543	73806	Mm.396549	NR_040543	ENSMUSG00000086923	4930406D18Rik	-	RIKEN cDNA 4930406D18 gene	ncRNA
Merged-chr15-78258457-2	880.4	-0.27045	0.190886	-1.41681	0.156538	0.814244	Cx3cr1WT-Cx3cr1KO	chr15	78256779	78260147	+	606	intron (NM_008677, intron 7 of 9)	intron (NM_008677, intron 7 of 9)	13652	NM_008677	17972	Mm.2068	NM_008677	ENSMUSG00000071715	Ncf4	AI451400|p40phox	neutrophil cytosolic factor 4	protein-coding
Merged-chr2-178498351-2	910.204	0.17582	0.188376	0.933345	0.350642	0.904543	Cx3cr1WT-Cx3cr1KO	chr2	178496187	178501294	+	605.95	Intergenic	Intergenic	68225	NM_198656	381409	Mm.330860	NM_198656	ENSMUSG00000039155	Cdh26	Gm1010	cadherin-like 26	protein-coding
Merged-chr6-38712677-2	1184.05	0.254056	0.201412	1.26138	0.207173	0.851844	Cx3cr1WT-Cx3cr1KO	chr6	38708897	38716438	+	605.496	intron (NM_010433, intron 12 of 14)	intron (NM_010433, intron 12 of 14)	49598	NM_001101507	665180	Mm.349066	NM_001101507	ENSMUSG00000079598	Clec2l	AI414054|AW122724|Gm1064	C-type lectin domain family 2, member L	protein-coding
Merged-chr4-133660079-2	878.239	-0.379789	0.214376	-1.77161	0.0764601	0.691971	Cx3cr1WT-Cx3cr1KO	chr4	133657526	133662810	+	605.425	Intergenic	Intergenic	12479	NM_001145955	230801	Mm.217004	NM_178698	ENSMUSG00000043257	Pigv	B330013B03|D430024F16Rik	phosphatidylinositol glycan anchor biosynthesis, class V	protein-coding
Merged-chr4-132796301-2	1017.46	-0.0839544	0.205743	-0.408055	0.683234	0.966674	Cx3cr1WT-Cx3cr1KO	chr4	132793467	132799130	+	605.283	promoter-TSS (NM_001033308)	promoter-TSS (NM_001033308)	66	NM_001033308	230787	Mm.290912	NM_001033308	ENSMUSG00000037731	Themis2	ICB-1	thymocyte selection associated family member 2	protein-coding
Merged-chr5-114770092-4	1947.47	-0.0735777	0.194558	-0.378178	0.705298	0.97002	Cx3cr1WT-Cx3cr1KO	chr5	114764241	114776793	+	605.242	intron (NM_001077359, intron 1 of 18)	intron (NM_001077359, intron 1 of 18)	2974	NM_019834	26431	Mm.195632	NM_019834	ENSMUSG00000041890	Git2	1500036H07Rik|5830420E16Rik|6430510B20Rik|9630056M03Rik|B230104M05Rik|CAT2|mKIAA0148	G protein-coupled receptor kinase-interactor 2	protein-coding
Merged-chr3-126626102-2	1600.04	-0.0973045	0.243403	-0.399768	0.689328	0.966989	Cx3cr1WT-Cx3cr1KO	chr3	126619018	126632118	+	605.05	intron (NM_001025438, intron 2 of 18)	intron (NM_001025438, intron 2 of 18)	28617	NM_001293665	108058	Mm.255822	NM_023813	ENSMUSG00000053819	Camk2d	2810011D23Rik|8030469K03Rik|CaMK II|[d]-CaMKII	calcium/calmodulin-dependent protein kinase II, delta	protein-coding
Merged-chr7-114317746-5	2400.21	-0.0480377	0.235698	-0.20381	0.838502	0.987263	Cx3cr1WT-Cx3cr1KO	chr7	114308106	114324143	+	604.721	intron (NR_029437, intron 3 of 3)	intron (NR_029437, intron 3 of 3)	-40008	NM_011965	26440	Mm.121265	NM_011965	ENSMUSG00000030751	Psma1	C2|HC2|Pros-30|alpha-type	proteasome (prosome, macropain) subunit, alpha type 1	protein-coding
Merged-chr6-125254745-2	1067.15	-0.0708951	0.235677	-0.300814	0.763556	0.979569	Cx3cr1WT-Cx3cr1KO	chr6	125251832	125257812	+	604.05	Intergenic	Intergenic	-10703	NR_015527	73870	Mm.440681	NR_015527	ENSMUSG00000108129	4930417O13Rik	-	RIKEN cDNA 4930417O13 gene	ncRNA
Merged-chr2-128127487-2	907.998	-0.145798	0.188205	-0.774672	0.438533	0.927529	Cx3cr1WT-Cx3cr1KO	chr2	128125366	128129776	+	603.625	promoter-TSS (NM_001284410)	promoter-TSS (NM_001284410)	-4	NM_001284410	12125	Mm.141083	NM_009754	ENSMUSG00000027381	Bcl2l11	1500006F24Rik|Bim|Bod|bcl2-L-11	BCL2-like 11 (apoptosis facilitator)	protein-coding
Merged-chr1-64482823-2	857.344	-0.0816391	0.246827	-0.330754	0.74083	0.976537	Cx3cr1WT-Cx3cr1KO	chr1	64479405	64485913	+	603.35	Intergenic	Intergenic	-50145	NM_009952	12912	Mm.422634	NM_009952	ENSMUSG00000025958	Creb1	2310001E10Rik|3526402H21Rik|AV083133|Creb|Creb-1	cAMP responsive element binding protein 1	protein-coding
Merged-chr7-90064942-4	2973.63	-0.162313	0.235554	-0.689068	0.49078	0.939829	Cx3cr1WT-Cx3cr1KO	chr7	90052227	90072460	+	602.647	Intergenic	Intergenic	33184	NR_110364	319711	Mm.31753	NR_015614	ENSMUSG00000097585	E230029C05Rik	AI452102|B230337J15|Gm26529|Gm32094	RIKEN cDNA E230029C05 gene	ncRNA
Merged-chr18-35745694-3	1284.47	-0.126257	0.237824	-0.530883	0.5955	0.955138	Cx3cr1WT-Cx3cr1KO	chr18	35743213	35749789	+	602.467	Intergenic	B1_Mus1|SINE|Alu	-5947	NM_001289592	72512	Mm.45995	NM_028261	ENSMUSG00000024349	Tmem173	2610307O08Rik|ERIS|MPYS|Mita|STING	transmembrane protein 173	protein-coding
Merged-chr3-87260536-3	1791.11	0.0507149	0.236201	0.21471	0.829993	0.986764	Cx3cr1WT-Cx3cr1KO	chr3	87252852	87267765	+	602.289	intron (NM_030707, intron 2 of 7)	intron (NM_030707, intron 2 of 7)	3216	NM_030707	80891	Mm.45173	NM_030707	ENSMUSG00000015852	Fcrls	2810439C17Rik|9330158F12|FcRH2sc|Fcrh2|IFGP2|IgSR|MMAN-g|Msr2|moFcRH2sc	Fc receptor-like S, scavenger receptor	protein-coding
Merged-chr3-89391396-3	1501.7	-0.171307	0.158888	-1.07817	0.28096	0.883807	Cx3cr1WT-Cx3cr1KO	chr3	89387166	89397600	+	602.156	promoter-TSS (NM_001355211)	promoter-TSS (NM_001355211)	-314	NM_001355211	22724	Mm.262184	NM_009565	ENSMUSG00000028042	Zbtb7b	Thpok|Zfp67|c-Krox	zinc finger and BTB domain containing 7B	protein-coding
Merged-chr6-88828382-2	1494.43	0.118384	0.190896	0.620147	0.535161	0.949405	Cx3cr1WT-Cx3cr1KO	chr6	88823722	88832830	+	601.855	TTS (NM_011844)	TTS (NM_011844)	13659	NM_001362152	80283	Mm.166858	NM_030251	ENSMUSG00000030083	Abtb1	AI847549|BC003234|BPOZ|EF1ABP	ankyrin repeat and BTB (POZ) domain containing 1	protein-coding
Merged-chr7-27473704-2	874.644	0.109116	0.210963	0.517227	0.604998	0.956381	Cx3cr1WT-Cx3cr1KO	chr7	27472020	27475444	+	601.3	promoter-TSS (NM_133210)	promoter-TSS (NM_133210)	-108	NM_133210	170742	Mm.200120	NM_133210	ENSMUSG00000055200	Sertad3	AW124805|D1Mgi51|Rbt1|Sei3	SERTA domain containing 3	protein-coding
Merged-chr7-27197827-2	1014.47	-0.102555	0.181226	-0.565897	0.571464	0.95323	Cx3cr1WT-Cx3cr1KO	chr7	27195127	27201165	+	601.1	intron (NM_001290513, intron 2 of 7)	(GGAA)n|Simple_repeat|Simple_repeat	-1875	NM_001285825	53607	Mm.386890	NM_015782	ENSMUSG00000061479	Snrpa	C430021M15Rik|Rnu1a-1|Rnu1a1|U1-A|U1A	small nuclear ribonucleoprotein polypeptide A	protein-coding
Merged-chr2-166710952-3	1357.24	-0.0622286	0.14975	-0.41555	0.677739	0.965986	Cx3cr1WT-Cx3cr1KO	chr2	166707899	166715741	+	600.633	intron (NM_177782, intron 1 of 39)	intron (NM_177782, intron 1 of 39)	2012	NM_177782	277360	Mm.34420	NM_177782	ENSMUSG00000039621	Prex1	G630042G04|P-REX1|Setd6	phosphatidylinositol-3,4,5-trisphosphate-dependent Rac exchange factor 1	protein-coding
Merged-chr6-125447706-2	1059.65	-0.101641	0.253477	-0.400988	0.688429	0.966989	Cx3cr1WT-Cx3cr1KO	chr6	125444164	125451081	+	600.575	Intergenic	Intergenic	47138	NM_007657	12527	Mm.210676	NM_007657	ENSMUSG00000030342	Cd9	Tspan29	CD9 antigen	protein-coding
Merged-chr3-95666417-4	3492.37	-0.140311	0.187442	-0.748553	0.454127	0.930001	Cx3cr1WT-Cx3cr1KO	chr3	95655958	95677689	+	600.311	Intergenic	B1F2|SINE|Alu	8102	NM_008562	17210	Mm.1639	NM_008562	ENSMUSG00000038612	Mcl1	AW556805|Mcl-1	myeloid cell leukemia sequence 1	protein-coding
Merged-chr11-96975812-2	992.531	-0.24968	0.217533	-1.14778	0.25106	0.871788	Cx3cr1WT-Cx3cr1KO	chr11	96971852	96978933	+	599.992	intron (NM_030220, intron 1 of 6)	intron (NM_030220, intron 1 of 6)	2296	NM_030220	78912	Mm.491183	NM_030220	ENSMUSG00000018678	Sp2	4930480I16Rik|mKIAA0048	Sp2 transcription factor	protein-coding
Merged-chr4-129882941-2	1029.08	-0.162331	0.161629	-1.00435	0.315212	0.892376	Cx3cr1WT-Cx3cr1KO	chr4	129879906	129885668	+	599.608	Intergenic	Intergenic	-23439	NR_045190	319894	Mm.59196	NR_045190	ENSMUSG00000086369	E330017L17Rik	-	RIKEN cDNA E330017L17 gene	ncRNA
Merged-chr7-30955240-2	1063.07	-0.121031	0.151045	-0.80129	0.422964	0.92343	Cx3cr1WT-Cx3cr1KO	chr7	30951108	30958618	+	598.3	intron (NM_011680, intron 6 of 9)	ID4_|SINE|ID	1940	NM_011680	22282	Mm.322453	NM_011680	ENSMUSG00000058239	Usf2	Usf-2|bHLHb12	upstream transcription factor 2	protein-coding
Merged-chr5-135126748-2	889.68	-0.200581	0.175885	-1.14041	0.254117	0.873027	Cx3cr1WT-Cx3cr1KO	chr5	135124095	135129393	+	597.675	intron (NR_152882, intron 7 of 16)	intron (NR_152882, intron 7 of 16)	19853	NR_152882	58805	Mm.34213	NM_021455	ENSMUSG00000005373	Mlxipl	ChREBP|Mlx|WS-bHLH|Wbscr14|bHLHd14	MLX interacting protein-like	protein-coding
Merged-chr11-96968113-2	906.626	0.0379201	0.196999	0.192489	0.847359	0.988316	Cx3cr1WT-Cx3cr1KO	chr11	96965087	96970549	+	597.65	intron (NM_030220, intron 1 of 6)	ID4|SINE|ID	9870	NM_030220	78912	Mm.491183	NM_030220	ENSMUSG00000018678	Sp2	4930480I16Rik|mKIAA0048	Sp2 transcription factor	protein-coding
Merged-chr5-150243645-2	831.66	-0.105797	0.261057	-0.405266	0.685282	0.966874	Cx3cr1WT-Cx3cr1KO	chr5	150241109	150246338	+	597	Intergenic	(TG)n|Simple_repeat|Simple_repeat	-16207	NM_172887	320365	Mm.216590	NM_172887	ENSMUSG00000056602	Fry	13CDNA73|9330186A19Rik|AF346502|AI462658|C87180|D930046M03|cg003|mKIAA4143	FRY microtubule binding protein	protein-coding
Merged-chr9-64703308-2	911.455	-0.242774	0.159608	-1.52107	0.128242	0.782739	Cx3cr1WT-Cx3cr1KO	chr9	64699732	64706239	+	596.75	intron (NM_001134399, intron 23 of 24)	intron (NM_001134399, intron 23 of 24)	34771	NM_017382	53869	Mm.1387	NM_017382	ENSMUSG00000004771	Rab11a	-	RAB11A, member RAS oncogene family	protein-coding
Merged-chr10-80400060-2	877.342	-0.105981	0.17684	-0.599306	0.548969	0.949405	Cx3cr1WT-Cx3cr1KO	chr10	80398075	80402202	+	596.025	promoter-TSS (NM_001306143)	promoter-TSS (NM_001306143)	-607	NM_001306143	17192	Mm.7142	NM_013595	ENSMUSG00000035478	Mbd3	AI181826|AU019209	methyl-CpG binding domain protein 3	protein-coding
Merged-chr19-56745960-3	1387.32	-0.176144	0.227894	-0.772923	0.439568	0.927529	Cx3cr1WT-Cx3cr1KO	chr19	56741993	56750659	+	595.822	Intergenic	C-rich|Low_complexity|Low_complexity	23954	NM_007419	11554	Mm.46797	NM_007419	ENSMUSG00000035283	Adrb1	Adrb-1|beta-AR	adrenergic receptor, beta 1	protein-coding
Merged-chr16-38711267-2	941.833	-0.531371	0.174441	-3.04614	0.00231796	0.240312	Cx3cr1WT-Cx3cr1KO	chr16	38707936	38714552	+	595.392	intron (NM_020260, intron 1 of 11)	intron (NM_020260, intron 1 of 11)	1791	NM_020260	12549	Mm.370848	NM_020260	ENSMUSG00000022799	Arhgap31	5830477L08Rik|AU041750|Cdgap|D330026I07Rik	Rho GTPase activating protein 31	protein-coding
Merged-chr1-37493429-3	1706.23	-0.156641	0.221287	-0.707866	0.479028	0.936996	Cx3cr1WT-Cx3cr1KO	chr1	37485348	37498233	+	595.272	intron (NM_173870, intron 4 of 15)	intron (NM_173870, intron 4 of 15)	-3185	NR_024017	77633	Mm.483177	NR_024017	ENSMUSG00000103948	4930594C11Rik	-	G1 to S phase transition pseudogene	pseudo
Merged-chr9-45250506-5	3123.32	-0.143359	0.191807	-0.747413	0.454814	0.93047	Cx3cr1WT-Cx3cr1KO	chr9	45240198	45258928	+	595.247	3' UTR (NM_001198971, exon 5 of 5)	3' UTR (NM_001198971, exon 5 of 5)	17144	NR_106054	102466803		NR_106054	ENSMUSG00000098361	Mir7086	Gm27643|mmu-mir-7086	microRNA 7086	ncRNA
Merged-chr4-141766715-2	678.461	-0.142387	0.223575	-0.636864	0.524213	0.947207	Cx3cr1WT-Cx3cr1KO	chr4	141764332	141768766	+	595.025	exon (NM_172338, exon 13 of 15)	exon (NM_172338, exon 13 of 15)	19874	NM_001081408	75986	Mm.30032	NM_001081408	ENSMUSG00000040706	Agmat	5033405N08Rik	agmatine ureohydrolase (agmatinase)	protein-coding
Merged-chr14-21706640-2	985.389	-0.446631	0.186841	-2.39043	0.0168285	0.462374	Cx3cr1WT-Cx3cr1KO	chr14	21702737	21709513	+	594.658	intron (NM_001013826, intron 1 of 3)	intron (NM_001013826, intron 1 of 3)	8451	NM_001013826	435391	Mm.295860	NM_001013826	ENSMUSG00000063821	Dupd1	EG435391	dual specificity phosphatase and pro isomerase domain containing 1	protein-coding
Merged-chr9-123851679-2	871.417	0.154847	0.223855	0.691731	0.489107	0.938804	Cx3cr1WT-Cx3cr1KO	chr9	123849764	123853738	+	594.65	promoter-TSS (NM_148925)	promoter-TSS (NM_148925)	-90	NM_148925	17281	Mm.252941	NM_148925	ENSMUSG00000025241	Fyco1	2810409M01Rik|Mem2|RUFY3|ZFYVE7	FYVE and coiled-coil domain containing 1	protein-coding
Merged-chr13-107890762-2	1038.31	-0.0741575	0.17488	-0.424048	0.671531	0.965668	Cx3cr1WT-Cx3cr1KO	chr13	107887812	107894208	+	594.608	promoter-TSS (NM_145456)	promoter-TSS (NM_145456)	-946	NM_145456	67263	Mm.490418	NM_145456		Zswim6	2900036G02Rik|mKIAA1577	zinc finger SWIM-type containing 6	protein-coding
Merged-chr13-105300159-2	824.511	-0.0377768	0.261347	-0.144546	0.885069	0.990692	Cx3cr1WT-Cx3cr1KO	chr13	105298097	105302261	+	594.1	Intergenic	Intergenic	-5694	NM_001360891	71816	Mm.317015	NM_027934	ENSMUSG00000021720	Rnf180	3110001E11Rik|Rines	ring finger protein 180	protein-coding
Merged-chr8-83103343-2	657.22	-0.054547	0.248396	-0.219597	0.826185	0.986764	Cx3cr1WT-Cx3cr1KO	chr8	83101155	83105845	+	593.875	Intergenic	Intergenic	-61852	NM_001111304	71310	Mm.24031	NM_027758	ENSMUSG00000031709	Tbc1d9	4933431N12Rik|AI847101|AW490653|C76116	TBC1 domain family, member 9	protein-coding
Merged-chr7-118800039-2	1087.75	-0.073819	0.20304	-0.363569	0.71618	0.971745	Cx3cr1WT-Cx3cr1KO	chr7	118796038	118804076	+	593.838	intron (NM_027815, intron 19 of 30)	ID_B1|SINE|B4	55556	NM_001168220	66356	Mm.482278	NM_023197	ENSMUSG00000030980	Knop1	2310008H09Rik|Tsg118	lysine rich nucleolar protein 1	protein-coding
Merged-chr2-30264271-4	2196.95	-0.179934	0.182714	-0.984786	0.324729	0.896276	Cx3cr1WT-Cx3cr1KO	chr2	30260952	30270885	+	593.675	promoter-TSS (NM_001252568)	promoter-TSS (NM_001252568)	-285	NM_001252568	227696	Mm.297949	NM_172267	ENSMUSG00000079484	Phyhd1	-	phytanoyl-CoA dioxygenase domain containing 1	protein-coding
Merged-chr10-25435792-6	4239.76	-0.158858	0.209889	-0.756863	0.449132	0.929322	Cx3cr1WT-Cx3cr1KO	chr10	25425564	25456534	+	593.606	intron (NM_013511, intron 1 of 19)	intron (NM_013511, intron 1 of 19)	32681	NM_013511	13822	Mm.306026	NM_013511	ENSMUSG00000019978	Epb41l2	4.1G|AW555191|D10Ertd398e|Epb4.1l2|NBL2	erythrocyte membrane protein band 4.1 like 2	protein-coding
Merged-chr2-163661332-2	1028.38	-0.0456812	0.191212	-0.238903	0.811181	0.986587	Cx3cr1WT-Cx3cr1KO	chr2	163657552	163665233	+	593.592	intron (NM_001039390, intron 2 of 4)	L2|LINE|L2	2934	NM_001164053	18769	Mm.10091	NM_011106	ENSMUSG00000035268	Pkig	PKIgamma	protein kinase inhibitor, gamma	protein-coding
Merged-chr7-44849782-2	874.22	-0.107936	0.177094	-0.609481	0.542206	0.949405	Cx3cr1WT-Cx3cr1KO	chr7	44848122	44851592	+	593.55	promoter-TSS (NM_001253920)	promoter-TSS (NM_001253920)	-150	NM_001253920	67605	Mm.148007	NM_026270	ENSMUSG00000011096	Akt1s1	1110012J22Rik|AI227026|Lobe|Lobel|PRAS40	AKT1 substrate 1 (proline-rich)	protein-coding
Merged-chr11-70655311-4	2190.96	0.0523632	0.18516	0.2828	0.77733	0.981771	Cx3cr1WT-Cx3cr1KO	chr11	70649808	70661630	+	593.346	Intergenic	CpG-2177	-1069	NM_011072	18643	Mm.2647	NM_011072	ENSMUSG00000018293	Pfn1	Pfn	profilin 1	protein-coding
Merged-chr15-98977823-2	848.351	-0.280169	0.224878	-1.24587	0.212813	0.855783	Cx3cr1WT-Cx3cr1KO	chr15	98975578	98980313	+	592.625	Intergenic	Intergenic	-8020	NR_045991	75951	Mm.441657	NR_045991	ENSMUSG00000097587	4930578M01Rik	3010001K12Rik	RIKEN cDNA 4930578M01 gene	ncRNA
Merged-chr7-81860181-4	2199.94	-0.11384	0.16934	-0.672256	0.50142	0.941887	Cx3cr1WT-Cx3cr1KO	chr7	81854319	81865167	+	592.292	intron (NR_111910, intron 1 of 7)	intron (NR_111910, intron 1 of 7)	742	NM_145375	107769	Mm.221412	NM_145375	ENSMUSG00000038623	Tm6sf1	AI428514|BC023123|C630016D09Rik	transmembrane 6 superfamily member 1	protein-coding
Merged-chr14-60744803-5	3608.81	-0.188654	0.20782	-0.907776	0.363996	0.909341	Cx3cr1WT-Cx3cr1KO	chr14	60731776	60753880	+	592.158	intron (NM_001310594, intron 1 of 9)	intron (NM_001310594, intron 1 of 9)	9924	NM_001310594	219140	Mm.149776	NM_001033272	ENSMUSG00000021990	Spata13	C79050|ESTM11|X83327|mFLJ00298	spermatogenesis associated 13	protein-coding
Merged-chr4-123026172-2	872.282	-0.118836	0.201909	-0.588564	0.556154	0.949976	Cx3cr1WT-Cx3cr1KO	chr4	123022958	123028680	+	591.7	intron (NR_151450, intron 1 of 9)	intron (NR_151450, intron 1 of 9)	9226	NR_151450	66966	Mm.235030	NM_025873	ENSMUSG00000028653	Trit1	2310075G14Rik|AI314189|AI314635|AV099619|IPPT|IPT|MOD5	tRNA isopentenyltransferase 1	protein-coding
Merged-chr17-29344682-3	1324.86	-0.208937	0.175286	-1.19198	0.23327	0.86671	Cx3cr1WT-Cx3cr1KO	chr17	29339734	29349207	+	591.4	intron (NM_001347335, intron 1 of 11)	intron (NM_001347335, intron 1 of 11)	2857	NM_001357762	56462	Mm.3224	NM_019880	ENSMUSG00000024012	Mtch1	2310034O17Rik|AI255158|AU018396|C77849|PSAP	mitochondrial carrier 1	protein-coding
Merged-chr8-84206042-4	2549.17	-0.222616	0.155305	-1.43341	0.15174	0.808849	Cx3cr1WT-Cx3cr1KO	chr8	84197269	84211167	+	590.95	Intergenic	Intergenic	-4300	NR_029740	387216		NR_029740	ENSMUSG00000065611	Mir23a	Mirn23a|mir-23a|mmu-mir-23a	microRNA 23a	ncRNA
Merged-chr11-80490220-2	887.319	-0.146532	0.200368	-0.731315	0.464587	0.933247	Cx3cr1WT-Cx3cr1KO	chr11	80487970	80492854	+	590.775	intron (NM_177390, intron 21 of 21)	URR1B|DNA|hAT-Charlie	13389	NM_009871	12569	Mm.142275	NM_009871	ENSMUSG00000048895	Cdk5r1	Cdk5r|D11Bwg0379e|p25|p35	cyclin-dependent kinase 5, regulatory subunit 1 (p35)	protein-coding
Merged-chr5-90414622-2	899.836	-0.226257	0.20557	-1.10063	0.271056	0.881648	Cx3cr1WT-Cx3cr1KO	chr5	90411905	90417690	+	590.6	Intergenic	Intergenic	-46073	NM_009654	11657	Mm.16773	NM_009654	ENSMUSG00000029368	Alb	Alb-1|Alb1|BCL002	albumin	protein-coding
Merged-chr6-32508565-3	1414.35	-0.226771	0.21231	-1.06812	0.285468	0.883807	Cx3cr1WT-Cx3cr1KO	chr6	32502301	32514241	+	590.583	intron (NM_175750, intron 2 of 31)	intron (NM_175750, intron 2 of 31)	-2870	NR_040277	319849	Mm.440860	NR_040277	ENSMUSG00000086763	Plxna4os1	B230378P21Rik	plexin A4, opposite strand 1	ncRNA
Merged-chr14-31167482-2	1156.27	-0.0648117	0.150209	-0.431477	0.666122	0.964836	Cx3cr1WT-Cx3cr1KO	chr14	31163478	31170530	+	590.35	intron (NM_138672, intron 1 of 68)	intron (NM_138672, intron 1 of 68)	1637	NM_138672	192187	Mm.220821	NM_138672	ENSMUSG00000042286	Stab1	FEEL-1|FELE-1|MFEEL-1|MS-1|STAB-1|mKIAA0246	stabilin 1	protein-coding
Merged-chr11-49203332-2	908.673	-0.103648	0.170184	-0.609032	0.542504	0.949405	Cx3cr1WT-Cx3cr1KO	chr11	49200617	49205892	+	590.3	promoter-TSS (NM_009562)	promoter-TSS (NM_009562)	-246	NM_001024846	22720	Mm.16650	NM_009562	ENSMUSG00000046311	Zfp62	-	zinc finger protein 62	protein-coding
Merged-chr13-83570246-4	1924.23	-0.265471	0.218055	-1.21745	0.223433	0.858761	Cx3cr1WT-Cx3cr1KO	chr13	83565033	83578709	+	590.029	intron (NM_001347566, intron 1 of 10)	intron (NM_001347566, intron 1 of 10)	-1736	NM_001347577	17260	Mm.24001	NM_025282	ENSMUSG00000005583	Mef2c	5430401D19Rik|9930028G15Rik|AV011172|Mef2	myocyte enhancer factor 2C	protein-coding
Merged-chr1-171285168-3	1466.86	-0.0965017	0.19772	-0.488073	0.625498	0.95766	Cx3cr1WT-Cx3cr1KO	chr1	171279940	171288721	+	589.633	intron (NM_013919, intron 6 of 12)	RLTR17B_Mm|LTR|ERVK	-3144	NM_008911	19044	Mm.266888	NM_008911	ENSMUSG00000062729	Ppox	Ppo	protoporphyrinogen oxidase	protein-coding
Merged-chr7-99134024-2	835.447	-0.0622915	0.232217	-0.268248	0.788509	0.983625	Cx3cr1WT-Cx3cr1KO	chr7	99131262	99136744	+	589.35	intron (NM_178635, intron 1 of 14)	intron (NM_178635, intron 1 of 14)	7141	NM_178635	78610	Mm.323072	NM_178635	ENSMUSG00000035354	Uvrag	9530039D02Rik|AI648770|BB124205|Uvrag1|Uvragl	UV radiation resistance associated gene	protein-coding
Merged-chr13-113508786-2	834.812	-0.163306	0.24801	-0.658465	0.510239	0.944472	Cx3cr1WT-Cx3cr1KO	chr13	113506207	113511025	+	588.875	Intergenic	MLT1B|LTR|ERVL-MaLR	-5772	NR_045501	70917	Mm.491036	NR_045501	ENSMUSG00000114790	4921509O07Rik	-	RIKEN cDNA 4921509O07 gene	ncRNA
Merged-chr2-29625013-3	1456.58	-0.180866	0.176099	-1.02707	0.304386	0.890469	Cx3cr1WT-Cx3cr1KO	chr2	29619468	29628798	+	588.639	intron (NM_054050, intron 1 of 23)	intron (NM_054050, intron 1 of 23)	4413	NM_001039086	107746	Mm.298274	NM_054050	ENSMUSG00000039844	Rapgef1	4932418O06Rik|C3G|Grf2	Rap guanine nucleotide exchange factor (GEF) 1	protein-coding
Merged-chr2-58534063-2	877.331	-0.154793	0.179344	-0.863107	0.388079	0.914382	Cx3cr1WT-Cx3cr1KO	chr2	58530735	58537100	+	588.5	intron (NM_001110204, intron 2 of 12)	intron (NM_001110204, intron 2 of 12)	27493	NM_001355049	11477	Mm.689	NM_007394	ENSMUSG00000026836	Acvr1	ALK2|ActR-I|ActRIA|Acvr|Acvrlk2|Alk-2|Alk8|D330013D15Rik|SKR1|Tsk7L	activin A receptor, type 1	protein-coding
Merged-chr18-62090551-3	1334.64	-0.176615	0.190341	-0.927889	0.353465	0.905803	Cx3cr1WT-Cx3cr1KO	chr18	62086437	62094943	+	588.367	Intergenic	L3|LINE|CR1	89291	NM_007420	11555	Mm.5598	NM_007420	ENSMUSG00000045730	Adrb2	Adrb-2|Badm|Gpcr7	adrenergic receptor, beta 2	protein-coding
Merged-chr4-8842980-2	867.939	-0.194538	0.169267	-1.1493	0.250434	0.871573	Cx3cr1WT-Cx3cr1KO	chr4	8840673	8845349	+	587.775	intron (NM_001355382, intron 18 of 36)	L1MA5A|LINE|L1	91687	NM_001355382	320790	Mm.138792	NM_001033395	ENSMUSG00000041235	Chd7	A730019I05Rik|Cycn|Cyn|Dz|Edy|Flo|GENA 47|GENA 60|Gena 52|Lda|Mt|Obt|Todo|WBE1|Whi|metis	chromodomain helicase DNA binding protein 7	protein-coding
Merged-chr15-77800735-2	863.006	-0.0406979	0.183209	-0.22214	0.824205	0.986764	Cx3cr1WT-Cx3cr1KO	chr15	77797907	77803555	+	586.85	intron (NM_022410, intron 3 of 40)	intron (NM_022410, intron 3 of 40)	41444	NM_022410	17886	Mm.29677	NM_022410	ENSMUSG00000022443	Myh9	Fltn|Myhn-1|Myhn1|NMHCIIA|NMMHC-A|NMMHC-IIA|TU72.6	myosin, heavy polypeptide 9, non-muscle	protein-coding
Merged-chr2-38824518-2	871.083	-0.0335525	0.216175	-0.15521	0.876656	0.990499	Cx3cr1WT-Cx3cr1KO	chr2	38822182	38827012	+	586.85	intron (NM_010264, intron 3 of 10)	intron (NM_010264, intron 3 of 10)	-28138	NR_029568	387176		NR_029568	ENSMUSG00000065423	Mir181a-2	Mirn181|Mirn181a|Mirn181a-2|miR-181|mir-181a|mir-181a-2	microRNA 181a-2	ncRNA
Merged-chr4-129782267-2	821.138	-0.155101	0.258168	-0.600774	0.547991	0.949405	Cx3cr1WT-Cx3cr1KO	chr4	129779878	129784641	+	586.6	Intergenic	Intergenic	-38220	NM_008974	19244	Mm.193688	NM_008974	ENSMUSG00000028788	Ptp4a2	Prl-2	protein tyrosine phosphatase 4a2	protein-coding
Merged-chr3-100419555-2	824.643	-0.0421887	0.212249	-0.19877	0.842442	0.987935	Cx3cr1WT-Cx3cr1KO	chr3	100416615	100422938	+	586.017	Intergenic	B2_Mm2|SINE|B2	-6629	NR_040543	73806	Mm.396549	NR_040543	ENSMUSG00000086923	4930406D18Rik	-	RIKEN cDNA 4930406D18 gene	ncRNA
Merged-chr10-79927641-2	1203.31	-0.038806	0.177977	-0.21804	0.827398	0.986764	Cx3cr1WT-Cx3cr1KO	chr10	79923174	79930804	+	585.708	promoter-TSS (NM_007880)	promoter-TSS (NM_007880)	-54	NM_001288626	13496	Mm.301282	NM_007880	ENSMUSG00000019564	Arid3a	Bright|Dri1|Dril1	AT rich interactive domain 3A (BRIGHT-like)	protein-coding
Merged-chr6-83599435-2	890.264	-0.134199	0.201412	-0.666289	0.505226	0.943079	Cx3cr1WT-Cx3cr1KO	chr6	83596985	83601969	+	585.25	Intergenic	Intergenic	-26973	NM_001362080	70527	Mm.32801	NM_024239	ENSMUSG00000006906	Stambp	5330424L14Rik|5730422L11Rik|AW107289|Amsh|mKIAA4198	STAM binding protein	protein-coding
Merged-chr1-170479425-2	1113.08	0.0242282	0.213648	0.113402	0.909712	0.992866	Cx3cr1WT-Cx3cr1KO	chr1	170475681	170484263	+	585.017	intron (NM_001109985, intron 2 of 9)	intron (NM_001109985, intron 2 of 9)	77138	NM_027528	70729	Mm.409310	NM_027528	ENSMUSG00000038473	Nos1ap	6330408P19Rik|Capon	nitric oxide synthase 1 (neuronal) adaptor protein	protein-coding
Merged-chr19-5570115-3	1336.18	0.00261295	0.18294	0.0142831	0.988604	0.999089	Cx3cr1WT-Cx3cr1KO	chr19	5566453	5574037	+	584.683	exon (NM_001033448, exon 2 of 2)	exon (NM_001033448, exon 2 of 2)	2221	NM_001033448	381201	Mm.441906	NM_001033448	ENSMUSG00000049562	Ap5b1	Gm962|beta-5	adaptor-related protein complex 5, beta 1 subunit	protein-coding
Merged-chr3-96300869-2	835.106	-0.183565	0.258483	-0.710161	0.477605	0.936996	Cx3cr1WT-Cx3cr1KO	chr3	96297791	96304019	+	584.525	Intergenic	Intergenic	-6936	NM_010186	14129	Mm.150	NM_010186	ENSMUSG00000015947	Fcgr1	AI323638|AV092959|CD64|FcgammaRI|IGGHAFC	Fc receptor, IgG, high affinity I	protein-coding
Merged-chr19-24989281-2	646.505	0.0310262	0.238575	0.130048	0.896529	0.99125	Cx3cr1WT-Cx3cr1KO	chr19	24986415	24991819	+	584.35	Intergenic	Intergenic	-10412	NM_028785	76088	Mm.102485	NM_028785	ENSMUSG00000052085	Dock8	1200017A24Rik|5830472H07Rik|A130095G14Rik|AI461977	dedicator of cytokinesis 8	protein-coding
Merged-chr11-59809875-2	930.214	-0.0387453	0.168553	-0.22987	0.818192	0.986617	Cx3cr1WT-Cx3cr1KO	chr11	59807676	59811702	+	584.35	promoter-TSS (NR_045686)	promoter-TSS (NR_045686)	-88	NM_001271357	216805	Mm.339640	NM_146018	ENSMUSG00000032633	Flcn	AU014660|B430214A04Rik|Bhd|FLCL	folliculin	protein-coding
Merged-chr2-165882497-4	2481.48	-0.0743593	0.217187	-0.342375	0.732069	0.975542	Cx3cr1WT-Cx3cr1KO	chr2	165878003	165891246	+	584.142	5' UTR (NM_001252584, exon 1 of 23)	5' UTR (NM_001252584, exon 1 of 23)	214	NM_001252584	228880	Mm.227598	NM_027230	ENSMUSG00000039671	Zmynd8	1110013E22Rik|2010005I16Rik|3632413B07Rik|AI316811|AL024039|Prkcbp1|RACK7	zinc finger, MYND-type containing 8	protein-coding
Merged-chr17-33930678-2	867.249	-0.0789139	0.192649	-0.409626	0.682081	0.966667	Cx3cr1WT-Cx3cr1KO	chr17	33928352	33933282	+	584.1	intron (NM_009059, intron 2 of 17)	intron (NM_009059, intron 2 of 17)	923	NM_009059	19732	Mm.43777	NM_009059	ENSMUSG00000041354	Rgl2	KE1.5|Rab2l|Rgt2|Rlf	ral guanine nucleotide dissociation stimulator-like 2	protein-coding
Merged-chr11-120581405-2	833.04	-0.225735	0.189828	-1.18916	0.234378	0.867049	Cx3cr1WT-Cx3cr1KO	chr11	120579483	120583330	+	583.95	intron (NM_133796, intron 1 of 5)	CpG	214	NM_133796	192662	Mm.30016	NM_133796	ENSMUSG00000025132	Arhgdia	5330430M07Rik|Gdi-1|Rho-GDI|RhoDGI|RhoGDI-1	Rho GDP dissociation inhibitor (GDI) alpha	protein-coding
Merged-chr8-94377188-2	898.014	-0.0152416	0.163431	-0.0932599	0.925697	0.993421	Cx3cr1WT-Cx3cr1KO	chr8	94374593	94379869	+	583.725	Intergenic	Intergenic	-9198	NM_001357205	64209	Mm.29151	NM_022331	ENSMUSG00000031770	Herpud1	Herp|Mifl|SUP	homocysteine-inducible, endoplasmic reticulum stress-inducible, ubiquitin-like domain member 1	protein-coding
Merged-chr10-96332668-2	835.574	-0.220299	0.247062	-0.891678	0.372566	0.91117	Cx3cr1WT-Cx3cr1KO	chr10	96330608	96335452	+	583.575	Intergenic	Intergenic	106823	NR_110448	74881	Mm.410819	NR_110448	ENSMUSG00000112762	4930459C07Rik	-	RIKEN cDNA 4930459C07 gene	ncRNA
Merged-chr16-5011826-2	893.679	0.303575	0.207104	1.46581	0.142701	0.79551	Cx3cr1WT-Cx3cr1KO	chr16	5009231	5014441	+	583.075	intron (NM_133185, intron 4 of 10)	intron (NM_133185, intron 4 of 10)	1717	NM_133185	66049	Mm.27792	NM_133185	ENSMUSG00000022540	Rogdi	0610011C19Rik|AU020118|C76152|Lzf	rogdi homolog	protein-coding
Merged-chr5-111057611-2	1427	-0.101229	0.217573	-0.465261	0.641744	0.960345	Cx3cr1WT-Cx3cr1KO	chr5	111052915	111061837	+	583.037	intron (NM_001267622, intron 2 of 22)	intron (NM_001267622, intron 2 of 22)	53232	NR_030482	735278		NR_030482	ENSMUSG00000076163	Mir701	Mirn701|mir-701|mmu-mir-701	microRNA 701	ncRNA
Merged-chr14-73435467-2	857.892	-0.0707649	0.189561	-0.37331	0.708918	0.970665	Cx3cr1WT-Cx3cr1KO	chr14	73432454	73438184	+	582.975	Intergenic	Intergenic	-50030	NM_008410	16432	Mm.4266	NM_008410	ENSMUSG00000022108	Itm2b	AI256040|Bri|Bri2|Bricd2b|D14Sel6|E25BMM|imBRI2	integral membrane protein 2B	protein-coding
Merged-chr13-97561677-3	1267.46	-0.185022	0.214585	-0.862232	0.38856	0.914382	Cx3cr1WT-Cx3cr1KO	chr13	97558106	97564368	+	582.9	intron (NR_046157, intron 1 of 2)	intron (NR_046157, intron 1 of 2)	1237	NR_046157	328314	Mm.138047	NR_046157	ENSMUSG00000110235	Gm5086	B230311A21|EG328314	predicted gene 5086	ncRNA
Merged-chr17-45573437-2	907.969	-0.0684923	0.165291	-0.414373	0.678601	0.966028	Cx3cr1WT-Cx3cr1KO	chr17	45571314	45575360	+	582.75	promoter-TSS (NM_008302)	promoter-TSS (NM_008302)	-76	NM_008302	15516	Mm.2180	NM_008302	ENSMUSG00000023944	Hsp90ab1	90kDa|AL022974|C81438|Hsp84|Hsp84-1|Hsp90|Hspcb	heat shock protein 90 alpha (cytosolic), class B member 1	protein-coding
Merged-chr2-167805184-2	617.628	0.111945	0.265731	0.42127	0.673558	0.965986	Cx3cr1WT-Cx3cr1KO	chr2	167803523	167806821	+	582.675	Intergenic	Intergenic	113995	NR_015500	329562	Mm.123101	NM_177851	ENSMUSG00000006462	A530013C23Rik	-	RIKEN cDNA A530013C23 gene	ncRNA
Merged-chr6-88811874-2	1610.64	-0.115827	0.207176	-0.559078	0.576108	0.953547	Cx3cr1WT-Cx3cr1KO	chr6	88806413	88817013	+	582.355	intron (NM_001166249, intron 5 of 7)	(CGGGGG)n|Simple_repeat|Simple_repeat	30222	NM_001362152	80283	Mm.166858	NM_030251	ENSMUSG00000030083	Abtb1	AI847549|BC003234|BPOZ|EF1ABP	ankyrin repeat and BTB (POZ) domain containing 1	protein-coding
Merged-chr18-35889233-2	903.525	-0.0650483	0.153894	-0.422683	0.672527	0.965766	Cx3cr1WT-Cx3cr1KO	chr18	35886262	35891730	+	582.325	Intergenic	CpG	34309	NM_001357459	67393	Mm.94560	NM_133687	ENSMUSG00000046668	Cxxc5	4930415K17Rik	CXXC finger 5	protein-coding
Merged-chr5-136988198-2	877.107	-0.0411387	0.157597	-0.261038	0.794063	0.985029	Cx3cr1WT-Cx3cr1KO	chr5	136985655	136990194	+	582.225	promoter-TSS (NM_027318)	promoter-TSS (NM_027318)	35	NM_027318	70103	Mm.273147	NM_027318	ENSMUSG00000059518	Znhit1	2700001K05Rik|ZNFN4A1	zinc finger, HIT domain containing 1	protein-coding
Merged-chr10-21997190-4	1761.55	-0.128597	0.165221	-0.77833	0.436374	0.927191	Cx3cr1WT-Cx3cr1KO	chr10	21991064	22000920	+	582.225	intron (NM_011361, intron 4 of 11)	intron (NM_011361, intron 4 of 11)	1326	NM_011361	20393	Mm.28405	NM_011361	ENSMUSG00000019970	Sgk1	Sgk	serum/glucocorticoid regulated kinase 1	protein-coding
Merged-chr4-116557168-2	860.179	-0.450014	0.160715	-2.80007	0.00510919	0.31519	Cx3cr1WT-Cx3cr1KO	chr4	116555218	116558998	+	582.175	promoter-TSS (NM_029868)	promoter-TSS (NM_029868)	-619	NM_029868	77110	Mm.41715	NM_029868	ENSMUSG00000034042	Gpbp1l1	5330440M15Rik|BC002292	GC-rich promoter binding protein 1-like 1	protein-coding
Merged-chr2-172399423-6	2631.5	-0.180162	0.200966	-0.89648	0.369997	0.910742	Cx3cr1WT-Cx3cr1KO	chr2	172391539	172409333	+	582	intron (NM_001080820, intron 1 of 6)	L2a|LINE|L2	6642	NM_001276423	320664	Mm.210195	NM_001033538	ENSMUSG00000074570	Cass4	F730031O20Rik	Cas scaffolding protein family member 4	protein-coding
Merged-chr8-41020364-3	1889.82	-0.26565	0.184025	-1.44355	0.148865	0.804942	Cx3cr1WT-Cx3cr1KO	chr8	41012154	41027298	+	581.828	intron (NR_015457, intron 2 of 2)	B3|SINE|B2	2258	NR_015457	78849	Mm.440930	NR_015457	ENSMUSG00000084960	B430010I23Rik	-	RIKEN cDNA B430010I23 gene	ncRNA
Merged-chr18-65582700-2	1017.52	-0.0286188	0.166659	-0.17172	0.863657	0.989586	Cx3cr1WT-Cx3cr1KO	chr18	65579174	65585802	+	581.792	promoter-TSS (NM_001361053)	promoter-TSS (NM_001361053)	70	NM_001361053	328977	Mm.286232	NM_207255	ENSMUSG00000042439	Zfp532	C530030I18Rik|Znf532|mKIAA1629	zinc finger protein 532	protein-coding
Merged-chr1-191200423-2	935.764	-0.183965	0.268923	-0.68408	0.493925	0.940098	Cx3cr1WT-Cx3cr1KO	chr1	191197352	191204049	+	581.525	Intergenic	MTEb|LTR|ERVL-MaLR	-17367	NM_007498	11910	Mm.2706	NM_007498	ENSMUSG00000026628	Atf3	LRG-21	activating transcription factor 3	protein-coding
Merged-chr6-97430941-2	836.898	0.155405	0.261739	0.593739	0.552687	0.949961	Cx3cr1WT-Cx3cr1KO	chr6	97428497	97433121	+	581.375	intron (NM_145148, intron 2 of 23)	intron (NM_145148, intron 2 of 23)	28477	NM_001346639	232288	Mm.27789	NM_145148	ENSMUSG00000030064	Frmd4b	6030440G05Rik|C87375|GOBLIN|GRSP1|R74720	FERM domain containing 4B	protein-coding
Merged-chr7-43563512-2	841.496	-0.437757	0.162214	-2.69864	0.00696225	0.349874	Cx3cr1WT-Cx3cr1KO	chr7	43561424	43565729	+	581.05	intron (NM_001008549, intron 1 of 4)	intron (NM_001008549, intron 1 of 4)	1206	NM_001008549	210104	Mm.333821	NM_001008549	ENSMUSG00000056592	Zfp658	-	zinc finger protein 658	protein-coding
Merged-chr15-4026608-2	901.165	-0.0894864	0.159807	-0.559964	0.575504	0.953547	Cx3cr1WT-Cx3cr1KO	chr15	4024280	4028951	+	580.575	non-coding (NR_028266, exon 1 of 2)	non-coding (NR_028266, exon 1 of 2)	187	NM_024188	67041	Mm.13445	NM_024188	ENSMUSG00000022186	Oxct1	2610008O03Rik|Oxct|Oxct2a|Scot-s	3-oxoacid CoA transferase 1	protein-coding
Merged-chr2-164833799-2	1050.63	0.0919355	0.158498	0.580041	0.561887	0.950705	Cx3cr1WT-Cx3cr1KO	chr2	164831811	164835850	+	580.442	promoter-TSS (NM_008906)	promoter-TSS (NM_008906)	57	NM_008906	19025	Mm.359633	NM_008906	ENSMUSG00000017760	Ctsa	AU019505|PPCA|Ppgb	cathepsin A	protein-coding
Merged-chr13-106813380-2	832.739	-0.114829	0.246689	-0.465481	0.641587	0.960345	Cx3cr1WT-Cx3cr1KO	chr13	106811073	106815729	+	580.05	intron (NM_001360897, intron 29 of 30)	intron (NM_001360897, intron 29 of 30)	123557	NM_001360897	76582	Mm.132208	NM_029665	ENSMUSG00000042590	Ipo11	1700081H05Rik|2510001A17Rik|AI314624|AW555235|E330021B14Rik|Ranbp11	importin 11	protein-coding
Merged-chr5-137786471-2	880.406	-0.173946	0.161759	-1.07534	0.282224	0.883807	Cx3cr1WT-Cx3cr1KO	chr5	137784708	137788383	+	579.975	promoter-TSS (NM_001360023)	promoter-TSS (NM_001360023)	156	NM_144913	231803	Mm.61193	NM_144913	ENSMUSG00000029726	Mepce	Bcdin3|D5Wsu46e	methylphosphate capping enzyme	protein-coding
Merged-chr17-31058891-2	1015.24	0.0325046	0.162719	0.199759	0.841669	0.987935	Cx3cr1WT-Cx3cr1KO	chr17	31056682	31062437	+	579.85	intron (NM_009593, intron 1 of 14)	intron (NM_009593, intron 1 of 14)	1865	NM_009593	11307	Mm.15691	NM_009593	ENSMUSG00000024030	Abcg1	AW413978|Abc8|White	ATP binding cassette subfamily G member 1	protein-coding
Merged-chr11-97957044-2	1395.19	-0.094779	0.206334	-0.459347	0.645985	0.960997	Cx3cr1WT-Cx3cr1KO	chr11	97952729	97961559	+	579.496	intron (NM_001163608, intron 2 of 13)	intron (NM_001163608, intron 2 of 13)	29302	NM_028199	72324	Mm.39617	NM_028199	ENSMUSG00000017417	Plxdc1	2410003I07Rik|AI848450|Tem7	plexin domain containing 1	protein-coding
Merged-chr11-120041644-2	822.367	0.0801813	0.225281	0.355918	0.721902	0.972591	Cx3cr1WT-Cx3cr1KO	chr11	120039442	120043996	+	579.4	promoter-TSS (NM_001198787)	promoter-TSS (NM_001198787)	62	NM_001198787	11302	Mm.6826	NM_007377	ENSMUSG00000025375	Aatk	AATYK|aatyk1|mKIAA0641	apoptosis-associated tyrosine kinase	protein-coding
Merged-chr7-25755017-2	859.699	0.081608	0.197719	0.412748	0.679791	0.966131	Cx3cr1WT-Cx3cr1KO	chr7	25753176	25756928	+	579.35	promoter-TSS (NM_001360789)	promoter-TSS (NM_001360789)	-293	NM_178089	232989	Mm.254223	NM_144922	ENSMUSG00000040725	Hnrnpul1	E130317O14Rik|E1B-AP5|E1BAP5|Hnrnpul|Hnrpul1	heterogeneous nuclear ribonucleoprotein U-like 1	protein-coding
Merged-chr7-3693809-2	841.669	0.0209341	0.202245	0.103509	0.917559	0.993421	Cx3cr1WT-Cx3cr1KO	chr7	3691696	3695843	+	579.25	promoter-TSS (NM_029934)	promoter-TSS (NM_029934)	159	NM_001164205	66078	Mm.379100	NM_024168	ENSMUSG00000035585	Tsen34	0610027F08Rik|Leng5	tRNA splicing endonuclease subunit 34	protein-coding
Merged-chr10-81357474-2	867.218	0.0170836	0.194605	0.0877864	0.930046	0.993421	Cx3cr1WT-Cx3cr1KO	chr10	81354120	81360150	+	578.925	promoter-TSS (NM_028657)	promoter-TSS (NM_028657)	-356	NM_028657	73822	Mm.182281	NM_028657	ENSMUSG00000034854	Mfsd12	C19orf28|F630110N24Rik|Wdt1|gr	major facilitator superfamily domain containing 12	protein-coding
Merged-chr15-96474718-2	885.508	-0.118542	0.155149	-0.764052	0.444836	0.928103	Cx3cr1WT-Cx3cr1KO	chr15	96472107	96477000	+	578.6	Intergenic	Intergenic	-13710	NM_028148	72193	Mm.324474	NM_028148	ENSMUSG00000033228	Scaf11	1110061H03Rik|2610510E10Rik|AI462454|CASP11|SIP1|SRRP129|Sfrs2ip|Srsf2ip|mKIAA3013	SR-related CTD-associated factor 11	protein-coding
Merged-chr1-156035707-2	821.034	-0.268909	0.208881	-1.28738	0.197961	0.846863	Cx3cr1WT-Cx3cr1KO	chr1	156033708	156037688	+	578.025	promoter-TSS (NM_001160019)	promoter-TSS (NM_001160019)	-29	NM_001160180	240832	Mm.253335	NM_022329	ENSMUSG00000050565	Tor1aip2	1110020D10Rik|15kDa|A130072J07|AA103493|AW060462|AW610675|C77739|Ifrg15|Lull1	torsin A interacting protein 2	protein-coding
Merged-chr8-94364922-2	866.812	-0.21761	0.183963	-1.1829	0.236847	0.867325	Cx3cr1WT-Cx3cr1KO	chr8	94362504	94367923	+	577.65	intron (NM_019415, intron 24 of 24)	intron (NM_019415, intron 24 of 24)	-21216	NM_001357205	64209	Mm.29151	NM_022331	ENSMUSG00000031770	Herpud1	Herp|Mifl|SUP	homocysteine-inducible, endoplasmic reticulum stress-inducible, ubiquitin-like domain member 1	protein-coding
Merged-chr13-37351215-4	2731.91	-0.12147	0.211008	-0.575664	0.564842	0.951842	Cx3cr1WT-Cx3cr1KO	chr13	37343759	37358916	+	577.531	intron (NM_010745, intron 1 of 4)	ORR1F|LTR|ERVL-MaLR	5992	NM_010745	17084	Mm.2639	NM_010745	ENSMUSG00000021423	Ly86	MD-1|MD1|ly86_tv2	lymphocyte antigen 86	protein-coding
Merged-chr5-142999939-3	1410.06	0.0890055	0.213553	0.416785	0.676836	0.965986	Cx3cr1WT-Cx3cr1KO	chr5	142995486	143004538	+	577.044	intron (NM_001359851, intron 14 of 15)	intron (NM_001359851, intron 14 of 15)	39657	NM_007984	14086	Mm.289707	NM_007984	ENSMUSG00000029581	Fscn1	AI663989|Fan1|fascin-1	fascin actin-bundling protein 1	protein-coding
Merged-chr14-50997008-2	865.353	-0.138387	0.173723	-0.796597	0.425685	0.923684	Cx3cr1WT-Cx3cr1KO	chr14	50993892	50999882	+	577.025	Intergenic	Intergenic	-10864	NM_001162863	75019	Mm.318775	NM_029145	ENSMUSG00000021872	Rnase10	4930474F22Rik|Rah1	ribonuclease, RNase A family, 10 (non-active)	protein-coding
Merged-chr12-99966379-2	925.566	0.000378262	0.154223	0.0024527	0.998043	0.999672	Cx3cr1WT-Cx3cr1KO	chr12	99964239	99968320	+	577.025	exon (NM_146037, exon 2 of 3)	exon (NM_146037, exon 2 of 3)	1780	NM_001164427	217826	Mm.312335	NM_146037	ENSMUSG00000045404	Kcnk13	BB085247|F730021E22Rik|Gm1570|Gm1685	potassium channel, subfamily K, member 13	protein-coding
Merged-chr18-34222455-2	863.632	-0.0318684	0.188205	-0.169328	0.865538	0.989586	Cx3cr1WT-Cx3cr1KO	chr18	34220164	34224618	+	576.85	promoter-TSS (NR_040534)	promoter-TSS (NR_040534)	-619	NR_040534	633395	Mm.414290	NR_040534	ENSMUSG00000073607	Gm10548	-	ribosomal protein L29 pseudogene	pseudo
Merged-chr17-8312213-2	833.344	-0.301467	0.23096	-1.30528	0.191799	0.841301	Cx3cr1WT-Cx3cr1KO	chr17	8310140	8315080	+	576.275	intron (NM_134114, intron 1 of 7)	intron (NM_134114, intron 1 of 7)	-1492	NR_073374	75060	Mm.426530	NR_073374	ENSMUSG00000087478	4930506C21Rik	-	RIKEN cDNA 4930506C21 gene	ncRNA
Merged-chr4-144894877-3	1328.15	0.140441	0.148666	0.944673	0.344826	0.902192	Cx3cr1WT-Cx3cr1KO	chr4	144890536	144897385	+	575.85	intron (NM_001357274, intron 2 of 6)	intron (NM_001357274, intron 2 of 6)	823	NM_001357277	20148	Mm.14063	NM_011303	ENSMUSG00000066026	Dhrs3	Rsdr1|retSDR1	dehydrogenase/reductase (SDR family) member 3	protein-coding
Merged-chr10-8066461-2	649.969	-0.278451	0.255597	-1.08941	0.275971	0.883554	Cx3cr1WT-Cx3cr1KO	chr10	8062781	8069009	+	575.775	Intergenic	Intergenic	-109772	NM_138667	68652	Mm.193041	NM_138667	ENSMUSG00000015755	Tab2	1110030N06Rik|A530078N03Rik|Map3k7ip2|mKIAA0733	TGF-beta activated kinase 1/MAP3K7 binding protein 2	protein-coding
Merged-chr5-33020164-2	887.92	-0.221214	0.184229	-1.20076	0.229845	0.862583	Cx3cr1WT-Cx3cr1KO	chr5	33017628	33024786	+	575.775	intron (NM_011738, intron 1 of 1)	B1_Mus1|SINE|Alu	2391	NM_011738	22629	Mm.332314	NM_011738	ENSMUSG00000018965	Ywhah	-	tyrosine 3-monooxygenase/tryptophan 5-monooxygenase activation protein, eta polypeptide	protein-coding
Merged-chr12-84748738-3	1408.89	-0.142624	0.211549	-0.674187	0.500193	0.941567	Cx3cr1WT-Cx3cr1KO	chr12	84745735	84753733	+	575.528	Intergenic	B1_Mur3|SINE|Alu	23378	NM_023409	67963	Mm.282556	NM_023409	ENSMUSG00000021242	Npc2	2700012J19Rik|AA408070|AU045843|HE1	NPC intracellular cholesterol transporter 2	protein-coding
Merged-chr5-139377806-5	3990.09	-0.0490513	0.179247	-0.273652	0.784352	0.982691	Cx3cr1WT-Cx3cr1KO	chr5	139363475	139385546	+	575.479	intron (NM_028469, intron 2 of 4)	intron (NM_028469, intron 2 of 4)	-3187	NM_001362206	80290	Mm.270003	NM_030258	ENSMUSG00000044197	Gpr146	BC003323|D830046C22Rik|PGR8	G protein-coupled receptor 146	protein-coding
Merged-chr8-108712720-4	2962.83	-0.014948	0.203406	-0.0734884	0.941417	0.994929	Cx3cr1WT-Cx3cr1KO	chr8	108702461	108727077	+	574.988	5' UTR (NM_007496, exon 1 of 10)	5' UTR (NM_007496, exon 1 of 10)	125	NM_007496	11906	Mm.416972	NM_007496	ENSMUSG00000038872	Zfhx3	A230102L03Rik|Atbf1|Sci|WBP9|mKIAA4228	zinc finger homeobox 3	protein-coding
Merged-chr9-106204251-2	863.782	-0.122334	0.155392	-0.78726	0.43113	0.925319	Cx3cr1WT-Cx3cr1KO	chr9	106202020	106206502	+	574.9	intron (NM_011876, intron 1 of 8)	intron (NM_011876, intron 1 of 8)	1153	NM_011876	23999	Mm.274346	NM_011876	ENSMUSG00000023277	Twf2	A6-related|AU014993|Ptk9l|Ptk9r	twinfilin actin binding protein 2	protein-coding
Merged-chr11-43632894-2	1219.21	-0.286875	0.196847	-1.45735	0.14502	0.799492	Cx3cr1WT-Cx3cr1KO	chr11	43629691	43636248	+	574.75	Intergenic	L2b|LINE|L2	-31407	NM_008375	16204	Mm.142716	NM_008375	ENSMUSG00000020405	Fabp6	GT|I-15P|I-BABP|ILBP|ILBP3|Illbp	fatty acid binding protein 6, ileal (gastrotropin)	protein-coding
Merged-chr11-95415115-2	852.416	-0.229559	0.177888	-1.29047	0.196888	0.845329	Cx3cr1WT-Cx3cr1KO	chr11	95412903	95417197	+	574.525	intron (NM_001359107, intron 1 of 9)	intron (NM_001359107, intron 1 of 9)	967	NM_001359107	20747	Mm.285454	NM_025287	ENSMUSG00000057522	Spop	AI315626|Pcif1|TEF2	speckle-type POZ protein	protein-coding
Merged-chr7-144940298-2	958.974	-0.0561273	0.166868	-0.336357	0.736602	0.975934	Cx3cr1WT-Cx3cr1KO	chr7	144937074	144944234	+	574.525	promoter-TSS (NM_007631)	promoter-TSS (NM_007631)	-729	NM_007631	12443	Mm.273049	NM_007631	ENSMUSG00000070348	Ccnd1	AI327039|CycD1|Cyl-1|PRAD1|bcl-1|cD1	cyclin D1	protein-coding
Merged-chr1-172311342-2	863.069	-0.240361	0.16553	-1.45207	0.146482	0.801334	Cx3cr1WT-Cx3cr1KO	chr1	172309235	172313259	+	574.375	Intergenic	Intergenic	-1120	NM_080419	140559	Mm.271717	NM_080419	ENSMUSG00000038034	Igsf8	ESTM34|EWI-2|KCT-4|PGRL	immunoglobulin superfamily, member 8	protein-coding
Merged-chr6-134154992-3	1759.07	-0.0229296	0.22975	-0.0998025	0.920501	0.993421	Cx3cr1WT-Cx3cr1KO	chr6	134149316	134162426	+	574.322	intron (NM_001303102, intron 3 of 8)	intron (NM_001303102, intron 3 of 8)	120171	NM_007961	14011	Mm.269995	NM_007961	ENSMUSG00000030199	Etv6	AW123102|AW557856|Tel	ets variant 6	protein-coding
Merged-chr3-53461388-2	921.379	-0.264038	0.194139	-1.36005	0.173815	0.828338	Cx3cr1WT-Cx3cr1KO	chr3	53458593	53464313	+	574.267	intron (NM_172501, intron 3 of 6)	intron (NM_172501, intron 3 of 6)	1805	NM_172501	212114	Mm.85744	NM_172501	ENSMUSG00000042997	Nhlrc3	4833441N19|8030451K01Rik|mKIAA4083	NHL repeat containing 3	protein-coding
Merged-chr11-95690874-3	1595.63	0.0914927	0.193036	0.473967	0.635524	0.959391	Cx3cr1WT-Cx3cr1KO	chr11	95686086	95694018	+	574.028	Intergenic	Intergenic	22702	NR_045780	432396	Mm.426849	NR_045780	ENSMUSG00000086191	Zfp652os	1110035M17Rik	zinc finger protein 652, opposite strand	ncRNA
Merged-chr15-57923559-3	1239.23	-0.266597	0.198295	-1.34445	0.178804	0.832127	Cx3cr1WT-Cx3cr1KO	chr15	57918707	57926976	+	573.817	intron (NM_001081396, intron 3 of 20)	intron (NM_001081396, intron 3 of 20)	10642	NM_001356310	210544	Mm.390835	NM_199300	ENSMUSG00000022364	Tbc1d31	4B3|D330013L20Rik|Gm85|Wdr67	TBC1 domain family, member 31	protein-coding
Merged-chr5-100039491-2	895.54	0.205388	0.186149	1.10335	0.269874	0.880123	Cx3cr1WT-Cx3cr1KO	chr5	100037247	100041231	+	573.4	promoter-TSS (NM_026421)	promoter-TSS (NM_026421)	-17	NR_152866	50926	Mm.389579	NM_016690	ENSMUSG00000029328	Hnrnpdl	AA407431|AA959857|D5Ertd650e|D5Wsu145e|Hnrnpdl1|Hnrpdl|JKTBP|hnRNP DL|hnRNP-DL	heterogeneous nuclear ribonucleoprotein D-like	protein-coding
Merged-chr11-117829779-2	895.014	0.0509528	0.183527	0.277631	0.781295	0.982668	Cx3cr1WT-Cx3cr1KO	chr11	117827485	117833092	+	572	intron (NM_027827, intron 2 of 10)	intron (NM_027827, intron 2 of 10)	-4274	NM_009387	21877	Mm.2661	NM_009387	ENSMUSG00000025574	Tk1	D530002A18Rik|Tk-1|Tk1a|Tk1b	thymidine kinase 1	protein-coding
Merged-chr9-45297251-3	1402.64	-0.215039	0.185533	-1.15903	0.246443	0.870791	Cx3cr1WT-Cx3cr1KO	chr9	45293301	45302798	+	571.917	Intergenic	Intergenic	-21051	NM_001013373	214531	Mm.394987	NM_001013373	ENSMUSG00000037129	Tmprss13	BC010843|Tpmrss13	transmembrane protease, serine 13	protein-coding
Merged-chr1-165718132-2	816.907	-0.279634	0.220131	-1.27031	0.203974	0.850276	Cx3cr1WT-Cx3cr1KO	chr1	165716479	165719623	+	571.675	Intergenic	Intergenic	-9957	NM_178593	226594	Mm.265552	NM_178593	ENSMUSG00000040723	Rcsd1	A430105K13Rik|BC025872|CapZIP	RCSD domain containing 1	protein-coding
Merged-chr7-143058529-5	2074.32	-0.163713	0.188416	-0.868894	0.384905	0.914073	Cx3cr1WT-Cx3cr1KO	chr7	143050240	143062835	+	571.65	intron (NM_133655, intron 1 of 7)	intron (NM_133655, intron 1 of 7)	-2851	NR_110354	97423	Mm.5250	NM_133790	ENSMUSG00000059277	R74862	-	expressed sequence R74862	ncRNA
Merged-chr11-11669973-3	1205.48	-0.185074	0.257761	-0.718008	0.472752	0.936613	Cx3cr1WT-Cx3cr1KO	chr11	11665617	11673423	+	571.133	Intergenic	Intergenic	-16405	NM_009578	22778	Mm.103545	NM_009578	ENSMUSG00000018654	Ikzf1	5832432G11Rik|Ikaros|LyF-1|Zfpn1a1|Znfn1a1|hlk-1|mKIAA4227	IKAROS family zinc finger 1	protein-coding
Merged-chr5-112265694-2	820.153	-0.0690802	0.229114	-0.30151	0.763026	0.979523	Cx3cr1WT-Cx3cr1KO	chr5	112263400	112268094	+	570.925	intron (NM_001312893, intron 4 of 5)	intron (NM_001312893, intron 4 of 5)	9927	NM_001312893	12960	Mm.29488	NM_023695	ENSMUSG00000029343	Crybb1	3110006K12Rik|BB1CRY	crystallin, beta B1	protein-coding
Merged-chr5-122070586-2	685.491	-0.0899985	0.189256	-0.475538	0.634404	0.959391	Cx3cr1WT-Cx3cr1KO	chr5	122068556	122072564	+	570.475	Intergenic	B2_Mm2|SINE|B2	-20709	NM_001312908	13048	Mm.156172	NM_007804	ENSMUSG00000042589	Cux2	1700051K22Rik|Cutl2|Cux-2	cut-like homeobox 2	protein-coding
Merged-chr18-82912460-2	1052.34	-0.117432	0.157658	-0.74485	0.456363	0.93079	Cx3cr1WT-Cx3cr1KO	chr18	82909263	82915840	+	570.237	intron (NM_183033, intron 1 of 5)	intron (NM_183033, intron 1 of 5)	1672	NM_183033	329003	Mm.326526	NM_183033	ENSMUSG00000058881	Zfp516	C330029B10Rik|D230016L03|Zfp26l|Znf516|mKIAA0222	zinc finger protein 516	protein-coding
Merged-chr15-58417403-2	921.952	-0.472129	0.226178	-2.08742	0.0368504	0.565735	Cx3cr1WT-Cx3cr1KO	chr15	58414700	58420605	+	570.117	intron (NM_145959, intron 1 of 23)	intron (NM_145959, intron 1 of 23)	2184	NM_145959	210998	Mm.3224	NM_145959	ENSMUSG00000037119	Fam91a1	AV220772|BC033609|D15Ertd621e|SKIN|mKIAA0493	family with sequence similarity 91, member A1	protein-coding
Merged-chr11-103036072-6	2633.99	-0.285817	0.220418	-1.29671	0.194732	0.843028	Cx3cr1WT-Cx3cr1KO	chr11	103024109	103042451	+	569.528	intron (NM_008707, intron 1 of 11)	B1F2|SINE|Alu	4737	NM_008707	18107	Mm.10265	NM_008707	ENSMUSG00000020936	Nmt1	AW536594	N-myristoyltransferase 1	protein-coding
Merged-chr6-97455027-3	1380.17	-0.186095	0.216186	-0.860809	0.389343	0.914382	Cx3cr1WT-Cx3cr1KO	chr6	97452006	97459949	+	569.389	intron (NM_145148, intron 2 of 23)	intron (NM_145148, intron 2 of 23)	3309	NM_001346639	232288	Mm.27789	NM_145148	ENSMUSG00000030064	Frmd4b	6030440G05Rik|C87375|GOBLIN|GRSP1|R74720	FERM domain containing 4B	protein-coding
Merged-chr2-129310244-4	1756.59	-0.126219	0.259148	-0.487052	0.626221	0.957768	Cx3cr1WT-Cx3cr1KO	chr2	129305182	129316285	+	569.354	promoter-TSS (NM_010554)	promoter-TSS (NM_010554)	-761	NM_010554	16175	Mm.15534	NM_010554	ENSMUSG00000027399	Il1a	Il-1a	interleukin 1 alpha	protein-coding
Merged-chr5-145115332-2	854.025	-0.450603	0.157518	-2.86065	0.00422778	0.293063	Cx3cr1WT-Cx3cr1KO	chr5	145113542	145117360	+	569.025	intron (NM_023142, intron 1 of 9)	intron (NM_023142, intron 1 of 9)	1195	NM_023142	11867	Mm.30010	NM_023142	ENSMUSG00000029622	Arpc1b	41kDa|AA408064|AA408534|AA571392|AF007010|AW208418|L72|SOP2Hs|p41-ARC	actin related protein 2/3 complex, subunit 1B	protein-coding
Merged-chr10-81135122-4	2451.28	-0.0274757	0.15316	-0.179393	0.857629	0.988806	Cx3cr1WT-Cx3cr1KO	chr10	81127348	81141343	+	568.958	Intergenic	Intergenic	-1926	NM_010731	16969	Mm.20920	NM_010731	ENSMUSG00000035011	Zbtb7a	9030619K07Rik|9130006G12Rik|AI452336|FBI-1|Lrf|Pokemon|Zbtb7	zinc finger and BTB domain containing 7a	protein-coding
Merged-chr9-21015941-2	850.445	-0.205254	0.182112	-1.12707	0.259713	0.874947	Cx3cr1WT-Cx3cr1KO	chr9	21013393	21018487	+	568.75	promoter-TSS (NM_010493)	promoter-TSS (NM_010493)	0	NM_010493	15894	Mm.435508	NM_010493	ENSMUSG00000037405	Icam1	CD54|Icam-1|Ly-47|MALA-2	intercellular adhesion molecule 1	protein-coding
Merged-chr19-5511707-2	809.337	-0.234601	0.21892	-1.07163	0.283886	0.883807	Cx3cr1WT-Cx3cr1KO	chr19	5509239	5513811	+	568.575	Intergenic	Intergenic	-1008	NM_001024560	225861	Mm.20071	NM_001024560	ENSMUSG00000056185	Snx32	B930037P14Rik|Snx6b	sorting nexin 32	protein-coding
Merged-chr1-74375886-2	821.522	-0.349621	0.199035	-1.75658	0.0789891	0.69687	Cx3cr1WT-Cx3cr1KO	chr1	74373796	74377486	+	568.55	intron (NM_013612, intron 1 of 14)	intron (NM_013612, intron 1 of 14)	438	NM_013612	18173	Mm.2913	NM_013612	ENSMUSG00000026177	Slc11a1	Bcg|Ity|Ity1|Lsh|Nramp|Nramp1|ity	solute carrier family 11 (proton-coupled divalent metal ion transporters), member 1	protein-coding
Merged-chr16-30186214-2	840.892	0.1882	0.173531	1.08453	0.27813	0.883807	Cx3cr1WT-Cx3cr1KO	chr16	30183234	30189204	+	567.925	Intergenic	Intergenic	81313	NM_027904	71756	Mm.290614	NM_027904	ENSMUSG00000023176	Cpn2	1300018K11Rik	carboxypeptidase N, polypeptide 2	protein-coding
Merged-chr11-103981864-3	1408.26	-0.0929108	0.173544	-0.535373	0.592392	0.955132	Cx3cr1WT-Cx3cr1KO	chr11	103977941	103986903	+	567.483	intron (NM_007477, intron 4 of 4)	intron (NM_007477, intron 4 of 4)	15551	NM_007477	11841	Mm.5061	NM_007477	ENSMUSG00000062421	Arf2	-	ADP-ribosylation factor 2	protein-coding
Merged-chr17-7929185-3	1196.28	-0.191828	0.2064	-0.929399	0.352683	0.905791	Cx3cr1WT-Cx3cr1KO	chr17	7924667	7932242	+	567.417	intron (NM_145968, intron 4 of 9)	intron (NM_145968, intron 4 of 9)	2454	NM_145968	72536	Mm.119680	NM_145968	ENSMUSG00000033450	Tagap	2610315E15Rik|TRD|Tcd-1|Tcd1|Tcd1a|tcs-1|tcs1	T cell activation Rho GTPase activating protein	protein-coding
Merged-chr2-173353544-2	1126.62	0.127705	0.186563	0.684517	0.493649	0.940098	Cx3cr1WT-Cx3cr1KO	chr2	173349593	173357295	+	566.808	Intergenic	Intergenic	-76911	NM_022995	65112	Mm.73682	NM_022995	ENSMUSG00000038400	Pmepa1	2210418I02Rik|AW455466|Erg1.2|N4wbp4|Stag1|Tmepai	prostate transmembrane protein, androgen induced 1	protein-coding
Merged-chr2-144214505-2	822.474	-0.173409	0.217964	-0.795588	0.426272	0.923747	Cx3cr1WT-Cx3cr1KO	chr2	144212083	144217197	+	565.95	Intergenic	Intergenic	-25350	NR_136884	433481	Mm.330630	NR_136884	ENSMUSG00000074758	Gm5535	EG433481	predicted gene 5535	ncRNA
Merged-chr18-65801919-2	853.787	0.00634054	0.19228	0.0329755	0.973694	0.998731	Cx3cr1WT-Cx3cr1KO	chr18	65799619	65804197	+	565.15	intron (NM_025468, intron 1 of 5)	intron (NM_025468, intron 1 of 5)	1330	NM_025468	66286	Mm.27800	NM_025468	ENSMUSG00000024516	Sec11c	1810029G24Rik|Sec11l3	SEC11 homolog C, signal peptidase complex subunit	protein-coding
Merged-chr16-4878327-3	1244.89	-0.269999	0.167891	-1.60818	0.107795	0.751799	Cx3cr1WT-Cx3cr1KO	chr16	4874921	4882767	+	564.55	intron (NM_145359, intron 1 of 2)	intron (NM_145359, intron 1 of 2)	1007	NM_145359	207740	Mm.268895	NM_145359	ENSMUSG00000039568	Ubald1	1500031H01Rik|BC013706|Fam100a	UBA-like domain containing 1	protein-coding
Merged-chr15-100615277-2	878.868	0.0213152	0.155263	0.137285	0.890806	0.990692	Cx3cr1WT-Cx3cr1KO	chr15	100613277	100617025	+	564.275	promoter-TSS (NM_011873)	promoter-TSS (NM_011873)	-41	NR_045701	78445	Mm.44383	NR_045701	ENSMUSG00000097093	C330013E15Rik	-	RIKEN cDNA C330013E15 gene	ncRNA
Merged-chr19-46760611-2	936.397	-0.252315	0.179292	-1.40728	0.159343	0.818702	Cx3cr1WT-Cx3cr1KO	chr19	46757988	46763329	+	564.133	promoter-TSS (NM_033569)	promoter-TSS (NM_033569)	-951	NM_033569	94219	Mm.306903	NM_033569	ENSMUSG00000064105	Cnnm2	AU015877|AW048635|Acdp2|Clp2	cyclin M2	protein-coding
Merged-chr4-123018784-2	853.016	0.0218445	0.17392	0.1256	0.900048	0.99125	Cx3cr1WT-Cx3cr1KO	chr4	123015584	123021924	+	563.675	intron (NR_151450, intron 1 of 9)	Lx8|LINE|L1	2161	NR_151450	66966	Mm.235030	NM_025873	ENSMUSG00000028653	Trit1	2310075G14Rik|AI314189|AI314635|AV099619|IPPT|IPT|MOD5	tRNA isopentenyltransferase 1	protein-coding
Merged-chr4-62358536-2	1289.02	-0.0596317	0.170164	-0.350438	0.72601	0.973598	Cx3cr1WT-Cx3cr1KO	chr4	62354353	62362597	+	563.4	intron (NM_001355385, intron 1 of 27)	intron (NM_001355385, intron 1 of 27)	2121	NM_001355385	338355	Mm.357792	NM_001045528	ENSMUSG00000066151	Fkbp15	BB131447|C430014M02Rik|FKBO133|FKBP-133|FKBP-15|FKBP133|mKIAA0674	FK506 binding protein 15	protein-coding
Merged-chr7-25395135-2	832.171	-0.191573	0.249828	-0.766819	0.443189	0.928102	Cx3cr1WT-Cx3cr1KO	chr7	25392148	25397206	+	563.2	promoter-TSS (NR_015569)	promoter-TSS (NR_015569)	-36	NR_015569	654804	Mm.389841	NM_001039540	ENSMUSG00000053714	4732471J01Rik	-	RIKEN cDNA 4732471J01 gene	ncRNA
Merged-chr15-25830241-2	958.314	-0.0834299	0.218051	-0.382617	0.702003	0.969598	Cx3cr1WT-Cx3cr1KO	chr15	25827849	25832744	+	563.017	Intergenic	Intergenic	-13002	NM_001034851	66270	Mm.25311	NM_025459	ENSMUSG00000022270	Retreg1	1810015C04Rik|AU015349|Fam134b|Retreg1d	reticulophagy regulator 1	protein-coding
Merged-chr5-115334241-4	2589.67	-0.0767638	0.154547	-0.496704	0.619398	0.957217	Cx3cr1WT-Cx3cr1KO	chr5	115325832	115342732	+	562.858	3' UTR (NM_029645, exon 3 of 3)	3' UTR (NM_029645, exon 3 of 3)	6879	NM_029645	384281	Mm.229308	NM_029645	ENSMUSG00000029536	Gatc	2010003O18Rik	glutamyl-tRNA(Gln) amidotransferase, subunit C	protein-coding
Merged-chr4-122892265-2	862.189	0.133317	0.193339	0.689552	0.490476	0.939658	Cx3cr1WT-Cx3cr1KO	chr4	122889269	122894729	+	562.725	Intergenic	Intergenic	-5923	NM_001358036	12331	Mm.8687	NM_007598	ENSMUSG00000028656	Cap1	-	CAP, adenylate cyclase-associated protein 1 (yeast)	protein-coding
Merged-chr15-66817908-6	3994.44	-0.146215	0.188085	-0.777388	0.43693	0.927274	Cx3cr1WT-Cx3cr1KO	chr15	66806374	66827404	+	562.641	intron (NM_009192, intron 1 of 8)	intron (NM_009192, intron 1 of 8)	14940	NM_001029841	20491	Mm.7601	NM_009192	ENSMUSG00000022372	Sla	Slap|Slap-1	src-like adaptor	protein-coding
Merged-chr11-70440929-5	3205.12	-0.20255	0.207166	-0.977719	0.328213	0.897141	Cx3cr1WT-Cx3cr1KO	chr11	70431029	70448721	+	562.43	exon (NM_001271360, exon 14 of 16)	exon (NM_001271360, exon 14 of 16)	1620	NR_106064	102465670		NR_106064	ENSMUSG00000099109	Mir7115	Gm27902|mmu-mir-7115	microRNA 7115	ncRNA
Merged-chr18-35739853-2	870.477	-0.102423	0.183975	-0.55672	0.577719	0.954146	Cx3cr1WT-Cx3cr1KO	chr18	35737046	35743096	+	562.175	intron (NM_028261, intron 1 of 7)	intron (NM_028261, intron 1 of 7)	483	NM_028261	72512	Mm.45995	NM_028261	ENSMUSG00000024349	Tmem173	2610307O08Rik|ERIS|MPYS|Mita|STING	transmembrane protein 173	protein-coding
Merged-chr5-147871928-2	852.071	0.09466	0.19893	0.475845	0.634185	0.959391	Cx3cr1WT-Cx3cr1KO	chr5	147868650	147875590	+	562.1	intron (NM_025624, intron 4 of 5)	intron (NM_025624, intron 4 of 5)	11492	NM_025624	66537	Mm.332855	NM_025624	ENSMUSG00000029649	Pomp	2510048O06Rik|Ump1	proteasome maturation protein	protein-coding
Merged-chr13-54218950-3	1741.71	-0.135008	0.207103	-0.651887	0.514474	0.945019	Cx3cr1WT-Cx3cr1KO	chr13	54214646	54225663	+	562.011	intron (NR_153432, intron 2 of 3)	intron (NR_153432, intron 2 of 3)	28021	NR_153432	15466	Mm.57243	NM_008286	ENSMUSG00000034987	Hrh2	H2R|HH2R	histamine receptor H2	protein-coding
Merged-chr13-37658269-2	788.801	-0.124932	0.241494	-0.517329	0.604927	0.956381	Cx3cr1WT-Cx3cr1KO	chr13	37655707	37660773	+	561.4	Intergenic	RLTR20A4|LTR|ERVK	-167798	NM_026830	68750	Mm.491109	NM_026830	ENSMUSG00000039087	Rreb1	1110037N09Rik|AA414966|B930013M22Rik	ras responsive element binding protein 1	protein-coding
Merged-chr11-22858800-2	880.565	-0.23604	0.191872	-1.2302	0.218624	0.858059	Cx3cr1WT-Cx3cr1KO	chr11	22855890	22861209	+	561.35	intron (NM_001169114, intron 1 of 1)	intron (NM_001169114, intron 1 of 1)	1186	NM_016888	53625	Mm.395495	NM_016888	ENSMUSG00000051650	B3gnt2	AA408337|AA409404|AW260308|B3Galt6|B3gnt1|BGnT-1|BGnT-2|BGnT1|BGnT2|Beta3gnt	UDP-GlcNAc:betaGal beta-1,3-N-acetylglucosaminyltransferase 2	protein-coding
Merged-chr5-136246612-3	1378.76	-0.107983	0.160561	-0.672535	0.501243	0.941874	Cx3cr1WT-Cx3cr1KO	chr5	136242989	136249451	+	561.178	Intergenic	Intergenic	-1280	NM_018825	23921	Mm.425294	NM_018825	ENSMUSG00000005057	Sh2b2	Aps	SH2B adaptor protein 2	protein-coding
Merged-chr15-25321812-2	807.676	0.0559343	0.24518	0.228136	0.819541	0.986617	Cx3cr1WT-Cx3cr1KO	chr15	25319227	25324425	+	561.1	Intergenic	Intergenic	91938	NM_027395	70350	Mm.29586	NM_027395	ENSMUSG00000045763	Basp1	2610024P12Rik|CAP-23|CAP23|Ckap3|NAP-22|NAP22	brain abundant, membrane attached signal protein 1	protein-coding
Merged-chr8-125067349-2	868.597	-0.200462	0.173075	-1.15824	0.246767	0.870791	Cx3cr1WT-Cx3cr1KO	chr8	125065138	125069427	+	561.075	intron (NM_174854, intron 1 of 12)	intron (NM_174854, intron 1 of 12)	13087	NM_174854	244667	Mm.233504	NM_170596	ENSMUSG00000043051	Disc1	-	disrupted in schizophrenia 1	protein-coding
Merged-chr11-60537825-2	885.513	0.134377	0.16221	0.828413	0.407437	0.917336	Cx3cr1WT-Cx3cr1KO	chr11	60535910	60539552	+	561.05	promoter-TSS (NM_172943)	promoter-TSS (NM_172943)	48	NM_172943	268420	Mm.262056	NM_172943	ENSMUSG00000042650	Alkbh5	AW050020|AW215868|Abh5|E130207K11|Ofoxd	alkB homolog 5, RNA demethylase	protein-coding
Merged-chr16-93817084-2	1026.65	-0.222439	0.177122	-1.25585	0.20917	0.853471	Cx3cr1WT-Cx3cr1KO	chr16	93813237	93820231	+	560.587	Intergenic	Intergenic	-15387	NM_001045529	338467	Mm.287329	NM_001045529	ENSMUSG00000039456	Morc3	1110051N18Rik|AI452146|BF318192|D16Jhu32e|NXP2|Zcwcc3	microrchidia 3	protein-coding
Merged-chr5-30960912-2	845.081	-0.0179677	0.177317	-0.101331	0.919288	0.993421	Cx3cr1WT-Cx3cr1KO	chr5	30958909	30963436	+	560.175	promoter-TSS (NM_016703)	promoter-TSS (NM_016703)	-845	NM_016703	50907	Mm.272414	NM_016703	ENSMUSG00000045302	Preb	C85705	prolactin regulatory element binding	protein-coding
Merged-chr11-57523008-3	1421.55	-0.269491	0.240641	-1.11989	0.262761	0.876997	Cx3cr1WT-Cx3cr1KO	chr11	57516989	57526645	+	559.967	intron (NM_145426, intron 1 of 2)	intron (NM_145426, intron 1 of 2)	3152	NM_145426	216760	Mm.30501	NM_145426	ENSMUSG00000020522	Mfap3	2610509F16Rik|2700079M14Rik|AW536327	microfibrillar-associated protein 3	protein-coding
Merged-chr1-64530266-3	1295.76	0.116149	0.180176	0.644643	0.519158	0.946084	Cx3cr1WT-Cx3cr1KO	chr1	64527093	64534677	+	559.667	Intergenic	L2|LINE|L2	-1919	NM_009952	12912	Mm.422634	NM_009952	ENSMUSG00000025958	Creb1	2310001E10Rik|3526402H21Rik|AV083133|Creb|Creb-1	cAMP responsive element binding protein 1	protein-coding
Merged-chr7-63937965-2	957.132	-0.163289	0.217468	-0.750865	0.452734	0.929869	Cx3cr1WT-Cx3cr1KO	chr7	63935652	63939975	+	558.5	intron (NM_021366, intron 1 of 1)	CpG	1102	NM_021366	50794	Mm.240473	NM_021366	ENSMUSG00000052040	Klf13	0610043C13Rik|9430029L20Rik|Bteb3|FKLF-2|FKLF2|NSLP1|RFLAT-1|RFLAT1	Kruppel-like factor 13	protein-coding
Merged-chr1-165680875-2	885.271	-0.139874	0.167791	-0.83362	0.404495	0.916203	Cx3cr1WT-Cx3cr1KO	chr1	165677472	165684165	+	558.45	intron (NM_001038846, intron 1 of 5)	intron (NM_001038846, intron 1 of 5)	27276	NM_001038846	226594	Mm.265552	NM_178593	ENSMUSG00000040723	Rcsd1	A430105K13Rik|BC025872|CapZIP	RCSD domain containing 1	protein-coding
Merged-chr4-136185412-2	839.415	-0.131897	0.17201	-0.766797	0.443202	0.928102	Cx3cr1WT-Cx3cr1KO	chr4	136182056	136188228	+	558.45	intron (NM_177733, intron 5 of 6)	intron (NM_177733, intron 5 of 6)	4360	NM_001305399	242705	Mm.307932	NM_177733	ENSMUSG00000018983	E2f2	E2F-2	E2F transcription factor 2	protein-coding
Merged-chr11-5099097-2	851.822	-0.104632	0.167549	-0.624486	0.532308	0.949405	Cx3cr1WT-Cx3cr1KO	chr11	5097158	5101000	+	558.225	promoter-TSS (NM_001283063)	promoter-TSS (NM_001283063)	9	NM_001283062	14030	Mm.142822	NM_007968	ENSMUSG00000009079	Ewsr1	Ews|Ewsh	Ewing sarcoma breakpoint region 1	protein-coding
Merged-chr5-24686552-2	825.574	-0.177204	0.191796	-0.923918	0.355529	0.907415	Cx3cr1WT-Cx3cr1KO	chr5	24683557	24689259	+	557.825	intron (NM_001305264, intron 1 of 14)	intron (NM_001305264, intron 1 of 14)	593	NM_001305264	53312	Mm.5856	NM_016736	ENSMUSG00000028954	Nub1	4931404D21Rik|6330412F12Rik|BS4|NY-REN-18	negative regulator of ubiquitin-like proteins 1	protein-coding
Merged-chr10-67186103-4	1702.19	-0.250842	0.190877	-1.31416	0.188794	0.838744	Cx3cr1WT-Cx3cr1KO	chr10	67179312	67192180	+	557.75	promoter-TSS (NM_001242396)	promoter-TSS (NM_001242396)	-4	NM_001242396	108829	Mm.23846	NM_207221	ENSMUSG00000037876	Jmjd1c	5430433L24Rik|D630035I23Rik|Jmjdic|TRIP8	jumonji domain containing 1C	protein-coding
Merged-chr4-62663700-2	860.854	-0.167993	0.195144	-0.860868	0.389311	0.914382	Cx3cr1WT-Cx3cr1KO	chr4	62661284	62666359	+	556.9	intron (NM_134257, intron 10 of 15)	intron (NM_134257, intron 10 of 15)	-10153	NM_001310706	50780	Mm.286753	NM_019492	ENSMUSG00000059810	Rgs3	4930506N09Rik|C2PA-RGS3|C2pa|PDZ-RGS3|RGS3S	regulator of G-protein signaling 3	protein-coding
Merged-chr17-71485729-2	835.059	-0.141959	0.181392	-0.782606	0.433859	0.926149	Cx3cr1WT-Cx3cr1KO	chr17	71483222	71487994	+	554.825	Intergenic	Intergenic	-10265	NM_028887	74355	Mm.194450	NM_028887	ENSMUSG00000024054	Smchd1	4931400A14Rik|AW554188|MommeD1|mKIAA0650	SMC hinge domain containing 1	protein-coding
Merged-chr13-59770747-2	885.183	0.0976756	0.163484	0.597462	0.550199	0.949405	Cx3cr1WT-Cx3cr1KO	chr13	59768074	59773112	+	554.4	promoter-TSS (NM_026921)	promoter-TSS (NM_026921)	627	NR_015349	13996	Mm.490435	NR_015349		Etohd2	AW491659	ethanol decreased 2	ncRNA
Merged-chr17-50676290-4	1598.66	-0.0191674	0.226451	-0.0846424	0.932546	0.99368	Cx3cr1WT-Cx3cr1KO	chr17	50671115	50681040	+	554.35	intron (NM_013880, intron 5 of 5)	RLTR11A|LTR|ERVK	-22604	NM_001297747	12228	Mm.392910	NM_009770	ENSMUSG00000022863	Btg3	ANA|tob5	B cell translocation gene 3	protein-coding
Merged-chr7-67372131-3	1395.62	-0.184883	0.170629	-1.08354	0.278571	0.883807	Cx3cr1WT-Cx3cr1KO	chr7	67369185	67375841	+	553.432	intron (NM_001357324, intron 1 of 11)	CpG	345	NM_001291192	17258	Mm.132788	NM_001033713	ENSMUSG00000030557	Mef2a	A430079H05Rik	myocyte enhancer factor 2A	protein-coding
Merged-chr15-76626166-2	820.177	-0.0415634	0.169708	-0.244912	0.806525	0.986402	Cx3cr1WT-Cx3cr1KO	chr15	76624435	76627909	+	553.4	promoter-TSS (NM_001305668)	promoter-TSS (NM_001305668)	-88	NM_001305668	66914	Mm.30028	NM_025842	ENSMUSG00000115987	Vps28	1110014J03Rik|CIIA|D730005C08Rik	vacuolar protein sorting 28	protein-coding
Merged-chr16-58544225-2	951.075	-0.0317077	0.24403	-0.129934	0.896619	0.99125	Cx3cr1WT-Cx3cr1KO	chr16	58540930	58547696	+	553.367	Intergenic	Intergenic	-20060	NM_001357434	54613	Mm.212742	NM_018784	ENSMUSG00000022747	St3gal6	1700023B24Rik|AI930218|AW552396|Siat10|St3galVI	ST3 beta-galactoside alpha-2,3-sialyltransferase 6	protein-coding
Merged-chr1-135633311-3	1570.51	-0.0768103	0.189277	-0.405809	0.684883	0.966874	Cx3cr1WT-Cx3cr1KO	chr1	135627389	135636508	+	553.193	Intergenic	Intergenic	34172	NR_151586	215714	Mm.472859	NM_175447		Gm4793	EG215714	predicted gene 4793	ncRNA
Merged-chr18-11794812-2	939.552	0.0614945	0.206488	0.297812	0.765847	0.979946	Cx3cr1WT-Cx3cr1KO	chr18	11792263	11797392	+	552.758	Intergenic	Intergenic	-44447	NM_001146287	63955	Mm.40717	NM_022021	ENSMUSG00000040957	Cables1	Cables|ik3-1	CDK5 and Abl enzyme substrate 1	protein-coding
Merged-chr2-148876050-4	2388.43	0.0738857	0.183916	0.401737	0.687878	0.966989	Cx3cr1WT-Cx3cr1KO	chr2	148869619	148882242	+	552.667	promoter-TSS (NM_009976)	promoter-TSS (NM_009976)	-418	NM_009976	13010	Mm.4263	NM_009976	ENSMUSG00000027447	Cst3	CysC	cystatin C	protein-coding
Merged-chr12-111437886-2	823.526	-0.161281	0.18715	-0.86177	0.388814	0.914382	Cx3cr1WT-Cx3cr1KO	chr12	111435461	111440555	+	552.35	Intergenic	Intergenic	-4653	NM_009396	21928	Mm.255332	NM_009396	ENSMUSG00000021281	Tnfaip2	B94|Exoc3l3|M-sec|Tnfip2|tnfb94	tumor necrosis factor, alpha-induced protein 2	protein-coding
Merged-chr7-145112902-3	1241.99	-0.0504034	0.192225	-0.262211	0.793159	0.984868	Cx3cr1WT-Cx3cr1KO	chr7	145108877	145114865	+	551.3	Intergenic	Intergenic	96248	NR_033626	100040049	Mm.102235	NR_033626	ENSMUSG00000109305	1810010D01Rik	Gm2572	RIKEN cDNA 1810010D01 gene	ncRNA
Merged-chr13-41600522-3	2156.52	-0.0870768	0.208415	-0.417805	0.67609	0.965986	Cx3cr1WT-Cx3cr1KO	chr13	41594617	41608756	+	551.142	Intergenic	MTE-int|LTR|ERVL-MaLR	-4530	NM_001163572	621976	Mm.259830	NM_001163572	ENSMUSG00000087370	Tmem170b	EG621976	transmembrane protein 170B	protein-coding
Merged-chr19-6870619-2	901.216	-0.326375	0.171099	-1.90752	0.0564531	0.632698	Cx3cr1WT-Cx3cr1KO	chr19	6867883	6873501	+	550.817	Intergenic	RMER4A|LTR|ERVK	-12481	NM_001081291	78317	Mm.329596	NM_198008	ENSMUSG00000047810	Ccdc88b	2610041P08Rik|Ccdc88	coiled-coil domain containing 88B	protein-coding
Merged-chr3-9896681-3	1161.36	-0.182727	0.223737	-0.816703	0.414098	0.920284	Cx3cr1WT-Cx3cr1KO	chr3	9892333	9899405	+	550.75	Intergenic	Intergenic	-62190	NM_001195031	94212	Mm.23897	NM_053182	ENSMUSG00000027508	Pag1	Cbp|F730007C19Rik|Pag	phosphoprotein associated with glycosphingolipid microdomains 1	protein-coding
Merged-chr12-111693785-2	945.824	0.028318	0.211483	0.133902	0.89348	0.990692	Cx3cr1WT-Cx3cr1KO	chr12	111690604	111696927	+	550.225	Intergenic	Intergenic	15660	NM_177374	328162	Mm.425747	NM_177374	ENSMUSG00000060950	Trmt61a	6720458F09Rik|AI606093|Gcd14|Trm61	tRNA methyltransferase 61A	protein-coding
Merged-chr7-128011600-2	860.71	0.298213	0.161596	1.84543	0.0649757	0.661719	Cx3cr1WT-Cx3cr1KO	chr7	128008885	128014661	+	549.175	TTS (NM_001079932)	TTS (NM_001079932)	7395	NM_001079932	434246	Mm.389924	NM_001079932	ENSMUSG00000042828	Trim72	BC067209|MG53	tripartite motif-containing 72	protein-coding
Merged-chr2-132006765-2	810.683	-0.0307978	0.191662	-0.160688	0.872339	0.990233	Cx3cr1WT-Cx3cr1KO	chr2	132003900	132009676	+	549.1	intron (NM_175445, intron 4 of 10)	intron (NM_175445, intron 4 of 10)	23200	NM_175445	215653	Mm.204737	NM_175445	ENSMUSG00000027339	Rassf2	3830431H01Rik|9030412M04Rik|AI852669|AW495050	Ras association (RalGDS/AF-6) domain family member 2	protein-coding
Merged-chr17-65770961-2	824.98	-0.073277	0.159417	-0.459655	0.645764	0.960997	Cx3cr1WT-Cx3cr1KO	chr17	65768340	65773849	+	548.6	intron (NM_133685, intron 1 of 6)	intron (NM_133685, intron 1 of 6)	1658	NM_133685	106572	Mm.29274	NM_133685	ENSMUSG00000056515	Rab31	1700093E07Rik|AI415285|Rab22B	RAB31, member RAS oncogene family	protein-coding
Merged-chr7-43547005-5	3149.86	-0.0215319	0.217315	-0.0990816	0.921074	0.993421	Cx3cr1WT-Cx3cr1KO	chr7	43538078	43557856	+	548.193	Intergenic	RLTR9B2|LTR|ERVK	-14403	NM_001008549	210104	Mm.333821	NM_001008549	ENSMUSG00000056592	Zfp658	-	zinc finger protein 658	protein-coding
Merged-chr7-142443291-2	852.695	-0.00354648	0.206285	-0.0171921	0.986283	0.99903	Cx3cr1WT-Cx3cr1KO	chr7	142440426	142445262	+	548.175	intron (NM_009405, intron 1 of 5)	intron (NM_009405, intron 1 of 5)	376	NM_009405	21953	Mm.39469	NM_009405	ENSMUSG00000031097	Tnni2	-	troponin I, skeletal, fast 2	protein-coding
Merged-chr6-65144268-3	1196.83	-0.103508	0.206292	-0.501755	0.61584	0.957147	Cx3cr1WT-Cx3cr1KO	chr6	65139419	65148248	+	548.133	intron (NM_019455, intron 1 of 5)	intron (NM_019455, intron 1 of 5)	897	NM_019455	54486	Mm.410688	NM_019455	ENSMUSG00000029919	Hpgds	H-PGDS|Ptgds2	hematopoietic prostaglandin D synthase	protein-coding
Merged-chr9-106310909-3	1354.69	-0.201134	0.219904	-0.914644	0.360379	0.908549	Cx3cr1WT-Cx3cr1KO	chr9	106306607	106317743	+	547.967	intron (NM_027354, intron 9 of 10)	intron (NM_027354, intron 9 of 10)	31114	NM_027354	70235	Mm.23054	NM_027354	ENSMUSG00000023345	Poc1a	2510040D07Rik|Wdr51a|cha	POC1 centriolar protein A	protein-coding
Merged-chr15-59743538-2	836.996	-0.224976	0.22777	-0.987734	0.323283	0.895717	Cx3cr1WT-Cx3cr1KO	chr15	59741045	59746300	+	547.825	Intergenic	Intergenic	51287	NR_045076	100503021	Mm.402924	NR_045076	ENSMUSG00000115426	Gm19510	-	predicted gene, 19510	ncRNA
Merged-chr15-76798788-3	2203.79	-0.11261	0.199708	-0.563871	0.572842	0.95323	Cx3cr1WT-Cx3cr1KO	chr15	76790395	76806812	+	547.075	intron (NM_198420, intron 1 of 10)	B3|SINE|B2	19567	NM_001168288	223666	Mm.322931	NM_198420	ENSMUSG00000033697	Arhgap39	9530053N22|AI843066|D15Wsu169e|Kiaa1688|Porf-2	Rho GTPase activating protein 39	protein-coding
Merged-chr4-133754542-3	1313.79	-0.097041	0.156411	-0.620424	0.534979	0.949405	Cx3cr1WT-Cx3cr1KO	chr4	133749549	133758267	+	547.05	promoter-TSS (NM_001080819)	promoter-TSS (NM_001080819)	-297	NM_001080819	93760	Mm.22478	NM_001080819	ENSMUSG00000007880	Arid1a	1110030E03Rik|BAF250a|Osa1|Smarcf1	AT rich interactive domain 1A (SWI-like)	protein-coding
Merged-chr13-113420504-4	1617.5	-0.111894	0.21042	-0.531763	0.59489	0.955132	Cx3cr1WT-Cx3cr1KO	chr13	113416413	113426335	+	546.15	Intergenic	Intergenic	81470	NR_045501	70917	Mm.491036	NR_045501	ENSMUSG00000114790	4921509O07Rik	-	RIKEN cDNA 4921509O07 gene	ncRNA
Merged-chr10-99130046-3	1320.7	0.154076	0.159896	0.963605	0.335244	0.900358	Cx3cr1WT-Cx3cr1KO	chr10	99126256	99135186	+	545.844	intron (NR_153333, intron 4 of 12)	intron (NR_153333, intron 4 of 12)	22586	NM_015737	14426	Mm.314	NM_015737	ENSMUSG00000090035	Galnt4	AV011803	polypeptide N-acetylgalactosaminyltransferase 4	protein-coding
Merged-chr2-118521070-2	840.024	-0.257175	0.165294	-1.55586	0.119741	0.772333	Cx3cr1WT-Cx3cr1KO	chr2	118518191	118523765	+	545.625	Intergenic	Intergenic	23609	NR_138603	171543	Mm.210125	NM_138313	ENSMUSG00000040093	Bmf	AW260063|AW411872	BCL2 modifying factor	protein-coding
Merged-chr11-94386789-4	2025.48	-0.0287836	0.155892	-0.184638	0.853513	0.988606	Cx3cr1WT-Cx3cr1KO	chr11	94379805	94393963	+	545.162	intron (NM_029600, intron 1 of 30)	intron (NM_029600, intron 1 of 30)	6092	NM_029600	76408	Mm.23942	NM_029600	ENSMUSG00000020865	Abcc3	1700019L09Rik|ABC31|MLP2|MOAT-D|MRP3	ATP-binding cassette, sub-family C (CFTR/MRP), member 3	protein-coding
Merged-chr7-17058460-2	804.874	-0.0168572	0.192919	-0.0873796	0.93037	0.993421	Cx3cr1WT-Cx3cr1KO	chr7	17055446	17061132	+	545.15	intron (NM_001162950, intron 1 of 14)	intron (NM_001162950, intron 1 of 14)	-1610	NM_016868	53417	Mm.135110	NM_016868	ENSMUSG00000004328	Hif3a	Ipas|MOP7|NEPAS|bHLHe17	hypoxia inducible factor 3, alpha subunit	protein-coding
Merged-chr19-46305126-2	850.159	0.278213	0.157379	1.76779	0.0770963	0.692136	Cx3cr1WT-Cx3cr1KO	chr19	46303433	46306830	+	544.9	promoter-TSS (NM_001177370)	promoter-TSS (NM_001177370)	394	NM_001177369	18034	Mm.102365	NM_019408	ENSMUSG00000025225	Nfkb2	NF-kappaB2|lyt|p49|p49/p100|p50B|p52	nuclear factor of kappa light polypeptide gene enhancer in B cells 2, p49/p100	protein-coding
Merged-chr5-115516514-2	799.639	-0.123489	0.23912	-0.51643	0.605554	0.956562	Cx3cr1WT-Cx3cr1KO	chr5	115513627	115519796	+	544.125	intron (NM_011223, intron 1 of 10)	intron (NM_011223, intron 1 of 10)	10035	NM_133915	19303	Mm.18714	NM_011223	ENSMUSG00000029528	Pxn	AW108311|AW123232|Pax	paxillin	protein-coding
Merged-chr5-124017136-5	2299.01	-0.255034	0.191016	-1.33515	0.181828	0.834538	Cx3cr1WT-Cx3cr1KO	chr5	124009661	124023653	+	544.098	intron (NM_177876, intron 1 of 3)	intron (NM_177876, intron 1 of 3)	15603	NM_177876	330192	Mm.4079	NM_177876	ENSMUSG00000066278	Vps37b	2300007F24Rik|AI415429|BC026744	vacuolar protein sorting 37B	protein-coding
Merged-chr11-94990947-3	1426.16	-0.0759868	0.162869	-0.466553	0.64082	0.960318	Cx3cr1WT-Cx3cr1KO	chr11	94987322	94997367	+	543.939	exon (NM_172261, exon 1 of 10)	exon (NM_172261, exon 1 of 10)	1132	NM_172261	217124	Mm.229087	NM_172261	ENSMUSG00000038976	Ppp1r9b	SPL|Spn	protein phosphatase 1, regulatory subunit 9B	protein-coding
Merged-chr8-119839440-2	799.021	-0.438656	0.16557	-2.64937	0.00806411	0.363856	Cx3cr1WT-Cx3cr1KO	chr8	119836468	119841656	+	543.75	intron (NM_028071, intron 2 of 3)	intron (NM_028071, intron 2 of 3)	1517	NM_028071	72042	Mm.393405	NM_028071	ENSMUSG00000031827	Cotl1	1810074P22Rik|2010004C08Rik|Clp	coactosin-like 1 (Dictyostelium)	protein-coding
Merged-chr17-34032345-2	784.494	-0.40396	0.193254	-2.09031	0.03659	0.564938	Cx3cr1WT-Cx3cr1KO	chr17	34029885	34034443	+	543.525	promoter-TSS (NM_001205216)	promoter-TSS (NM_001205216)	-186	NM_001205216	20182	Mm.1243	NM_011306	ENSMUSG00000039656	Rxrb	AL023085|H-2RIIBP|Nr2b2|RCoR-1|Rub	retinoid X receptor beta	protein-coding
Merged-chr17-17625222-2	877.522	-0.0886878	0.2048	-0.433046	0.664981	0.964817	Cx3cr1WT-Cx3cr1KO	chr17	17623310	17626886	+	543.5	promoter-TSS (NM_172827)	promoter-TSS (NM_172827)	-609	NM_172827	240028	Mm.328807	NM_172827	ENSMUSG00000023845	Lnpep	2010309L07Rik|4732490P18Rik|CAP|IRAP|PLAP|gp160|vp165	leucyl/cystinyl aminopeptidase	protein-coding
Merged-chr19-47442111-4	2215.89	-0.0889133	0.178365	-0.49849	0.618138	0.957217	Cx3cr1WT-Cx3cr1KO	chr19	47436743	47449804	+	542.904	intron (NM_008018, intron 1 of 14)	MIRb|SINE|MIR	21138	NM_001164717	14218	Mm.127560	NM_008018	ENSMUSG00000053617	Sh3pxd2a	2310014D11Rik|AA589508|AI256723|AI413738|C230050L11|EG329070|Fish|Gm5098|Sh3md1|TSK5|Tks5	SH3 and PX domains 2A	protein-coding
Merged-chr13-29985005-2	890.632	-0.271963	0.168021	-1.61863	0.105528	0.749082	Cx3cr1WT-Cx3cr1KO	chr13	29982456	29987530	+	542.592	promoter-TSS (NM_001289920)	promoter-TSS (NM_001289920)	-602	NM_001359994	13557	Mm.268356	NM_010093	ENSMUSG00000016477	E2f3	E2F3b|E2f3a	E2F transcription factor 3	protein-coding
Merged-chr18-68119118-2	790.801	-0.149497	0.225358	-0.663375	0.50709	0.943503	Cx3cr1WT-Cx3cr1KO	chr18	68115074	68122438	+	541.775	intron (NM_172631, intron 3 of 5)	intron (NM_172631, intron 3 of 5)	-109190	NM_001357444	52662	Mm.440183	NM_172631	ENSMUSG00000024544	Ldlrad4	8230401C20Rik|A430083H02|A430108L08Rik|C18orf1|D18Ertd653e|D330030L18Rik	low density lipoprotein receptor class A domain containing 4	protein-coding
Merged-chr4-47080481-2	802.567	0.00902664	0.206787	0.0436518	0.965182	0.997862	Cx3cr1WT-Cx3cr1KO	chr4	47078707	47082272	+	541.55	Intergenic	Intergenic	-11464	NM_172693	230145	Mm.132246	NM_172693	ENSMUSG00000039774	Galnt12	9130206E10|A630062B03Rik	polypeptide N-acetylgalactosaminyltransferase 12	protein-coding
Merged-chr5-136457728-2	808.244	-0.308958	0.175222	-1.76324	0.0778601	0.695408	Cx3cr1WT-Cx3cr1KO	chr5	136454168	136461406	+	541.2	intron (NM_001291238, intron 2 of 22)	(TCTG)n|Simple_repeat|Simple_repeat	-81984	NR_030500	723975		NR_030500	ENSMUSG00000106479	Mir721	Mirn721|miRY|mir-721|mmu-mir-721	microRNA 721	ncRNA
Merged-chr7-35056112-2	833.477	-0.11106	0.191525	-0.579873	0.562	0.950705	Cx3cr1WT-Cx3cr1KO	chr7	35051452	35059704	+	540.2	intron (NM_009884, intron 1 of 1)	intron (NM_009884, intron 1 of 1)	988	NM_009884	12611	Mm.273090	NM_009884	ENSMUSG00000056216	Cebpg	C/EBP[g]|C/EBPgamma|GPE1-BP|Gpe1bp|Ig/EBP	CCAAT/enhancer binding protein (C/EBP), gamma	protein-coding
Merged-chr3-79691240-2	738.475	0.0533885	0.285244	0.187168	0.851529	0.988606	Cx3cr1WT-Cx3cr1KO	chr3	79688434	79693618	+	539.975	intron (NM_212452, intron 2 of 17)	(TTC)n|Simple_repeat|Simple_repeat	46925	NM_212452	381489	Mm.331086	NM_212452	ENSMUSG00000034009	Rxfp1	Gm1018|Lgr7	relaxin/insulin-like family peptide receptor 1	protein-coding
Merged-chr18-11840066-3	1517.59	0.227418	0.159751	1.42358	0.154569	0.813473	Cx3cr1WT-Cx3cr1KO	chr18	11833948	11845231	+	539.8	promoter-TSS (NR_045421)	promoter-TSS (NR_045421)	-212	NR_045421	621998	Mm.353277	NR_045421		Gm6277	-	predicted gene 6277	ncRNA
Merged-chr10-54118951-2	1001.05	-0.188649	0.219363	-0.859984	0.389798	0.914382	Cx3cr1WT-Cx3cr1KO	chr10	54115921	54122668	+	539.575	Intergenic	Intergenic	43372	NR_038016	100502920	Mm.403982	NR_038016	ENSMUSG00000097069	Gm16998	-	predicted gene, 16998	ncRNA
Merged-chr16-91550659-4	2308.69	-0.122107	0.190122	-0.642255	0.520707	0.946669	Cx3cr1WT-Cx3cr1KO	chr16	91544514	91555836	+	539.406	intron (NM_008338, intron 1 of 6)	intron (NM_008338, intron 1 of 6)	3081	NM_008338	15980	Mm.249364	NM_008338	ENSMUSG00000022965	Ifngr2	Ifgr2|Ifgt	interferon gamma receptor 2	protein-coding
Merged-chr6-116680586-2	917.285	-0.0099602	0.221383	-0.0449908	0.964115	0.997844	Cx3cr1WT-Cx3cr1KO	chr6	116677017	116683565	+	539.075	Intergenic	RMER5|LTR|ERV1	-6455	NM_178045	213391	Mm.257931	NM_178045	ENSMUSG00000042129	Rassf4	3830411C14Rik|AD037|AI586137	Ras association (RalGDS/AF-6) domain family member 4	protein-coding
Merged-chr13-37474948-3	1254.83	-0.108226	0.256052	-0.422671	0.672535	0.965766	Cx3cr1WT-Cx3cr1KO	chr13	37471472	37479192	+	539.025	Intergenic	ORR1F|LTR|ERVL-MaLR	129987	NM_010745	17084	Mm.2639	NM_010745	ENSMUSG00000021423	Ly86	MD-1|MD1|ly86_tv2	lymphocyte antigen 86	protein-coding
Merged-chr4-149901771-4	1586.77	0.021575	0.169947	0.126951	0.898979	0.99125	Cx3cr1WT-Cx3cr1KO	chr4	149897445	149905349	+	538.688	intron (NM_029035, intron 2 of 2)	intron (NM_029035, intron 2 of 2)	53609	NM_029035	74646	Mm.30	NM_029035	ENSMUSG00000039911	Spsb1	1110014L01Rik|4930422J18Rik|AI596360|AI854583|SSB-1|SSB1	splA/ryanodine receptor domain and SOCS box containing 1	protein-coding
Merged-chr12-117559948-4	2113.24	-0.287642	0.184665	-1.55764	0.119319	0.771371	Cx3cr1WT-Cx3cr1KO	chr12	117550202	117566894	+	538.27	intron (NM_175930, intron 3 of 27)	(CATA)n|Simple_repeat|Simple_repeat	42069	NM_175930	217944	Mm.227642	NM_175930	ENSMUSG00000041992	Rapgef5	4932413M22|C86120|D030051B22Rik|GFR|Mrgef|mKIAA0277|mmr-gef	Rap guanine nucleotide exchange factor (GEF) 5	protein-coding
Merged-chr6-82045042-2	948.721	0.14073	0.175275	0.802908	0.422028	0.923255	Cx3cr1WT-Cx3cr1KO	chr6	82040887	82049325	+	538.158	intron (NM_145570, intron 1 of 2)	intron (NM_145570, intron 1 of 2)	3478	NM_145570	232146	Mm.489683	NM_145570	ENSMUSG00000035104	Eva1a	BC014699|Fam176a|Tmem166	eva-1 homolog A (C. elegans)	protein-coding
Merged-chr2-4404173-3	1198.31	0.12283	0.192853	0.636911	0.524183	0.947207	Cx3cr1WT-Cx3cr1KO	chr2	4398998	4407310	+	537.933	intron (NM_001177843, intron 1 of 23)	intron (NM_001177843, intron 1 of 23)	2178	NM_001177843	209630	Mm.37932	NM_172475	ENSMUSG00000026657	Frmd4a	2700017I06Rik|5330420J21|AI594879|C230040M21Rik|Frmd4|Gm13190|mKIAA1294	FERM domain containing 4A	protein-coding
Merged-chr3-96500935-2	835.693	-0.0165372	0.162769	-0.101599	0.919075	0.993421	Cx3cr1WT-Cx3cr1KO	chr3	96498061	96503758	+	537.875	Intergenic	Intergenic	-24276	NM_027126	69585	Mm.171314	NM_027126	ENSMUSG00000038403	Hfe2	2310035L15Rik|5230400G09Rik|AI414844|AI789733|DL-M|HJV|Rgmc|hemojuvelin	hemochromatosis type 2 (juvenile)	protein-coding
Merged-chr7-114418351-3	1451.26	0.138001	0.169415	0.814575	0.415316	0.921371	Cx3cr1WT-Cx3cr1KO	chr7	114412619	114422535	+	537.4	intron (NM_011055, intron 1 of 15)	intron (NM_011055, intron 1 of 15)	2323	NM_011055	18576	Mm.430730	NM_011055	ENSMUSG00000030671	Pde3b	9830102A01Rik|AI847709	phosphodiesterase 3B, cGMP-inhibited	protein-coding
Merged-chr4-3649251-2	1014.98	-0.327511	0.194363	-1.68505	0.0919793	0.722531	Cx3cr1WT-Cx3cr1KO	chr4	3646422	3652214	+	537.158	Intergenic	Intergenic	-7188	NR_040643	70143	Mm.417835	NR_040643	ENSMUSG00000085394	2210414B05Rik	-	RIKEN cDNA 2210414B05 gene	ncRNA
Merged-chr11-62550908-2	764.514	-0.323104	0.196135	-1.64735	0.0994857	0.739034	Cx3cr1WT-Cx3cr1KO	chr11	62549337	62552743	+	536.5	promoter-TSS (NR_002875)	promoter-TSS (NR_002875)	-131	NM_011664	22187	Mm.371592	NM_011664	ENSMUSG00000019505	Ubb	AL033289|Rps27a|Uba52|Ubb2|Ubc	ubiquitin B	protein-coding
Merged-chr2-118542585-6	3906.73	-0.113083	0.199003	-0.568249	0.569866	0.95323	Cx3cr1WT-Cx3cr1KO	chr2	118532695	118555547	+	536.398	intron (NM_001331221, intron 3 of 3)	intron (NM_001331221, intron 3 of 3)	466	NR_138603	171543	Mm.210125	NM_138313	ENSMUSG00000040093	Bmf	AW260063|AW411872	BCL2 modifying factor	protein-coding
Merged-chr12-86685828-2	916.146	-0.112088	0.169566	-0.66103	0.508593	0.944098	Cx3cr1WT-Cx3cr1KO	chr12	86682844	86689066	+	536.025	intron (NM_177354, intron 2 of 6)	IMPB_01|Satellite|Satellite	7255	NM_177354	238328	Mm.216101	NM_177354	ENSMUSG00000021256	Vash1	AI834978|D930046M13Rik|G630009D10Rik	vasohibin 1	protein-coding
Merged-chr2-71661612-2	612.285	-0.151158	0.241122	-0.626891	0.53073	0.949268	Cx3cr1WT-Cx3cr1KO	chr2	71659194	71664031	+	535.75	intron (NR_039557, intron 2 of 3).2	RMER1C|Other|Other	-57805	NR_037979	381371	Mm.330284	NM_201366	ENSMUSG00000064263	Platr26	Gm1631	pluripotency associated transcript 26	ncRNA
Merged-chr7-126799425-2	764.24	0.0877819	0.225535	0.389217	0.697116	0.968769	Cx3cr1WT-Cx3cr1KO	chr7	126797904	126801069	+	535.45	promoter-TSS (NM_007438)	promoter-TSS (NM_007438)	-232	NM_007438	11674	Mm.275831	NM_007438	ENSMUSG00000030695	Aldoa	Aldo-1|Aldo1	aldolase A, fructose-bisphosphate	protein-coding
Merged-chr17-28426723-5	2979.68	-0.272932	0.258803	-1.05459	0.291612	0.885161	Cx3cr1WT-Cx3cr1KO	chr17	28416018	28436514	+	535.435	intron (NM_010220, intron 5 of 10)	intron (NM_010220, intron 5 of 10)	59883	NM_010220	14229	Mm.276405	NM_010220	ENSMUSG00000024222	Fkbp5	D17Ertd592e|Dit1|FKBP-5|FKBP51	FK506 binding protein 5	protein-coding
Merged-chr15-81585818-2	817.355	0.152835	0.196888	0.776256	0.437598	0.927529	Cx3cr1WT-Cx3cr1KO	chr15	81583641	81588111	+	535	promoter-TSS (NM_177821)	promoter-TSS (NM_177821)	-338	NM_177821	328572	Mm.258397	NM_177821	ENSMUSG00000055024	Ep300	A430090G16|A730011L11|KAT3B|p300|p300 HAT	E1A binding protein p300	protein-coding
Merged-chr16-91647567-2	789.237	-0.31906	0.207427	-1.53818	0.124005	0.776478	Cx3cr1WT-Cx3cr1KO	chr16	91645764	91649744	+	534.85	promoter-TSS (NM_178880)	promoter-TSS (NM_178880)	-70	NM_019973	20658	Mm.46401	NM_019973	ENSMUSG00000022961	Son	2900011L12Rik|AA409051|AU067731|C81487|mKIAA1019|nrebp	Son DNA binding protein	protein-coding
Merged-chr6-122854352-2	1266.1	-0.0782104	0.256408	-0.305023	0.760348	0.978858	Cx3cr1WT-Cx3cr1KO	chr6	122851209	122857488	+	534.713	intron (NM_009779, intron 1 of 1)	B3|SINE|B2	1809	NM_009779	12267	Mm.2408	NM_009779	ENSMUSG00000040552	C3ar1	AZ3B|C3AR|HNFAG09	complement component 3a receptor 1	protein-coding
Merged-chr19-40662045-2	1283.29	-0.0472509	0.203758	-0.231897	0.816618	0.986587	Cx3cr1WT-Cx3cr1KO	chr19	40657651	40666397	+	534.633	intron (NM_009848, intron 1 of 9)	intron (NM_009848, intron 1 of 9)	2254	NM_009848	12495	Mm.2824	NM_009848	ENSMUSG00000048120	Entpd1	2610206B08Rik|AA408691|Cd39|NTPDase-1	ectonucleoside triphosphate diphosphohydrolase 1	protein-coding
Merged-chr16-36938031-3	1501.46	-0.0390018	0.224521	-0.173712	0.862092	0.989571	Cx3cr1WT-Cx3cr1KO	chr16	36932839	36943172	+	534.589	intron (NM_008225, intron 3 of 13)	intron (NM_008225, intron 3 of 13)	3022	NM_008225	15163	Mm.4091	NM_008225	ENSMUSG00000022831	Hcls1	AW213261|HS1	hematopoietic cell specific Lyn substrate 1	protein-coding
Merged-chr9-113800695-3	2073.45	0.0917804	0.217957	0.421094	0.673687	0.965986	Cx3cr1WT-Cx3cr1KO	chr9	113791723	113806194	+	534.492	intron (NM_001286603, intron 1 of 4)	intron (NM_001286603, intron 1 of 4)	5628	NM_001286603	76499	Mm.222272	NM_029633	ENSMUSG00000033392	Clasp2	1500004F14Rik|8030404L10Rik|C77448|CLASP2beta|mKIAA0627	CLIP associating protein 2	protein-coding
Merged-chr6-124722439-2	926.731	0.0906307	0.191713	0.472741	0.636398	0.959391	Cx3cr1WT-Cx3cr1KO	chr6	124718591	124726336	+	534.467	intron (NM_001077705, intron 11 of 15)	B1_Mus1|SINE|Alu	-4073	NR_029792	723944		NR_029792	ENSMUSG00000065462	Mir200c	Mirn200c|mir-200c	microRNA 200c	ncRNA
Merged-chr10-24162219-2	989.873	0.0847358	0.202146	0.419182	0.675083	0.965986	Cx3cr1WT-Cx3cr1KO	chr10	24157956	24166066	+	534.463	intron (NM_016797, intron 2 of 9)	intron (NM_016797, intron 2 of 9)	12694	NM_016797	53331	Mm.248042	NM_016797	ENSMUSG00000019998	Stx7	AI315064|AI317144|AW107239|Syn7	syntaxin 7	protein-coding
Merged-chr19-40630865-2	778.195	-0.122138	0.224371	-0.544359	0.586194	0.955026	Cx3cr1WT-Cx3cr1KO	chr19	40628400	40633540	+	534.45	intron (NM_001304721, intron 1 of 9)	L1MDa|LINE|L1	18604	NM_001304721	12495	Mm.2824	NM_009848	ENSMUSG00000048120	Entpd1	2610206B08Rik|AA408691|Cd39|NTPDase-1	ectonucleoside triphosphate diphosphohydrolase 1	protein-coding
Merged-chr12-79752521-3	1447.43	0.160872	0.22622	0.711132	0.477003	0.936996	Cx3cr1WT-Cx3cr1KO	chr12	79748069	79756380	+	534.25	intron (NM_009014, intron 8 of 10)	intron (NM_009014, intron 8 of 10)	172509	NR_131075	77290	Mm.395042	NR_131073	ENSMUSG00000112765	9430078K24Rik	-	RIKEN cDNA 9430078K24 gene	ncRNA
Merged-chr1-97661089-2	802.528	-0.0198575	0.166117	-0.119539	0.904849	0.992023	Cx3cr1WT-Cx3cr1KO	chr1	97658584	97663218	+	534.2	5' UTR (NM_001355072, exon 1 of 3)	5' UTR (NM_001355072, exon 1 of 3)	775	NM_001355074	52392	Mm.12309	NM_133825	ENSMUSG00000044768	D1Ertd622e	AI987691|AW047450	DNA segment, Chr 1, ERATO Doi 622, expressed	protein-coding
Merged-chr8-84726814-4	1541.43	-0.0210888	0.226905	-0.0929411	0.92595	0.993421	Cx3cr1WT-Cx3cr1KO	chr8	84720983	84729768	+	534.112	intron (NM_001081982, intron 6 of 9)	intron (NM_001081982, intron 6 of 9)	23918	NM_008535	17095	Mm.4925	NM_008535	ENSMUSG00000034041	Lyl1	Lyl-1|bHLHa18	lymphoblastomic leukemia 1	protein-coding
Merged-chr11-32618525-2	1010.24	-0.109785	0.157108	-0.698786	0.484686	0.937977	Cx3cr1WT-Cx3cr1KO	chr11	32614520	32623248	+	533.862	intron (NM_009288, intron 18 of 18)	B2_Mm2|SINE|B2	-23671	NM_001271348	103583	Mm.28017	NM_134015	ENSMUSG00000020271	Fbxw11	2310065A07Rik|AA536858|BTRC2|BTRCP2|Fbxw1b|HOS	F-box and WD-40 domain protein 11	protein-coding
Merged-chr2-154658072-2	801.462	0.1291	0.242322	0.532761	0.594199	0.955132	Cx3cr1WT-Cx3cr1KO	chr2	154656056	154660102	+	533.6	intron (NM_029362, intron 1 of 4)	intron (NM_029362, intron 1 of 4)	1053	NM_029362	75608	Mm.262480	NM_029362	ENSMUSG00000038467	Chmp4b	2010012F05Rik|C76846|Snf7-2	charged multivesicular body protein 4B	protein-coding
Merged-chr11-104441746-2	816.731	-0.276375	0.178555	-1.54784	0.121661	0.775033	Cx3cr1WT-Cx3cr1KO	chr11	104439577	104443770	+	533.45	intron (NM_001359634, intron 2 of 14)	GA-rich|Low_complexity|Low_complexity	618	NM_001081045	76719	Mm.136418	NM_001081045	ENSMUSG00000018412	Kansl1	1700081L11Rik|9430041J06Rik|mKIAA1267	KAT8 regulatory NSL complex subunit 1	protein-coding
Merged-chr10-41519733-2	827.95	-0.00477425	0.173412	-0.0275313	0.978036	0.998743	Cx3cr1WT-Cx3cr1KO	chr10	41517992	41522012	+	533	intron (NM_016898, intron 1 of 5)	intron (NM_016898, intron 1 of 5)	502	NM_016898	53599	Mm.269815	NM_016898	ENSMUSG00000019818	Cd164	A115|A24|AA589639|AW540279|MGC-24|MSSP	CD164 antigen	protein-coding
Merged-chr4-137357800-2	768.495	-0.393469	0.190993	-2.06012	0.0393867	0.575139	Cx3cr1WT-Cx3cr1KO	chr4	137355622	137360032	+	531.95	promoter-TSS (NM_001243769)	promoter-TSS (NM_001243769)	-68	NM_001243769	12540	Mm.1022	NM_009861	ENSMUSG00000006699	Cdc42	AI747189|AU018915	cell division cycle 42	protein-coding
Merged-chr9-78428975-2	800.313	-0.2445	0.162326	-1.50622	0.13201	0.787865	Cx3cr1WT-Cx3cr1KO	chr9	78426145	78431106	+	531.6	Intergenic	Intergenic	14612	NR_125721	214763	Mm.101559	NM_173386	ENSMUSG00000032344	Mb21d1	E330016A19Rik|cGAS	Mab-21 domain containing 1	protein-coding
Merged-chr8-117540932-3	1272.86	-0.202927	0.201876	-1.00521	0.314797	0.892376	Cx3cr1WT-Cx3cr1KO	chr8	117535337	117545788	+	531.417	intron (NM_172285, intron 2 of 32)	B1_Mus1|SINE|Alu	42287	NM_172285	234779	Mm.192699	NM_172285	ENSMUSG00000034330	Plcg2	PLC-gamma-2|PLCgamma2|Plcg-2	phospholipase C, gamma 2	protein-coding
Merged-chr10-17723164-2	865.002	0.310765	0.201628	1.54128	0.123249	0.775278	Cx3cr1WT-Cx3cr1KO	chr10	17721258	17725118	+	530.625	promoter-TSS (NM_010828)	promoter-TSS (NM_010828)	-40	NM_010828	17684	Mm.272321	NM_010828	ENSMUSG00000039910	Cited2	AI835299|ER154-like|Mrg1|Msg2|p35srj	Cbp/p300-interacting transactivator, with Glu/Asp-rich carboxy-terminal domain, 2	protein-coding
Merged-chr18-32380007-3	1407.45	0.133655	0.174559	0.765674	0.443871	0.928102	Cx3cr1WT-Cx3cr1KO	chr18	32374188	32384739	+	530.482	intron (NM_001360876, intron 1 of 17)	intron (NM_001360876, intron 1 of 17)	-1179	NR_045403	402767	Mm.385109	NR_045403	ENSMUSG00000097413	A830052D11Rik	-	RIKEN cDNA A830052D11 gene	ncRNA
Merged-chr10-80798398-2	784.541	0.0456138	0.202533	0.225216	0.821811	0.986764	Cx3cr1WT-Cx3cr1KO	chr10	80796522	80800010	+	529.875	promoter-TSS (NM_013651)	promoter-TSS (NM_013651)	360	NM_023900	78670	Mm.41479	NM_023900	ENSMUSG00000035278	Plekhj1	9530063M10Rik	pleckstrin homology domain containing, family J member 1	protein-coding
Merged-chr1-135283156-2	833.998	-0.150243	0.161429	-0.930705	0.352006	0.904843	Cx3cr1WT-Cx3cr1KO	chr1	135280481	135285107	+	529.325	intron (NM_001159624, intron 1 of 9)	intron (NM_001159624, intron 1 of 9)	1290	NM_145417	215615	Mm.291048	NM_145417	ENSMUSG00000041926	Rnpep	-	arginyl aminopeptidase (aminopeptidase B)	protein-coding
Merged-chr12-52603992-2	797.339	-0.100444	0.191141	-0.525496	0.599238	0.955936	Cx3cr1WT-Cx3cr1KO	chr12	52602285	52605957	+	529.225	Intergenic	Intergenic	-1799	NR_045910	73278	Mm.396209	NR_045910	ENSMUSG00000100315	1700031P21Rik	-	RIKEN cDNA 1700031P21 gene	ncRNA
Merged-chr10-81432022-2	879.841	-0.0985255	0.216527	-0.455027	0.649089	0.961415	Cx3cr1WT-Cx3cr1KO	chr10	81428578	81434886	+	528.992	Intergenic	PB1D11|SINE|Alu	-4559	NM_026756	18029	Mm.426936	NM_008688	ENSMUSG00000055053	Nfic	1110019L22Rik|1500041O16Rik|AA589446|AI746521|NF1-C	nuclear factor I/C	protein-coding
Merged-chr2-128797312-2	883.041	-0.091447	0.216149	-0.423073	0.672242	0.965766	Cx3cr1WT-Cx3cr1KO	chr2	128794265	128800544	+	528.125	intron (NM_008587, intron 18 of 18)	ID4_|SINE|ID	-20899	NM_001355628	72477	Mm.259688	NM_028248	ENSMUSG00000014353	Tmem87b	2610301K12Rik|2810431I02Rik|AU014804	transmembrane protein 87B	protein-coding
Merged-chr19-46339526-2	774.291	-0.363927	0.213859	-1.70172	0.0888083	0.713679	Cx3cr1WT-Cx3cr1KO	chr19	46337484	46341357	+	527.975	promoter-TSS (NM_001164295)	promoter-TSS (NM_001164295)	-760	NM_001164292	67116	Mm.218848	NM_024192	ENSMUSG00000036748	Cuedc2	3010002G01Rik	CUE domain containing 2	protein-coding
Merged-chr2-167376570-2	765.285	-0.10294	0.263403	-0.39081	0.695938	0.968769	Cx3cr1WT-Cx3cr1KO	chr2	167374006	167379405	+	527.975	Intergenic	Intergenic	-27527	NM_019835	56336	Mm.200886	NM_019835	ENSMUSG00000017929	B4galt5	9430078I07Rik|AW049941|AW539721	UDP-Gal:betaGlcNAc beta 1,4-galactosyltransferase, polypeptide 5	protein-coding
Merged-chr12-99640840-2	769.843	0.118425	0.232784	0.508734	0.610939	0.956826	Cx3cr1WT-Cx3cr1KO	chr12	99638381	99642664	+	527.975	Intergenic	Intergenic	-12548	NR_045288	73457	Mm.383439	NR_045288	ENSMUSG00000100211	1700064M15Rik	-	RIKEN cDNA 1700064M15 gene	ncRNA
Merged-chr7-118280614-3	1215.95	0.00287794	0.213013	0.0135106	0.98922	0.999089	Cx3cr1WT-Cx3cr1KO	chr7	118274607	118285200	+	527.85	Intergenic	U6|snRNA|snRNA	35996	NR_027879	67745	Mm.483404	NM_183267	ENSMUSG00000055159	4930583K01Rik	-	RIKEN cDNA 4930583K01 gene	ncRNA
Merged-chr7-25268526-2	1003.69	-0.12638	0.210901	-0.599239	0.549014	0.949405	Cx3cr1WT-Cx3cr1KO	chr7	25266198	25270702	+	527.817	intron (NM_001302811, intron 1 of 20)	CpG	751	NM_001302811	71722	Mm.28833	NM_027882	ENSMUSG00000005442	Cic	1200010B10Rik|mKIAA0306	capicua transcriptional repressor	protein-coding
Merged-chr10-80677685-3	1524.14	0.0571071	0.174207	0.327811	0.743055	0.976929	Cx3cr1WT-Cx3cr1KO	chr10	80674664	80681728	+	527.156	Intergenic	Intergenic	-1903	NM_021462	17347	Mm.42126	NM_021462	ENSMUSG00000020190	Mknk2	2010016G11Rik|Gprk7|Mnk2	MAP kinase-interacting serine/threonine kinase 2	protein-coding
Merged-chr13-37642615-2	766.035	-0.19493	0.238952	-0.815769	0.414632	0.920751	Cx3cr1WT-Cx3cr1KO	chr13	37640992	37644192	+	526.975	Intergenic	MTEa|LTR|ERVL-MaLR	-183446	NM_026830	68750	Mm.491109	NM_026830	ENSMUSG00000039087	Rreb1	1110037N09Rik|AA414966|B930013M22Rik	ras responsive element binding protein 1	protein-coding
Merged-chr7-25281180-3	1274.06	-0.335316	0.149685	-2.24014	0.0250819	0.506994	Cx3cr1WT-Cx3cr1KO	chr7	25277144	25285134	+	526.479	intron (NM_001302811, intron 2 of 20)	MIRb|SINE|MIR	-1040	NM_027882	71722	Mm.28833	NM_027882	ENSMUSG00000005442	Cic	1200010B10Rik|mKIAA0306	capicua transcriptional repressor	protein-coding
Merged-chr10-123061617-2	795.569	-0.189813	0.210957	-0.899773	0.368241	0.910594	Cx3cr1WT-Cx3cr1KO	chr10	123058971	123064151	+	526.075	intron (NM_001163024, intron 1 of 34)	B1_Mus2|SINE|Alu	14944	NM_001163024	67074	Mm.169924	NM_153395	ENSMUSG00000034602	Mon2	2610528O22Rik|AW495628|Sf21|mKIAA1040	MON2 homolog, regulator of endosome to Golgi trafficking	protein-coding
Merged-chr9-119980196-3	1182.82	-0.328971	0.18173	-1.81022	0.0702616	0.679188	Cx3cr1WT-Cx3cr1KO	chr9	119976780	119985151	+	526.033	intron (NM_153287, intron 1 of 4)	intron (NM_153287, intron 1 of 4)	2058	NM_001357560	215418	Mm.491094	NM_153287	ENSMUSG00000032515	Csrnp1	4931429D10Rik|Axud1|CSRNP-1|URAX1|taip-3	cysteine-serine-rich nuclear protein 1	protein-coding
Merged-chr11-90058001-2	749.073	-0.299447	0.284021	-1.05432	0.291738	0.885161	Cx3cr1WT-Cx3cr1KO	chr11	90054718	90060618	+	525.7	Intergenic	Intergenic	27320	NM_026433	67888	Mm.212428	NM_026433	ENSMUSG00000069763	Tmem100	1810057C19Rik|AV011897	transmembrane protein 100	protein-coding
Merged-chr2-32711651-3	1242.04	-0.117431	0.181732	-0.646179	0.518163	0.945743	Cx3cr1WT-Cx3cr1KO	chr2	32708240	32716756	+	525.689	TTS (NR_037217)	TTS (NR_037217)	286	NM_130860	107951	Mm.27557	NM_130860	ENSMUSG00000009555	Cdk9	PITALRE	cyclin-dependent kinase 9 (CDC2-related kinase)	protein-coding
Merged-chr11-60837918-2	1307.11	-0.0313306	0.25845	-0.121225	0.903513	0.991807	Cx3cr1WT-Cx3cr1KO	chr11	60833159	60842299	+	525.475	intron (NM_001172112, intron 1 of 6)	intron (NM_001172112, intron 1 of 6)	7098	NM_145428	216820	Mm.21475	NM_145428	ENSMUSG00000042569	Dhrs7b	BC003479|C79874|C80074|PexRAP	dehydrogenase/reductase (SDR family) member 7B	protein-coding
Merged-chr7-101108509-2	834.304	0.222329	0.162091	1.37163	0.170178	0.828166	Cx3cr1WT-Cx3cr1KO	chr7	101106057	101111050	+	525.475	promoter-TSS (NM_001146010)	promoter-TSS (NM_001146010)	-222	NM_001146010	207278	Mm.263041	NM_199012	ENSMUSG00000030691	Fchsd2	BC034086|R74866|Sh3md3|mKIAA0769	FCH and double SH3 domains 2	protein-coding
Merged-chr6-54125812-4	2932.28	-0.115406	0.227424	-0.507449	0.61184	0.956826	Cx3cr1WT-Cx3cr1KO	chr6	54115658	54134268	+	525.3	intron (NM_001163640, intron 1 of 12)	intron (NM_001163640, intron 1 of 12)	85031	NM_001163640	69993	Mm.321147	NM_023543	ENSMUSG00000004633	Chn2	1700026N20Rik|4930557O16Rik|ARHGAP3|Bch	chimerin 2	protein-coding
Merged-chr10-24150276-2	593.43	-0.268203	0.236295	-1.13503	0.256361	0.873086	Cx3cr1WT-Cx3cr1KO	chr10	24147958	24153306	+	525.125	intron (NM_016797, intron 1 of 9)	intron (NM_016797, intron 1 of 9)	1315	NM_016797	53331	Mm.248042	NM_016797	ENSMUSG00000019998	Stx7	AI315064|AI317144|AW107239|Syn7	syntaxin 7	protein-coding
Merged-chr14-65344338-2	816.687	-0.294465	0.169879	-1.73338	0.0830277	0.704208	Cx3cr1WT-Cx3cr1KO	chr14	65341376	65347584	+	524.875	Intergenic	Intergenic	-14196	NM_199029	380912	Mm.270087	NM_199029	ENSMUSG00000034522	Zfp395	BC053701|Gm910	zinc finger protein 395	protein-coding
Merged-chr5-29854363-2	715.869	-0.109353	0.306841	-0.356382	0.721554	0.972509	Cx3cr1WT-Cx3cr1KO	chr5	29851762	29856564	+	524.65	Intergenic	Intergenic	-118227	NR_028426	332993	Mm.473746	NR_028426		Gm5129	EG332993	predicted gene 5129	ncRNA
Merged-chr1-144002582-4	1845.26	-0.138809	0.181886	-0.763165	0.445365	0.928103	Cx3cr1WT-Cx3cr1KO	chr1	143998305	144008752	+	524.606	intron (NM_009061, intron 1 of 4)	intron (NM_009061, intron 1 of 4)	621	NM_009061	19735	Mm.28262	NM_009061	ENSMUSG00000026360	Rgs2	GOS8	regulator of G-protein signaling 2	protein-coding
Merged-chr9-57555613-5	4163	-0.089605	0.239956	-0.373423	0.708833	0.970665	Cx3cr1WT-Cx3cr1KO	chr9	57546617	57569901	+	524.447	Intergenic	(TCTA)n|Simple_repeat|Simple_repeat	-2685	NM_022813	24044	Mm.286069	NM_022813	ENSMUSG00000040188	Scamp2	AI875466|Sc2	secretory carrier membrane protein 2	protein-coding
Merged-chr4-47275687-3	1151.33	-0.209352	0.242526	-0.863216	0.388018	0.914382	Cx3cr1WT-Cx3cr1KO	chr4	47270774	47279244	+	524.267	intron (NM_009928, intron 14 of 39)	B1_Mur1|SINE|Alu	66997	NM_009928	12819	Mm.233547	NM_009928	ENSMUSG00000028339	Col15a1	-	collagen, type XV, alpha 1	protein-coding
Merged-chr8-22962345-2	752.838	-0.0785698	0.231689	-0.339117	0.734522	0.97562	Cx3cr1WT-Cx3cr1KO	chr8	22960243	22964245	+	523.975	Intergenic	Intergenic	-12592	NM_001110783	11733	Mm.334444	NM_031158	ENSMUSG00000031543	Ank1	Ank-1|nb|pale	ankyrin 1, erythroid	protein-coding
Merged-chr1-134095150-4	1933.01	-0.0181907	0.200053	-0.0909297	0.927548	0.993421	Cx3cr1WT-Cx3cr1KO	chr1	134090698	134100936	+	523.9	Intergenic	Intergenic	-15425	NM_001284525	71884	Mm.328268	NM_027979	ENSMUSG00000026450	Chit1	2300002L19Rik	chitinase 1 (chitotriosidase)	protein-coding
Merged-chr8-125084158-2	601.374	-0.223846	0.247298	-0.905165	0.365378	0.909341	Cx3cr1WT-Cx3cr1KO	chr8	125081314	125086140	+	523.65	intron (NM_174854, intron 1 of 12)	intron (NM_174854, intron 1 of 12)	29532	NM_174854	244667	Mm.233504	NM_170596	ENSMUSG00000043051	Disc1	-	disrupted in schizophrenia 1	protein-coding
Merged-chr7-4502981-3	1156.66	-0.00520582	0.179122	-0.0290629	0.976814	0.998743	Cx3cr1WT-Cx3cr1KO	chr7	4499656	4505939	+	523.333	Intergenic	Intergenic	-1117	NM_029834	232807	Mm.360391	NM_029834	ENSMUSG00000019254	Ppp1r12c	2410197A17Rik|AI839747|B430101M08|Mbs85	protein phosphatase 1, regulatory (inhibitor) subunit 12C	protein-coding
Merged-chr13-43787679-3	1205.41	-0.311435	0.181926	-1.71188	0.0869185	0.710847	Cx3cr1WT-Cx3cr1KO	chr13	43783960	43791872	+	523.283	intron (NM_009856, intron 2 of 4)	intron (NM_009856, intron 2 of 4)	2804	NM_001289915	12522	Mm.57175	NM_009856	ENSMUSG00000015396	Cd83	-	CD83 antigen	protein-coding
Merged-chr10-86705834-2	799.944	-0.0672036	0.159281	-0.421918	0.673085	0.965955	Cx3cr1WT-Cx3cr1KO	chr10	86703802	86707672	+	522.85	promoter-TSS (NM_011631)	promoter-TSS (NM_011631)	-74	NM_001003910	103220	Mm.440762	NM_153595	ENSMUSG00000044937	Ttc41	AI449705|AU041509|Gnn	tetratricopeptide repeat domain 41	protein-coding
Merged-chr2-167756645-3	1844.82	-0.100902	0.21475	-0.469858	0.638456	0.959516	Cx3cr1WT-Cx3cr1KO	chr2	167751143	167762281	+	522.811	Intergenic	URR1A|DNA|hAT-Charlie	65535	NR_015500	329562	Mm.123101	NM_177851	ENSMUSG00000006462	A530013C23Rik	-	RIKEN cDNA A530013C23 gene	ncRNA
Merged-chr19-24998091-3	1428.7	-0.147976	0.173642	-0.852188	0.39411	0.914563	Cx3cr1WT-Cx3cr1KO	chr19	24993780	25005346	+	522.758	promoter-TSS (NM_028785)	promoter-TSS (NM_028785)	34	NM_028785	76088	Mm.102485	NM_028785	ENSMUSG00000052085	Dock8	1200017A24Rik|5830472H07Rik|A130095G14Rik|AI461977	dedicator of cytokinesis 8	protein-coding
Merged-chr16-76367923-3	1822.56	0.0593824	0.174841	0.339637	0.73413	0.975555	Cx3cr1WT-Cx3cr1KO	chr16	76359706	76374513	+	522.589	intron (NM_173440, intron 1 of 3)	intron (NM_173440, intron 1 of 3)	5940	NM_173440	268903	Mm.74711	NM_173440	ENSMUSG00000048490	Nrip1	6030458L20Rik|8430438I05Rik|9630050P12|AA959574|AW456757|RIP140	nuclear receptor interacting protein 1	protein-coding
Merged-chr3-97931227-3	1176.94	0.105242	0.170676	0.616619	0.537486	0.949405	Cx3cr1WT-Cx3cr1KO	chr3	97928805	97934789	+	522.417	intron (NM_001033779, intron 1 of 1)	intron (NM_001033779, intron 1 of 1)	1624	NM_001033779	433632	Mm.212421	NM_001033779		Gm5544	EG433632	predicted gene 5544	protein-coding
Merged-chr11-82101726-2	724.725	-0.20017	0.23386	-0.855938	0.392032	0.914382	Cx3cr1WT-Cx3cr1KO	chr11	82099828	82103516	+	522.35	promoter-TSS (NM_011331)	promoter-TSS (NM_011331)	-173	NM_011331	20293	Mm.867	NM_011331	ENSMUSG00000035352	Ccl12	MCP-5|Scya12	chemokine (C-C motif) ligand 12	protein-coding
Merged-chr2-27417936-2	1038.91	-0.0832123	0.176402	-0.471719	0.637127	0.959391	Cx3cr1WT-Cx3cr1KO	chr2	27414741	27421223	+	522.017	intron (NM_009500, intron 1 of 27)	intron (NM_009500, intron 1 of 27)	9626	NR_133905	22325	Mm.179011	NM_009500	ENSMUSG00000009621	Vav2	2810040F13Rik|AI847175|Vav-2	vav 2 oncogene	protein-coding
Merged-chr6-82823988-3	1469.05	-0.144076	0.169035	-0.852346	0.394022	0.914432	Cx3cr1WT-Cx3cr1KO	chr6	82817535	82827667	+	521.844	Intergenic	B3A|SINE|B2	-48147	NM_013820	15277	Mm.255848	NM_013820	ENSMUSG00000000628	Hk2	AI642394|HKII	hexokinase 2	protein-coding
Merged-chr2-168540171-2	873.793	0.035601	0.258242	0.137859	0.890352	0.990692	Cx3cr1WT-Cx3cr1KO	chr2	168537704	168542737	+	521.35	intron (NM_001037177, intron 3 of 6)	intron (NM_001037177, intron 3 of 6)	50145	NM_001291178	18019	Mm.116802	NM_010899	ENSMUSG00000027544	Nfatc2	AI607462|NF-ATc2|NF-ATp|NFAT1|NFAT1-D|Nfatp	nuclear factor of activated T cells, cytoplasmic, calcineurin dependent 2	protein-coding
Merged-chr6-134921164-2	782.95	-0.0855895	0.175019	-0.489029	0.624821	0.95766	Cx3cr1WT-Cx3cr1KO	chr6	134918756	134923741	+	521.2	exon (NM_009875, exon 1 of 3)	exon (NM_009875, exon 1 of 3)	847	NM_009875	12576	Mm.2958	NM_009875	ENSMUSG00000003031	Cdkn1b	AA408329|AI843786|Kip1|p27|p27Kip1	cyclin-dependent kinase inhibitor 1B	protein-coding
Merged-chr2-25195880-2	879.585	-0.224693	0.196448	-1.14378	0.252715	0.872826	Cx3cr1WT-Cx3cr1KO	chr2	25192668	25198623	+	520.258	exon (NM_146115, exon 2 of 2)	exon (NM_146115, exon 2 of 2)	1168	NM_146115	227612	Mm.119747	NM_146115	ENSMUSG00000059555	Tor4a	A830007P12Rik	torsin family 4, member A	protein-coding
Merged-chr19-4229789-3	1478.23	-0.144661	0.161099	-0.897962	0.369206	0.910594	Cx3cr1WT-Cx3cr1KO	chr19	4226419	4233919	+	519.75	intron (NR_132308, intron 2 of 3)	intron (NR_132308, intron 2 of 3)	-1724	NM_027196	69745	Mm.32518	NM_027196	ENSMUSG00000024854	Pold4	2410012M21Rik|AI463381|AW060307|Polds|p12	polymerase (DNA-directed), delta 4	protein-coding
Merged-chr14-102827946-2	736.589	-0.15352	0.218534	-0.7025	0.482367	0.937341	Cx3cr1WT-Cx3cr1KO	chr14	102826118	102829756	+	519.55	Intergenic	Intergenic	154695	NR_039592	100628599		NR_039592	ENSMUSG00000092901	Mir5130	mir-5130|mmu-mir-5130|mu-mir-5130	microRNA 5130	ncRNA
Merged-chr4-98092119-2	776.786	0.00811066	0.215583	0.037622	0.969989	0.9982	Cx3cr1WT-Cx3cr1KO	chr4	98089664	98094552	+	519.175	intron (NM_010905, intron 10 of 10)	intron (NM_010905, intron 10 of 10)	291157	NM_053157	94043	Mm.331719	NM_053157	ENSMUSG00000028563	Tm2d1	2310026L18Rik|AA990549|Bbp	TM2 domain containing 1	protein-coding
Merged-chr10-98776201-2	737.005	-0.133639	0.241932	-0.552382	0.580687	0.954302	Cx3cr1WT-Cx3cr1KO	chr10	98773561	98778251	+	519.15	Intergenic	Intergenic	-138736	NM_001359506	67972	Mm.166944	NM_026482	ENSMUSG00000019943	Atp2b1	2810442I22Rik|E130111D10Rik|Pmca1	ATPase, Ca++ transporting, plasma membrane 1	protein-coding
Merged-chr1-64927452-2	762.657	-0.145992	0.218136	-0.669271	0.503323	0.942516	Cx3cr1WT-Cx3cr1KO	chr1	64925004	64929604	+	518.975	intron (NM_001039493, intron 2 of 7)	intron (NM_001039493, intron 2 of 7)	29520	NM_001039493	241075	Mm.239534	NM_175509	ENSMUSG00000051344	Plekhm3	9430067K14Rik|A230102O09Rik|AI449570|DAPR|Plekhm1l	pleckstrin homology domain containing, family M, member 3	protein-coding
Merged-chr4-129789059-2	551.29	0.0200952	0.26251	0.0765501	0.938981	0.994587	Cx3cr1WT-Cx3cr1KO	chr4	129787197	129791284	+	517.9	Intergenic	Intergenic	-31239	NM_008974	19244	Mm.193688	NM_008974	ENSMUSG00000028788	Ptp4a2	Prl-2	protein tyrosine phosphatase 4a2	protein-coding
Merged-chr4-128981242-2	805.311	-0.392703	0.176403	-2.22617	0.0260027	0.512011	Cx3cr1WT-Cx3cr1KO	chr4	128977591	128986106	+	517.325	Intergenic	Intergenic	-11376	NM_016895	11637	Mm.29460	NM_016895	ENSMUSG00000028792	Ak2	Ak-2|D4Ertd220e	adenylate kinase 2	protein-coding
Merged-chr10-78297227-2	830.466	-0.394681	0.204719	-1.92792	0.0538652	0.625978	Cx3cr1WT-Cx3cr1KO	chr10	78294431	78300091	+	517.233	intron (NM_053014, intron 2 of 9)	intron (NM_053014, intron 2 of 9)	42946	NR_106119	102465765		NR_106119	ENSMUSG00000098885	Mir7659	Gm27433|mmu-mir-7659	microRNA 7659	ncRNA
Merged-chr11-110166858-2	760.276	0.135019	0.205368	0.657446	0.510894	0.944521	Cx3cr1WT-Cx3cr1KO	chr11	110164526	110168982	+	517.2	intron (NM_147220, intron 1 of 38)	intron (NM_147220, intron 1 of 38)	1399	NM_147220	217262	Mm.291459	NM_147220	ENSMUSG00000041797	Abca9	D630040K07Rik	ATP-binding cassette, sub-family A (ABC1), member 9	protein-coding
Merged-chr9-123991403-2	808.174	-0.773756	0.251712	-3.07398	0.00211225	0.230416	Cx3cr1WT-Cx3cr1KO	chr9	123988974	123993926	+	517.038	Intergenic	Intergenic	-13042	NM_007718	12770	Mm.423532	NM_007718	ENSMUSG00000064039	Ccr1l1	Cmkbr1l1	chemokine (C-C motif) receptor 1-like 1	protein-coding
Merged-chr14-21831443-2	782.972	-0.138422	0.157107	-0.881063	0.378284	0.911929	Cx3cr1WT-Cx3cr1KO	chr14	21829535	21833134	+	517.025	promoter-TSS (NM_011695)	promoter-TSS (NM_011695)	-227	NM_011695	22334	Mm.262327	NM_011695	ENSMUSG00000021771	Vdac2	Vdac6|mVDAC2|mVDAC6	voltage-dependent anion channel 2	protein-coding
Merged-chr1-152615333-2	959.9	-0.0284143	0.188587	-0.150669	0.880237	0.990692	Cx3cr1WT-Cx3cr1KO	chr1	152611344	152619356	+	516.975	intron (NM_001346119, intron 2 of 17)	LTR90A|LTR|LTR	9867	NM_016846	19731	Mm.245270	NM_016846	ENSMUSG00000026482	Rgl1	Rgl|mKIAA0959	ral guanine nucleotide dissociation stimulator,-like 1	protein-coding
Merged-chr18-35815573-2	781.223	0.0785325	0.178724	0.439407	0.660367	0.963645	Cx3cr1WT-Cx3cr1KO	chr18	35813320	35818160	+	516.85	Intergenic	Intergenic	-14048	NM_133687	67393	Mm.94560	NM_133687	ENSMUSG00000046668	Cxxc5	4930415K17Rik	CXXC finger 5	protein-coding
Merged-chr16-11420684-2	793.609	-0.0353885	0.220481	-0.160506	0.872483	0.990233	Cx3cr1WT-Cx3cr1KO	chr16	11416717	11424609	+	515.875	intron (NM_028964, intron 10 of 20)	intron (NM_028964, intron 10 of 20)	15015	NM_001290148	74478	Mm.325831	NM_028964	ENSMUSG00000071669	Snx29	4933437K13Rik|Gm11170|Gm1737|Gm930|Rundc2a	sorting nexin 29	protein-coding
Merged-chr1-155050954-2	740.526	-0.187164	0.211361	-0.885519	0.375877	0.911226	Cx3cr1WT-Cx3cr1KO	chr1	155048673	155053177	+	515.85	Intergenic	Intergenic	32339	NR_151545	671336	Mm.393476	NR_151545	ENSMUSG00000096950	Gm9530	-	predicted gene 9530	ncRNA
Merged-chr17-86970399-2	933.421	-0.148831	0.165491	-0.899331	0.368477	0.910594	Cx3cr1WT-Cx3cr1KO	chr17	86966967	86974333	+	515.638	intron (NM_145491, intron 2 of 4)	intron (NM_145491, intron 2 of 4)	7539	NM_145491	104215	Mm.826	NM_145491	ENSMUSG00000024143	Rhoq	Arhq|TC10A|Tc10	ras homolog family member Q	protein-coding
Merged-chr6-124672028-2	968.878	-0.0181159	0.199429	-0.0908388	0.927621	0.993421	Cx3cr1WT-Cx3cr1KO	chr6	124669112	124675547	+	515.35	intron (NR_149320, intron 1 of 11)	intron (NR_149320, intron 1 of 11)	9225	NM_145130	14792	Mm.273915	NM_145130	ENSMUSG00000004270	Lpcat3	C3f|Grcc3f|Lpcat|Lpeat|Lplat5|Lpsat|Mboat5|Moact5|Oact5|PTG	lysophosphatidylcholine acyltransferase 3	protein-coding
Merged-chr6-134035291-2	751.894	0.0507638	0.159372	0.318524	0.750087	0.978046	Cx3cr1WT-Cx3cr1KO	chr6	134033386	134037110	+	515.025	promoter-TSS (NM_007961)	promoter-TSS (NM_007961)	-452	NM_001303102	14011	Mm.269995	NM_007961	ENSMUSG00000030199	Etv6	AW123102|AW557856|Tel	ets variant 6	protein-coding
Merged-chr10-93310029-2	791.172	-0.135002	0.177479	-0.760667	0.446856	0.928589	Cx3cr1WT-Cx3cr1KO	chr10	93307450	93312351	+	514.975	intron (NM_001322265, intron 1 of 4)	intron (NM_001322265, intron 1 of 4)	1259	NM_001322268	13713	Mm.4454	NM_013508	ENSMUSG00000008398	Elk3	D430049E23Rik|Erp|Etrp|Net|Sap-2	ELK3, member of ETS oncogene family	protein-coding
Merged-chr17-25080089-2	923.034	0.303253	0.197715	1.53379	0.125081	0.778154	Cx3cr1WT-Cx3cr1KO	chr17	25076776	25083182	+	514.948	intron (NM_001001183, intron 1 of 2)	intron (NM_001001183, intron 1 of 2)	1135	NM_001001183	407831	Mm.34379	NM_001001183	ENSMUSG00000024168	Tmem204	-	transmembrane protein 204	protein-coding
Merged-chr11-69920928-2	738.969	-0.322375	0.187305	-1.72112	0.0852286	0.707983	Cx3cr1WT-Cx3cr1KO	chr11	69918641	69923197	+	514.925	promoter-TSS (NM_001166594)	promoter-TSS (NM_001166594)	28	NM_001166594	276770	Mm.18026	NM_181582	ENSMUSG00000078812	Eif5a	AA410058|D19Wsu54e|Eif4d|Eif5a1|eIF-4D|eIF-5A|eIF-5A-1|eIF-5A1	eukaryotic translation initiation factor 5A	protein-coding
Merged-chr7-16402854-3	1608.09	-0.0782312	0.16894	-0.46307	0.643315	0.960707	Cx3cr1WT-Cx3cr1KO	chr7	16398228	16406962	+	514.789	intron (NM_198631, intron 1 of 13)	intron (NM_198631, intron 1 of 13)	1399	NM_198631	330474	Mm.333594	NM_198631	ENSMUSG00000059273	Zc3h4	Bwq1|Gm768|Kiaa1064-hp|mKIAA1064	zinc finger CCCH-type containing 4	protein-coding
Merged-chr1-170728502-2	888.18	0.131797	0.248433	0.530515	0.595755	0.955138	Cx3cr1WT-Cx3cr1KO	chr1	170725899	170731447	+	514.743	intron (NM_001081304, intron 15 of 15)	intron (NM_001081304, intron 15 of 15)	84141	NM_177068	320078	Mm.287131	NM_177068	ENSMUSG00000038463	Olfml2b	1110018N05Rik|4832415H08Rik|AI467542	olfactomedin-like 2B	protein-coding
Merged-chr18-61098682-2	1138.13	-0.0201579	0.245626	-0.0820676	0.934593	0.993977	Cx3cr1WT-Cx3cr1KO	chr18	61094789	61102047	+	514.667	Intergenic	L1ME3B|LINE|L1	-7154	NM_001037859	12978	Mm.22574	NM_007779	ENSMUSG00000024621	Csf1r	AI323359|CD115|CSF-1R|Csfmr|Fim-2|Fim2|Fms|M-CSF-R|M-CSFR	colony stimulating factor 1 receptor	protein-coding
Merged-chr17-75474298-6	3680.14	0.0267638	0.196952	0.13589	0.891908	0.990692	Cx3cr1WT-Cx3cr1KO	chr17	75458250	75483688	+	514.289	intron (NM_001360103, intron 1 of 16)	AT_rich|Low_complexity|Low_complexity	5431	NM_207246	240168	Mm.329203	NM_207246	ENSMUSG00000071042	Rasgrp3	BC066069|Gm327	RAS, guanyl releasing protein 3	protein-coding
Merged-chr17-10357108-3	1430.41	-0.00821911	0.224254	-0.0366509	0.970763	0.998274	Cx3cr1WT-Cx3cr1KO	chr17	10353284	10362299	+	514.178	Intergenic	Intergenic	33189	NR_045461	76634	Mm.491052	NR_045461	ENSMUSG00000099384	1700110C19Rik	-	RIKEN cDNA 1700110C19 gene	ncRNA
Merged-chr16-23108122-2	743.864	-0.175113	0.198198	-0.883525	0.376953	0.911266	Cx3cr1WT-Cx3cr1KO	chr16	23106155	23110053	+	514.175	promoter-TSS (NR_030705)	promoter-TSS (NR_030705)	636	NM_001347179	13682	Mm.260084	NM_013506	ENSMUSG00000022884	Eif4a2	4833432N07Rik|BM-010|Ddx2b|Eif4|eIF-4A-II|eIF4A-II	eukaryotic translation initiation factor 4A2	protein-coding
Merged-chr2-181692990-2	763.942	-0.21827	0.163451	-1.33538	0.181751	0.834443	Cx3cr1WT-Cx3cr1KO	chr2	181690772	181695160	+	514.15	intron (NM_026446, intron 1 of 5)	intron (NM_026446, intron 1 of 5)	844	NM_001291206	56470	Mm.274366	NM_026446	ENSMUSG00000002458	Rgs19	2610042F04Rik|AI324841|AW547781|GAIP	regulator of G-protein signaling 19	protein-coding
Merged-chr17-26497823-2	526.53	-0.0490367	0.277725	-0.176566	0.859849	0.989337	Cx3cr1WT-Cx3cr1KO	chr17	26496230	26499310	+	513.975	Intergenic	Intergenic	10702	NM_013642	19252	Mm.239041	NM_013642	ENSMUSG00000024190	Dusp1	3CH134|MKP1|Ptpn16|U19515|erp|mkp-1	dual specificity phosphatase 1	protein-coding
Merged-chr17-30575457-2	781.048	-0.0740908	0.162251	-0.456643	0.647928	0.96119	Cx3cr1WT-Cx3cr1KO	chr17	30573261	30577639	+	513.525	intron (NM_172618, intron 1 of 11)	intron (NM_172618, intron 1 of 11)	837	NM_172618	224671	Mm.41220	NM_027060	ENSMUSG00000062202	Btbd9	1700023F20Rik|4930402L05|AI464421	BTB (POZ) domain containing 9	protein-coding
Merged-chr5-124352866-2	694.728	-0.293637	0.180159	-1.62987	0.103128	0.745065	Cx3cr1WT-Cx3cr1KO	chr5	124350422	124356253	+	513.275	intron (NM_013812, intron 1 of 3)	intron (NM_013812, intron 1 of 3)	1291	NM_013812	13445	Mm.391838	NM_013812	ENSMUSG00000029394	Cdk2ap1	Apc10|Cdkap1|DORC1|Doc1|ST19|doc-1|p12	CDK2 (cyclin-dependent kinase 2)-associated protein 1	protein-coding
Merged-chr5-142905080-5	2462.89	-0.143043	0.186247	-0.768029	0.44247	0.928102	Cx3cr1WT-Cx3cr1KO	chr5	142900811	142912791	+	513.077	promoter-TSS (NM_007393)	promoter-TSS (NM_007393)	-47	NM_007393	11461	Mm.328431	NM_007393	ENSMUSG00000029580	Actb	Actx|E430023M04Rik|beta-actin	actin, beta	protein-coding
Merged-chr19-56724386-2	1088.73	-0.239653	0.158547	-1.51156	0.130645	0.786698	Cx3cr1WT-Cx3cr1KO	chr19	56720457	56727829	+	512.925	3' UTR (NM_007419, exon 1 of 1)	3' UTR (NM_007419, exon 1 of 1)	1771	NM_007419	11554	Mm.46797	NM_007419	ENSMUSG00000035283	Adrb1	Adrb-1|beta-AR	adrenergic receptor, beta 1	protein-coding
Merged-chr6-136940546-2	778.8	-0.122738	0.182972	-0.670804	0.502345	0.942474	Cx3cr1WT-Cx3cr1KO	chr6	136938114	136942549	+	512.725	promoter-TSS (NM_001301303)	promoter-TSS (NM_001301303)	-804	NM_001301303	11857	Mm.2241	NM_007486	ENSMUSG00000030220	Arhgdib	D4|Gdid4|Ly-GDI	Rho, GDP dissociation inhibitor (GDI) beta	protein-coding
Merged-chr9-103149253-2	783.351	-0.1841	0.170695	-1.07853	0.280796	0.883807	Cx3cr1WT-Cx3cr1KO	chr9	103146589	103151895	+	512.65	intron (NM_173781, intron 2 of 7)	ORR1E|LTR|ERVL-MaLR	37168	NM_173781	270192	Mm.490252	NM_173781	ENSMUSG00000032549	Rab6b	9630015C03|AI844641|C330006L04Rik|D9Bwg0185e	RAB6B, member RAS oncogene family	protein-coding
Merged-chr2-118728687-2	587.682	0.131275	0.236952	0.554015	0.579568	0.954302	Cx3cr1WT-Cx3cr1KO	chr2	118726631	118730774	+	512.525	promoter-TSS (NM_001290790)	promoter-TSS (NM_001290790)	-264	NM_001290790	18796	Mm.215156	NM_177568	ENSMUSG00000040061	Plcb2	AI550384|B230205M18Rik|B230399N12	phospholipase C, beta 2	protein-coding
Merged-chr1-87828865-2	815.724	-0.102361	0.259815	-0.393975	0.693599	0.967659	Cx3cr1WT-Cx3cr1KO	chr1	87826831	87830852	+	512.467	intron (NM_009118, intron 10 of 15)	RLTR17B_Mm|LTR|ERVK	-24446	NM_177646	227333	Mm.277217	NM_177646	ENSMUSG00000070738	Dgkd	AI841987|D330025K09|DGKdelta|dgkd-2	diacylglycerol kinase, delta	protein-coding
Merged-chr4-123574700-3	1325.38	0.199107	0.239257	0.83219	0.405302	0.916745	Cx3cr1WT-Cx3cr1KO	chr4	123570019	123577919	+	512.452	intron (NM_001199137, intron 1 of 92)	intron (NM_001199137, intron 1 of 92)	-42451	NR_105824	102465214		NR_105824	ENSMUSG00000099005	Mir6398	Gm27657|mmu-mir-6398	microRNA 6398	ncRNA
Merged-chr13-23621404-2	775.414	-0.0677409	0.161104	-0.42048	0.674135	0.965986	Cx3cr1WT-Cx3cr1KO	chr13	23619545	23623507	+	512.4	promoter-TSS (NM_178194)	promoter-TSS (NM_178194)	-402	NM_178194	319179	Mm.440391	NM_178194	ENSMUSG00000047246	Hist1h2be	-	histone cluster 1, H2be	protein-coding
Merged-chr17-28328495-2	756.117	-0.222571	0.225787	-0.985758	0.324252	0.896199	Cx3cr1WT-Cx3cr1KO	chr17	28326663	28330216	+	511.925	promoter-TSS (NM_011287)	promoter-TSS (NM_011287)	-32	NM_011287	19896	Mm.336955	NM_011287	ENSMUSG00000037805	Rpl10a	CsA-19|Nedd6	ribosomal protein L10A	protein-coding
Merged-chr16-91001793-2	768.158	0.0120243	0.222406	0.0540646	0.956884	0.9967	Cx3cr1WT-Cx3cr1KO	chr16	90999543	91004095	+	511.825	intron (NM_001045515, intron 2 of 32)	L1MEc|LINE|L1	9276	NM_001045515	104015	Mm.187079	NM_001045515	ENSMUSG00000022973	Synj1	A930006D20Rik|AA675315|mKIAA0910	synaptojanin 1	protein-coding
Merged-chr10-59223192-2	766.075	-0.122293	0.182389	-0.670508	0.502534	0.942474	Cx3cr1WT-Cx3cr1KO	chr10	59220157	59226031	+	511.2	exon (NM_172939, exon 1 of 1)	exon (NM_172939, exon 1 of 1)	1172	NM_172939	268301	Mm.3036	NM_172939	ENSMUSG00000098188	Sowahc	4921515A04Rik|9430099J10Rik|Ankrd57|C820004L04Rik	sosondowah ankyrin repeat domain family member C	protein-coding
Merged-chr19-4164994-2	780.742	-0.038922	0.183357	-0.212275	0.831893	0.986857	Cx3cr1WT-Cx3cr1KO	chr19	4162563	4167234	+	511.05	3' UTR (NM_134148, exon 10 of 10)	3' UTR (NM_134148, exon 10 of 10)	-1515	NR_153659	58988	Mm.271937	NM_021485	ENSMUSG00000024830	Rps6kb2	S6K-beta-2|S6K2	ribosomal protein S6 kinase, polypeptide 2	protein-coding
Merged-chr11-63046673-2	553.58	-0.339386	0.297141	-1.14217	0.253383	0.873027	Cx3cr1WT-Cx3cr1KO	chr11	63045011	63048247	+	510.5	Intergenic	Intergenic	-15030	NM_027660	71062	Mm.23534	NM_027660	ENSMUSG00000042189	Tekt3	4933407G07Rik	tektin 3	protein-coding
Merged-chr9-121383220-2	818.865	-0.316315	0.223613	-1.41457	0.157196	0.814244	Cx3cr1WT-Cx3cr1KO	chr9	121380842	121386064	+	510.408	intron (NM_001357970, intron 1 of 15)	intron (NM_001357970, intron 1 of 15)	659	NM_001357969	67095	Mm.491112	NM_175114	ENSMUSG00000032536	Trak1	2310001H13Rik|AI413908|AI467545|hyrt|mKIAA1042	trafficking protein, kinesin binding 1	protein-coding
Merged-chr2-26360401-2	723.98	-0.156809	0.236992	-0.661663	0.508187	0.944062	Cx3cr1WT-Cx3cr1KO	chr2	26358698	26361927	+	510.325	promoter-TSS (NM_001037747)	promoter-TSS (NM_001037747)	-765	NM_001037747	332579	Mm.330064	NM_001037747	ENSMUSG00000026928	Card9	Gm782	caspase recruitment domain family, member 9	protein-coding
Merged-chr13-37482577-2	746.444	-0.24524	0.193367	-1.26826	0.204704	0.851233	Cx3cr1WT-Cx3cr1KO	chr13	37480145	37485175	+	510.05	Intergenic	Intergenic	137315	NM_010745	17084	Mm.2639	NM_010745	ENSMUSG00000021423	Ly86	MD-1|MD1|ly86_tv2	lymphocyte antigen 86	protein-coding
Merged-chr2-4490519-2	1567.89	-0.108445	0.187443	-0.57855	0.562893	0.950705	Cx3cr1WT-Cx3cr1KO	chr2	4483932	4496228	+	509.763	intron (NM_001177843, intron 4 of 23)	intron (NM_001177843, intron 4 of 23)	-69674	NM_001177844	209630	Mm.37932	NM_172475	ENSMUSG00000026657	Frmd4a	2700017I06Rik|5330420J21|AI594879|C230040M21Rik|Frmd4|Gm13190|mKIAA1294	FERM domain containing 4A	protein-coding
Merged-chr1-37586219-2	738.023	-0.0956099	0.258486	-0.369885	0.711468	0.970954	Cx3cr1WT-Cx3cr1KO	chr1	37584215	37588341	+	509.55	Intergenic	Intergenic	-45262	NM_173870	269181	Mm.25861	NM_173870	ENSMUSG00000026110	Mgat4a	9530018I07Rik|GnT-IVa|glcNAc-T-IVa	mannoside acetylglucosaminyltransferase 4, isoenzyme A	protein-coding
Merged-chr15-86214361-5	2719.74	-0.161314	0.190194	-0.848157	0.396351	0.914713	Cx3cr1WT-Cx3cr1KO	chr15	86206144	86221879	+	509.5	promoter-TSS (NM_145476)	promoter-TSS (NM_145476)	-448	NM_145476	223754	Mm.28904	NM_145476	ENSMUSG00000051864	Tbc1d22a	BC023106|D15Ertd781e	TBC1 domain family, member 22a	protein-coding
Merged-chr9-32542626-4	1577.57	-0.0418833	0.168503	-0.248561	0.8037	0.98566	Cx3cr1WT-Cx3cr1KO	chr9	32537801	32545460	+	509.15	promoter-TSS (NM_008026)	promoter-TSS (NM_008026)	-178	NM_008026	14247	Mm.258908	NM_008026	ENSMUSG00000016087	Fli1	EWSR2|Fli-1|SIC-1|Sic1	Friend leukemia integration 1	protein-coding
Merged-chr5-135009477-2	745.889	0.0518781	0.20729	0.250268	0.80238	0.985629	Cx3cr1WT-Cx3cr1KO	chr5	135007820	135010887	+	508.925	promoter-TSS (NR_033794)	promoter-TSS (NR_033794)	54	NM_145215	68758	Mm.389700	NM_145215	ENSMUSG00000040532	Abhd11	1110054D16Rik|A630008N09Rik|Wbscr21	abhydrolase domain containing 11	protein-coding
Merged-chr19-34194231-2	942.752	0.0207627	0.168882	0.122942	0.902153	0.991586	Cx3cr1WT-Cx3cr1KO	chr19	34191406	34197374	+	508.65	intron (NM_001360718, intron 1 of 10)	intron (NM_001360718, intron 1 of 10)	1456	NM_001360718	76630	Mm.130952	NM_029682	ENSMUSG00000024776	Stambpl1	1700095N21Rik|8230401J17Rik|ALMalpha|AMSH-FP	STAM binding protein like 1	protein-coding
Merged-chr3-89909824-3	1384.94	-0.12685	0.163667	-0.775049	0.438311	0.927529	Cx3cr1WT-Cx3cr1KO	chr3	89906852	89914509	+	507.975	intron (NM_010559, intron 1 of 9)	intron (NM_010559, intron 1 of 9)	2516	NM_001310676	16194	Mm.2856	NM_010559	ENSMUSG00000027947	Il6ra	CD126|IL-6R|IL-6R-alpha|IL-6RA|Il6r	interleukin 6 receptor, alpha	protein-coding
Merged-chr7-118578649-2	635.473	-0.171963	0.167143	-1.02884	0.303556	0.890022	Cx3cr1WT-Cx3cr1KO	chr7	118576729	118580545	+	507.875	intron (NM_172476, intron 1 of 15)	intron (NM_172476, intron 1 of 15)	6049	NM_172476	209760	Mm.69380	NM_172476	ENSMUSG00000042246	Tmc7	1700030H01Rik|C230064B05|C630024K23Rik	transmembrane channel-like gene family 7	protein-coding
Merged-chr2-30441935-2	745.255	0.0884352	0.215763	0.409873	0.681899	0.966667	Cx3cr1WT-Cx3cr1KO	chr2	30440138	30443760	+	507.05	intron (NM_138748, intron 8 of 9)	intron (NM_138748, intron 8 of 9)	25899	NM_138748	110854	Mm.275393	NM_138748	ENSMUSG00000039515	Ptpa	2610042B21Rik|C77440|N28142|PR53|Ppp2r4	protein phosphatase 2 protein activator	protein-coding
Merged-chr11-77983062-2	972.901	-0.20107	0.158064	-1.27208	0.203346	0.84952	Cx3cr1WT-Cx3cr1KO	chr11	77980351	77986131	+	507.008	5' UTR (NM_174852, exon 1 of 15)	5' UTR (NM_174852, exon 1 of 15)	425	NM_174852	268448	Mm.274329	NM_174852	ENSMUSG00000037791	Phf12	2410142K10Rik|F630045O13|PF1|mKIAA1523	PHD finger protein 12	protein-coding
Merged-chr7-75788272-4	2523.4	-0.372342	0.223344	-1.66713	0.095489	0.729388	Cx3cr1WT-Cx3cr1KO	chr7	75777658	75797834	+	506.583	Intergenic	Intergenic	-60592	NM_001122780	207952	Mm.206223	NM_029652	ENSMUSG00000055652	Klhl25	2810402K13Rik|BC027373|Enc-1	kelch-like 25	protein-coding
Merged-chr11-32565360-2	1034.69	-0.152618	0.151394	-1.00808	0.313415	0.892376	Cx3cr1WT-Cx3cr1KO	chr11	32561582	32569167	+	506.075	intron (NM_009288, intron 2 of 18)	intron (NM_009288, intron 2 of 18)	32108	NM_001359177	20868	Mm.8235	NM_009288	ENSMUSG00000020272	Stk10	Gek1|Lok|mKIAA4026	serine/threonine kinase 10	protein-coding
Merged-chr7-17026209-3	1189.24	0.0872284	0.149487	0.58352	0.559543	0.949976	Cx3cr1WT-Cx3cr1KO	chr7	17022660	17028749	+	504.95	intron (NM_011155, intron 1 of 12)	intron (NM_011155, intron 1 of 12)	2210	NM_011155	19060	Mm.3294	NM_011155	ENSMUSG00000003099	Ppp5c	AU020526|PP5	protein phosphatase 5, catalytic subunit	protein-coding
Merged-chr11-101063864-2	917.583	0.187265	0.158228	1.18351	0.236606	0.867325	Cx3cr1WT-Cx3cr1KO	chr11	101061315	101066623	+	504.725	TTS (NM_001243051)	TTS (NM_001243051)	-6125	NM_013792	27419	Mm.95452	NM_013792	ENSMUSG00000001751	Naglu	-	alpha-N-acetylglucosaminidase (Sanfilippo disease IIIB)	protein-coding
Merged-chr15-79751274-2	1148.71	0.0268435	0.18805	0.142746	0.886491	0.990692	Cx3cr1WT-Cx3cr1KO	chr15	79748226	79754801	+	504.533	intron (NR_045069, intron 3 of 3)	intron (NR_045069, intron 3 of 3)	8815	NR_045069	100504191	Mm.421420	NR_045069	ENSMUSG00000087543	Gm16576	-	predicted gene 16576	ncRNA
Merged-chr11-98202688-2	702.202	-0.397096	0.220371	-1.80195	0.0715538	0.682347	Cx3cr1WT-Cx3cr1KO	chr11	98201017	98204377	+	504.425	promoter-TSS (NM_001109626)	promoter-TSS (NM_001109626)	-608	NM_001109628	69131	Mm.260516	NM_026952	ENSMUSG00000003119	Cdk12	1810022J16Rik|AI646528|Crk7|Crkrs|D11Ertd752e|Pksc	cyclin-dependent kinase 12	protein-coding
Merged-chr9-23670666-2	732.555	-0.25767	0.207407	-1.24234	0.214111	0.856725	Cx3cr1WT-Cx3cr1KO	chr9	23667872	23673616	+	504.425	Intergenic	Intergenic	-427274	NM_175678	319239	Mm.130824	NM_175678	ENSMUSG00000043659	Npsr1	9330128H10Rik|GPRA|Gpr154|MVTR|PGR14|VRR1	neuropeptide S receptor 1	protein-coding
Merged-chr1-39916145-5	3194.98	-0.205183	0.222412	-0.922535	0.35625	0.907428	Cx3cr1WT-Cx3cr1KO	chr1	39911046	39927179	+	504.378	intron (NM_001252202, intron 2 of 29)	L1MB8|LINE|L1	18199	NM_008696	26921	Mm.491139	NM_008696	ENSMUSG00000026074	Map4k4	9430080K19Rik|AU043147|AU045934|AW046177|HGK|Nik	mitogen-activated protein kinase kinase kinase kinase 4	protein-coding
Merged-chr4-59804762-3	1112.32	-0.25156	0.194905	-1.29068	0.196815	0.845329	Cx3cr1WT-Cx3cr1KO	chr4	59802477	59808784	+	504.367	promoter-TSS (NM_172468)	promoter-TSS (NM_172468)	-20	NM_172468	209131	Mm.259705	NM_172468	ENSMUSG00000028385	Snx30	4732481H14Rik|C030041J06Rik	sorting nexin family member 30	protein-coding
Merged-chr13-94117058-2	765.938	-0.0463368	0.200799	-0.230762	0.8175	0.986617	Cx3cr1WT-Cx3cr1KO	chr13	94114520	94120185	+	504.225	intron (NM_172589, intron 1 of 3)	intron (NM_172589, intron 1 of 3)	59556	NM_172589	218454	Mm.316553	NM_172589	ENSMUSG00000045312	Lhfpl2	6030465B15|AI447312|AW050335|mKIAA0206|vgim	lipoma HMGIC fusion partner-like 2	protein-coding
Merged-chr1-176815750-3	1740.1	-0.15882	0.20402	-0.778452	0.436303	0.927191	Cx3cr1WT-Cx3cr1KO	chr1	176809405	176820856	+	504.111	intron (NM_001357390, intron 1 of 18)	(TTTTG)n|Simple_repeat|Simple_repeat	470	NM_029756	76816	Mm.171399	NM_029756	ENSMUSG00000026504	Sdccag8	2700048G21Rik|5730470G24Rik|Cccap	serologically defined colon cancer antigen 8	protein-coding
Merged-chr5-140828998-2	786.843	0.0127728	0.18349	0.0696106	0.944504	0.995532	Cx3cr1WT-Cx3cr1KO	chr5	140826584	140832152	+	504.025	intron (NM_010302, intron 1 of 3)	ID_B1|SINE|B4	1063	NM_010302	14673	Mm.370185	NM_010302	ENSMUSG00000000149	Gna12	AI414047|AI504261|Galpha12	guanine nucleotide binding protein, alpha 12	protein-coding
Merged-chr7-66310885-2	599.824	-0.134803	0.205968	-0.654483	0.5128	0.945019	Cx3cr1WT-Cx3cr1KO	chr7	66308406	66313308	+	503.975	intron (NM_146191, intron 6 of 33)	MTC|LTR|ERVL-MaLR	70867	NR_106024	102465640		NR_106024	ENSMUSG00000098353	Mir7057	Gm27550|mmu-mir-7057	microRNA 7057	ncRNA
Merged-chr19-3323593-2	844.282	-0.100611	0.179789	-0.559606	0.575748	0.953547	Cx3cr1WT-Cx3cr1KO	chr19	3320864	3326562	+	503.708	intron (NM_013495, intron 1 of 18)	CpG	412	NM_013495	12894	Mm.18522	NM_013495	ENSMUSG00000024900	Cpt1a	C730027G07|CPTI|Cpt1	carnitine palmitoyltransferase 1a, liver	protein-coding
Merged-chr13-45455390-2	756.763	-0.213825	0.218952	-0.976585	0.328775	0.897419	Cx3cr1WT-Cx3cr1KO	chr13	45452529	45457867	+	503.375	Intergenic	Intergenic	-52246	NM_025508	66355	Mm.290802	NM_025508	ENSMUSG00000000253	Gmpr	2310004P21Rik|AV028449|GMPR 1	guanosine monophosphate reductase	protein-coding
Merged-chr13-23716970-2	602.665	-0.112041	0.221659	-0.505466	0.613231	0.956891	Cx3cr1WT-Cx3cr1KO	chr13	23715459	23718745	+	502.95	Intergenic	MLTR14|LTR|ERV1	-6248	NM_010424	15216	Mm.2681	NM_010424	ENSMUSG00000006611	Hfe	MR2	hemochromatosis	protein-coding
Merged-chr11-106193325-2	722.729	-0.0909254	0.21198	-0.428933	0.667972	0.965668	Cx3cr1WT-Cx3cr1KO	chr11	106191505	106195576	+	502.75	promoter-TSS (NM_028126)	promoter-TSS (NM_028126)	63	NM_001252448	72149	Mm.403722	NM_028126	ENSMUSG00000069631	Strada	2610019A05Rik|6030402H20Rik|AI480680|E130112C09Rik	STE20-related kinase adaptor alpha	protein-coding
Merged-chr18-39490477-2	818.542	0.129155	0.212593	0.607522	0.543505	0.949405	Cx3cr1WT-Cx3cr1KO	chr18	39488182	39492633	+	501.175	Intergenic	CpG	-3162	NM_008173	14815	Mm.129481	NM_008173	ENSMUSG00000024431	Nr3c1	GR|Grl-1|Grl1	nuclear receptor subfamily 3, group C, member 1	protein-coding
Merged-chr9-65196140-2	722.759	0.063191	0.284122	0.222408	0.823996	0.986764	Cx3cr1WT-Cx3cr1KO	chr9	65193735	65197866	+	500.85	Intergenic	Intergenic	-18890	NM_177460	214424	Mm.31129	NM_177460	ENSMUSG00000032392	Parp16	ARTD15|BC055447|C79952|PARP-16	poly (ADP-ribose) polymerase family, member 16	protein-coding
Merged-chr4-139198528-6	4585.23	-0.101006	0.17102	-0.590612	0.55478	0.949976	Cx3cr1WT-Cx3cr1KO	chr4	139186532	139215260	+	500.844	intron (NM_001271405, intron 1 of 8)	intron (NM_001271405, intron 1 of 8)	6785	NM_001271405	12345	Mm.2945	NM_009798	ENSMUSG00000028745	Capzb	1700120C01Rik|AI325129|CPB1|CPB2|CPbeat2|CPbeta1|CPbeta2|Cappb1	capping protein (actin filament) muscle Z-line, beta	protein-coding
Merged-chr10-78087501-2	903.28	0.017008	0.247832	0.0686273	0.945286	0.99554	Cx3cr1WT-Cx3cr1KO	chr10	78085344	78089674	+	500.65	Intergenic	Intergenic	18141	NM_015790	50723	Mm.17819	NM_015790	ENSMUSG00000000732	Icosl	AU044799|B7-H2|B7RP-1|B7h|BG071784|GI50|GL50|GL50-B|ICOS-L|Icoslg|LICOS|Ly115l|mKIAA0653	icos ligand	protein-coding
Merged-chr10-81191962-2	753.652	-0.216855	0.183749	-1.18017	0.237934	0.867325	Cx3cr1WT-Cx3cr1KO	chr10	81189521	81193838	+	500.15	intron (NM_001190473, intron 6 of 8)	MTC|LTR|ERVL-MaLR	-3012	NR_015477	69678	Mm.81562	NR_015477		Atcayos	2310050B05Rik	ataxia, cerebellar, Cayman type, opposite strand	ncRNA
Merged-chr10-121373977-3	1069.69	-0.362467	0.184786	-1.96155	0.0498146	0.609786	Cx3cr1WT-Cx3cr1KO	chr10	121371977	121377569	+	499.783	intron (NM_029364, intron 3 of 13)	intron (NM_029364, intron 3 of 13)	9683	NM_029364	75612	Mm.207683	NM_029364	ENSMUSG00000034707	Gns	2610016K11Rik|AU042285|C87209|G6S|N28088	glucosamine (N-acetyl)-6-sulfatase	protein-coding
Merged-chr6-94161320-3	1383.27	-0.0362831	0.20578	-0.17632	0.860043	0.989337	Cx3cr1WT-Cx3cr1KO	chr6	94156936	94165808	+	499.606	intron (NR_130996, intron 1 of 1)	intron (NR_130996, intron 1 of 1)	76070	NR_130996	78178	Mm.452749	NR_130996	ENSMUSG00000045095	4930511A08Rik	-	RIKEN cDNA 4930511A08 gene	ncRNA
Merged-chr2-30407080-2	763.831	0.279862	0.207259	1.3503	0.176919	0.830813	Cx3cr1WT-Cx3cr1KO	chr2	30405018	30409594	+	498.1	intron (NM_007760, intron 6 of 13)	intron (NM_007760, intron 6 of 13)	8442	NM_007760	12908	Mm.20396	NM_007760	ENSMUSG00000026853	Crat	AW107812|CARAT	carnitine acetyltransferase	protein-coding
Merged-chr1-86231782-3	1399.98	-0.197202	0.17252	-1.14307	0.253011	0.873027	Cx3cr1WT-Cx3cr1KO	chr1	86227169	86236895	+	498.028	intron (NM_027456, intron 19 of 20)	intron (NM_027456, intron 19 of 20)	-71189	NM_145222	227327	Mm.86467	NM_145222	ENSMUSG00000079445	B3gnt7	C330001H22Rik|beta-3GnT7	UDP-GlcNAc:betaGal beta-1,3-N-acetylglucosaminyltransferase 7	protein-coding
Merged-chr2-4562125-7	3748.52	-0.315779	0.157877	-2.00016	0.0454834	0.594031	Cx3cr1WT-Cx3cr1KO	chr2	4547445	4575350	+	497.729	intron (NM_001177844, intron 1 of 11)	(CTG)n|Simple_repeat|Simple_repeat	1643	NM_001177844	209630	Mm.37932	NM_172475	ENSMUSG00000026657	Frmd4a	2700017I06Rik|5330420J21|AI594879|C230040M21Rik|Frmd4|Gm13190|mKIAA1294	FERM domain containing 4A	protein-coding
Merged-chr4-53120883-2	846.228	-0.0591878	0.209583	-0.282408	0.777631	0.981771	Cx3cr1WT-Cx3cr1KO	chr4	53118155	53123465	+	497.508	intron (NM_013454, intron 5 of 49)	MIRc|SINE|MIR	39085	NM_013454	11303	Mm.277376	NM_013454	ENSMUSG00000015243	Abca1	ABC-1|Abc1	ATP-binding cassette, sub-family A (ABC1), member 1	protein-coding
Merged-chr6-125165670-2	746.649	-0.104213	0.17253	-0.604026	0.545826	0.949405	Cx3cr1WT-Cx3cr1KO	chr6	125163626	125167625	+	497.15	5' UTR (NM_008084, exon 1 of 7)	5' UTR (NM_008084, exon 1 of 7)	148	NM_008084	14433	Mm.304088	NM_008084	ENSMUSG00000057666	Gapdh	Gapd	glyceraldehyde-3-phosphate dehydrogenase	protein-coding
Merged-chr11-121237198-2	753.269	0.158167	0.178846	0.884376	0.376493	0.911226	Cx3cr1WT-Cx3cr1KO	chr11	121235316	121239720	+	497.1	intron (NM_026272, intron 1 of 10)	CpG	282	NM_026272	67608	Mm.291832	NM_026272	ENSMUSG00000000056	Narf	4430402O11Rik	nuclear prelamin A recognition factor	protein-coding
Merged-chr11-117958772-3	1803.99	-0.193716	0.17156	-1.12914	0.258837	0.874426	Cx3cr1WT-Cx3cr1KO	chr11	117953679	117965781	+	496.894	Intergenic	Intergenic	9636	NM_007707	12702	Mm.3468	NM_007707	ENSMUSG00000053113	Socs3	Cis3|Cish3|EF-10|Ef10|SSI-3|Ssi3	suppressor of cytokine signaling 3	protein-coding
Merged-chr14-121646634-2	893.403	-0.0933307	0.20288	-0.460029	0.645495	0.960997	Cx3cr1WT-Cx3cr1KO	chr14	121643734	121649675	+	496.725	intron (NM_001081039, intron 9 of 53)	intron (NM_001081039, intron 9 of 53)	51713	NM_001347596	105445	Mm.378591	NM_134074	ENSMUSG00000025558	Dock9	AA959601|AW538057|B230309H04Rik|D14Wsu89e|Zizimin1|mKIAA1058	dedicator of cytokinesis 9	protein-coding
Merged-chr13-28617564-2	819.618	-0.134692	0.2049	-0.657356	0.510952	0.944521	Cx3cr1WT-Cx3cr1KO	chr13	28615025	28619944	+	496.442	intron (NR_045054, intron 5 of 7)	intron (NR_045054, intron 5 of 7)	93389	NR_105787	102466635		NR_105787	ENSMUSG00000099158	Mir6368	Gm27800|mmu-mir-6368	microRNA 6368	ncRNA
Merged-chr8-120564160-2	744.681	-0.0532005	0.188606	-0.282072	0.777888	0.981771	Cx3cr1WT-Cx3cr1KO	chr8	120562133	120566155	+	496.375	intron (NM_001145896, intron 3 of 15)	intron (NM_001145896, intron 3 of 15)	24931	NM_178856	272551	Mm.275910	NM_178856	ENSMUSG00000031821	Gins2	2210013I18Rik|4833427B12Rik|AI323585|Pfs2	GINS complex subunit 2 (Psf2 homolog)	protein-coding
Merged-chr7-127967471-2	704.067	-0.0119158	0.248172	-0.0480142	0.961705	0.997591	Cx3cr1WT-Cx3cr1KO	chr7	127965741	127969195	+	496.325	promoter-TSS (NM_001347649)	promoter-TSS (NM_001347649)	-11	NM_001347649	233908	Mm.277680	NM_139149	ENSMUSG00000030795	Fus	D430004D17Rik|D930039C12Rik|Fus1|Tls	fused in sarcoma	protein-coding
Merged-chr15-83434213-5	2740.42	-0.0493772	0.213343	-0.231445	0.816969	0.986587	Cx3cr1WT-Cx3cr1KO	chr15	83424219	83443840	+	496.23	intron (NM_001358643, intron 1 of 9)	intron (NM_001358643, intron 1 of 9)	-1179	NM_001159510	23970	Mm.23978	NM_011862	ENSMUSG00000016664	Pacsin2	AI197433	protein kinase C and casein kinase substrate in neurons 2	protein-coding
Merged-chr11-120573471-2	747.657	-0.0033354	0.194741	-0.0171273	0.986335	0.99903	Cx3cr1WT-Cx3cr1KO	chr11	120571545	120575163	+	496.225	promoter-TSS (NM_011032)	promoter-TSS (NM_011032)	-101	NM_011032	18453	Mm.16660	NM_011032	ENSMUSG00000025130	P4hb	ERp59|PDI|Pdia1|Thbp	prolyl 4-hydroxylase, beta polypeptide	protein-coding
Merged-chr13-97442007-2	738.948	-0.0159118	0.198987	-0.0799643	0.936266	0.994314	Cx3cr1WT-Cx3cr1KO	chr13	97440021	97444266	+	496.025	intron (NR_110432, intron 1 of 1)	intron (NR_110432, intron 1 of 1)	7173	NR_110432	100039691	Mm.219358	NR_110430	ENSMUSG00000078952	Lncenc1	Gm11019|Gm2373|Lincenc1|Platr18|linc-Enc1	long non-coding RNA, embryonic stem cells expressed 1	ncRNA
Merged-chrX-73717952-2	744.693	-0.143814	0.168524	-0.853372	0.393453	0.914382	Cx3cr1WT-Cx3cr1KO	chrX	73714877	73720958	+	495.95	promoter-TSS (NM_001313698)	promoter-TSS (NM_001313698)	-102	NM_001313698	27061	Mm.17	NM_012060	ENSMUSG00000002015	Bcap31	Bap31	B cell receptor associated protein 31	protein-coding
Merged-chr15-48839095-2	837.375	0.0610831	0.262476	0.232719	0.81598	0.986587	Cx3cr1WT-Cx3cr1KO	chr15	48836166	48841568	+	495.908	Intergenic	Intergenic	-46878	NM_001081391	239420	Mm.309363	NM_001081391	ENSMUSG00000022311	Csmd3	4930500N14Rik|mKIAA1894	CUB and Sushi multiple domains 3	protein-coding
Merged-chr6-82798501-2	878.534	0.126329	0.249845	0.505631	0.613116	0.956889	Cx3cr1WT-Cx3cr1KO	chr6	82796286	82801060	+	495.792	Intergenic	Intergenic	-24219	NM_013820	15277	Mm.255848	NM_013820	ENSMUSG00000000628	Hk2	AI642394|HKII	hexokinase 2	protein-coding
Merged-chr18-32359750-2	806.303	-0.139088	0.218956	-0.635233	0.525276	0.947623	Cx3cr1WT-Cx3cr1KO	chr18	32357138	32362173	+	495.775	intron (NR_045403, intron 2 of 2)	intron (NR_045403, intron 2 of 2)	-17562	NM_001083334	30948	Mm.4383	NM_009668	ENSMUSG00000024381	Bin1	ALP-1|Amphl|BRAMP-2|SH3P9	bridging integrator 1	protein-coding
Merged-chr3-95819096-2	769.914	0.0383304	0.181566	0.211111	0.832801	0.986857	Cx3cr1WT-Cx3cr1KO	chr3	95817114	95820683	+	495.05	promoter-TSS (NM_001081293)	promoter-TSS (NM_001081293)	55	NM_001081293	75137	Mm.196275	NM_028328	ENSMUSG00000028106	Rprd2	2810036A19Rik|4930535B03Rik|6720469I21Rik|AL022841|AL022940|AU021304|BB077382|mKIAA0460	regulation of nuclear pre-mRNA domain containing 2	protein-coding
Merged-chr18-35919127-2	770.28	0.161116	0.174492	0.923346	0.355827	0.907415	Cx3cr1WT-Cx3cr1KO	chr18	35917016	35921054	+	494.95	Intergenic	CpG	-45795	NM_001289602	74002	Mm.196944	NM_028707	ENSMUSG00000024347	Psd2	6330404E20Rik|AW125584|EFA6C	pleckstrin and Sec7 domain containing 2	protein-coding
Merged-chr19-4124012-3	1117.44	-0.229192	0.191799	-1.19496	0.232101	0.865236	Cx3cr1WT-Cx3cr1KO	chr19	4120140	4127003	+	494.883	intron (NM_016666, intron 1 of 6)	B3|SINE|B2	-1996	NM_001276284	11632	Mm.10433	NM_016666	ENSMUSG00000024847	Aip	AA408703|AW476050|Ara9|D19Bwg1412e|Fkbp16|Xap2	aryl-hydrocarbon receptor-interacting protein	protein-coding
Merged-chr11-116616826-2	723.076	-0.553358	0.174766	-3.16629	0.00154396	0.206433	Cx3cr1WT-Cx3cr1KO	chr11	116614751	116619917	+	494.675	intron (NM_172572, intron 1 of 18)	intron (NM_172572, intron 1 of 18)	6918	NM_001167680	217344	Mm.89695	NM_172572	ENSMUSG00000020806	Rhbdf2	4732465I17Rik|Rhbdl6|cub	rhomboid 5 homolog 2	protein-coding
Merged-chr9-110477646-2	875.164	-0.158261	0.169467	-0.933875	0.350368	0.904464	Cx3cr1WT-Cx3cr1KO	chr9	110474463	110480712	+	494.558	promoter-TSS (NM_177771)	promoter-TSS (NM_177771)	593	NM_001163569	16578	Mm.42170	NM_010628	ENSMUSG00000032489	Kif9	-	kinesin family member 9	protein-coding
Merged-chr1-191251819-3	825.202	-0.195249	0.260066	-0.750766	0.452793	0.929869	Cx3cr1WT-Cx3cr1KO	chr1	191247493	191255314	+	494.217	Intergenic	B3A|SINE|B2	26949	NR_151547	100504360	Mm.16927	NM_001033188		D730003I15Rik	AU020850	RIKEN cDNA D730003I15 gene	ncRNA
Merged-chr11-53300494-2	783.804	0.246802	0.181523	1.35962	0.17395	0.828338	Cx3cr1WT-Cx3cr1KO	chr11	53298307	53302765	+	494.175	promoter-TSS (NM_008300)	promoter-TSS (NM_008300)	-57	NM_008300	15525	Mm.239865	NM_008300	ENSMUSG00000020361	Hspa4	70kDa|AI317151|APG-2|Hsp110|Hsp70RY|mKIAA4025	heat shock protein 4	protein-coding
Merged-chr9-119437348-2	743.596	-0.244854	0.168526	-1.45291	0.146248	0.801329	Cx3cr1WT-Cx3cr1KO	chr9	119434480	119440985	+	493.25	3' UTR (NM_001313757, exon 11 of 11)	3' UTR (NM_001313757, exon 11 of 11)	-7228	NR_153320	208194	Mm.101578	NM_172456	ENSMUSG00000042787	Exog	AW557704|ENGL-B|ENGL-a|Endogl1|Endogl2|Engl|Engla|Englb	endo/exonuclease (5'-3'), endonuclease G-like	protein-coding
Merged-chr14-77035866-2	870.019	0.0760577	0.17342	0.438576	0.660969	0.963863	Cx3cr1WT-Cx3cr1KO	chr14	77032470	77039409	+	493.033	promoter-TSS (NM_001310648)	promoter-TSS (NM_001310648)	678	NM_172488	210808	Mm.89278	NM_172488	ENSMUSG00000044350	Lacc1	9030625A04Rik	laccase domain containing 1	protein-coding
Merged-chr8-123251580-3	1122.2	-0.220087	0.175668	-1.25286	0.210257	0.853471	Cx3cr1WT-Cx3cr1KO	chr8	123247078	123255844	+	493.033	intron (NM_028200, intron 2 of 14)	intron (NM_028200, intron 2 of 14)	-2734	NM_020497	57247	Mm.379084	NM_020497	ENSMUSG00000001065	Zfp276	AW048709|D8Ertd370e|D8Ertd377e|Znf276	zinc finger protein (C2H2 type) 276	protein-coding
Merged-chr17-26508587-2	709.634	-0.402553	0.229416	-1.75468	0.0793134	0.697237	Cx3cr1WT-Cx3cr1KO	chr17	26506997	26510501	+	492.275	promoter-TSS (NM_013642)	promoter-TSS (NM_013642)	-277	NM_013642	19252	Mm.239041	NM_013642	ENSMUSG00000024190	Dusp1	3CH134|MKP1|Ptpn16|U19515|erp|mkp-1	dual specificity phosphatase 1	protein-coding
Merged-chr11-102217768-3	1087.18	0.0192244	0.185244	0.103779	0.917345	0.993421	Cx3cr1WT-Cx3cr1KO	chr11	102214148	102224010	+	492.25	intron (NM_001284248, intron 4 of 28)	intron (NM_001284248, intron 4 of 28)	11071	NR_106179	102465892		NR_106179	ENSMUSG00000098863	Mir8101	Gm27705|mmu-mir-8101	microRNA 8101	ncRNA
Merged-chr8-110939982-2	802.261	-0.0305695	0.25627	-0.119287	0.905048	0.992023	Cx3cr1WT-Cx3cr1KO	chr8	110937430	110942667	+	492.058	intron (NM_009179, intron 1 of 6)	intron (NM_009179, intron 1 of 6)	20183	NM_009179	20444	Mm.200388	NM_009179	ENSMUSG00000031749	St3gal2	AI429591|AW822065|ST3GalII|Siat5	ST3 beta-galactoside alpha-2,3-sialyltransferase 2	protein-coding
Merged-chr19-5726800-3	1150.95	-0.203935	0.177417	-1.14947	0.250362	0.871573	Cx3cr1WT-Cx3cr1KO	chr19	5722309	5730275	+	491.783	promoter-TSS (NM_053252)	promoter-TSS (NM_053252)	25	NM_001114595	114601	Mm.210447	NM_053252	ENSMUSG00000024937	Ehbp1l1	G430002G23Rik	EH domain binding protein 1-like 1	protein-coding
Merged-chr9-119340807-2	760.643	-0.0603048	0.186694	-0.323013	0.746685	0.977376	Cx3cr1WT-Cx3cr1KO	chr9	119339069	119342485	+	491.725	promoter-TSS (NM_130864)	promoter-TSS (NM_130864)	-517	NM_130864	113868	Mm.205266	NM_130864	ENSMUSG00000036138	Acaa1a	Acaa|Acaa1|D9Ertd25e|PTL	acetyl-Coenzyme A acyltransferase 1A	protein-coding
Merged-chr18-34378835-2	714.44	-0.183861	0.220083	-0.835415	0.403484	0.916037	Cx3cr1WT-Cx3cr1KO	chr18	34376026	34381298	+	491.5	Intergenic	MLT1E2|LTR|ERVL-MaLR	-5247	NM_007874	13476	Mm.280075	NM_007874	ENSMUSG00000005873	Reep5	AI324241|AU022809|AW495741|DP1/TB2|Dp1|R74856|TB2/DP1	receptor accessory protein 5	protein-coding
Merged-chr1-131199239-2	1090.23	-0.149484	0.159004	-0.940125	0.347154	0.903813	Cx3cr1WT-Cx3cr1KO	chr1	131196474	131202290	+	491.367	intron (NM_018750, intron 2 of 5)	intron (NM_018750, intron 2 of 5)	803	NM_001311094	54354	Mm.248291	NM_018750	ENSMUSG00000026430	Rassf5	1300019G20Rik|Maxp1|Nore1|Nore1A|Nore1B|Rapl	Ras association (RalGDS/AF-6) domain family member 5	protein-coding
Merged-chr13-13524974-2	748.435	0.0351349	0.224447	0.15654	0.875608	0.990499	Cx3cr1WT-Cx3cr1KO	chr13	13522488	13527413	+	491.175	Intergenic	B4A|SINE|B4	-65459	NM_010748	17101	Mm.342337	NM_010748	ENSMUSG00000019726	Lyst	D13Sfk13|beige|bg	lysosomal trafficking regulator	protein-coding
Merged-chr1-58724336-5	1514.73	-0.255164	0.169024	-1.50963	0.131138	0.786968	Cx3cr1WT-Cx3cr1KO	chr1	58718355	58729475	+	491.082	intron (NM_001355056, intron 1 of 8)	intron (NM_001355056, intron 1 of 8)	-6637	NM_001293805	12633	Mm.336848	NM_009805	ENSMUSG00000026031	Cflar	2310024N18Rik|A430105C05Rik|CLARP|Cash|Casper|FLAME|FLAME-1|Flip|Gm9845|I-FLICE|MRIT|c-Flip	CASP8 and FADD-like apoptosis regulator	protein-coding
Merged-chr12-84193776-2	761.721	0.325489	0.164665	1.97668	0.0480778	0.601805	Cx3cr1WT-Cx3cr1KO	chr12	84191155	84196310	+	490.8	5' UTR (NM_001163502, exon 1 of 13)	5' UTR (NM_001163502, exon 1 of 13)	283	NM_001163502	238317	Mm.31256	NM_001163501	ENSMUSG00000042507	Elmsan1	9430029N19Rik|C130039O16Rik|Gm260	ELM2 and Myb/SANT-like domain containing 1	protein-coding
Merged-chr7-100953749-9	4480.22	-0.136516	0.174768	-0.78113	0.434726	0.926668	Cx3cr1WT-Cx3cr1KO	chr7	100940564	100965393	+	490.713	intron (NM_183168, intron 1 of 2)	intron (NM_183168, intron 1 of 2)	11388	NM_183168	233571	Mm.235193	NM_183168	ENSMUSG00000048779	P2ry6	2010204J23Rik|P2Y6	pyrimidinergic receptor P2Y, G-protein coupled, 6	protein-coding
Merged-chr11-115513912-2	766.898	-0.0471461	0.187249	-0.251783	0.801209	0.985629	Cx3cr1WT-Cx3cr1KO	chr11	115512197	115516094	+	490.525	intron (NM_008258, intron 1 of 4)	CpG	248	NM_008258	15374	Mm.1775	NM_008258	ENSMUSG00000020737	Jpt1	Hn1	Jupiter microtubule associated homolog 1	protein-coding
Merged-chr10-117845081-2	704.454	-0.194424	0.263784	-0.737058	0.461087	0.932065	Cx3cr1WT-Cx3cr1KO	chr10	117842364	117847720	+	490.4	intron (NM_024457, intron 1 of 7)	intron (NM_024457, intron 1 of 7)	932	NM_024457	215449	Mm.233009	NM_024457	ENSMUSG00000052681	Rap1b	2810443E11Rik	RAS related protein 1b	protein-coding
Merged-chr7-128057744-2	782.872	0.00187263	0.18028	0.0103874	0.991712	0.999124	Cx3cr1WT-Cx3cr1KO	chr7	128054736	128060496	+	490.325	Intergenic	Intergenic	-5024	NM_001082960	16409	Mm.262106	NM_008401	ENSMUSG00000030786	Itgam	CD11b/CD18|CR3|CR3A|Cd11b|F730045J24Rik|Ly-40|MAC1|Mac-1|Mac-1a	integrin alpha M	protein-coding
Merged-chr17-34605045-2	876.295	-0.0868526	0.156298	-0.555688	0.578424	0.954279	Cx3cr1WT-Cx3cr1KO	chr17	34602518	34607624	+	490.242	promoter-TSS (NM_001163379)	promoter-TSS (NM_001163379)	-790	NM_001163379	55979	Mm.8684	NM_018862	ENSMUSG00000034254	Agpat1	1-AGP|1-AGPAT|AW047140	1-acylglycerol-3-phosphate O-acyltransferase 1 (lysophosphatidic acid acyltransferase, alpha)	protein-coding
Merged-chr1-154095247-4	2675.41	-0.0374466	0.220861	-0.169549	0.865365	0.989586	Cx3cr1WT-Cx3cr1KO	chr1	154088503	154107799	+	490.241	Intergenic	Intergenic	-103036	NM_001204908	100503355	Mm.484410	NM_001204908	ENSMUSG00000066797	Zfp648	Gm10178|Gm203	zinc finger protein 648	protein-coding
Merged-chr2-153117227-2	904.563	-0.364428	0.256722	-1.41954	0.155741	0.813996	Cx3cr1WT-Cx3cr1KO	chr2	153113573	153120879	+	490.1	intron (NM_001172117, intron 1 of 12)	intron (NM_001172117, intron 1 of 12)	8758	NM_010407	15162	Mm.715	NM_010407	ENSMUSG00000003283	Hck	AI849071|Bmk	hemopoietic cell kinase	protein-coding
Merged-chr2-168555395-2	732.421	-0.208004	0.238509	-0.872102	0.383153	0.913231	Cx3cr1WT-Cx3cr1KO	chr2	168552800	168558472	+	489.725	intron (NM_001037177, intron 3 of 6)	intron (NM_001037177, intron 3 of 6)	34729	NM_001291178	18019	Mm.116802	NM_010899	ENSMUSG00000027544	Nfatc2	AI607462|NF-ATc2|NF-ATp|NFAT1|NFAT1-D|Nfatp	nuclear factor of activated T cells, cytoplasmic, calcineurin dependent 2	protein-coding
Merged-chrX-73912144-2	832.3	0.0119871	0.2095	0.0572177	0.954372	0.99645	Cx3cr1WT-Cx3cr1KO	chrX	73907967	73916106	+	489.658	promoter-TSS (NM_001162423)	promoter-TSS (NM_001162423)	-738	NM_001162424	171207	Mm.482337	NM_138630	ENSMUSG00000031389	Arhgap4	A130009C12Rik|A530015A20Rik|Rgc1|c1|mKIAA0131	Rho GTPase activating protein 4	protein-coding
Merged-chr9-119418811-2	882.699	-0.0145834	0.184697	-0.0789583	0.937066	0.994379	Cx3cr1WT-Cx3cr1KO	chr9	119415383	119422088	+	489.55	intron (NM_007397, intron 1 of 9)	intron (NM_007397, intron 1 of 9)	16557	NM_001313757	11481	Mm.8940	NM_007397	ENSMUSG00000061393	Acvr2b	4930516B21Rik|ActRIIB	activin receptor IIB	protein-coding
Merged-chr11-80523184-2	812.864	-0.371294	0.159022	-2.33486	0.0195507	0.475497	Cx3cr1WT-Cx3cr1KO	chr11	80520224	80525837	+	489.525	intron (NM_177390, intron 21 of 21)	intron (NM_177390, intron 21 of 21)	-13924	NR_126552	77417	Mm.437510	NR_126552	ENSMUSG00000085078	C030013C21Rik	-	RIKEN cDNA C030013C21 gene	ncRNA
Merged-chr2-165286845-3	1080.34	-0.00962774	0.194214	-0.0495728	0.960463	0.997216	Cx3cr1WT-Cx3cr1KO	chr2	165284969	165290011	+	489.517	TTS (NM_207706)	TTS (NM_207706)	297	NM_001252574	228875	Mm.21184	NM_144893	ENSMUSG00000017664	Slc35c2	C85957|CGI-15|D2Wsu58e|Ovcov1	solute carrier family 35, member C2	protein-coding
Merged-chr4_GL456216_random-16259-2	726.899	-0.0138218	0.198886	-0.0694963	0.944595	0.995532	Cx3cr1WT-Cx3cr1KO	chr4_GL456216_random	15019	17747	+	489.45	exon (NM_001033326, exon 1 of 7)	exon (NM_001033326, exon 1 of 7)	502	NM_001033326	236082	Mm.305345	NM_001033326	ENSMUSG00000063897	Dhrsx	C80877|D4Ertd296e|Dhrsxy|Pscad	dehydrogenase/reductase (SDR family) X chromosome	protein-coding
Merged-chr3-135610602-5	1800.44	-0.0810336	0.180798	-0.448201	0.654008	0.962458	Cx3cr1WT-Cx3cr1KO	chr3	135600823	135617915	+	489.14	intron (NM_008689, intron 12 of 24)	intron (NM_008689, intron 12 of 24)	82178	NM_008689	18033	Mm.256765	NM_008689	ENSMUSG00000028163	Nfkb1	NF-KB1|NF-kappaB|NF-kappaB1|p105|p50|p50/p105	nuclear factor of kappa light polypeptide gene enhancer in B cells 1, p105	protein-coding
Merged-chr2-169087892-2	741.789	-0.0378983	0.164031	-0.231043	0.817281	0.986617	Cx3cr1WT-Cx3cr1KO	chr2	169085746	169090123	+	488.95	Intergenic	Intergenic	109665	NR_040326	75508	Mm.271256	NR_040326	ENSMUSG00000086348	1700017J07Rik	-	RIKEN cDNA 1700017J07 gene	ncRNA
Merged-chr6-145340807-2	692.064	-0.195804	0.219781	-0.890907	0.372979	0.911226	Cx3cr1WT-Cx3cr1KO	chr6	145339408	145342129	+	488.925	Intergenic	CpG	-46857	NR_003625	381827	Mm.179075	NM_001001987		1700073E17Rik	-	ribosomal protein L7 pseudogene	pseudo
Merged-chr11-4988776-2	839.644	-0.181629	0.178254	-1.01894	0.308233	0.891338	Cx3cr1WT-Cx3cr1KO	chr11	4986345	4992268	+	488.825	intron (NM_001243044, intron 1 of 21)	intron (NM_001243044, intron 1 of 21)	2482	NM_001355660	11764	Mm.274816	NM_007454	ENSMUSG00000009090	Ap1b1	Adtb1|b2b1660Clo	adaptor protein complex AP-1, beta 1 subunit	protein-coding
Merged-chr18-67936570-3	1437.03	-0.0623617	0.159056	-0.392075	0.695003	0.968249	Cx3cr1WT-Cx3cr1KO	chr18	67931537	67941089	+	488.667	intron (NM_172631, intron 1 of 5)	intron (NM_172631, intron 1 of 5)	3140	NM_172631	52662	Mm.440183	NM_172631	ENSMUSG00000024544	Ldlrad4	8230401C20Rik|A430083H02|A430108L08Rik|C18orf1|D18Ertd653e|D330030L18Rik	low density lipoprotein receptor class A domain containing 4	protein-coding
Merged-chr15-98511837-2	701.568	-0.279813	0.233899	-1.1963	0.231579	0.864376	Cx3cr1WT-Cx3cr1KO	chr15	98508940	98514415	+	488.575	Intergenic	Intergenic	8157	NR_034051	100217417	Mm.486440	NR_034051	ENSMUSG00000065336	Snora34	MBI-89	small nucleolar RNA, H/ACA box 34	snoRNA
Merged-chr6-38950378-2	756.648	-0.17858	0.212746	-0.839405	0.401242	0.915542	Cx3cr1WT-Cx3cr1KO	chr6	38948006	38953330	+	488.25	intron (NM_011539, intron 2 of 12)	intron (NM_011539, intron 2 of 12)	31682	NM_011539	21391	Mm.4054	NM_011539	ENSMUSG00000029925	Tbxas1	CYP5|CYP5A1|THAS|TS|TXAS|TXS	thromboxane A synthase 1, platelet	protein-coding
Merged-chr13-37778932-2	736.426	-0.230064	0.180567	-1.27412	0.20262	0.849101	Cx3cr1WT-Cx3cr1KO	chr13	37776423	37781069	+	488.1	Intergenic	CpG	-47292	NM_026830	68750	Mm.491109	NM_026830	ENSMUSG00000039087	Rreb1	1110037N09Rik|AA414966|B930013M22Rik	ras responsive element binding protein 1	protein-coding
Merged-chr7-25688862-3	1092.23	-0.165501	0.153723	-1.07662	0.281651	0.883807	Cx3cr1WT-Cx3cr1KO	chr7	25685967	25690869	+	487.95	intron (NM_011577, intron 1 of 6)	intron (NM_011577, intron 1 of 6)	1416	NM_011577	21803	Mm.248380	NM_011577	ENSMUSG00000002603	Tgfb1	TGF-beta1|TGFbeta1|Tgfb|Tgfb-1	transforming growth factor, beta 1	protein-coding
Merged-chr10-19587400-4	3194.55	-0.0549084	0.2215	-0.247893	0.804217	0.985897	Cx3cr1WT-Cx3cr1KO	chr10	19577974	19597700	+	487.592	Intergenic	RMER10A|LTR|ERVL	-4112	NM_010511	15979	Mm.549	NM_010511	ENSMUSG00000020009	Ifngr1	CD119|IFN-gammaR|Ifgr|Ifngr|Nktar	interferon gamma receptor 1	protein-coding
Merged-chr2-153299263-2	533.165	0.0132987	0.264076	0.0503595	0.959836	0.997164	Cx3cr1WT-Cx3cr1KO	chr2	153297373	153301593	+	487.5	intron (NM_008444, intron 1 of 8)	(TCCC)n|Simple_repeat|Simple_repeat	8067	NM_008444	16569	Mm.315560	NM_008444	ENSMUSG00000027475	Kif3b	AI854312|AW549267|mKIAA0359	kinesin family member 3B	protein-coding
Merged-chr4-106315521-2	863.44	0.105308	0.156023	0.674951	0.499707	0.941311	Cx3cr1WT-Cx3cr1KO	chr4	106312233	106318743	+	486.975	promoter-TSS (NM_183225)	promoter-TSS (NM_183225)	-725	NM_183225	329908	Mm.234544	NM_183225	ENSMUSG00000028514	Usp24	2700066K03Rik|2810030C21Rik|AI414051|B130021E18|C79851	ubiquitin specific peptidase 24	protein-coding
Merged-chr5-63825650-4	2046.08	-0.161351	0.21749	-0.741878	0.458161	0.931042	Cx3cr1WT-Cx3cr1KO	chr5	63820752	63833741	+	486.942	intron (NM_029554, intron 1 of 3)	intron (NM_029554, intron 1 of 3)	14751	NM_029554	76261	Mm.38143	NM_029554	ENSMUSG00000060512	0610040J01Rik	AI662686	RIKEN cDNA 0610040J01 gene	protein-coding
Merged-chr7-5060530-3	1116.08	-0.244098	0.175667	-1.38955	0.164665	0.82065	Cx3cr1WT-Cx3cr1KO	chr7	5057664	5065158	+	486.483	promoter-TSS (NM_133671)	promoter-TSS (NM_133671)	-732	NM_133671	22185	Mm.360389	NM_133671	ENSMUSG00000030435	U2af2	65kDa	U2 small nuclear ribonucleoprotein auxiliary factor (U2AF) 2	protein-coding
Merged-chr15-78246240-3	1137.37	-0.107405	0.172739	-0.621779	0.534087	0.949405	Cx3cr1WT-Cx3cr1KO	chr15	78243132	78250222	+	486.367	intron (NM_008677, intron 1 of 9)	intron (NM_008677, intron 1 of 9)	1866	NM_008677	17972	Mm.2068	NM_008677	ENSMUSG00000071715	Ncf4	AI451400|p40phox	neutrophil cytosolic factor 4	protein-coding
Merged-chr3-106789234-2	748.912	-0.128613	0.209919	-0.612677	0.54009	0.949405	Cx3cr1WT-Cx3cr1KO	chr3	106787414	106791320	+	486.25	intron (NM_007651, intron 1 of 7)	intron (NM_007651, intron 1 of 7)	782	NM_007651	12508	Mm.316861	NM_007651	ENSMUSG00000040747	Cd53	AI323659|Ox-44|Tspan25	CD53 antigen	protein-coding
Merged-chr11-98363145-5	2604	0.240797	0.195982	1.22867	0.219196	0.858059	Cx3cr1WT-Cx3cr1KO	chr11	98355893	98372003	+	486.165	intron (NM_021547, intron 1 of 14)	intron (NM_021547, intron 1 of 14)	5580	NM_021547	59045	Mm.265546	NM_021547	ENSMUSG00000018167	Stard3	Mln64|es64	START domain containing 3	protein-coding
Merged-chr5-150594539-2	785.057	-0.265026	0.16138	-1.64224	0.100539	0.739896	Cx3cr1WT-Cx3cr1KO	chr5	150592426	150596696	+	486	promoter-TSS (NM_133898)	promoter-TSS (NM_133898)	-36	NM_133898	100637	Mm.279932	NM_133898	ENSMUSG00000041132	N4bp2l1	2410024N18Rik|AI428195|B230342M21Rik	NEDD4 binding protein 2-like 1	protein-coding
Merged-chr12-76370923-2	766.13	-0.162232	0.164327	-0.98725	0.32352	0.895863	Cx3cr1WT-Cx3cr1KO	chr12	76368266	76374262	+	485.775	intron (NM_178744, intron 1 of 1)	CpG-3289	998	NM_178744	268564	Mm.77065	NM_178744	ENSMUSG00000033454	Zbtb1	9430077A12|AI256369|Bsg2|C430003J21Rik	zinc finger and BTB domain containing 1	protein-coding
Merged-chr11-76481131-3	1423.08	-0.168548	0.208487	-0.808432	0.418842	0.922338	Cx3cr1WT-Cx3cr1KO	chr11	76477262	76485822	+	485.733	intron (NM_001346670, intron 2 of 21)	L2a|LINE|L2	12953	NM_001346670	109934	Mm.258939	NM_198018	ENSMUSG00000017631	Abr	-	active BCR-related gene	protein-coding
Merged-chr19-40637980-2	813.147	-0.0964199	0.242061	-0.398329	0.690387	0.967507	Cx3cr1WT-Cx3cr1KO	chr19	40635742	40640397	+	485.175	intron (NM_001304721, intron 1 of 9)	intron (NM_001304721, intron 1 of 9)	-21701	NM_009848	12495	Mm.2824	NM_009848	ENSMUSG00000048120	Entpd1	2610206B08Rik|AA408691|Cd39|NTPDase-1	ectonucleoside triphosphate diphosphohydrolase 1	protein-coding
Merged-chr7-143021604-2	904.635	-0.289283	0.205637	-1.40677	0.159496	0.818719	Cx3cr1WT-Cx3cr1KO	chr7	143019173	143024289	+	484.833	TTS (NR_110354)	TTS (NR_110354)	16072	NM_001128081	27027	Mm.28172	NM_020286	ENSMUSG00000000244	Tspan32	AW208513|Art-1|BB235973|D7Wsu37e|Phemx|Tssc6	tetraspanin 32	protein-coding
Merged-chr3-20030962-3	1740.59	-0.241151	0.161165	-1.4963	0.134576	0.790321	Cx3cr1WT-Cx3cr1KO	chr3	20023463	20036196	+	484.767	intron (NM_080634, intron 2 of 16)	intron (NM_080634, intron 2 of 16)	5481	NM_001146324	12807	Mm.291533	NM_080634	ENSMUSG00000027615	Hps3	coa	HPS3, biogenesis of lysosomal organelles complex 2 subunit 1	protein-coding
Merged-chr5-43233515-2	781.116	0.187693	0.209643	0.895299	0.370627	0.910919	Cx3cr1WT-Cx3cr1KO	chr5	43230933	43235961	+	484.45	promoter-TSS (NM_175937)	promoter-TSS (NM_175937)	-16	NM_175937	231207	Mm.7233	NM_175937	ENSMUSG00000039782	Cpeb2	A630055H10Rik|Cpe-bp2	cytoplasmic polyadenylation element binding protein 2	protein-coding
Merged-chr11-120957755-2	744.248	-0.209904	0.194471	-1.07936	0.280427	0.883807	Cx3cr1WT-Cx3cr1KO	chr11	120955822	120959665	+	484.375	intron (NM_001038653, intron 5 of 5)	intron (NM_001038653, intron 5 of 5)	8676	NM_001038654	80879	Mm.28632	NM_030696	ENSMUSG00000025161	Slc16a3	Mct3|Mct4	solute carrier family 16 (monocarboxylic acid transporters), member 3	protein-coding
Merged-chr8-45415542-2	701.668	-0.282775	0.201269	-1.40497	0.160031	0.818835	Cx3cr1WT-Cx3cr1KO	chr8	45413025	45418143	+	484.3	Intergenic	L1M4|LINE|L1	-4965	NM_126166	142980	Mm.33874	NM_126166	ENSMUSG00000031639	Tlr3	AI957183	toll-like receptor 3	protein-coding
Merged-chr5-110424675-5	2393.39	-0.0740701	0.151319	-0.489495	0.624491	0.95766	Cx3cr1WT-Cx3cr1KO	chr5	110415905	110432783	+	484.25	intron (NM_001142642, intron 2 of 18)	intron (NM_001142642, intron 2 of 18)	24159	NM_001317042	381668	Mm.348782	NM_028596	ENSMUSG00000043323	Fbrsl1	2410025L10Rik|AI467568|Gm1049|Gm29766|mKIAA1545	fibrosin-like 1	protein-coding
Merged-chr13-112439669-2	684.087	-0.152282	0.250083	-0.608926	0.542573	0.949405	Cx3cr1WT-Cx3cr1KO	chr13	112437539	112441805	+	484.175	Intergenic	Intergenic	-24398	NM_010560	16195	Mm.4364	NM_010560	ENSMUSG00000021756	Il6st	5133400A03Rik|AA389424|BB405851|CD130|D13Ertd699e|gp130	interleukin 6 signal transducer	protein-coding
Merged-chr3-103802161-2	693.99	0.0192948	0.245078	0.0787295	0.937248	0.994394	Cx3cr1WT-Cx3cr1KO	chr3	103800387	103804119	+	484.15	promoter-TSS (NR_040412)	promoter-TSS (NR_040412)	-876	NR_040412	100503157	Mm.445554	NR_040412	ENSMUSG00000084997	Gm15471	-	predicted gene 15471	ncRNA
Merged-chr11-97825389-2	721.136	-0.393719	0.162305	-2.4258	0.0152747	0.453478	Cx3cr1WT-Cx3cr1KO	chr11	97822950	97827816	+	484.025	intron (NM_010688, intron 4 of 6)	intron (NM_010688, intron 4 of 6)	-15397	NM_001080935	68127	Mm.110270	NM_001080935	ENSMUSG00000050538	B230217C12Rik	AI840637	RIKEN cDNA B230217C12 gene	protein-coding
Merged-chr7-126584590-2	707.521	-0.295855	0.204915	-1.4438	0.148796	0.804717	Cx3cr1WT-Cx3cr1KO	chr7	126582099	126586685	+	483.825	promoter-TSS (NM_138310)	promoter-TSS (NM_138310)	-616	NM_138310	171504	Mm.170665	NM_138310	ENSMUSG00000042759	Apobr	Apob-48r|Apob48r	apolipoprotein B receptor	protein-coding
Merged-chr11-77686531-2	737.568	-0.0228466	0.161878	-0.141135	0.887763	0.990692	Cx3cr1WT-Cx3cr1KO	chr11	77684940	77688158	+	483.725	intron (NM_001024205, intron 1 of 3)	intron (NM_001024205, intron 1 of 3)	410	NM_001024205	68564	Mm.428996	NM_001024205	ENSMUSG00000037857	Nufip2	1110001M19Rik|9530056D24Rik|AI256692|AI461731|PIG1|mKIAA1321	nuclear fragile X mental retardation protein interacting protein 2	protein-coding
Merged-chr4-115830354-2	910.043	0.165383	0.191161	0.865149	0.386957	0.914382	Cx3cr1WT-Cx3cr1KO	chr4	115827438	115833251	+	483.717	intron (NM_175308, intron 1 of 3)	intron (NM_175308, intron 1 of 3)	2252	NM_175308	100465	Mm.35571	NM_175308	ENSMUSG00000028709	Mob3c	AW822253|D130076I06Rik|Mobkl2c	MOB kinase activator 3C	protein-coding
Merged-chr8-25052625-2	702.903	-0.181268	0.184771	-0.981046	0.32657	0.896781	Cx3cr1WT-Cx3cr1KO	chr8	25050742	25054698	+	483.325	intron (NM_031257, intron 9 of 11)	C-rich|Low_complexity|Low_complexity	-13758	NM_001081187	330723	Mm.334452	NM_001081187	ENSMUSG00000037406	Htra4	B430206E18Rik	HtrA serine peptidase 4	protein-coding
Merged-chr5-113632903-3	1609.91	-0.0678126	0.178424	-0.380064	0.703898	0.9698	Cx3cr1WT-Cx3cr1KO	chr5	113629810	113638164	+	483.1	intron (NM_008153, intron 1 of 2)	intron (NM_008153, intron 1 of 2)	9616	NM_001359060	14747	Mm.5196	NM_008153	ENSMUSG00000042190	Cmklr1	ChemR23|DEZ|Gpcr27|mcmklr1	chemokine-like receptor 1	protein-coding
Merged-chr11-117083547-4	1558	-0.0284615	0.189623	-0.150095	0.88069	0.990692	Cx3cr1WT-Cx3cr1KO	chr11	117080509	117089868	+	482.767	Intergenic	Intergenic	7840	NR_105853	102465258		NR_105853	ENSMUSG00000104740	Mir6516	mmu-mir-6516	microRNA 6516	ncRNA
Merged-chr17-81668482-2	747.175	0.191612	0.196116	0.977037	0.328551	0.897419	Cx3cr1WT-Cx3cr1KO	chr17	81665669	81671477	+	482.675	intron (NR_104580, intron 1 of 8)	intron (NR_104580, intron 1 of 8)	69814	NM_001286684	20541	Mm.265834	NM_011406	ENSMUSG00000054640	Slc8a1	AI852629|AV344025|D930008O12Rik|Ncx1	solute carrier family 8 (sodium/calcium exchanger), member 1	protein-coding
Merged-chr4-150569740-2	713.528	-0.118334	0.194902	-0.607147	0.543753	0.949405	Cx3cr1WT-Cx3cr1KO	chr4	150567534	150572342	+	482.625	intron (NM_001085492, intron 11 of 22)	CpG	82236	NM_001355737	242773	Mm.29280	NM_173774	ENSMUSG00000039838	Slc45a1	C230078B22|Dnb5	solute carrier family 45, member 1	protein-coding
Merged-chr10-22731429-2	740.917	-0.223218	0.166387	-1.34156	0.179738	0.832169	Cx3cr1WT-Cx3cr1KO	chr10	22729390	22733420	+	482.6	promoter-TSS (NM_011603)	promoter-TSS (NM_011603)	42	NM_011603	237336	Mm.86670	NM_011603	ENSMUSG00000071359	Tbpl1	4732475G08|AW011832|AW491032|D18347|STD|TLF|TRF2|TRP|Tlp	TATA box binding protein-like 1	protein-coding
Merged-chr11-69995015-3	1897.03	-0.109718	0.155797	-0.704235	0.481287	0.936996	Cx3cr1WT-Cx3cr1KO	chr11	69989935	70001503	+	482.483	promoter-TSS (NM_001291125)	promoter-TSS (NM_001291125)	-47	NM_001291125	78246	Mm.20805	NM_030064	ENSMUSG00000018572	Phf23	2019-06-01	PHD finger protein 23	protein-coding
Merged-chr17-65885168-2	735.906	-0.0953251	0.190649	-0.500003	0.617073	0.957217	Cx3cr1WT-Cx3cr1KO	chr17	65883269	65887332	+	482.375	promoter-TSS (NM_001198949)	promoter-TSS (NM_001198949)	-377	NM_001198949	19765	Mm.17009	NM_009067	ENSMUSG00000024096	Ralbp1	RLIP76|Rip1	ralA binding protein 1	protein-coding
Merged-chr7-45082985-2	708.734	-0.213112	0.236257	-0.902033	0.367039	0.910035	Cx3cr1WT-Cx3cr1KO	chr7	45081146	45084454	+	482.35	TTS (NM_026555)	TTS (NM_026555)	9413	NM_026555	52377	Mm.29997	NM_026555	ENSMUSG00000019539	Rcn3	6030455P07Rik|D530026G20Rik|D7Ertd671e|RLP49	reticulocalbin 3, EF-hand calcium binding domain	protein-coding
Merged-chr11-96876824-4	1369.76	0.000629886	0.171343	0.00367617	0.997067	0.99949	Cx3cr1WT-Cx3cr1KO	chr11	96872094	96883056	+	481.712	Intergenic	Intergenic	27182	NR_029562	387170		NR_029562	ENSMUSG00000065515	Mir152	Mirn152|mir-152|mmu-mir-152	microRNA 152	ncRNA
Merged-chr6-108832929-6	2634.27	-0.415055	0.200651	-2.06854	0.0385892	0.572484	Cx3cr1WT-Cx3cr1KO	chr6	108821127	108838040	+	481.553	intron (NM_138677, intron 1 of 11)	intron (NM_138677, intron 1 of 11)	942	NM_138677	192193	Mm.21596	NM_138677	ENSMUSG00000030104	Edem1	A130059K23Rik|EDEM|mKIAA0212	ER degradation enhancer, mannosidase alpha-like 1	protein-coding
Merged-chr10-128547966-2	714.429	-0.0794705	0.230464	-0.344829	0.730223	0.974899	Cx3cr1WT-Cx3cr1KO	chr10	128546150	128549669	+	481.35	promoter-TSS (NM_134003)	promoter-TSS (NM_134003)	-165	NM_134003	103284	Mm.68289	NM_134003	ENSMUSG00000039810	Zc3h10	AI790326	zinc finger CCCH type containing 10	protein-coding
Merged-chr9-66977218-3	1062.61	-0.195543	0.186509	-1.04844	0.294436	0.886054	Cx3cr1WT-Cx3cr1KO	chr9	66974240	66980806	+	481.3	Intergenic	Intergenic	-2039	NM_030717	80907	Mm.157882	NM_030717	ENSMUSG00000032370	Lactb	LACT-1|Lact1|Mrpl56	lactamase, beta	protein-coding
Merged-chr2-128701768-3	1063.21	-0.247779	0.186899	-1.32574	0.184927	0.83661	Cx3cr1WT-Cx3cr1KO	chr2	128697787	128704843	+	481.167	intron (NM_008587, intron 1 of 18)	intron (NM_008587, intron 1 of 18)	2400	NM_008587	17289	Mm.239655	NM_008587	ENSMUSG00000014361	Mertk	Eyk|Mer|Nyk|nmf12	c-mer proto-oncogene tyrosine kinase	protein-coding
Merged-chr5-124621438-3	1015.11	-0.200665	0.237371	-0.845365	0.397907	0.914713	Cx3cr1WT-Cx3cr1KO	chr5	124619334	124624666	+	480.9	intron (NM_026486, intron 13 of 18)	intron (NM_026486, intron 13 of 18)	-7052	NM_011596	21871	Mm.1158	NM_011596	ENSMUSG00000038023	Atp6v0a2	8430408C20Rik|AI385560|ATP6a2|AW489264|Atp6n1d|Atp6n2|C76904|ISF|J6B7|SHIF|Stv1|TJ6M|TJ6s|Tj6|V-ATPase 116 kDa|V-ATPase a2	ATPase, H+ transporting, lysosomal V0 subunit A2	protein-coding
Merged-chr15-80255734-2	744.057	-0.125028	0.165223	-0.756722	0.449216	0.92939	Cx3cr1WT-Cx3cr1KO	chr15	80253982	80258030	+	480.825	intron (NM_009716, intron 1 of 2)	CpG	822	NM_009716	11911	Mm.641	NM_009716	ENSMUSG00000042406	Atf4	Atf-4|C/ATF|CREB2|TAXREB67	activating transcription factor 4	protein-coding
Merged-chr16-58510237-3	1271.03	-0.224686	0.24352	-0.922659	0.356185	0.907428	Cx3cr1WT-Cx3cr1KO	chr16	58505967	58516436	+	480.707	intron (NM_001357433, intron 1 of 10)	intron (NM_001357433, intron 1 of 10)	12225	NM_018784	54613	Mm.212742	NM_018784	ENSMUSG00000022747	St3gal6	1700023B24Rik|AI930218|AW552396|Siat10|St3galVI	ST3 beta-galactoside alpha-2,3-sialyltransferase 6	protein-coding
Merged-chr1-37539911-2	703.153	-0.0833939	0.20918	-0.39867	0.690137	0.967479	Cx3cr1WT-Cx3cr1KO	chr1	37536955	37543136	+	480.6	intron (NM_173870, intron 1 of 15)	intron (NM_173870, intron 1 of 15)	971	NM_173870	269181	Mm.25861	NM_173870	ENSMUSG00000026110	Mgat4a	9530018I07Rik|GnT-IVa|glcNAc-T-IVa	mannoside acetylglucosaminyltransferase 4, isoenzyme A	protein-coding
Merged-chr11-8587025-3	1268.77	-0.0217912	0.20358	-0.10704	0.914757	0.993421	Cx3cr1WT-Cx3cr1KO	chr11	8582738	8593826	+	480.542	intron (NM_001083587, intron 3 of 30)	intron (NM_001083587, intron 3 of 30)	76253	NM_001083587	319939	Mm.337820	NM_001083587	ENSMUSG00000020422	Tns3	BC023928|F830010I22Rik|TEM6|Tens1	tensin 3	protein-coding
Merged-chr17-87329641-3	1618.76	0.048486	0.155557	0.311693	0.755274	0.978838	Cx3cr1WT-Cx3cr1KO	chr17	87324384	87335656	+	480.489	intron (NM_028639, intron 9 of 19)	intron (NM_028639, intron 9 of 19)	47134	NM_028639	225049	Mm.77396	NM_028639	ENSMUSG00000036918	Ttc7	1110035E02Rik|1700007L07Rik|Ttc7a|fsn|hea	tetratricopeptide repeat domain 7	protein-coding
Merged-chr2-11495191-4	2297.62	-0.133433	0.151199	-0.882496	0.377509	0.911707	Cx3cr1WT-Cx3cr1KO	chr2	11488311	11503993	+	480.43	intron (NM_001177758, intron 1 of 14)	intron (NM_001177758, intron 1 of 14)	5938	NM_001177754	170768	Mm.19669	NM_133232	ENSMUSG00000026773	Pfkfb3	E330010H22Rik|iPFK-2|uPFK-2	6-phosphofructo-2-kinase/fructose-2,6-biphosphatase 3	protein-coding
Merged-chr11-80163641-11	7647.85	-0.120177	0.216455	-0.555207	0.578753	0.954279	Cx3cr1WT-Cx3cr1KO	chr11	80141146	80185772	+	480.402	intron (NM_172133, intron 5 of 10)	intron (NM_172133, intron 5 of 10)	9297	NM_172133	216991	Mm.341520	NM_172133	ENSMUSG00000020709	Adap2	Centa2	ArfGAP with dual PH domains 2	protein-coding
Merged-chr19-5803382-4	2442.36	-0.190836	0.214443	-0.889916	0.373511	0.911226	Cx3cr1WT-Cx3cr1KO	chr19	5796060	5810875	+	480.131	promoter-TSS (NR_002847)	promoter-TSS (NR_002847)	-795	NR_002847	72289	Mm.298256	NR_002847	ENSMUSG00000092341	Malat1	2210401K01Rik|9430072K23Rik|AI647968|Neat2	metastasis associated lung adenocarcinoma transcript 1 (non-coding RNA)	ncRNA
Merged-chr11-75573303-2	681.819	-0.170896	0.188426	-0.906962	0.364427	0.909341	Cx3cr1WT-Cx3cr1KO	chr11	75571346	75575190	+	479.775	3' UTR (NM_173388, exon 14 of 14)	3' UTR (NM_173388, exon 14 of 14)	-14811	NM_008850	18738	Mm.3128	NM_008850	ENSMUSG00000017781	Pitpna	Pitpn|vb|vibrator	phosphatidylinositol transfer protein, alpha	protein-coding
Merged-chr11-20113008-2	691.651	0.135818	0.21965	0.618337	0.536353	0.949405	Cx3cr1WT-Cx3cr1KO	chr11	20111352	20114668	+	479.35	promoter-TSS (NM_146243)	promoter-TSS (NM_146243)	-59	NM_146243	66713	Mm.259045	NM_146243	ENSMUSG00000020152	Actr2	4921510D23Rik|AA409782|Arp2|D6Ertd746e	ARP2 actin-related protein 2	protein-coding
Merged-chr13-55021994-2	933.727	0.0927683	0.172135	0.538926	0.589938	0.955026	Cx3cr1WT-Cx3cr1KO	chr13	55019558	55025050	+	478.958	promoter-TSS (NM_001206392)	promoter-TSS (NM_001206392)	-919	NM_001033245	212032	Mm.267479	NM_001033245	ENSMUSG00000025877	Hk3	HK III|HK-III	hexokinase 3	protein-coding
Merged-chr1-181211468-2	717.107	0.0649178	0.191935	0.338228	0.735191	0.97562	Cx3cr1WT-Cx3cr1KO	chr1	181208091	181214000	+	478.725	intron (NM_145514, intron 1 of 13)	CpG	933	NM_145514	226757	Mm.289082	NM_145514	ENSMUSG00000038733	Wdr26	1600024A01Rik|AA693241|AI447817|AU044014|C77982|Gid7	WD repeat domain 26	protein-coding
Merged-chr17-56267269-3	1054.29	-0.204421	0.203547	-1.0043	0.315236	0.892376	Cx3cr1WT-Cx3cr1KO	chr17	56263243	56270316	+	478.483	Intergenic	Intergenic	9986	NM_010192	14154	Mm.290813	NM_010192	ENSMUSG00000043683	Fem1a	AW611390|Fem1aa	feminization 1 homolog a (C. elegans)	protein-coding
Merged-chr4-150604494-3	1228.69	0.173404	0.243236	0.712904	0.475905	0.936996	Cx3cr1WT-Cx3cr1KO	chr4	150601631	150610217	+	478.311	intron (NM_001085492, intron 12 of 22)	(CAGG)n|Simple_repeat|Simple_repeat	46250	NM_001355737	242773	Mm.29280	NM_173774	ENSMUSG00000039838	Slc45a1	C230078B22|Dnb5	solute carrier family 45, member 1	protein-coding
Merged-chr7-110387821-2	797.195	-0.112491	0.259929	-0.432777	0.665177	0.964829	Cx3cr1WT-Cx3cr1KO	chr7	110385164	110390647	+	478.067	intron (NM_177324, intron 17 of 40)	intron (NM_177324, intron 17 of 40)	166202	NM_009302	20947	Mm.334144	NM_009302	ENSMUSG00000031015	Swap70	70kDa|AV235546	SWA-70 protein	protein-coding
Merged-chr6-120175894-5	1914.12	-0.105596	0.219976	-0.480036	0.631202	0.959391	Cx3cr1WT-Cx3cr1KO	chr6	120169723	120182584	+	477.96	intron (NM_016718, intron 1 of 3)	B1F1|SINE|Alu	-17670	NM_001347432	29862	Mm.103668	NM_016718	ENSMUSG00000041377	Ninj2	-	ninjurin 2	protein-coding
Merged-chr12-81719685-2	703.3	-0.440944	0.191488	-2.30272	0.0212944	0.485588	Cx3cr1WT-Cx3cr1KO	chr12	81716854	81722243	+	477.725	3' UTR (NM_001174107, exon 11 of 11)	3' UTR (NM_001174107, exon 11 of 11)	61622	NM_177395	338372	Mm.35284	NM_177395	ENSMUSG00000042724	Map3k9	E130314H24Rik|Mlk1|Prke1	mitogen-activated protein kinase kinase kinase 9	protein-coding
Merged-chr1-51932899-3	1062.89	-0.142985	0.22535	-0.634501	0.525754	0.947667	Cx3cr1WT-Cx3cr1KO	chr1	51928174	51937192	+	477.7	Intergenic	Intergenic	-16705	NM_010863	17912	Mm.3390	NM_010863	ENSMUSG00000018417	Myo1b	AA406997|MIH-L|MMIa	myosin IB	protein-coding
Merged-chr13-113608799-5	2487.78	-0.052656	0.182623	-0.288332	0.773092	0.98177	Cx3cr1WT-Cx3cr1KO	chr13	113598631	113619076	+	477.165	intron (NM_130796, intron 1 of 1)	intron (NM_130796, intron 1 of 1)	9711	NM_130796	170625	Mm.33721	NM_130796	ENSMUSG00000042364	Snx18	Snag1	sorting nexin 18	protein-coding
Merged-chr19-5878235-3	1640.26	0.192619	0.147394	1.30683	0.19127	0.841148	Cx3cr1WT-Cx3cr1KO	chr19	5873871	5883801	+	477.006	intron (NM_134154, intron 1 of 5)	intron (NM_134154, intron 1 of 5)	1014	NM_001361974	107375	Mm.5323	NM_134154	ENSMUSG00000024818	Slc25a45	AW491445	solute carrier family 25, member 45	protein-coding
Merged-chr6-56758520-2	1094.45	0.16125	0.188334	0.856193	0.391891	0.914382	Cx3cr1WT-Cx3cr1KO	chr6	56753931	56763180	+	477	3' UTR (NM_030235, exon 16 of 16)	3' UTR (NM_030235, exon 16 of 16)	38658	NM_001362211	210973	Mm.57295	NM_145958	ENSMUSG00000059486	Kbtbd2	BC022962|Bklhd1|mKIAA1489	kelch repeat and BTB (POZ) domain containing 2	protein-coding
Merged-chr4-47355905-3	1979.17	0.0864635	0.173412	0.498602	0.61806	0.957217	Cx3cr1WT-Cx3cr1KO	chr4	47347645	47361948	+	476.947	intron (NM_001312868, intron 1 of 8)	intron (NM_001312868, intron 1 of 8)	1574	NM_009370	21812	Mm.197552	NM_009370	ENSMUSG00000007613	Tgfbr1	ALK5|AU017191|Alk-5|ESK2|TGFR-1|TbetaR-I|TbetaRI	transforming growth factor, beta receptor I	protein-coding
Merged-chr15-73596313-2	739.25	0.0733322	0.183158	0.400377	0.688879	0.966989	Cx3cr1WT-Cx3cr1KO	chr15	73594173	73598595	+	476.825	intron (NM_001357747, intron 2 of 7)	intron (NM_001357747, intron 2 of 7)	142	NM_001168255	106068	Mm.212813	NM_001033219	ENSMUSG00000079020	Slc45a4	9330175B01Rik|AW552276	solute carrier family 45, member 4	protein-coding
Merged-chr1-171232945-3	1191.49	-0.204494	0.182162	-1.12259	0.26161	0.876997	Cx3cr1WT-Cx3cr1KO	chr1	171230139	171236999	+	476.711	intron (NM_010185, intron 1 of 4)	intron (NM_010185, intron 1 of 4)	780	NM_010185	14127	Mm.22673	NM_010185	ENSMUSG00000058715	Fcer1g	AI573376|CD23|FcR-gamma|FcR[g]|FcRgamma|Fce1g|FcepsilonRI|Ly-50	Fc receptor, IgE, high affinity I, gamma polypeptide	protein-coding
Merged-chr17-32403397-2	732.807	-0.355319	0.224075	-1.58572	0.112804	0.759691	Cx3cr1WT-Cx3cr1KO	chr17	32401632	32405376	+	476.625	promoter-TSS (NM_001347343)	promoter-TSS (NM_001347343)	78	NM_178785	320484	Mm.122284	NM_178785	ENSMUSG00000052142	Rasal3	A430107D22Rik	RAS protein activator like 3	protein-coding
Merged-chr5-122988931-3	1280.45	0.188373	0.185262	1.01679	0.309252	0.891338	Cx3cr1WT-Cx3cr1KO	chr5	122984335	122991472	+	476.006	intron (NM_001003953, intron 1 of 22)	intron (NM_001003953, intron 1 of 22)	1196	NM_001003953	30841	Mm.86406	NM_013910	ENSMUSG00000029475	Kdm2b	Cxxc2|Fbl10|Fbxl10|Jhdm1b|PCCX2	lysine (K)-specific demethylase 2B	protein-coding
Merged-chr11-100936882-3	1118.66	0.0214536	0.160395	0.133755	0.893596	0.990692	Cx3cr1WT-Cx3cr1KO	chr11	100933895	100940569	+	475.9	intron (NM_213660, intron 1 of 23)	intron (NM_213660, intron 1 of 23)	2308	NM_213660	20848	Mm.249934	NM_011486	ENSMUSG00000004040	Stat3	1110034C02Rik|AW109958|Aprf	signal transducer and activator of transcription 3	protein-coding
Merged-chr4-97775088-3	1086.92	-0.0872205	0.184667	-0.472313	0.636703	0.959391	Cx3cr1WT-Cx3cr1KO	chr4	97770875	97779840	+	475.633	intron (NM_001122952, intron 1 of 10)	intron (NM_001122952, intron 1 of 10)	-2269	NM_001122953	18027	Mm.31274	NM_010905	ENSMUSG00000028565	Nfia	1110047K16Rik|9430022M17Rik|CTF|NF1-A|NF1A	nuclear factor I/A	protein-coding
Merged-chr1-58803310-2	713.713	0.287131	0.226135	1.26973	0.20418	0.850572	Cx3cr1WT-Cx3cr1KO	chr1	58800580	58806239	+	475.5	intron (NM_001080126, intron 1 of 8)	intron (NM_001080126, intron 1 of 8)	907	NM_001277926	12370	Mm.336851	NM_009812	ENSMUSG00000026029	Casp8	CASP-8|FLICE|MACH|Mch5	caspase 8	protein-coding
Merged-chr10-125389392-2	740.525	0.0906502	0.170147	0.532774	0.59419	0.955132	Cx3cr1WT-Cx3cr1KO	chr10	125387179	125391182	+	475.35	Intergenic	CpG	-60217	NM_001358496	20503	Mm.29161	NM_011391	ENSMUSG00000020102	Slc16a7	4921534N07Rik|9030411M13Rik|D630004K10Rik|Mct2	solute carrier family 16 (monocarboxylic acid transporters), member 7	protein-coding
Merged-chr11-50377711-2	685.923	-0.292453	0.217097	-1.3471	0.177947	0.831712	Cx3cr1WT-Cx3cr1KO	chr11	50375976	50379430	+	475.2	promoter-TSS (NM_021510)	promoter-TSS (NM_021510)	-16	NM_021510	59013	Mm.21740	NM_021510	ENSMUSG00000007850	Hnrnph1	AI642080|E430005G16Rik|Hnrnph|Hnrph1	heterogeneous nuclear ribonucleoprotein H1	protein-coding
Merged-chr15-27784690-3	1055.13	-0.0306463	0.189229	-0.161953	0.871343	0.990172	Cx3cr1WT-Cx3cr1KO	chr15	27781099	27786663	+	475.09	intron (NM_001081302, intron 34 of 56)	intron (NM_001081302, intron 34 of 56)	-102339	NM_001242423	223433	Mm.266485	NM_198301	ENSMUSG00000056069	Fam105a	9830126M18	family with sequence similarity 105, member A	protein-coding
Merged-chr2-117962746-2	699.432	0.272089	0.202491	1.34371	0.179042	0.832127	Cx3cr1WT-Cx3cr1KO	chr2	117961008	117964550	+	475.025	intron (NR_126479, intron 8 of 9)	MLT1B|LTR|ERVL-MaLR	140851	NR_040631	73938	Mm.399107	NR_040631	ENSMUSG00000086221	4930412B13Rik	-	RIKEN cDNA 4930412B13 gene	ncRNA
Merged-chr17-24850584-2	720.588	0.0108366	0.173576	0.0624318	0.950219	0.995905	Cx3cr1WT-Cx3cr1KO	chr17	24848311	24852500	+	474.975	promoter-TSS (NM_024284)	promoter-TSS (NM_024284)	-85	NM_024284	14651	Mm.43784	NM_024284	ENSMUSG00000024158	Hagh	BC019817|Glo-2|Glo2|Rsp29	hydroxyacyl glutathione hydrolase	protein-coding
Merged-chr11-79254162-2	683.394	-0.372975	0.24891	-1.49844	0.13402	0.790321	Cx3cr1WT-Cx3cr1KO	chr11	79251621	79256309	+	474.775	intron (NM_019653, intron 1 of 8)	intron (NM_019653, intron 1 of 8)	730	NM_019653	78889	Mm.307022	NM_019653	ENSMUSG00000017677	Wsb1	1110056B13Rik|2700038M07Rik	WD repeat and SOCS box-containing 1	protein-coding
Merged-chr7-80143936-2	499.002	-0.182821	0.276515	-0.661164	0.508507	0.944062	Cx3cr1WT-Cx3cr1KO	chr7	80142268	80145858	+	473.725	Intergenic	Intergenic	-28713	NM_173011	269951	Mm.246432	NM_173011	ENSMUSG00000030541	Idh2	E430004F23|IDPm|Idh-2	isocitrate dehydrogenase 2 (NADP+), mitochondrial	protein-coding
Merged-chr6-116228162-2	688.289	-0.188274	0.197178	-0.954843	0.339657	0.900691	Cx3cr1WT-Cx3cr1KO	chr6	116225638	116230406	+	473.6	intron (NM_026585, intron 15 of 30)	intron (NM_026585, intron 15 of 30)	19989	NM_026585	28006	Mm.28524	NM_026585	ENSMUSG00000024104	Washc2	A130095H06|C530005J20Rik|D6Wsu116e|Fam21	WASH complex subunit 2	protein-coding
Merged-chr13-105292186-3	1045.83	-0.302919	0.158585	-1.91013	0.0561163	0.631794	Cx3cr1WT-Cx3cr1KO	chr13	105289903	105295876	+	473.417	5' UTR (NM_027934, exon 1 of 8)	5' UTR (NM_027934, exon 1 of 8)	125	NM_027934	71816	Mm.317015	NM_027934	ENSMUSG00000021720	Rnf180	3110001E11Rik|Rines	ring finger protein 180	protein-coding
Merged-chr16-92675900-2	715.593	0.0504509	0.161609	0.312179	0.754904	0.978838	Cx3cr1WT-Cx3cr1KO	chr16	92674314	92677502	+	472.825	intron (NM_001111022, intron 4 of 6)	intron (NM_001111022, intron 4 of 6)	21421	NM_001111023	12394	Mm.4081	NM_009821	ENSMUSG00000022952	Runx1	AML1|CBF-alpha-2|Cbfa2|Pebp2a2|Pebpa2b	runt related transcription factor 1	protein-coding
Merged-chr12-31950182-2	676.576	-0.182539	0.216611	-0.842703	0.399394	0.915058	Cx3cr1WT-Cx3cr1KO	chr12	31948140	31952374	+	472.7	promoter-TSS (NM_001361928)	promoter-TSS (NM_001361928)	-12	NM_001361928	73389	Mm.390461	NM_153198	ENSMUSG00000002996	Hbp1	1700058O05Rik|BE629963|C330012F01Rik|C86454	high mobility group box transcription factor 1	protein-coding
Merged-chr15-62058096-3	1023.02	-0.147323	0.241799	-0.609281	0.542338	0.949405	Cx3cr1WT-Cx3cr1KO	chr15	62054392	62060761	+	472.583	intron (NR_132746, intron 1 of 6)	L1MB4|LINE|L1	18319	NR_132746	19296	Mm.4608	NM_011222	ENSMUSG00000097039	Pvt1	Ayu21-84Imeg|Gt(pU21)84Imeg|Mis-1|Mlvi-1|Pvt-1	Pvt1 oncogene	ncRNA
Merged-chr7-128065656-3	1185.55	-0.16338	0.201637	-0.81027	0.417785	0.922061	Cx3cr1WT-Cx3cr1KO	chr7	128060641	128069691	+	471.733	intron (NM_008401, intron 2 of 29)	BC1_Mm|scRNA|scRNA	2526	NM_008401	16409	Mm.262106	NM_008401	ENSMUSG00000030786	Itgam	CD11b/CD18|CR3|CR3A|Cd11b|F730045J24Rik|Ly-40|MAC1|Mac-1|Mac-1a	integrin alpha M	protein-coding
Merged-chr19-6046658-2	723.648	-0.0889142	0.171809	-0.517518	0.604795	0.956381	Cx3cr1WT-Cx3cr1KO	chr19	6045181	6048391	+	471.675	promoter-TSS (NM_001164709)	promoter-TSS (NM_001164709)	210	NM_028769	74126	Mm.149870	NM_028769	ENSMUSG00000024807	Syvn1	1200010C09Rik|AW211966|C85322|D530017H19Rik|Hrd1	synovial apoptosis inhibitor 1, synoviolin	protein-coding
Merged-chr5-148552690-3	1072.17	-0.0889602	0.167462	-0.531226	0.595262	0.955132	Cx3cr1WT-Cx3cr1KO	chr5	148547693	148555733	+	471.533	promoter-TSS (NM_001359201)	promoter-TSS (NM_001359201)	-40	NM_001359202	24109	Mm.21846	NM_011908	ENSMUSG00000001687	Ubl3	AW108023|HCG|MUB|mmMUB	ubiquitin-like 3	protein-coding
Merged-chr5-122550299-2	743.448	-0.0967133	0.244101	-0.396202	0.691956	0.967507	Cx3cr1WT-Cx3cr1KO	chr5	122546936	122552678	+	471.525	TTS (NM_001358917)	TTS (NM_001358917)	-47582	NR_027838	11938	Mm.227583	NM_009722	ENSMUSG00000029467	Atp2a2	9530097L16Rik|D5Wsu150e|SERCA2|SERCA2B|Serca2a|mKIAA4195	ATPase, Ca++ transporting, cardiac muscle, slow twitch 2	protein-coding
Merged-chr6-54811753-2	765.102	-0.114712	0.212502	-0.539817	0.589323	0.955026	Cx3cr1WT-Cx3cr1KO	chr6	54809707	54813899	+	471.325	Intergenic	Intergenic	-5113	NM_199143	387524	Mm.286149	NM_199143	ENSMUSG00000058446	Znrf2	1190002C14Rik|AU044205|D6Ertd365e	zinc and ring finger 2	protein-coding
[truncated: 42,942 more rows]

## Sheet: padj<0.05
baseMean	log2FoldChange	lfcSE	stat	pvalue	padj	contrast	Chr	Start	End	Strand	Peak Score	Annotation	Detailed Annotation	Distance to TSS	Nearest PromoterID	Entrez ID	Nearest Unigene	Nearest Refseq	Nearest Ensembl	Gene Name	Gene Alias	Gene Description	Gene Type
[truncated: 21 more rows]
