# Supplementary material for: Cx3cr1-deficient microglia exhibit a premature aging transcriptome
Source: Life Sci Alliance. 2019 Nov 27;2(6):e201900453. doi: 10.26508/lsa.201900453 (PMC6892408; doi:10.26508/lsa.201900453)
Supplement: Supplementary file 6 [file LSA-2019-00453_TableS6.xlsx]

## Sheet: Read Me
Comparison: Microglia only, LPS-injected mice only, KO vs WT
Tab 2: RSEM output table, padj < 0.1
GeneID	Gene symbol and ENSEMBL ID
baseMean	Average of all samples
log2FoldChange	Log2FoldChange for KO vs WT comparison
lfcSE	Standard eror of Log2(FC)
stat	Statistic
pvalue	P-value
padj	Adjusted p-value
symbol	Gene symbol
Tab 3: Filtred list: FDR (pvalue) < 0.05; baseMean > 4; Fold change > 30%

## Sheet: DEG_CX3CR1_LPS_MG_LPSOnly_KOvsW
Row.names	baseMean	log2FoldChange	lfcSE	stat	pvalue	padj	name	description
ENSMUSG00000052336	41211.3	-5.54151	0.0788781	-70.2542	0	0	CX3CR1	chemokine (C-X3-C motif) receptor 1 [Source:MGI Symbol;Acc:MGI:1333815]
ENSMUSG00000042429	171.191	0.792155	0.112203	7.06004	1.6646e-12	1.20284e-08	ADORA1	adenosine A1 receptor [Source:MGI Symbol;Acc:MGI:99401]
ENSMUSG00000055148	214.343	0.681403	0.116682	5.83984	5.22514e-09	2.51712e-05	KLF2	Kruppel-like factor 2 (lung) [Source:MGI Symbol;Acc:MGI:1342772]
ENSMUSG00000056313	44.1006	0.592228	0.115876	5.11089	3.20637e-07	0.000926769	1810011O10RIK	RIKEN cDNA 1810011O10 gene [Source:MGI Symbol;Acc:MGI:1916318]
ENSMUSG00000060509	23.023	0.513897	0.0999056	5.14382	2.69201e-07	0.000926769	XCR1	chemokine (C motif) receptor 1 [Source:MGI Symbol;Acc:MGI:1346338]
ENSMUSG00000025854	112.199	0.529442	0.104596	5.0618	4.15319e-07	0.00100037	FAM20C	family with sequence similarity 20, member C [Source:MGI Symbol;Acc:MGI:2136853]
ENSMUSG00000037966	696.129	-0.387647	0.0805614	-4.81182	1.49561e-06	0.0030878	NINJ1	ninjurin 1 [Source:MGI Symbol;Acc:MGI:1196617]
ENSMUSG00000027221	853.994	0.538869	0.115399	4.6696	3.01784e-06	0.00484597	CHST1	carbohydrate (keratan sulfate Gal-6) sulfotransferase 1 [Source:MGI Symbol;Acc:MGI:1924219]
ENSMUSG00000101609	430.763	-0.534922	0.114257	-4.68175	2.84432e-06	0.00484597	KCNQ1OT1	KCNQ1 overlapping transcript 1 [Source:MGI Symbol;Acc:MGI:1926855]
ENSMUSG00000051149	158.642	0.541232	0.116844	4.6321	3.6197e-06	0.0052312	ADNP	activity-dependent neuroprotective protein [Source:MGI Symbol;Acc:MGI:1338758]
ENSMUSG00000026458	5903.17	0.26234	0.0571296	4.59202	4.38986e-06	0.00576747	PPFIA4	protein tyrosine phosphatase, receptor type, f polypeptide (PTPRF), interacting protein (liprin), alpha 4 [Source:MGI Symbol;Acc:MGI:1915757]
ENSMUSG00000040212	634.131	0.44889	0.0982944	4.56679	4.95256e-06	0.00596453	EMP3	epithelial membrane protein 3 [Source:MGI Symbol;Acc:MGI:1098729]
ENSMUSG00000030805	527.462	0.424472	0.0943994	4.49655	6.90637e-06	0.00749703	STX4A	syntaxin 4A (placental) [Source:MGI Symbol;Acc:MGI:893577]
ENSMUSG00000104394	75.3839	-0.469488	0.105005	-4.47111	7.78131e-06	0.00749703	GM37254	predicted gene, 37254 [Source:MGI Symbol;Acc:MGI:5610482]
ENSMUSG00000105733	41.0542	-0.520541	0.116081	-4.48429	7.31573e-06	0.00749703	GM42973	predicted gene 42973 [Source:MGI Symbol;Acc:MGI:5663110]
ENSMUSG00000037646	446.579	-0.443402	0.0999973	-4.43414	9.24399e-06	0.00834964	VPS13B	vacuolar protein sorting 13B [Source:MGI Symbol;Acc:MGI:1916380]
ENSMUSG00000103976	10.6675	-0.429193	0.0983902	-4.36216	1.28787e-05	0.0109484	GM37677	predicted gene, 37677 [Source:MGI Symbol;Acc:MGI:5610905]
ENSMUSG00000029096	442.685	0.49096	0.112898	4.34871	1.36944e-05	0.0109951	HTRA3	HtrA serine peptidase 3 [Source:MGI Symbol;Acc:MGI:1925808]
ENSMUSG00000081270	21.5154	-0.473185	0.110296	-4.29015	1.78552e-05	0.0135812	GM11653	predicted gene 11653 [Source:MGI Symbol;Acc:MGI:3651873]
ENSMUSG00000000753	660.184	0.441667	0.104791	4.21473	2.5008e-05	0.0172103	SERPINF1	serine (or cysteine) peptidase inhibitor, clade F, member 1 [Source:MGI Symbol;Acc:MGI:108080]
ENSMUSG00000025239	504.456	0.46408	0.109977	4.2198	2.44515e-05	0.0172103	LIMD1	LIM domains containing 1 [Source:MGI Symbol;Acc:MGI:1352502]
ENSMUSG00000016494	9218.56	0.332641	0.0796593	4.1758	2.96945e-05	0.0195066	CD34	CD34 antigen [Source:MGI Symbol;Acc:MGI:88329]
ENSMUSG00000103805	8.03105	-0.357994	0.0867437	-4.12703	3.67481e-05	0.0230906	GM37063	predicted gene, 37063 [Source:MGI Symbol;Acc:MGI:5610291]
ENSMUSG00000091472	19.7342	-0.42154	0.10338	-4.07758	4.55075e-05	0.0274031	GM3739	predicted gene 3739 [Source:MGI Symbol;Acc:MGI:3781914]
ENSMUSG00000026991	64.125	-0.461038	0.113556	-4.06	4.90734e-05	0.0283684	PKP4	plakophilin 4 [Source:MGI Symbol;Acc:MGI:109281]
ENSMUSG00000025261	547.715	-0.427229	0.107388	-3.97836	6.93934e-05	0.0385721	HUWE1	HECT, UBA and WWE domain containing 1 [Source:MGI Symbol;Acc:MGI:1926884]
ENSMUSG00000093668	16.1157	-0.43577	0.111506	-3.90803	9.30534e-05	0.0495707	POU5F2	POU domain class 5, transcription factor 2 [Source:MGI Symbol;Acc:MGI:1922757]
ENSMUSG00000103614	25.8183	-0.440116	0.112839	-3.90038	9.60407e-05	0.0495707	GM37949	predicted gene, 37949 [Source:MGI Symbol;Acc:MGI:5611177]
ENSMUSG00000036053	69.5999	-0.437259	0.113195	-3.86288	0.000112058	0.0558434	FMNL2	formin-like 2 [Source:MGI Symbol;Acc:MGI:1918659]
ENSMUSG00000104277	8.87243	-0.393885	0.102411	-3.84612	0.000120005	0.0578104	GM38299	predicted gene, 38299 [Source:MGI Symbol;Acc:MGI:5611527]
ENSMUSG00000104060	102.555	-0.425599	0.111602	-3.81355	0.000136986	0.0638618	GM37954	predicted gene, 37954 [Source:MGI Symbol;Acc:MGI:5611182]
ENSMUSG00000018417	527.529	0.353887	0.0949069	3.72878	0.00019241	0.0678221	MYO1B	myosin IB [Source:MGI Symbol;Acc:MGI:107752]
ENSMUSG00000026207	245.268	-0.337704	0.0892647	-3.78317	0.000154843	0.0678221	SPEG	SPEG complex locus [Source:MGI Symbol;Acc:MGI:109282]
ENSMUSG00000034243	314.524	-0.33821	0.0906531	-3.73082	0.000190861	0.0678221	GOLGB1	golgi autoantigen, golgin subfamily b, macrogolgin 1 [Source:MGI Symbol;Acc:MGI:1099447]
ENSMUSG00000036875	439.189	0.323581	0.0866846	3.73285	0.000189322	0.0678221	DNA2	DNA replication helicase/nuclease 2 [Source:MGI Symbol;Acc:MGI:2443732]
ENSMUSG00000073591	77.3815	0.42666	0.113807	3.74897	0.000177563	0.0678221	PCDHB22	protocadherin beta 22 [Source:MGI Symbol;Acc:MGI:2136760]
ENSMUSG00000074305	247.659	-0.395248	0.105514	-3.74594	0.000179722	0.0678221	PEAK1	pseudopodium-enriched atypical kinase 1 [Source:MGI Symbol;Acc:MGI:2442366]
ENSMUSG00000098183	14.0906	-0.403361	0.10815	-3.72965	0.000191746	0.0678221	GM27010	predicted gene, 27010 [Source:MGI Symbol;Acc:MGI:5504125]
ENSMUSG00000103591	93.1041	-0.436	0.115957	-3.76003	0.000169895	0.0678221	GM38365	predicted gene, 38365 [Source:MGI Symbol;Acc:MGI:5611593]
ENSMUSG00000104235	7.39419	-0.310886	0.082747	-3.75707	0.000171914	0.0678221	GM37589	predicted gene, 37589 [Source:MGI Symbol;Acc:MGI:5610817]
ENSMUSG00000104852	26.2448	-0.399177	0.106853	-3.73578	0.000187137	0.0678221	GM43201	predicted gene 43201 [Source:MGI Symbol;Acc:MGI:5663338]
ENSMUSG00000038816	260.126	0.31833	0.0855781	3.71976	0.000199416	0.0686181	CTNNAL1	catenin (cadherin associated protein), alpha-like 1 [Source:MGI Symbol;Acc:MGI:1859649]
ENSMUSG00000085525	163.34	-0.427388	0.11638	-3.67235	0.000240326	0.077182	GM13166	predicted gene 13166 [Source:MGI Symbol;Acc:MGI:3705130]
ENSMUSG00000096768	681.494	0.43058	0.11691	3.68299	0.00023051	0.077182	ERDR1	erythroid differentiation regulator 1 [Source:MGI Symbol;Acc:MGI:2384747]
ENSMUSG00000103851	26.277	-0.40158	0.109271	-3.67509	0.000237769	0.077182	GM37606	predicted gene, 37606 [Source:MGI Symbol;Acc:MGI:5610834]
ENSMUSG00000040481	211.535	-0.387298	0.106387	-3.64046	0.000272146	0.0845898	BPTF	bromodomain PHD finger transcription factor [Source:MGI Symbol;Acc:MGI:2444008]
ENSMUSG00000103525	16.1418	-0.376347	0.103472	-3.63718	0.000275639	0.0845898	GM37262	predicted gene, 37262 [Source:MGI Symbol;Acc:MGI:5610490]
ENSMUSG00000105643	24.0996	-0.423231	0.11652	-3.63226	0.000280951	0.0845898	GM42611	predicted gene 42611 [Source:MGI Symbol;Acc:MGI:5662748]
ENSMUSG00000029279	4.24778	-0.313533	0.0869692	-3.60511	0.000312025	0.0901877	BRDT	bromodomain, testis-specific [Source:MGI Symbol;Acc:MGI:1891374]
ENSMUSG00000103916	21.2661	-0.360423	0.0998505	-3.60963	0.000306632	0.0901877	GM38071	predicted gene, 38071 [Source:MGI Symbol;Acc:MGI:5611299]
ENSMUSG00000026285	242.197	0.405146	0.112675	3.5957	0.00032352	0.0916766	PDCD1	programmed cell death 1 [Source:MGI Symbol;Acc:MGI:104879]
ENSMUSG00000097385	18.2844	-0.398617	0.111224	-3.5839	0.000338504	0.0940781	GM26814	predicted gene, 26814 [Source:MGI Symbol;Acc:MGI:5477308]
ENSMUSG00000040592	379.304	-0.384333	0.107408	-3.57826	0.000345892	0.0943177	CD79B	CD79B antigen [Source:MGI Symbol;Acc:MGI:96431]
ENSMUSG00000005360	1732.81	-0.326109	0.0913048	-3.57165	0.000354733	0.0949372	SLC1A3	solute carrier family 1 (glial high affinity glutamate transporter), member 3 [Source:MGI Symbol;Acc:MGI:99917]
ENSMUSG00000074357	44.6628	0.409444	0.114968	3.56137	0.000368927	0.0952096	AA386476	expressed sequence AA386476 [Source:MGI Symbol;Acc:MGI:3034595]
ENSMUSG00000085471	19.0997	-0.375631	0.105341	-3.56585	0.000362681	0.0952096	4933423P22RIK	RIKEN cDNA 4933423P22 gene [Source:MGI Symbol;Acc:MGI:1918408]
ENSMUSG00000103151	16.215	-0.334134	0.0941395	-3.54935	0.000386177	0.0979127	GM38292	predicted gene, 38292 [Source:MGI Symbol;Acc:MGI:5611520]
ENSMUSG00000022765	484.499	0.381219	0.107911	3.53271	0.000411325	0.0979347	SNAP29	synaptosomal-associated protein 29 [Source:MGI Symbol;Acc:MGI:1914724]
ENSMUSG00000025377	324.233	0.314695	0.0891134	3.5314	0.000413369	0.0979347	TEPSIN	TEPSIN, adaptor related protein complex 4 accessory protein [Source:MGI Symbol;Acc:MGI:1926027]
ENSMUSG00000103696	75.7814	-0.403251	0.113967	-3.53832	0.000402688	0.0979347	GM37531	predicted gene, 37531 [Source:MGI Symbol;Acc:MGI:5610759]
ENSMUSG00000107041	102.598	-0.409968	0.116056	-3.5325	0.000411654	0.0979347	GM42735	predicted gene 42735 [Source:MGI Symbol;Acc:MGI:5662872]

## Sheet: BaseMean > 4, FC > 30%
Row.names	baseMean	log2FoldChange	lfcSE	stat	pvalue	padj	name	description	FC
ENSMUSG00000052336	41211.3	-5.54151	0.0788781	-70.2542	0	0	CX3CR1	chemokine (C-X3-C motif) receptor 1 [Source:MGI Symbol;Acc:MGI:1333815]	0.0214703
ENSMUSG00000101609	430.763	-0.534922	0.114257	-4.68175	2.84432e-06	0.00484597	KCNQ1OT1	KCNQ1 overlapping transcript 1 [Source:MGI Symbol;Acc:MGI:1926855]	0.690196
ENSMUSG00000105733	41.0542	-0.520541	0.116081	-4.48429	7.31573e-06	0.00749703	GM42973	predicted gene 42973 [Source:MGI Symbol;Acc:MGI:5663110]	0.69711
ENSMUSG00000022765	484.499	0.381219	0.107911	3.53271	0.000411325	0.0979347	SNAP29	synaptosomal-associated protein 29 [Source:MGI Symbol;Acc:MGI:1914724]	1.30244
ENSMUSG00000026285	242.197	0.405146	0.112675	3.5957	0.00032352	0.0916766	PDCD1	programmed cell death 1 [Source:MGI Symbol;Acc:MGI:104879]	1.32422
ENSMUSG00000074357	44.6628	0.409444	0.114968	3.56137	0.000368927	0.0952096	AA386476	expressed sequence AA386476 [Source:MGI Symbol;Acc:MGI:3034595]	1.32817
ENSMUSG00000030805	527.462	0.424472	0.0943994	4.49655	6.90637e-06	0.00749703	STX4A	syntaxin 4A (placental) [Source:MGI Symbol;Acc:MGI:893577]	1.34208
ENSMUSG00000073591	77.3815	0.42666	0.113807	3.74897	0.000177563	0.0678221	PCDHB22	protocadherin beta 22 [Source:MGI Symbol;Acc:MGI:2136760]	1.34412
ENSMUSG00000096768	681.494	0.43058	0.11691	3.68299	0.00023051	0.077182	ERDR1	erythroid differentiation regulator 1 [Source:MGI Symbol;Acc:MGI:2384747]	1.34778
ENSMUSG00000000753	660.184	0.441667	0.104791	4.21473	2.5008e-05	0.0172103	SERPINF1	serine (or cysteine) peptidase inhibitor, clade F, member 1 [Source:MGI Symbol;Acc:MGI:108080]	1.35817
ENSMUSG00000040212	634.131	0.44889	0.0982944	4.56679	4.95256e-06	0.00596453	EMP3	epithelial membrane protein 3 [Source:MGI Symbol;Acc:MGI:1098729]	1.36499
ENSMUSG00000025239	504.456	0.46408	0.109977	4.2198	2.44515e-05	0.0172103	LIMD1	LIM domains containing 1 [Source:MGI Symbol;Acc:MGI:1352502]	1.37944
ENSMUSG00000029096	442.685	0.49096	0.112898	4.34871	1.36944e-05	0.0109951	HTRA3	HtrA serine peptidase 3 [Source:MGI Symbol;Acc:MGI:1925808]	1.40538
ENSMUSG00000060509	23.023	0.513897	0.0999056	5.14382	2.69201e-07	0.000926769	XCR1	chemokine (C motif) receptor 1 [Source:MGI Symbol;Acc:MGI:1346338]	1.4279
ENSMUSG00000025854	112.199	0.529442	0.104596	5.0618	4.15319e-07	0.00100037	FAM20C	family with sequence similarity 20, member C [Source:MGI Symbol;Acc:MGI:2136853]	1.44337
ENSMUSG00000027221	853.994	0.538869	0.115399	4.6696	3.01784e-06	0.00484597	CHST1	carbohydrate (keratan sulfate Gal-6) sulfotransferase 1 [Source:MGI Symbol;Acc:MGI:1924219]	1.45283
ENSMUSG00000051149	158.642	0.541232	0.116844	4.6321	3.6197e-06	0.0052312	ADNP	activity-dependent neuroprotective protein [Source:MGI Symbol;Acc:MGI:1338758]	1.45521
ENSMUSG00000056313	44.1006	0.592228	0.115876	5.11089	3.20637e-07	0.000926769	1810011O10RIK	RIKEN cDNA 1810011O10 gene [Source:MGI Symbol;Acc:MGI:1916318]	1.50757
ENSMUSG00000055148	214.343	0.681403	0.116682	5.83984	5.22514e-09	2.51712e-05	KLF2	Kruppel-like factor 2 (lung) [Source:MGI Symbol;Acc:MGI:1342772]	1.6037
ENSMUSG00000042429	171.191	0.792155	0.112203	7.06004	1.6646e-12	1.20284e-08	ADORA1	adenosine A1 receptor [Source:MGI Symbol;Acc:MGI:99401]	1.73166
