# Supplementary material for: Cx3cr1-deficient microglia exhibit a premature aging transcriptome
Source: Life Sci Alliance. 2019 Nov 27;2(6):e201900453. doi: 10.26508/lsa.201900453 (PMC6892408; doi:10.26508/lsa.201900453)
Supplement: Supplementary file 7 [file LSA-2019-00453_TableS7.xlsx]

## Sheet: Read me
Comparison: Time course study, WT mice only, 2 mo vs 1 yr
Tab 2: RSEM output table
GeneID	Gene symbol and ENSEMBL ID
baseMean	Average of all samples
log2FoldChange	Log2FoldChange for WT(2 mo vs 1yr) comparison
lfcSE	Standard eror of Log2(FC)
stat	Statistic
pvalue	P-value
padj	Adjusted p-value
symbol	Gene symbol
Tab 3: Filtred list: FDR (pvalue) < 0.05; baseMean > 4; Fold change > 30%

## Sheet: DEG_CX3CR1_seqr_WT_time_2movs1y
gene	baseMean	log2FoldChange	lfcSE	stat	pvalue	padj	name	description
ENSMUSG00000040612	541.863	-3.2131	0.106995	-30.0303	3.94606e-198	7.42412e-194	ILDR2	immunoglobulin-like domain containing receptor 2 [Source:MGI Symbol;Acc:MGI:1196370]
ENSMUSG00000069273	109.046	4.4355	0.184221	24.077	4.35596e-128	4.09765e-124	HIST1H3E	histone cluster 1, H3e [Source:MGI Symbol;Acc:MGI:2448326]
ENSMUSG00000072612	201.891	3.62873	0.168687	21.5117	1.20994e-102	7.58793e-99	GM10382	predicted gene 10382 [Source:MGI Symbol;Acc:MGI:3647829]
ENSMUSG00000042529	196.76	-2.81307	0.143685	-19.5781	2.37776e-85	1.11838e-81	KCNJ12	potassium inwardly-rectifying channel, subfamily J, member 12 [Source:MGI Symbol;Acc:MGI:108495]
ENSMUSG00000052684	4688.47	2.60297	0.143232	18.1731	8.42419e-74	3.16985e-70	JUN	jun proto-oncogene [Source:MGI Symbol;Acc:MGI:96646]
ENSMUSG00000043943	1137.24	-1.55683	0.0902955	-17.2415	1.29588e-66	4.06344e-63	NAALAD2	N-acetylated alpha-linked acidic dipeptidase 2 [Source:MGI Symbol;Acc:MGI:1919810]
ENSMUSG00000029322	89.4947	2.9733	0.189329	15.7044	1.41192e-55	3.79484e-52	PLAC8	placenta-specific 8 [Source:MGI Symbol;Acc:MGI:2445289]
ENSMUSG00000021782	93.7799	-2.84008	0.182988	-15.5206	2.51839e-54	5.92263e-51	DLG5	discs, large homolog 5 (Drosophila) [Source:MGI Symbol;Acc:MGI:1918478]
ENSMUSG00000044786	3800.53	1.65957	0.108958	15.2313	2.19343e-52	4.58525e-49	ZFP36	zinc finger protein 36 [Source:MGI Symbol;Acc:MGI:99180]
ENSMUSG00000030214	168.301	2.56919	0.170411	15.0765	2.31277e-51	4.35125e-48	PLBD1	phospholipase B domain containing 1 [Source:MGI Symbol;Acc:MGI:1914107]
ENSMUSG00000104918	383.812	-1.20883	0.0810074	-14.9225	2.35413e-50	4.02643e-47	GM42944	predicted gene 42944 [Source:MGI Symbol;Acc:MGI:5663081]
ENSMUSG00000091405	95.9371	2.56597	0.17225	14.8967	3.4604e-50	5.42532e-47	HIST2H4	histone cluster 2, H4 [Source:MGI Symbol;Acc:MGI:2140113]
ENSMUSG00000069270	25.7016	2.72378	0.192626	14.1402	2.14545e-45	3.10496e-42	HIST1H2AC	histone cluster 1, H2ac [Source:MGI Symbol;Acc:MGI:2448287]
ENSMUSG00000001128	58.9793	2.28331	0.161945	14.0993	3.83685e-45	5.15618e-42	CFP	complement factor properdin [Source:MGI Symbol;Acc:MGI:97545]
ENSMUSG00000034641	72.8949	2.55531	0.18199	14.041	8.74733e-45	1.09715e-41	CD300LD	CD300 molecule like family member d [Source:MGI Symbol;Acc:MGI:2442358]
ENSMUSG00000031995	552.93	-0.980981	0.0712373	-13.7706	3.82985e-43	4.50342e-40	ST14	suppression of tumorigenicity 14 (colon carcinoma) [Source:MGI Symbol;Acc:MGI:1338881]
ENSMUSG00000028362	149.398	-1.80929	0.131907	-13.7164	8.09891e-43	8.96311e-40	TNFSF8	tumor necrosis factor (ligand) superfamily, member 8 [Source:MGI Symbol;Acc:MGI:88328]
ENSMUSG00000094777	301.835	1.42288	0.105886	13.4379	3.62806e-41	3.79213e-38	HIST1H2AP	histone cluster 1, H2ap [Source:MGI Symbol;Acc:MGI:3710573]
ENSMUSG00000021728	54.9357	2.56813	0.191254	13.4279	4.15126e-41	4.11062e-38	EMB	embigin [Source:MGI Symbol;Acc:MGI:95321]
ENSMUSG00000024190	472.589	2.35035	0.178541	13.1642	1.4096e-39	1.32601e-36	DUSP1	dual specificity phosphatase 1 [Source:MGI Symbol;Acc:MGI:105120]
ENSMUSG00000049436	3437.79	-0.881659	0.0681573	-12.9357	2.83182e-38	2.53704e-35	UPK1B	uroplakin 1B [Source:MGI Symbol;Acc:MGI:98912]
ENSMUSG00000021250	144.479	2.46943	0.193105	12.7881	1.91205e-37	1.63515e-34	FOS	FBJ osteosarcoma oncogene [Source:MGI Symbol;Acc:MGI:95574]
ENSMUSG00000053560	786.585	2.23379	0.176197	12.6778	7.84942e-37	6.42082e-34	IER2	immediate early response 2 [Source:MGI Symbol;Acc:MGI:104815]
ENSMUSG00000001020	31.9404	2.43304	0.192557	12.6355	1.34604e-36	1.05519e-33	S100A4	S100 calcium binding protein A4 [Source:MGI Symbol;Acc:MGI:1330282]
ENSMUSG00000025804	342.226	1.49496	0.119741	12.4849	9.02006e-36	6.78813e-33	CCR1	chemokine (C-C motif) receptor 1 [Source:MGI Symbol;Acc:MGI:104618]
ENSMUSG00000023349	34.3694	2.37988	0.191286	12.4415	1.55578e-35	1.12578e-32	CLEC4N	C-type lectin domain family 4, member n [Source:MGI Symbol;Acc:MGI:1861231]
ENSMUSG00000000318	43.4603	2.33365	0.188354	12.3897	2.97135e-35	2.07048e-32	CLEC10A	C-type lectin domain family 10, member A [Source:MGI Symbol;Acc:MGI:96975]
ENSMUSG00000001120	77.8067	-1.82227	0.148143	-12.3008	8.97151e-35	6.02821e-32	PCBP3	poly(rC) binding protein 3 [Source:MGI Symbol;Acc:MGI:1890470]
ENSMUSG00000052837	4475.69	1.40369	0.114248	12.2864	1.07206e-34	6.95505e-32	JUNB	jun B proto-oncogene [Source:MGI Symbol;Acc:MGI:96647]
ENSMUSG00000001025	76.8919	2.37597	0.193531	12.277	1.20436e-34	7.55296e-32	S100A6	S100 calcium binding protein A6 (calcyclin) [Source:MGI Symbol;Acc:MGI:1339467]
ENSMUSG00000004707	905.75	-1.19262	0.0983322	-12.1284	7.46636e-34	4.53136e-31	LY9	lymphocyte antigen 9 [Source:MGI Symbol;Acc:MGI:96885]
ENSMUSG00000070392	165.174	1.84994	0.152988	12.0921	1.16344e-33	6.84032e-31	GM20634	predicted gene 20634 [Source:MGI Symbol;Acc:MGI:5313081]
ENSMUSG00000006360	115.844	1.92723	0.161122	11.9613	5.66988e-33	3.23252e-30	CRIP1	cysteine-rich protein 1 (intestinal) [Source:MGI Symbol;Acc:MGI:88501]
ENSMUSG00000071076	1755.48	0.942055	0.0792823	11.8823	1.46297e-32	8.09539e-30	JUND	jun D proto-oncogene [Source:MGI Symbol;Acc:MGI:96648]
ENSMUSG00000049103	321.939	1.60993	0.137201	11.7341	8.52328e-32	4.58163e-29	CCR2	chemokine (C-C motif) receptor 2 [Source:MGI Symbol;Acc:MGI:106185]
ENSMUSG00000102380	61.3003	2.14763	0.183659	11.6936	1.37438e-31	7.18269e-29	GM38140	predicted gene, 38140 [Source:MGI Symbol;Acc:MGI:5611368]
ENSMUSG00000021719	102.266	1.37175	0.117859	11.6388	2.61519e-31	1.32979e-28	RGS7BP	regulator of G-protein signalling 7 binding protein [Source:MGI Symbol;Acc:MGI:106334]
ENSMUSG00000051627	239.32	1.16559	0.100597	11.5868	4.80945e-31	2.38118e-28	HIST1H1E	histone cluster 1, H1e [Source:MGI Symbol;Acc:MGI:1931527]
ENSMUSG00000096010	68.5589	2.21966	0.192258	11.5452	7.80715e-31	3.76625e-28	HIST4H4	histone cluster 4, H4 [Source:MGI Symbol;Acc:MGI:2448443]
ENSMUSG00000060131	21.379	2.20476	0.192215	11.4703	1.86017e-30	8.74932e-28	ATP8B4	ATPase, class I, type 8B, member 4 [Source:MGI Symbol;Acc:MGI:1859664]
ENSMUSG00000002204	61.869	2.16906	0.189333	11.4563	2.18604e-30	1.00312e-27	NAPSA	napsin A aspartic peptidase [Source:MGI Symbol;Acc:MGI:109365]
ENSMUSG00000026303	1485.58	-0.705439	0.0617197	-11.4297	2.97076e-30	1.33076e-27	MLPH	melanophilin [Source:MGI Symbol;Acc:MGI:2176380]
ENSMUSG00000041754	24.9471	2.18819	0.192516	11.3663	6.1555e-30	2.69324e-27	TREM3	triggering receptor expressed on myeloid cells 3 [Source:MGI Symbol;Acc:MGI:1930003]
ENSMUSG00000026051	26.5245	2.18991	0.193528	11.3158	1.09658e-29	4.68887e-27	1500015O10RIK	RIKEN cDNA 1500015O10 gene [Source:MGI Symbol;Acc:MGI:1926146]
ENSMUSG00000051652	6427.39	-0.518439	0.0461685	-11.2293	2.92793e-29	1.22413e-26	LRRC3	leucine rich repeat containing 3 [Source:MGI Symbol;Acc:MGI:2447899]
ENSMUSG00000029373	176.495	1.89723	0.169394	11.2001	4.07413e-29	1.66632e-26	PF4	platelet factor 4 [Source:MGI Symbol;Acc:MGI:1888711]
ENSMUSG00000036181	567.284	1.40861	0.126145	11.1666	5.93874e-29	2.37726e-26	HIST1H1C	histone cluster 1, H1c [Source:MGI Symbol;Acc:MGI:1931526]
ENSMUSG00000091993	50.7207	1.89261	0.170208	11.1194	1.00954e-28	3.95697e-26	B930036N10RIK	RIKEN cDNA B930036N10 gene [Source:MGI Symbol;Acc:MGI:3702496]
ENSMUSG00000089827	53.4786	2.10501	0.189439	11.1118	1.09926e-28	4.2207e-26	1700023H06RIK	RIKEN cDNA 1700023H06 gene [Source:MGI Symbol;Acc:MGI:1916692]
ENSMUSG00000064023	916.434	-0.784126	0.0707967	-11.0757	1.6451e-28	6.19017e-26	KLK8	kallikrein related-peptidase 8 [Source:MGI Symbol;Acc:MGI:1343327]
ENSMUSG00000058385	71.2623	1.71866	0.155517	11.0513	2.1615e-28	7.97383e-26	HIST1H2BG	histone cluster 1, H2bg [Source:MGI Symbol;Acc:MGI:2448386]
ENSMUSG00000024053	82.3189	2.05724	0.186729	11.0172	3.15553e-28	1.14169e-25	EMILIN2	elastin microfibril interfacer 2 [Source:MGI Symbol;Acc:MGI:2389136]
ENSMUSG00000030577	404.146	-1.25014	0.114343	-10.9333	7.99243e-28	2.83716e-25	CD22	CD22 antigen [Source:MGI Symbol;Acc:MGI:88322]
ENSMUSG00000045502	309.314	-1.36465	0.126612	-10.7782	4.36242e-27	1.5199e-24	HCAR2	hydroxycarboxylic acid receptor 2 [Source:MGI Symbol;Acc:MGI:1933383]
ENSMUSG00000002058	20.7058	2.07196	0.193115	10.7292	7.42577e-27	2.54015e-24	UNC119	unc-119 lipid binding chaperone [Source:MGI Symbol;Acc:MGI:1328357]
ENSMUSG00000002885	106.471	2.06567	0.193576	10.6711	1.38993e-26	4.66967e-24	ADGRE5	adhesion G protein-coupled receptor E5 [Source:MGI Symbol;Acc:MGI:1347095]
ENSMUSG00000020423	4530.05	0.94791	0.0895568	10.5845	3.5183e-26	1.16128e-23	BTG2	B cell translocation gene 2, anti-proliferative [Source:MGI Symbol;Acc:MGI:108384]
ENSMUSG00000093577	107.366	1.69234	0.160406	10.5503	5.06338e-26	1.64245e-23	GM20632	predicted gene 20632 [Source:MGI Symbol;Acc:MGI:5313079]
ENSMUSG00000022505	146.712	-1.8073	0.172485	-10.478	1.09043e-25	3.47718e-23	EMP2	epithelial membrane protein 2 [Source:MGI Symbol;Acc:MGI:1098726]
ENSMUSG00000064220	356.189	1.84695	0.176396	10.4705	1.18037e-25	3.70124e-23	HIST2H2AA1	histone cluster 2, H2aa1 [Source:MGI Symbol;Acc:MGI:96097]
ENSMUSG00000026712	549.569	1.43356	0.137112	10.4554	1.38484e-25	4.27121e-23	MRC1	mannose receptor, C type 1 [Source:MGI Symbol;Acc:MGI:97142]
ENSMUSG00000053101	24.6165	1.95623	0.187682	10.4231	1.94541e-25	5.90339e-23	GPR141	G protein-coupled receptor 141 [Source:MGI Symbol;Acc:MGI:2672983]
ENSMUSG00000069792	83.4595	1.77906	0.172519	10.3123	6.20284e-25	1.85239e-22	WFDC17	WAP four-disulfide core domain 17 [Source:MGI Symbol;Acc:MGI:3649773]
ENSMUSG00000065251	78.7103	1.99325	0.193453	10.3035	6.79325e-25	1.997e-22	GM23971	predicted gene, 23971 [Source:MGI Symbol;Acc:MGI:5453748]
ENSMUSG00000040950	113.162	1.78168	0.173694	10.2576	1.09397e-24	3.16645e-22	MGL2	macrophage galactose N-acetyl-galactosamine specific lectin 2 [Source:MGI Symbol;Acc:MGI:2385729]
ENSMUSG00000023034	103.584	1.76301	0.172273	10.2338	1.39895e-24	3.98785e-22	NR4A1	nuclear receptor subfamily 4, group A, member 1 [Source:MGI Symbol;Acc:MGI:1352454]
ENSMUSG00000060678	46.9129	1.74503	0.171116	10.1979	2.02561e-24	5.68804e-22	HIST1H4C	histone cluster 1, H4c [Source:MGI Symbol;Acc:MGI:2448421]
ENSMUSG00000048534	15.0928	1.90906	0.188127	10.1477	3.39228e-24	9.38565e-22	JAML	junction adhesion molecule like [Source:MGI Symbol;Acc:MGI:2685484]
ENSMUSG00000066682	21.4128	1.95767	0.193766	10.1033	5.34289e-24	1.45683e-21	PILRB2	paired immunoglobin-like type 2 receptor beta 2 [Source:MGI Symbol;Acc:MGI:2450535]
ENSMUSG00000060591	128.612	1.76205	0.174591	10.0924	5.96898e-24	1.60429e-21	IFITM2	interferon induced transmembrane protein 2 [Source:MGI Symbol;Acc:MGI:1933382]
ENSMUSG00000056708	2506.33	0.781709	0.0775152	10.0846	6.46325e-24	1.71267e-21	IER5	immediate early response 5 [Source:MGI Symbol;Acc:MGI:1337072]
ENSMUSG00000022150	611.772	1.18693	0.118038	10.0555	8.691e-24	2.27101e-21	DAB2	disabled 2, mitogen-responsive phosphoprotein [Source:MGI Symbol;Acc:MGI:109175]
ENSMUSG00000022122	44.7456	1.81416	0.180581	10.0463	9.54286e-24	2.45944e-21	EDNRB	endothelin receptor type B [Source:MGI Symbol;Acc:MGI:102720]
ENSMUSG00000040435	574.108	1.09082	0.108694	10.0357	1.06168e-23	2.69925e-21	PPP1R15A	protein phosphatase 1, regulatory (inhibitor) subunit 15A [Source:MGI Symbol;Acc:MGI:1927072]
ENSMUSG00000026938	16.3435	1.93312	0.193341	9.99849	1.54731e-23	3.88147e-21	FCNA	ficolin A [Source:MGI Symbol;Acc:MGI:1340905]
ENSMUSG00000072596	40.8943	1.81447	0.183279	9.90002	4.16174e-23	1.03025e-20	EAR2	eosinophil-associated, ribonuclease A family, member 2 [Source:MGI Symbol;Acc:MGI:108020]
ENSMUSG00000003418	524.763	-1.36763	0.140584	-9.72819	2.28614e-22	5.58591e-20	ST8SIA6	ST8 alpha-N-acetyl-neuraminide alpha-2,8-sialyltransferase 6 [Source:MGI Symbol;Acc:MGI:2386797]
ENSMUSG00000001281	53.599	1.85883	0.191562	9.7035	2.91322e-22	7.02683e-20	ITGB7	integrin beta 7 [Source:MGI Symbol;Acc:MGI:96616]
ENSMUSG00000045087	18.4713	1.80577	0.186511	9.68187	3.60086e-22	8.57551e-20	S1PR5	sphingosine-1-phosphate receptor 5 [Source:MGI Symbol;Acc:MGI:2150641]
ENSMUSG00000060034	41.8472	1.48726	0.15437	9.63434	5.72567e-22	1.34653e-19	CTF2	cardiotrophin 2 [Source:MGI Symbol;Acc:MGI:2684607]
ENSMUSG00000031497	257.912	-1.03017	0.106981	-9.62946	6.00419e-22	1.3946e-19	TNFSF13B	tumor necrosis factor (ligand) superfamily, member 13b [Source:MGI Symbol;Acc:MGI:1344376]
ENSMUSG00000043794	58.0104	1.48563	0.154787	9.59791	8.15799e-22	1.87176e-19	D830025C05RIK	RIKEN cDNA D830025C05 gene [Source:MGI Symbol;Acc:MGI:3698180]
ENSMUSG00000020811	382.028	-1.04861	0.110531	-9.48698	2.37822e-21	5.39081e-19	WSCD1	WSC domain containing 1 [Source:MGI Symbol;Acc:MGI:2448493]
ENSMUSG00000047238	100.16	-1.6466	0.174105	-9.45751	3.15364e-21	7.06341e-19	MAGEH1	melanoma antigen, family H, 1 [Source:MGI Symbol;Acc:MGI:1922875]
ENSMUSG00000074677	32.05	1.80593	0.191413	9.43473	3.91996e-21	8.6765e-19	SIRPB1C	signal-regulatory protein beta 1C [Source:MGI Symbol;Acc:MGI:3807521]
ENSMUSG00000016559	12375.9	0.687651	0.0729682	9.42398	4.34317e-21	9.39222e-19	H3F3B	H3 histone, family 3B [Source:MGI Symbol;Acc:MGI:1101768]
ENSMUSG00000042265	12.951	1.74906	0.185586	9.42454	4.31996e-21	9.39222e-19	TREM1	triggering receptor expressed on myeloid cells 1 [Source:MGI Symbol;Acc:MGI:1930005]
ENSMUSG00000030757	82.963	-1.68007	0.178545	-9.40977	4.97231e-21	1.06306e-18	ZKSCAN2	zinc finger with KRAB and SCAN domains 2 [Source:MGI Symbol;Acc:MGI:2444060]
ENSMUSG00000031210	1509.91	1.15915	0.123445	9.39003	5.99852e-21	1.26805e-18	GPR165	G protein-coupled receptor 165 [Source:MGI Symbol;Acc:MGI:1923456]
ENSMUSG00000026357	26.5305	1.78304	0.191246	9.3233	1.12778e-20	2.35756e-18	RGS18	regulator of G-protein signaling 18 [Source:MGI Symbol;Acc:MGI:1927498]
ENSMUSG00000002992	25.8786	1.78972	0.19206	9.31857	1.17922e-20	2.43801e-18	APOC2	apolipoprotein C-II [Source:MGI Symbol;Acc:MGI:88054]
ENSMUSG00000036169	9.91177	1.72669	0.185523	9.30717	1.31281e-20	2.65584e-18	SOSTDC1	sclerostin domain containing 1 [Source:MGI Symbol;Acc:MGI:1913292]
ENSMUSG00000039109	454.426	1.68036	0.18053	9.30792	1.30359e-20	2.65584e-18	F13A1	coagulation factor XIII, A1 subunit [Source:MGI Symbol;Acc:MGI:1921395]
ENSMUSG00000052565	26.7825	1.79055	0.193735	9.24222	2.41427e-20	4.83214e-18	HIST1H1D	histone cluster 1, H1d [Source:MGI Symbol;Acc:MGI:107502]
ENSMUSG00000053063	87.6882	1.54893	0.168001	9.21975	2.97796e-20	5.89761e-18	CLEC12A	C-type lectin domain family 12, member a [Source:MGI Symbol;Acc:MGI:3040968]
ENSMUSG00000027221	774.431	-1.04797	0.113825	-9.20683	3.35907e-20	6.58307e-18	CHST1	carbohydrate (keratan sulfate Gal-6) sulfotransferase 1 [Source:MGI Symbol;Acc:MGI:1924219]
ENSMUSG00000037032	195.635	-0.952893	0.103543	-9.20287	3.48501e-20	6.75949e-18	APBB1	amyloid beta (A4) precursor protein-binding, family B, member 1 [Source:MGI Symbol;Acc:MGI:107765]
ENSMUSG00000036533	363.191	-0.769362	0.0838846	-9.17167	4.65754e-20	8.94152e-18	CDC42EP3	CDC42 effector protein (Rho GTPase binding) 3 [Source:MGI Symbol;Acc:MGI:2384718]
ENSMUSG00000100632	62.9612	1.26956	0.138674	9.15499	5.43645e-20	1.03315e-17	9430060I03RIK	RIKEN cDNA 9430060I03 gene [Source:MGI Symbol;Acc:MGI:3702484]
ENSMUSG00000032231	142.37	1.75305	0.191983	9.13128	6.7697e-20	1.27365e-17	ANXA2	annexin A2 [Source:MGI Symbol;Acc:MGI:88246]
ENSMUSG00000031722	95.5769	1.67599	0.183623	9.12735	7.01959e-20	1.30759e-17	HP	haptoglobin [Source:MGI Symbol;Acc:MGI:96211]
ENSMUSG00000027907	145.442	1.76341	0.193279	9.12368	7.26168e-20	1.33942e-17	S100A11	S100 calcium binding protein A11 [Source:MGI Symbol;Acc:MGI:1338798]
ENSMUSG00000022756	75.7114	-1.3356	0.146798	-9.09821	9.18305e-20	1.67738e-17	SLC7A4	solute carrier family 7 (cationic amino acid transporter, y+ system), member 4 [Source:MGI Symbol;Acc:MGI:2146512]
ENSMUSG00000001588	15.6839	1.67892	0.184557	9.09704	9.28268e-20	1.67927e-17	ACAP1	ArfGAP with coiled-coil, ankyrin repeat and PH domains 1 [Source:MGI Symbol;Acc:MGI:2388270]
ENSMUSG00000078763	30.9712	1.71593	0.190101	9.02641	1.77396e-19	3.17861e-17	SLFN1	schlafen 1 [Source:MGI Symbol;Acc:MGI:1313259]
ENSMUSG00000008540	60.6459	1.69655	0.189226	8.96574	3.08215e-19	5.47052e-17	MGST1	microsomal glutathione S-transferase 1 [Source:MGI Symbol;Acc:MGI:1913850]
ENSMUSG00000015843	97.3013	-1.55636	0.173777	-8.95607	3.36465e-19	5.91613e-17	RXRG	retinoid X receptor gamma [Source:MGI Symbol;Acc:MGI:98216]
ENSMUSG00000039323	22.8364	1.71724	0.191865	8.95024	3.54708e-19	6.17915e-17	IGFBP2	insulin-like growth factor binding protein 2 [Source:MGI Symbol;Acc:MGI:96437]
ENSMUSG00000044447	11.5513	1.66599	0.186394	8.93802	3.96208e-19	6.83877e-17	DOCK5	dedicator of cytokinesis 5 [Source:MGI Symbol;Acc:MGI:2652871]
ENSMUSG00000068220	60.9743	1.42389	0.159576	8.92301	4.53792e-19	7.76149e-17	LGALS1	lectin, galactose binding, soluble 1 [Source:MGI Symbol;Acc:MGI:96777]
ENSMUSG00000073409	318.938	-1.01733	0.114321	-8.8989	5.64032e-19	9.56008e-17	H2-Q6	histocompatibility 2, Q region locus 6 [Source:MGI Symbol;Acc:MGI:95935]
ENSMUSG00000100210	11.4934	1.6784	0.189022	8.8794	6.72197e-19	1.12917e-16	HIST1H3F	histone cluster 1, H3f [Source:MGI Symbol;Acc:MGI:2448329]
ENSMUSG00000019122	2379.18	0.879676	0.0991145	8.87535	6.97128e-19	1.16069e-16	CCL9	chemokine (C-C motif) ligand 9 [Source:MGI Symbol;Acc:MGI:104533]
ENSMUSG00000009214	400.029	-0.965855	0.109196	-8.84515	9.14014e-19	1.50844e-16	TMEM8C	transmembrane protein 8C [Source:MGI Symbol;Acc:MGI:1913389]
ENSMUSG00000060402	533.923	-0.890452	0.100826	-8.83157	1.03221e-18	1.68869e-16	CHST8	carbohydrate (N-acetylgalactosamine 4-0) sulfotransferase 8 [Source:MGI Symbol;Acc:MGI:1916197]
ENSMUSG00000042734	231.353	-0.790595	0.0895466	-8.82886	1.05744e-18	1.70394e-16	TTC9	tetratricopeptide repeat domain 9 [Source:MGI Symbol;Acc:MGI:1916730]
ENSMUSG00000051457	12.6934	1.68215	0.190533	8.82863	1.05964e-18	1.70394e-16	SPN	sialophorin [Source:MGI Symbol;Acc:MGI:98384]
ENSMUSG00000046908	26.1019	1.70607	0.193849	8.80105	1.3554e-18	2.16105e-16	LTB4R1	leukotriene B4 receptor 1 [Source:MGI Symbol;Acc:MGI:1309472]
ENSMUSG00000069515	14.5272	1.6874	0.191961	8.79032	1.49141e-18	2.35793e-16	LYZ1	lysozyme 1 [Source:MGI Symbol;Acc:MGI:96902]
ENSMUSG00000023913	139.097	1.48225	0.16894	8.77386	1.72648e-18	2.70683e-16	PLA2G7	phospholipase A2, group VII (platelet-activating factor acetylhydrolase, plasma) [Source:MGI Symbol;Acc:MGI:1351327]
ENSMUSG00000052397	97.2892	1.25829	0.143847	8.74742	2.1828e-18	3.39398e-16	EZR	ezrin [Source:MGI Symbol;Acc:MGI:98931]
ENSMUSG00000029254	25.3915	1.69501	0.194026	8.736	2.41506e-18	3.72434e-16	STAP1	signal transducing adaptor family member 1 [Source:MGI Symbol;Acc:MGI:1926193]
ENSMUSG00000020083	21.6457	-1.60784	0.184256	-8.72614	2.63523e-18	4.03084e-16	2010107G23RIK	RIKEN cDNA 2010107G23 gene [Source:MGI Symbol;Acc:MGI:1917144]
ENSMUSG00000025854	367.406	-0.939327	0.108756	-8.63701	5.77039e-18	8.75517e-16	FAM20C	family with sequence similarity 20, member C [Source:MGI Symbol;Acc:MGI:2136853]
ENSMUSG00000078122	44.973	1.63373	0.189831	8.60621	7.55137e-18	1.13657e-15	F630028O10RIK	RIKEN cDNA F630028O10 gene [Source:MGI Symbol;Acc:MGI:3641813]
ENSMUSG00000037992	15.421	1.66129	0.193741	8.57482	9.9244e-18	1.48189e-15	RARA	retinoic acid receptor, alpha [Source:MGI Symbol;Acc:MGI:97856]
ENSMUSG00000004612	14.1861	1.52133	0.177487	8.57151	1.02141e-17	1.51313e-15	NKG7	natural killer cell group 7 sequence [Source:MGI Symbol;Acc:MGI:1931250]
ENSMUSG00000033467	576.567	-0.938857	0.109736	-8.55562	1.17238e-17	1.72322e-15	CRLF2	cytokine receptor-like factor 2 [Source:MGI Symbol;Acc:MGI:1889506]
ENSMUSG00000022425	682.585	1.58616	0.186256	8.51603	1.65112e-17	2.40808e-15	ENPP2	ectonucleotide pyrophosphatase/phosphodiesterase 2 [Source:MGI Symbol;Acc:MGI:1321390]
ENSMUSG00000074417	15.9663	1.58547	0.187428	8.45913	2.69382e-17	3.89858e-15	GM14548	predicted gene 14548 [Source:MGI Symbol;Acc:MGI:3709645]
ENSMUSG00000061482	101.662	1.10916	0.131239	8.45145	2.87703e-17	4.13194e-15	HIST1H4D	histone cluster 1, H4d [Source:MGI Symbol;Acc:MGI:2448423]
ENSMUSG00000017754	104.898	1.25753	0.148986	8.44056	3.1583e-17	4.50153e-15	PLTP	phospholipid transfer protein [Source:MGI Symbol;Acc:MGI:103151]
ENSMUSG00000062545	1400.88	-0.749544	0.0888471	-8.43633	3.27457e-17	4.63216e-15	TLR12	toll-like receptor 12 [Source:MGI Symbol;Acc:MGI:3045221]
ENSMUSG00000025150	90.2385	1.4429	0.171273	8.42456	3.62097e-17	5.08395e-15	CBR2	carbonyl reductase 2 [Source:MGI Symbol;Acc:MGI:107200]
ENSMUSG00000068036	148.364	-1.34484	0.159814	-8.41506	3.92692e-17	5.47268e-15	AFDN	afadin, adherens junction formation factor [Source:MGI Symbol;Acc:MGI:1314653]
ENSMUSG00000031391	19.3625	1.62778	0.193626	8.4068	4.21364e-17	5.82907e-15	L1CAM	L1 cell adhesion molecule [Source:MGI Symbol;Acc:MGI:96721]
ENSMUSG00000069265	5.08387	1.57726	0.187682	8.4039	4.31893e-17	5.93112e-15	HIST1H3A	histone cluster 1, H3a [Source:MGI Symbol;Acc:MGI:2668828]
ENSMUSG00000015340	583.679	1.37227	0.164294	8.35256	6.67976e-17	9.10674e-15	CYBB	cytochrome b-245, beta polypeptide [Source:MGI Symbol;Acc:MGI:88574]
ENSMUSG00000030427	12.8329	1.49403	0.179384	8.32866	8.17637e-17	1.10669e-14	LILRA6	leukocyte immunoglobulin-like receptor, subfamily A (with TM domain), member 6 [Source:MGI Symbol;Acc:MGI:1195969]
ENSMUSG00000033721	20.6163	1.59835	0.192137	8.31879	8.88662e-17	1.19423e-14	VAV3	vav 3 oncogene [Source:MGI Symbol;Acc:MGI:1888518]
ENSMUSG00000032946	16.0104	1.59984	0.19288	8.29446	1.09076e-16	1.45543e-14	RASGRP2	RAS, guanyl releasing protein 2 [Source:MGI Symbol;Acc:MGI:1333849]
ENSMUSG00000009687	252.603	1.2121	0.146173	8.29223	1.11142e-16	1.47255e-14	FXYD5	FXYD domain-containing ion transport regulator 5 [Source:MGI Symbol;Acc:MGI:1201785]
ENSMUSG00000036103	35.9975	1.5956	0.193281	8.25533	1.51478e-16	1.99294e-14	COLEC12	collectin sub-family member 12 [Source:MGI Symbol;Acc:MGI:2152907]
ENSMUSG00000061808	930.434	1.51778	0.184365	8.23244	1.83444e-16	2.39674e-14	TTR	transthyretin [Source:MGI Symbol;Acc:MGI:98865]
ENSMUSG00000079436	21.1697	1.59217	0.193921	8.2104	2.20445e-16	2.86031e-14	KCNJ13	potassium inwardly-rectifying channel, subfamily J, member 13 [Source:MGI Symbol;Acc:MGI:3781032]
ENSMUSG00000050335	229.962	1.43736	0.178088	8.07104	6.97001e-16	8.98177e-14	LGALS3	lectin, galactose binding, soluble 3 [Source:MGI Symbol;Acc:MGI:96778]
ENSMUSG00000018339	40.1457	1.36924	0.169749	8.06626	7.24815e-16	9.27665e-14	GPX3	glutathione peroxidase 3 [Source:MGI Symbol;Acc:MGI:105102]
ENSMUSG00000031146	27.2606	1.52509	0.189449	8.05013	8.27077e-16	1.05139e-13	PLP2	proteolipid protein 2 [Source:MGI Symbol;Acc:MGI:1298382]
ENSMUSG00000020681	50.6723	1.4016	0.175277	7.99651	1.28e-15	1.61624e-13	ACE	angiotensin I converting enzyme (peptidyl-dipeptidase A) 1 [Source:MGI Symbol;Acc:MGI:87874]
ENSMUSG00000027009	73.8954	1.45603	0.182135	7.99421	1.30408e-15	1.63567e-13	ITGA4	integrin alpha 4 [Source:MGI Symbol;Acc:MGI:96603]
ENSMUSG00000064702	49.8551	1.52495	0.191586	7.95964	1.72535e-15	2.12161e-13	GM24950	predicted gene, 24950 [Source:MGI Symbol;Acc:MGI:5454727]
ENSMUSG00000065767	49.8551	1.52495	0.191586	7.95964	1.72535e-15	2.12161e-13	GM23849	predicted gene, 23849 [Source:MGI Symbol;Acc:MGI:5453626]
ENSMUSG00000065944	49.8551	1.52495	0.191586	7.95964	1.72535e-15	2.12161e-13	RNU2-10	U2 small nuclear RNA 10 [Source:MGI Symbol;Acc:MGI:97976]
ENSMUSG00000026358	604.428	1.19648	0.15081	7.93371	2.1269e-15	2.59841e-13	RGS1	regulator of G-protein signaling 1 [Source:MGI Symbol;Acc:MGI:1354694]
ENSMUSG00000104351	24.4729	1.53257	0.193896	7.90408	2.69922e-15	3.27633e-13	GM37125	predicted gene, 37125 [Source:MGI Symbol;Acc:MGI:5610353]
ENSMUSG00000003032	21.9677	1.53034	0.19368	7.90136	2.75871e-15	3.32707e-13	KLF4	Kruppel-like factor 4 (gut) [Source:MGI Symbol;Acc:MGI:1342287]
ENSMUSG00000069272	43.7586	1.34272	0.17004	7.8965	2.86833e-15	3.43725e-13	HIST1H2AE	histone cluster 1, H2ae [Source:MGI Symbol;Acc:MGI:2448290]
ENSMUSG00000080058	163.107	0.988719	0.125702	7.86558	3.67386e-15	4.37468e-13	GM11175	predicted gene 11175 [Source:MGI Symbol;Acc:MGI:3809055]
ENSMUSG00000069833	71.9019	1.51062	0.192877	7.83203	4.80059e-15	5.68039e-13	AHNAK	AHNAK nucleoprotein (desmoyokin) [Source:MGI Symbol;Acc:MGI:1316648]
ENSMUSG00000027368	33.8808	1.40702	0.180431	7.79807	6.28633e-15	7.39194e-13	DUSP2	dual specificity phosphatase 2 [Source:MGI Symbol;Acc:MGI:101911]
ENSMUSG00000031736	13.6338	1.49114	0.191887	7.77095	7.78993e-15	9.10309e-13	CRNDE	colorectal neoplasia differentially expressed (non-protein coding) [Source:MGI Symbol;Acc:MGI:1918546]
ENSMUSG00000037185	11.3796	1.3997	0.180561	7.75195	9.04906e-15	1.05092e-12	KRT80	keratin 80 [Source:MGI Symbol;Acc:MGI:1921377]
ENSMUSG00000089797	131.936	-0.895493	0.116043	-7.71693	1.1916e-14	1.37539e-12	GM16118	predicted gene 16118 [Source:MGI Symbol;Acc:MGI:3801926]
ENSMUSG00000008845	118.818	1.39924	0.182033	7.68672	1.50956e-14	1.73176e-12	CD163	CD163 antigen [Source:MGI Symbol;Acc:MGI:2135946]
ENSMUSG00000019970	11015.6	0.685403	0.0893889	7.66766	1.75165e-14	1.9973e-12	SGK1	serum/glucocorticoid regulated kinase 1 [Source:MGI Symbol;Acc:MGI:1340062]
ENSMUSG00000030830	77.6723	1.45686	0.190292	7.65591	1.91941e-14	2.17541e-12	ITGAL	integrin alpha L [Source:MGI Symbol;Acc:MGI:96606]
ENSMUSG00000051682	40.1094	1.43239	0.187174	7.65273	1.96753e-14	2.21659e-12	TREML4	triggering receptor expressed on myeloid cells-like 4 [Source:MGI Symbol;Acc:MGI:1923239]
ENSMUSG00000048126	517.005	-1.29849	0.169837	-7.64551	2.08126e-14	2.33076e-12	COL6A3	collagen, type VI, alpha 3 [Source:MGI Symbol;Acc:MGI:88461]
ENSMUSG00000005087	95.4867	1.37747	0.180236	7.64261	2.1287e-14	2.36978e-12	CD44	CD44 antigen [Source:MGI Symbol;Acc:MGI:88338]
ENSMUSG00000040616	21.8192	1.41993	0.186368	7.61897	2.55712e-14	2.82998e-12	TMEM51	transmembrane protein 51 [Source:MGI Symbol;Acc:MGI:2384874]
ENSMUSG00000024529	60.591	-1.34921	0.17712	-7.61747	2.58699e-14	2.84629e-12	LOX	lysyl oxidase [Source:MGI Symbol;Acc:MGI:96817]
ENSMUSG00000042524	379.336	-0.845448	0.111501	-7.58244	3.39114e-14	3.70936e-12	SUN2	Sad1 and UNC84 domain containing 2 [Source:MGI Symbol;Acc:MGI:2443011]
ENSMUSG00000031494	112.303	1.44658	0.191394	7.55815	4.08836e-14	4.44616e-12	CD209A	CD209a antigen [Source:MGI Symbol;Acc:MGI:2157942]
ENSMUSG00000024672	148.007	1.24972	0.165798	7.53758	4.78759e-14	5.17665e-12	MS4A7	membrane-spanning 4-domains, subfamily A, member 7 [Source:MGI Symbol;Acc:MGI:1918846]
ENSMUSG00000078780	7.55441	1.29183	0.171488	7.53307	4.95594e-14	5.32806e-12	GM5150	predicted gene 5150 [Source:MGI Symbol;Acc:MGI:3779469]
ENSMUSG00000030413	48.5589	1.30526	0.173542	7.52128	5.4241e-14	5.79824e-12	PGLYRP1	peptidoglycan recognition protein 1 [Source:MGI Symbol;Acc:MGI:1345092]
ENSMUSG00000026180	44.3212	1.32857	0.176832	7.51316	5.7716e-14	6.13485e-12	CXCR2	chemokine (C-X-C motif) receptor 2 [Source:MGI Symbol;Acc:MGI:105303]
ENSMUSG00000024044	469.385	-0.80058	0.106863	-7.49165	6.80117e-14	7.15837e-12	EPB41L3	erythrocyte membrane protein band 4.1 like 3 [Source:MGI Symbol;Acc:MGI:103008]
ENSMUSG00000104187	22.3343	1.44946	0.193481	7.49147	6.81061e-14	7.15837e-12	GM37820	predicted gene, 37820 [Source:MGI Symbol;Acc:MGI:5611048]
ENSMUSG00000065176	5.21325	1.3374	0.178774	7.48095	7.37856e-14	7.71223e-12	RNU12	RNA U12, small nuclear [Source:MGI Symbol;Acc:MGI:1336893]
ENSMUSG00000099583	11.8686	1.4478	0.193553	7.48012	7.42576e-14	7.71868e-12	HIST1H3D	histone cluster 1, H3d [Source:MGI Symbol;Acc:MGI:2448322]
ENSMUSG00000069516	14546.6	0.979918	0.131388	7.45822	8.77008e-14	9.01641e-12	LYZ2	lysozyme 2 [Source:MGI Symbol;Acc:MGI:96897]
ENSMUSG00000074807	100.385	0.788217	0.105681	7.45843	8.75577e-14	9.01641e-12	GM10762	predicted gene 10762 [Source:MGI Symbol;Acc:MGI:3704209]
ENSMUSG00000045968	86.1944	1.08569	0.145606	7.4563	8.89833e-14	9.09854e-12	TEDDM2	transmembrane epididymal family member 2 [Source:MGI Symbol;Acc:MGI:1923273]
ENSMUSG00000006219	345.809	-0.719972	0.0970421	-7.41917	1.1786e-13	1.1986e-11	FBLIM1	filamin binding LIM protein 1 [Source:MGI Symbol;Acc:MGI:1921452]
ENSMUSG00000066684	23.6356	1.43661	0.193962	7.40664	1.29542e-13	1.31033e-11	PILRB1	paired immunoglobin-like type 2 receptor beta 1 [Source:MGI Symbol;Acc:MGI:2450532]
ENSMUSG00000026728	78.7731	1.29563	0.174977	7.40456	1.31586e-13	1.32389e-11	VIM	vimentin [Source:MGI Symbol;Acc:MGI:98932]
ENSMUSG00000028927	1552.59	-0.523651	0.0708288	-7.3932	1.43336e-13	1.43443e-11	PADI2	peptidyl arginine deiminase, type II [Source:MGI Symbol;Acc:MGI:1338892]
ENSMUSG00000047139	28.16	1.25951	0.170844	7.37228	1.67729e-13	1.66966e-11	CD24A	CD24a antigen [Source:MGI Symbol;Acc:MGI:88323]
ENSMUSG00000058794	35.2331	1.28779	0.175628	7.3325	2.25903e-13	2.23691e-11	NFE2	nuclear factor, erythroid derived 2 [Source:MGI Symbol;Acc:MGI:97308]
ENSMUSG00000095788	20.9098	1.34534	0.183608	7.32723	2.34958e-13	2.3144e-11	SIRPB1A	signal-regulatory protein beta 1A [Source:MGI Symbol;Acc:MGI:2444824]
ENSMUSG00000029156	788.77	-0.484136	0.0660833	-7.32615	2.36866e-13	2.32104e-11	SGCB	sarcoglycan, beta (dystrophin-associated glycoprotein) [Source:MGI Symbol;Acc:MGI:1346523]
ENSMUSG00000028551	75.2939	0.900215	0.123096	7.3131	2.61046e-13	2.54472e-11	CDKN2C	cyclin-dependent kinase inhibitor 2C (p18, inhibits CDK4) [Source:MGI Symbol;Acc:MGI:105388]
ENSMUSG00000028480	30.157	1.3961	0.190942	7.31162	2.63939e-13	2.55967e-11	GLIPR2	GLI pathogenesis-related 2 [Source:MGI Symbol;Acc:MGI:1917770]
ENSMUSG00000022186	2936.17	-0.266775	0.0365423	-7.30042	2.86868e-13	2.76776e-11	OXCT1	3-oxoacid CoA transferase 1 [Source:MGI Symbol;Acc:MGI:1914291]
ENSMUSG00000033350	195.783	-1.03504	0.141851	-7.29665	2.95024e-13	2.83193e-11	CHST2	carbohydrate sulfotransferase 2 [Source:MGI Symbol;Acc:MGI:1891160]
ENSMUSG00000031825	8.47464	1.25985	0.172859	7.28831	3.13861e-13	2.99135e-11	CRISPLD2	cysteine-rich secretory protein LCCL domain containing 2 [Source:MGI Symbol;Acc:MGI:1926142]
ENSMUSG00000085762	13.0785	1.40738	0.193112	7.2879	3.14812e-13	2.99135e-11	LRRC75AOS2	leucine rich repeat containing 75A, opposite strand 2 [Source:MGI Symbol;Acc:MGI:1914079]
ENSMUSG00000078783	8.18359	1.26085	0.173211	7.27929	3.35573e-13	3.1726e-11	GM9733	predicted gene 9733 [Source:MGI Symbol;Acc:MGI:3780136]
ENSMUSG00000035273	21.4747	1.41215	0.194018	7.27845	3.3767e-13	3.17646e-11	HPSE	heparanase [Source:MGI Symbol;Acc:MGI:1343124]
ENSMUSG00000021069	233.864	1.10139	0.151436	7.27296	3.51692e-13	3.29191e-11	PYGL	liver glycogen phosphorylase [Source:MGI Symbol;Acc:MGI:97829]
ENSMUSG00000060981	23.845	1.34835	0.185422	7.27181	3.54709e-13	3.30371e-11	HIST1H4H	histone cluster 1, H4h [Source:MGI Symbol;Acc:MGI:2448427]
ENSMUSG00000022887	72.5646	-1.0237	0.140811	-7.27006	3.5934e-13	3.33036e-11	MASP1	mannan-binding lectin serine peptidase 1 [Source:MGI Symbol;Acc:MGI:88492]
ENSMUSG00000003545	4.54243	1.28207	0.177008	7.24305	4.38708e-13	4.04601e-11	FOSB	FBJ osteosarcoma oncogene B [Source:MGI Symbol;Acc:MGI:95575]
ENSMUSG00000024659	228.024	1.24792	0.172919	7.21681	5.32195e-13	4.88425e-11	ANXA1	annexin A1 [Source:MGI Symbol;Acc:MGI:96819]
ENSMUSG00000026656	5685.63	-0.402708	0.0558759	-7.20718	5.71234e-13	5.21708e-11	FCGR2B	Fc receptor, IgG, low affinity IIb [Source:MGI Symbol;Acc:MGI:95499]
ENSMUSG00000038418	364.913	1.35857	0.188801	7.19574	6.21212e-13	5.64613e-11	EGR1	early growth response 1 [Source:MGI Symbol;Acc:MGI:95295]
ENSMUSG00000097855	23.6692	1.27151	0.17692	7.18692	6.62675e-13	5.99402e-11	A930007I19RIK	RIKEN cDNA A930007I19 gene [Source:MGI Symbol;Acc:MGI:1925029]
ENSMUSG00000045382	10.9607	1.39246	0.193808	7.18474	6.73348e-13	6.06142e-11	CXCR4	chemokine (C-X-C motif) receptor 4 [Source:MGI Symbol;Acc:MGI:109563]
ENSMUSG00000030731	128.455	-0.814842	0.113536	-7.17695	7.12821e-13	6.38619e-11	SYT3	synaptotagmin III [Source:MGI Symbol;Acc:MGI:99665]
ENSMUSG00000028654	406.969	0.811526	0.113115	7.17435	7.26496e-13	6.47787e-11	MYCL	v-myc avian myelocytomatosis viral oncogene lung carcinoma derived [Source:MGI Symbol;Acc:MGI:96799]
ENSMUSG00000032725	55.4747	1.25252	0.174638	7.17209	7.38599e-13	6.55472e-11	FOLR2	folate receptor 2 (fetal) [Source:MGI Symbol;Acc:MGI:95569]
ENSMUSG00000024772	71.748	1.27427	0.178329	7.14562	8.95909e-13	7.91344e-11	EHD1	EH-domain containing 1 [Source:MGI Symbol;Acc:MGI:1341878]
ENSMUSG00000024011	18.5863	1.33022	0.186318	7.13951	9.3667e-13	8.23481e-11	PI16	peptidase inhibitor 16 [Source:MGI Symbol;Acc:MGI:1921366]
ENSMUSG00000031786	7.87393	1.23388	0.172872	7.13753	9.50256e-13	8.3154e-11	DRC7	dynein regulatory complex subunit 7 [Source:MGI Symbol;Acc:MGI:2685616]
ENSMUSG00000101389	43.4778	1.31666	0.184646	7.13072	9.98421e-13	8.69643e-11	MS4A4A	membrane-spanning 4-domains, subfamily A, member 4A [Source:MGI Symbol;Acc:MGI:3643932]
ENSMUSG00000030235	9.95455	1.25678	0.176346	7.12683	1.02706e-12	8.90465e-11	SLCO1C1	solute carrier organic anion transporter family, member 1c1 [Source:MGI Symbol;Acc:MGI:1889679]
ENSMUSG00000073555	124.248	-1.03949	0.145883	-7.12552	1.03691e-12	8.94879e-11	GM4951	predicted gene 4951 [Source:MGI Symbol;Acc:MGI:3644953]
ENSMUSG00000014846	15.6926	1.37587	0.193492	7.11071	1.1545e-12	9.8731e-11	TPPP3	tubulin polymerization-promoting protein family member 3 [Source:MGI Symbol;Acc:MGI:1915221]
ENSMUSG00000094655	9.6578	1.34867	0.189655	7.11113	1.15093e-12	9.8731e-11	GM25360	predicted gene, 25360 [Source:MGI Symbol;Acc:MGI:5455137]
ENSMUSG00000098108	76.5379	-1.13126	0.159214	-7.10528	1.20079e-12	1.02225e-10	GM27008	predicted gene, 27008 [Source:MGI Symbol;Acc:MGI:5504123]
ENSMUSG00000020914	43.4415	1.36166	0.192375	7.07816	1.46076e-12	1.23796e-10	TOP2A	topoisomerase (DNA) II alpha [Source:MGI Symbol;Acc:MGI:98790]
ENSMUSG00000013974	46.521	1.30645	0.184772	7.07062	1.54246e-12	1.30134e-10	MCEMP1	mast cell expressed membrane protein 1 [Source:MGI Symbol;Acc:MGI:1916439]
ENSMUSG00000020642	13.1265	1.1994	0.170474	7.03566	1.98313e-12	1.66566e-10	RNF144A	ring finger protein 144A [Source:MGI Symbol;Acc:MGI:1344401]
ENSMUSG00000026904	10.1228	1.20071	0.170726	7.03296	2.02193e-12	1.68321e-10	SLC4A10	solute carrier family 4, sodium bicarbonate cotransporter-like, member 10 [Source:MGI Symbol;Acc:MGI:2150150]
ENSMUSG00000049037	54.7988	1.19024	0.169225	7.03347	2.01454e-12	1.68321e-10	CLEC4A1	C-type lectin domain family 4, member a1 [Source:MGI Symbol;Acc:MGI:3036291]
ENSMUSG00000056290	10.8889	1.31313	0.18733	7.0097	2.38828e-12	1.97943e-10	MS4A4B	membrane-spanning 4-domains, subfamily A, member 4B [Source:MGI Symbol;Acc:MGI:1913083]
ENSMUSG00000085786	6.37678	1.18195	0.168773	7.00319	2.50203e-12	2.06461e-10	GM15987	predicted gene 15987 [Source:MGI Symbol;Acc:MGI:3801849]
ENSMUSG00000028989	383.7	-0.705266	0.100956	-6.98588	2.83081e-12	2.32572e-10	ANGPTL7	angiopoietin-like 7 [Source:MGI Symbol;Acc:MGI:3605801]
ENSMUSG00000079419	494.589	0.681254	0.0975725	6.98202	2.90961e-12	2.38006e-10	MS4A6C	membrane-spanning 4-domains, subfamily A, member 6C [Source:MGI Symbol;Acc:MGI:2385644]
ENSMUSG00000032204	6.48996	1.19589	0.171511	6.97267	3.10974e-12	2.53275e-10	AQP9	aquaporin 9 [Source:MGI Symbol;Acc:MGI:1891066]
ENSMUSG00000101555	11.5609	1.33552	0.192023	6.95498	3.52614e-12	2.85951e-10	GM28731	predicted gene 28731 [Source:MGI Symbol;Acc:MGI:5579437]
ENSMUSG00000066456	130.006	-0.798634	0.114878	-6.95199	3.60156e-12	2.90815e-10	HMGN3	high mobility group nucleosomal binding domain 3 [Source:MGI Symbol;Acc:MGI:2138069]
ENSMUSG00000032679	13.7081	1.33639	0.192619	6.93802	3.97628e-12	3.197e-10	CD59A	CD59a antigen [Source:MGI Symbol;Acc:MGI:109177]
ENSMUSG00000017002	60.3781	1.1361	0.163902	6.93158	4.16153e-12	3.32748e-10	SLPI	secretory leukocyte peptidase inhibitor [Source:MGI Symbol;Acc:MGI:109297]
ENSMUSG00000046463	127.629	0.64893	0.093625	6.93116	4.17394e-12	3.32748e-10	5930403N24RIK	RIKEN cDNA 5930403N24 gene [Source:MGI Symbol;Acc:MGI:2444171]
ENSMUSG00000059108	42.1872	1.18871	0.171517	6.93056	4.19184e-12	3.32765e-10	IFITM6	interferon induced transmembrane protein 6 [Source:MGI Symbol;Acc:MGI:2686976]
ENSMUSG00000080999	4.56225	1.27663	0.184322	6.92607	4.32682e-12	3.42037e-10	GM11336	predicted gene 11336 [Source:MGI Symbol;Acc:MGI:3651860]
ENSMUSG00000103165	15.5731	1.32795	0.192379	6.90277	5.09993e-12	4.01465e-10	GM37560	predicted gene, 37560 [Source:MGI Symbol;Acc:MGI:5610788]
ENSMUSG00000048621	7.69802	1.22515	0.177579	6.89915	5.23128e-12	4.10089e-10	GM6377	predicted gene 6377 [Source:MGI Symbol;Acc:MGI:3647255]
ENSMUSG00000027457	215.601	-0.900926	0.130598	-6.89847	5.25672e-12	4.10373e-10	SNPH	syntaphilin [Source:MGI Symbol;Acc:MGI:2139270]
ENSMUSG00000003484	104.898	1.21908	0.176886	6.8919	5.50528e-12	4.28001e-10	CYP4F18	cytochrome P450, family 4, subfamily f, polypeptide 18 [Source:MGI Symbol;Acc:MGI:1919304]
ENSMUSG00000031144	75.3236	-1.11806	0.162272	-6.89	5.57906e-12	4.31953e-10	SYP	synaptophysin [Source:MGI Symbol;Acc:MGI:98467]
ENSMUSG00000064945	12.5051	1.32168	0.192999	6.84816	7.48069e-12	5.7681e-10	RNY3	RNA, Y3 small cytoplasmic (associated with Ro protein) [Source:MGI Symbol;Acc:MGI:107304]
ENSMUSG00000074743	18.7517	1.31144	0.193121	6.79077	1.11535e-11	8.56496e-10	THBD	thrombomodulin [Source:MGI Symbol;Acc:MGI:98736]
ENSMUSG00000097417	49.7103	1.22494	0.180493	6.78665	1.14764e-11	8.77714e-10	GM26669	predicted gene, 26669 [Source:MGI Symbol;Acc:MGI:5477163]
ENSMUSG00000042873	26.3111	-1.21672	0.17961	-6.77425	1.25054e-11	9.52537e-10	LHFPL4	lipoma HMGIC fusion partner-like protein 4 [Source:MGI Symbol;Acc:MGI:3057108]
ENSMUSG00000019467	132.502	-0.635942	0.0941046	-6.75782	1.40086e-11	1.06273e-09	ARHGEF25	Rho guanine nucleotide exchange factor (GEF) 25 [Source:MGI Symbol;Acc:MGI:1277173]
ENSMUSG00000064899	6.89431	1.26508	0.187635	6.74225	1.55956e-11	1.17838e-09	SNORD118	small nucleolar RNA, C/D box 118 [Source:MGI Symbol;Acc:MGI:3819519]
ENSMUSG00000025494	10.2695	1.30066	0.193187	6.73266	1.66592e-11	1.2537e-09	SIGIRR	single immunoglobulin and toll-interleukin 1 receptor (TIR) domain [Source:MGI Symbol;Acc:MGI:1344402]
ENSMUSG00000027318	44.875	1.21245	0.180346	6.72291	1.78134e-11	1.33522e-09	ADAM33	a disintegrin and metallopeptidase domain 33 [Source:MGI Symbol;Acc:MGI:1341813]
ENSMUSG00000041202	17.4409	1.30025	0.193498	6.71971	1.82081e-11	1.35939e-09	PLA2G2D	phospholipase A2, group IID [Source:MGI Symbol;Acc:MGI:1341796]
ENSMUSG00000050075	6.06296	1.1543	0.172092	6.70746	1.98047e-11	1.47275e-09	GPR171	G protein-coupled receptor 171 [Source:MGI Symbol;Acc:MGI:2442043]
ENSMUSG00000030536	316.027	0.958852	0.143241	6.69397	2.17189e-11	1.60874e-09	IQGAP1	IQ motif containing GTPase activating protein 1 [Source:MGI Symbol;Acc:MGI:1352757]
ENSMUSG00000032076	2834.37	-0.467443	0.0698468	-6.6924	2.19533e-11	1.61972e-09	CADM1	cell adhesion molecule 1 [Source:MGI Symbol;Acc:MGI:1889272]
ENSMUSG00000020053	46.8637	1.22901	0.184161	6.67358	2.49636e-11	1.83463e-09	IGF1	insulin-like growth factor 1 [Source:MGI Symbol;Acc:MGI:96432]
ENSMUSG00000028195	12.376	1.16859	0.175198	6.67011	2.55612e-11	1.87124e-09	CYR61	cysteine rich protein 61 [Source:MGI Symbol;Acc:MGI:88613]
ENSMUSG00000020695	887.062	-0.709983	0.106889	-6.64224	3.08953e-11	2.25296e-09	MRC2	mannose receptor, C type 2 [Source:MGI Symbol;Acc:MGI:107818]
ENSMUSG00000079499	103.256	-0.915111	0.138221	-6.62066	3.57608e-11	2.5977e-09	6530402F18RIK	RIKEN cDNA 6530402F18 gene [Source:MGI Symbol;Acc:MGI:1923470]
ENSMUSG00000036273	14.2039	1.23253	0.186483	6.60934	3.86046e-11	2.79349e-09	LRRK2	leucine-rich repeat kinase 2 [Source:MGI Symbol;Acc:MGI:1913975]
ENSMUSG00000017144	9.6695	1.21746	0.184296	6.60598	3.94892e-11	2.84655e-09	RND3	Rho family GTPase 3 [Source:MGI Symbol;Acc:MGI:1921444]
ENSMUSG00000021453	193.732	0.840968	0.127487	6.59649	4.21008e-11	3.02323e-09	GADD45G	growth arrest and DNA-damage-inducible 45 gamma [Source:MGI Symbol;Acc:MGI:1346325]
ENSMUSG00000090105	6.73608	1.25892	0.191575	6.57138	4.98498e-11	3.56606e-09	GM15890	predicted gene 15890 [Source:MGI Symbol;Acc:MGI:3802160]
ENSMUSG00000026875	14.8837	1.27282	0.193937	6.56309	5.27052e-11	3.75604e-09	TRAF1	TNF receptor-associated factor 1 [Source:MGI Symbol;Acc:MGI:101836]
ENSMUSG00000027217	1182.34	-0.562261	0.0856805	-6.5623	5.29849e-11	3.76173e-09	TSPAN18	tetraspanin 18 [Source:MGI Symbol;Acc:MGI:1917186]
ENSMUSG00000012443	20.1017	1.26861	0.193566	6.55389	5.60586e-11	3.96499e-09	KIF11	kinesin family member 11 [Source:MGI Symbol;Acc:MGI:1098231]
ENSMUSG00000030149	15.9639	1.22472	0.186908	6.55255	5.6562e-11	3.98561e-09	KLRK1	killer cell lectin-like receptor subfamily K, member 1 [Source:MGI Symbol;Acc:MGI:1196250]
ENSMUSG00000002944	109.259	1.17114	0.179007	6.54241	6.05351e-11	4.23386e-09	CD36	CD36 antigen [Source:MGI Symbol;Acc:MGI:107899]
ENSMUSG00000017737	208.562	1.07894	0.164911	6.54255	6.04792e-11	4.23386e-09	MMP9	matrix metallopeptidase 9 [Source:MGI Symbol;Acc:MGI:97011]
ENSMUSG00000064147	10.2584	1.09899	0.168179	6.53466	6.3753e-11	4.44241e-09	RAB44	RAB44, member RAS oncogene family [Source:MGI Symbol;Acc:MGI:3045302]
ENSMUSG00000024066	86.8979	1.26776	0.194033	6.53373	6.4152e-11	4.45371e-09	XDH	xanthine dehydrogenase [Source:MGI Symbol;Acc:MGI:98973]
ENSMUSG00000093656	41.7934	1.25727	0.192459	6.53264	6.46218e-11	4.46983e-09	GM20628	predicted gene 20628 [Source:MGI Symbol;Acc:MGI:5313075]
ENSMUSG00000025092	128.523	-0.860246	0.131856	-6.52416	6.83851e-11	4.71281e-09	HSPA12A	heat shock protein 12A [Source:MGI Symbol;Acc:MGI:1920692]
ENSMUSG00000025743	2205.26	-0.748955	0.115023	-6.51135	7.44795e-11	5.11408e-09	SDC3	syndecan 3 [Source:MGI Symbol;Acc:MGI:1349163]
ENSMUSG00000052270	10.3625	1.09626	0.168456	6.50768	7.63225e-11	5.22157e-09	FPR2	formyl peptide receptor 2 [Source:MGI Symbol;Acc:MGI:1278319]
ENSMUSG00000025044	112.565	0.920922	0.141603	6.50356	7.84413e-11	5.34709e-09	MSR1	macrophage scavenger receptor 1 [Source:MGI Symbol;Acc:MGI:98257]
ENSMUSG00000057191	46.3746	1.16925	0.180094	6.49246	8.44478e-11	5.73574e-09	AB124611	cDNA sequence AB124611 [Source:MGI Symbol;Acc:MGI:3043001]
ENSMUSG00000069306	9.92653	1.22191	0.188234	6.49143	8.5026e-11	5.75424e-09	HIST1H4M	histone cluster 1, H4m [Source:MGI Symbol;Acc:MGI:2448441]
ENSMUSG00000026285	263.842	-1.03832	0.160067	-6.48678	8.76892e-11	5.9132e-09	PDCD1	programmed cell death 1 [Source:MGI Symbol;Acc:MGI:104879]
ENSMUSG00000028976	14931.2	-0.406288	0.0626777	-6.48218	9.04059e-11	6.07463e-09	SLC2A5	solute carrier family 2 (facilitated glucose transporter), member 5 [Source:MGI Symbol;Acc:MGI:1928369]
ENSMUSG00000026832	91.9254	1.16707	0.180178	6.47733	9.33586e-11	6.2507e-09	CYTIP	cytohesin 1 interacting protein [Source:MGI Symbol;Acc:MGI:2183535]
ENSMUSG00000000204	35.1313	1.03756	0.1606	6.46054	1.04331e-10	6.96056e-09	SLFN4	schlafen 4 [Source:MGI Symbol;Acc:MGI:1329010]
ENSMUSG00000020340	47.8209	1.24466	0.194147	6.41089	1.44672e-10	9.61787e-09	CYFIP2	cytoplasmic FMR1 interacting protein 2 [Source:MGI Symbol;Acc:MGI:1924134]
ENSMUSG00000031444	4.58288	1.03543	0.161534	6.41001	1.45513e-10	9.6397e-09	F10	coagulation factor X [Source:MGI Symbol;Acc:MGI:103107]
ENSMUSG00000001403	10.1915	1.24144	0.193769	6.40677	1.48634e-10	9.81194e-09	UBE2C	ubiquitin-conjugating enzyme E2C [Source:MGI Symbol;Acc:MGI:1915862]
ENSMUSG00000043017	7.9021	1.0946	0.170894	6.40513	1.50239e-10	9.84874e-09	PTGIR	prostaglandin I receptor (IP) [Source:MGI Symbol;Acc:MGI:99535]
ENSMUSG00000101970	686.753	0.498961	0.0778944	6.40561	1.49774e-10	9.84874e-09	1810026B05RIK	RIKEN cDNA 1810026B05 gene [Source:MGI Symbol;Acc:MGI:1916420]
ENSMUSG00000023467	14.0952	1.19765	0.187046	6.40296	1.52393e-10	9.92956e-09	TULP2	tubby-like protein 2 [Source:MGI Symbol;Acc:MGI:1861600]
ENSMUSG00000090272	30.8183	1.16981	0.182703	6.40283	1.52527e-10	9.92956e-09	MNDAL	myeloid nuclear differentiation antigen like [Source:MGI Symbol;Acc:MGI:3780953]
ENSMUSG00000055319	790.512	0.418859	0.0656289	6.38223	1.74522e-10	1.13223e-08	SEC23IP	Sec23 interacting protein [Source:MGI Symbol;Acc:MGI:2450915]
ENSMUSG00000063193	96.1093	1.15082	0.180914	6.36112	2.0029e-10	1.29493e-08	CD300LB	CD300 molecule like family member B [Source:MGI Symbol;Acc:MGI:2685099]
ENSMUSG00000047246	324.312	0.910699	0.143436	6.34915	2.16515e-10	1.39504e-08	HIST1H2BE	histone cluster 1, H2be [Source:MGI Symbol;Acc:MGI:2448380]
ENSMUSG00000021676	22.7284	1.22657	0.193391	6.34244	2.26158e-10	1.4522e-08	IQGAP2	IQ motif containing GTPase activating protein 2 [Source:MGI Symbol;Acc:MGI:2449975]
ENSMUSG00000007655	37.399	-1.11022	0.176085	-6.30502	2.88159e-10	1.84402e-08	CAV1	caveolin 1, caveolae protein [Source:MGI Symbol;Acc:MGI:102709]
ENSMUSG00000098641	30.6739	1.20718	0.191667	6.2983	3.0093e-10	1.8999e-08	RNU3B4	U3B small nuclear RNA 4 [Source:MGI Symbol;Acc:MGI:97988]
ENSMUSG00000098925	30.6739	1.20718	0.191667	6.2983	3.0093e-10	1.8999e-08	RNU3B2	U3B small nuclear RNA 2 [Source:MGI Symbol;Acc:MGI:97986]
ENSMUSG00000104856	30.6739	1.20718	0.191667	6.2983	3.0093e-10	1.8999e-08	RNU3B3	U3B small nuclear RNA 3 [Source:MGI Symbol;Acc:MGI:97987]
ENSMUSG00000105025	30.6739	1.20718	0.191667	6.2983	3.0093e-10	1.8999e-08	RNU3B1	U3B small nuclear RNA 1 [Source:MGI Symbol;Acc:MGI:97985]
ENSMUSG00000058773	4.63733	1.13257	0.180129	6.28754	3.22527e-10	2.0277e-08	HIST1H1B	histone cluster 1, H1b [Source:MGI Symbol;Acc:MGI:1861461]
ENSMUSG00000059325	14.0059	1.2101	0.192471	6.28716	3.23328e-10	2.0277e-08	HOPX	HOP homeobox [Source:MGI Symbol;Acc:MGI:1916782]
ENSMUSG00000056215	54.9421	-1.19532	0.190239	-6.28326	3.31541e-10	2.07229e-08	LRGUK	leucine-rich repeats and guanylate kinase domain containing [Source:MGI Symbol;Acc:MGI:1921604]
ENSMUSG00000022584	68.5953	1.00244	0.159734	6.27573	3.48002e-10	2.16156e-08	LY6C2	lymphocyte antigen 6 complex, locus C2 [Source:MGI Symbol;Acc:MGI:3712069]
ENSMUSG00000039997	34.4531	1.16838	0.186176	6.27568	3.4812e-10	2.16156e-08	IFI203	interferon activated gene 203 [Source:MGI Symbol;Acc:MGI:96428]
ENSMUSG00000021411	567.956	-0.428222	0.068249	-6.2744	3.50978e-10	2.17214e-08	PXDC1	PX domain containing 1 [Source:MGI Symbol;Acc:MGI:1914145]
ENSMUSG00000031327	42.8273	-1.21003	0.193427	-6.25574	3.95637e-10	2.4405e-08	CHIC1	cysteine-rich hydrophobic domain 1 [Source:MGI Symbol;Acc:MGI:1344694]
ENSMUSG00000019173	313.747	-0.709759	0.113571	-6.24948	4.11827e-10	2.53207e-08	RAB5C	RAB5C, member RAS oncogene family [Source:MGI Symbol;Acc:MGI:105306]
ENSMUSG00000027661	55.6177	-1.15648	0.185243	-6.24305	4.29125e-10	2.62982e-08	SLC2A10	solute carrier family 2 (facilitated glucose transporter), member 10 [Source:MGI Symbol;Acc:MGI:2156687]
ENSMUSG00000088252	11.4635	1.19651	0.191933	6.23398	4.54719e-10	2.77763e-08	SNORD13	small nucleolar RNA, C/D box 13 [Source:MGI Symbol;Acc:MGI:3819521]
ENSMUSG00000032609	1832.47	0.393927	0.0632821	6.22494	4.81736e-10	2.93314e-08	KLHDC8B	kelch domain containing 8B [Source:MGI Symbol;Acc:MGI:1925517]
ENSMUSG00000029163	47.3354	1.16897	0.188175	6.21211	5.22774e-10	3.17273e-08	EMILIN1	elastin microfibril interfacer 1 [Source:MGI Symbol;Acc:MGI:1926189]
ENSMUSG00000046006	13.1451	1.18821	0.191458	6.20614	5.43013e-10	3.28497e-08	GAPT	Grb2-binding adaptor, transmembrane [Source:MGI Symbol;Acc:MGI:3608341]
ENSMUSG00000027315	3066.39	-0.35419	0.0571166	-6.20118	5.6042e-10	3.37941e-08	SPINT1	serine protease inhibitor, Kunitz type 1 [Source:MGI Symbol;Acc:MGI:1338033]
ENSMUSG00000035000	11.5952	1.07735	0.173899	6.19525	5.81931e-10	3.49791e-08	DPP4	dipeptidylpeptidase 4 [Source:MGI Symbol;Acc:MGI:94919]
ENSMUSG00000016494	5437.65	-0.473691	0.0767579	-6.17123	6.77593e-10	4.05995e-08	CD34	CD34 antigen [Source:MGI Symbol;Acc:MGI:88329]
ENSMUSG00000036390	20.5549	1.13141	0.183428	6.16817	6.90845e-10	4.12621e-08	GADD45A	growth arrest and DNA-damage-inducible 45 alpha [Source:MGI Symbol;Acc:MGI:107799]
ENSMUSG00000103332	147.385	-0.963504	0.156297	-6.16458	7.06706e-10	4.20758e-08	PCDHGA2	protocadherin gamma subfamily A, 2 [Source:MGI Symbol;Acc:MGI:1935214]
ENSMUSG00000039232	25.3286	1.18568	0.192356	6.16399	7.0935e-10	4.21001e-08	STX11	syntaxin 11 [Source:MGI Symbol;Acc:MGI:1921982]
ENSMUSG00000029287	9.40754	1.09424	0.177754	6.15593	7.46405e-10	4.416e-08	TGFBR3	transforming growth factor, beta receptor III [Source:MGI Symbol;Acc:MGI:104637]
ENSMUSG00000054717	472.838	0.511747	0.0832321	6.14843	7.82547e-10	4.61531e-08	HMGB2	high mobility group box 2 [Source:MGI Symbol;Acc:MGI:96157]
ENSMUSG00000037820	2047.51	-0.464283	0.0758976	-6.11723	9.52162e-10	5.59812e-08	TGM2	transglutaminase 2, C polypeptide [Source:MGI Symbol;Acc:MGI:98731]
ENSMUSG00000054169	6.77094	0.984801	0.161578	6.09488	1.09522e-09	6.41913e-08	CEACAM10	carcinoembryonic antigen-related cell adhesion molecule 10 [Source:MGI Symbol;Acc:MGI:1347248]
ENSMUSG00000055322	864.343	-0.545211	0.0895935	-6.08539	1.16205e-09	6.78969e-08	TNS1	tensin 1 [Source:MGI Symbol;Acc:MGI:104552]
ENSMUSG00000037266	26028.3	-0.41337	0.068195	-6.06159	1.34784e-09	7.85083e-08	RSRP1	arginine/serine rich protein 1 [Source:MGI Symbol;Acc:MGI:106498]
ENSMUSG00000016194	12.6161	1.02922	0.17023	6.04608	1.48415e-09	8.61817e-08	HSD11B1	hydroxysteroid 11-beta dehydrogenase 1 [Source:MGI Symbol;Acc:MGI:103562]
ENSMUSG00000001827	13.1046	1.14005	0.189287	6.02289	1.71334e-09	9.91841e-08	FOLR1	folate receptor 1 (adult) [Source:MGI Symbol;Acc:MGI:95568]
ENSMUSG00000078920	67.4687	0.958003	0.159162	6.01905	1.7544e-09	1.0125e-07	IFI47	interferon gamma inducible protein 47 [Source:MGI Symbol;Acc:MGI:99448]
ENSMUSG00000044103	9.29307	0.933302	0.155075	6.01839	1.76163e-09	1.01356e-07	IL1F9	interleukin 1 family, member 9 [Source:MGI Symbol;Acc:MGI:2449929]
ENSMUSG00000064246	58.729	1.16165	0.193337	6.0084	1.8736e-09	1.07469e-07	CHIL1	chitinase-like 1 [Source:MGI Symbol;Acc:MGI:1340899]
ENSMUSG00000033082	51.7861	-1.1327	0.188543	-6.00766	1.88216e-09	1.07632e-07	CLEC1A	C-type lectin domain family 1, member a [Source:MGI Symbol;Acc:MGI:2444151]
ENSMUSG00000079056	502.112	-0.574886	0.09574	-6.00466	1.91732e-09	1.0931e-07	KCNIP3	Kv channel interacting protein 3, calsenilin [Source:MGI Symbol;Acc:MGI:1929258]
ENSMUSG00000024235	355.17	0.499233	0.0831756	6.00216	1.94707e-09	1.10671e-07	MAP3K8	mitogen-activated protein kinase kinase kinase 8 [Source:MGI Symbol;Acc:MGI:1346878]
ENSMUSG00000009633	20.1306	1.12061	0.186849	5.99743	2.00463e-09	1.13538e-07	G0S2	G0/G1 switch gene 2 [Source:MGI Symbol;Acc:MGI:1316737]
ENSMUSG00000094634	108.635	0.75783	0.126368	5.99703	2.00957e-09	1.13538e-07	GM3468	predicted gene 3468 [Source:MGI Symbol;Acc:MGI:3781644]
ENSMUSG00000065145	15.2734	1.16092	0.193716	5.99291	2.06119e-09	1.16106e-07	VAULTRC5	vault RNA component 5 [Source:MGI Symbol;Acc:MGI:2673990]
ENSMUSG00000042155	377.892	-0.488339	0.0815081	-5.99129	2.08185e-09	1.16919e-07	KLHL23	kelch-like 23 [Source:MGI Symbol;Acc:MGI:2683536]
ENSMUSG00000099757	96.463	0.794682	0.13272	5.98768	2.12855e-09	1.19186e-07	BE692007	expressed sequence BE692007 [Source:MGI Symbol;Acc:MGI:3035348]
ENSMUSG00000021696	5.49852	1.036	0.173077	5.98576	2.15381e-09	1.19887e-07	ELOVL7	ELOVL family member 7, elongation of long chain fatty acids (yeast) [Source:MGI Symbol;Acc:MGI:1921809]
ENSMUSG00000038026	112.861	-0.842249	0.140705	-5.98594	2.15149e-09	1.19887e-07	KCNJ9	potassium inwardly-rectifying channel, subfamily J, member 9 [Source:MGI Symbol;Acc:MGI:108007]
ENSMUSG00000075705	76.7047	0.909888	0.152052	5.98406	2.17646e-09	1.2079e-07	MSRB1	methionine sulfoxide reductase B1 [Source:MGI Symbol;Acc:MGI:1351642]
ENSMUSG00000038943	29.9986	1.06262	0.177638	5.98195	2.20482e-09	1.22004e-07	PRC1	protein regulator of cytokinesis 1 [Source:MGI Symbol;Acc:MGI:1858961]
ENSMUSG00000025330	29.0947	0.967859	0.161957	5.97602	2.28652e-09	1.26154e-07	PADI4	peptidyl arginine deiminase, type IV [Source:MGI Symbol;Acc:MGI:1338898]
ENSMUSG00000039713	227.608	0.513014	0.0858777	5.97377	2.31835e-09	1.27536e-07	PLEKHG5	pleckstrin homology domain containing, family G (with RhoGef domain) member 5 [Source:MGI Symbol;Acc:MGI:2652860]
ENSMUSG00000055044	4.60205	1.02903	0.172304	5.9722	2.34075e-09	1.28393e-07	PDLIM1	PDZ and LIM domain 1 (elfin) [Source:MGI Symbol;Acc:MGI:1860611]
ENSMUSG00000042371	126.395	-0.58478	0.0984067	-5.94248	2.80737e-09	1.5354e-07	SLC5A10	solute carrier family 5 (sodium/glucose cotransporter), member 10 [Source:MGI Symbol;Acc:MGI:1926089]
ENSMUSG00000104599	15.3181	1.0667	0.179966	5.92722	3.08101e-09	1.68018e-07	AC154540.1	N/A
ENSMUSG00000030653	1635.26	-1.05028	0.17754	-5.91578	3.30313e-09	1.79405e-07	GM45837	predicted gene 45837 [Source:MGI Symbol;Acc:MGI:5804952]
ENSMUSG00000031586	269.971	-0.524995	0.0887493	-5.91549	3.3089e-09	1.79405e-07	RBPMS	RNA binding protein gene with multiple splicing [Source:MGI Symbol;Acc:MGI:1334446]
ENSMUSG00000044229	14.3326	1.04533	0.176887	5.90961	3.42913e-09	1.8539e-07	NXPE4	neurexophilin and PC-esterase domain family, member 4 [Source:MGI Symbol;Acc:MGI:1924792]
ENSMUSG00000041607	816.092	-0.607567	0.102911	-5.90379	3.55246e-09	1.91507e-07	MBP	myelin basic protein [Source:MGI Symbol;Acc:MGI:96925]
ENSMUSG00000032246	7.47479	0.976839	0.165621	5.89805	3.67834e-09	1.97726e-07	CALML4	calmodulin-like 4 [Source:MGI Symbol;Acc:MGI:1922850]
ENSMUSG00000026107	318.962	0.463791	0.0786931	5.89367	3.77714e-09	2.02459e-07	NABP1	nucleic acid binding protein 1 [Source:MGI Symbol;Acc:MGI:1923258]
ENSMUSG00000073411	16664.8	-0.481158	0.0817157	-5.88819	3.90442e-09	2.08687e-07	H2-D1	histocompatibility 2, D region locus 1 [Source:MGI Symbol;Acc:MGI:95896]
ENSMUSG00000044678	28.6324	-1.11624	0.189686	-5.88467	3.98842e-09	2.12573e-07	LY6K	lymphocyte antigen 6 complex, locus K [Source:MGI Symbol;Acc:MGI:1923736]
ENSMUSG00000030147	12.1479	1.11261	0.189092	5.88398	4.00522e-09	2.12865e-07	CLEC4B1	C-type lectin domain family 4, member b1 [Source:MGI Symbol;Acc:MGI:1917060]
ENSMUSG00000089942	30.6026	1.13992	0.1938	5.88191	4.05561e-09	2.14936e-07	PIRA2	paired-Ig-like receptor A2 [Source:MGI Symbol;Acc:MGI:1195970]
ENSMUSG00000055809	202.704	-0.862138	0.146967	-5.86618	4.45952e-09	2.35678e-07	DNAAF3	dynein, axonemal assembly factor 3 [Source:MGI Symbol;Acc:MGI:3588207]
ENSMUSG00000065037	157.945	0.921736	0.157244	5.86183	4.5778e-09	2.41251e-07	RN7SK	RNA, 7SK, nuclear [Source:MGI Symbol;Acc:MGI:103186]
ENSMUSG00000080542	20.5104	1.12697	0.192559	5.85256	4.84066e-09	2.54392e-07	GM22710	predicted gene, 22710 [Source:MGI Symbol;Acc:MGI:5452487]
ENSMUSG00000051748	75.0467	0.919689	0.15723	5.84931	4.93614e-09	2.58687e-07	WFDC21	WAP four-disulfide core domain 21 [Source:MGI Symbol;Acc:MGI:1913357]
ENSMUSG00000054364	4500.5	0.394192	0.067604	5.8309	5.513e-09	2.88115e-07	RHOB	ras homolog family member B [Source:MGI Symbol;Acc:MGI:107949]
ENSMUSG00000051065	44.8583	-1.08301	0.185797	-5.82902	5.57531e-09	2.90565e-07	MB21D2	Mab-21 domain containing 2 [Source:MGI Symbol;Acc:MGI:1917028]
ENSMUSG00000021196	60.9817	0.953574	0.163704	5.82501	5.71106e-09	2.96817e-07	PFKP	phosphofructokinase, platelet [Source:MGI Symbol;Acc:MGI:1891833]
ENSMUSG00000041117	39.692	1.04729	0.179871	5.82245	5.79896e-09	3.00556e-07	CCDC8	coiled-coil domain containing 8 [Source:MGI Symbol;Acc:MGI:3612184]
ENSMUSG00000096243	9.47723	1.04877	0.180278	5.81751	5.97314e-09	3.08733e-07	GM24265	predicted gene, 24265 [Source:MGI Symbol;Acc:MGI:5454042]
ENSMUSG00000048583	8.678	1.04417	0.179522	5.8164	6.0128e-09	3.09931e-07	IGF2	insulin-like growth factor 2 [Source:MGI Symbol;Acc:MGI:96434]
ENSMUSG00000039910	521.284	0.591835	0.101881	5.80906	6.2825e-09	3.22948e-07	CITED2	Cbp/p300-interacting transactivator, with Glu/Asp-rich carboxy-terminal domain, 2 [Source:MGI Symbol;Acc:MGI:1306784]
ENSMUSG00000026158	1745.55	-0.34246	0.0590152	-5.80291	6.51727e-09	3.34104e-07	OGFRL1	opioid growth factor receptor-like 1 [Source:MGI Symbol;Acc:MGI:1917405]
ENSMUSG00000064343	97.5692	1.02297	0.17637	5.80015	6.62561e-09	3.38734e-07	MT-TQ	mitochondrially encoded tRNA glutamine [Source:MGI Symbol;Acc:MGI:102477]
ENSMUSG00000032915	144.104	1.10263	0.19052	5.78747	7.1453e-09	3.64313e-07	ADGRE4	adhesion G protein-coupled receptor E4 [Source:MGI Symbol;Acc:MGI:1196464]
ENSMUSG00000025876	64.0742	-0.983672	0.170147	-5.78132	7.41181e-09	3.7688e-07	UNC5A	unc-5 netrin receptor A [Source:MGI Symbol;Acc:MGI:894682]
ENSMUSG00000032000	715.561	0.32632	0.0565231	5.77322	7.77718e-09	3.94393e-07	BIRC3	baculoviral IAP repeat-containing 3 [Source:MGI Symbol;Acc:MGI:1197007]
ENSMUSG00000044708	24.9876	-1.04864	0.181673	-5.77213	7.82779e-09	3.95893e-07	KCNJ10	potassium inwardly-rectifying channel, subfamily J, member 10 [Source:MGI Symbol;Acc:MGI:1194504]
ENSMUSG00000008206	97.5554	-0.969362	0.167967	-5.77115	7.87342e-09	3.97133e-07	CERS4	ceramide synthase 4 [Source:MGI Symbol;Acc:MGI:1914510]
ENSMUSG00000039899	548.199	-0.60648	0.105127	-5.76904	7.97225e-09	3.99973e-07	FGL2	fibrinogen-like protein 2 [Source:MGI Symbol;Acc:MGI:103266]
ENSMUSG00000092572	7.73273	0.891074	0.154454	5.7692	7.96486e-09	3.99973e-07	SERPINB10	serine (or cysteine) peptidase inhibitor, clade B (ovalbumin), member 10 [Source:MGI Symbol;Acc:MGI:2138648]
ENSMUSG00000062488	90.8382	-0.930761	0.161387	-5.76725	8.05752e-09	4.03176e-07	IFIT3B	interferon-induced protein with tetratricopeptide repeats 3B [Source:MGI Symbol;Acc:MGI:3698419]
ENSMUSG00000017679	928.263	0.673385	0.11688	5.76132	8.34578e-09	4.16492e-07	TTPAL	tocopherol (alpha) transfer protein-like [Source:MGI Symbol;Acc:MGI:1923330]
ENSMUSG00000052151	177.599	-0.574158	0.0996943	-5.75918	8.45214e-09	4.20684e-07	PLPP2	phospholipid phosphatase 2 [Source:MGI Symbol;Acc:MGI:1354945]
ENSMUSG00000106147	15.8837	1.11716	0.194069	5.75649	8.58803e-09	4.2632e-07	RNU3A	U3A small nuclear RNA [Source:MGI Symbol;Acc:MGI:97977]
ENSMUSG00000022332	988.813	-0.350347	0.060874	-5.75528	8.64998e-09	4.28163e-07	KHDRBS3	KH domain containing, RNA binding, signal transduction associated 3 [Source:MGI Symbol;Acc:MGI:1313312]
ENSMUSG00000034855	95.0376	-0.97966	0.170231	-5.75487	8.67067e-09	4.28163e-07	CXCL10	chemokine (C-X-C motif) ligand 10 [Source:MGI Symbol;Acc:MGI:1352450]
ENSMUSG00000089796	85.2244	0.909325	0.158093	5.75183	8.82822e-09	4.34802e-07	GM16575	predicted gene 16575 [Source:MGI Symbol;Acc:MGI:4414995]
ENSMUSG00000090523	3.45382	0.97945	0.170506	5.74436	9.2268e-09	4.53246e-07	GYPC	glycophorin C [Source:MGI Symbol;Acc:MGI:1098566]
ENSMUSG00000069300	5.72371	1.03174	0.179623	5.74389	9.25246e-09	4.53322e-07	HIST1H2BJ	histone cluster 1, H2bj [Source:MGI Symbol;Acc:MGI:2448388]
ENSMUSG00000035530	6327.69	0.281789	0.0491118	5.7377	9.59688e-09	4.68976e-07	EIF1	eukaryotic translation initiation factor 1 [Source:MGI Symbol;Acc:MGI:105125]
ENSMUSG00000024393	467.217	-0.549226	0.0957838	-5.73402	9.80796e-09	4.78049e-07	PRRC2A	proline-rich coiled-coil 2A [Source:MGI Symbol;Acc:MGI:1915467]
ENSMUSG00000031506	16.2774	1.05596	0.18433	5.72863	1.01245e-08	4.92202e-07	PTPN7	protein tyrosine phosphatase, non-receptor type 7 [Source:MGI Symbol;Acc:MGI:2156893]
ENSMUSG00000027962	417.102	-0.725531	0.126745	-5.72432	1.03849e-08	5.03559e-07	VCAM1	vascular cell adhesion molecule 1 [Source:MGI Symbol;Acc:MGI:98926]
ENSMUSG00000004665	436.765	0.647374	0.11401	5.67824	1.36089e-08	6.58195e-07	CNN2	calponin 2 [Source:MGI Symbol;Acc:MGI:105093]
ENSMUSG00000106375	249.965	0.769376	0.135785	5.66614	1.46052e-08	7.04569e-07	GM43361	predicted gene 43361 [Source:MGI Symbol;Acc:MGI:5663498]
ENSMUSG00000095028	23.2944	1.05346	0.185957	5.66507	1.46966e-08	7.07166e-07	SIRPB1B	signal-regulatory protein beta 1B [Source:MGI Symbol;Acc:MGI:3779828]
ENSMUSG00000020644	448.444	0.610606	0.107882	5.65995	1.51419e-08	7.26734e-07	ID2	inhibitor of DNA binding 2 [Source:MGI Symbol;Acc:MGI:96397]
ENSMUSG00000025488	4.19225	0.905328	0.160035	5.65706	1.53988e-08	7.37185e-07	COX8B	cytochrome c oxidase subunit VIIIb [Source:MGI Symbol;Acc:MGI:105958]
ENSMUSG00000046844	12.7518	1.00593	0.178031	5.6503	1.60169e-08	7.64825e-07	VAT1L	vesicle amine transport protein 1 like [Source:MGI Symbol;Acc:MGI:2142534]
ENSMUSG00000100954	153.105	0.833142	0.147481	5.64914	1.6125e-08	7.68039e-07	GM10138	predicted gene 10138 [Source:MGI Symbol;Acc:MGI:3708522]
ENSMUSG00000030142	24.5962	0.86206	0.152763	5.64313	1.6699e-08	7.9337e-07	CLEC4E	C-type lectin domain family 4, member e [Source:MGI Symbol;Acc:MGI:1861232]
ENSMUSG00000074896	397.07	-0.758037	0.13434	-5.64266	1.67445e-08	7.9353e-07	IFIT3	interferon-induced protein with tetratricopeptide repeats 3 [Source:MGI Symbol;Acc:MGI:1101055]
ENSMUSG00000026360	7231.09	0.257217	0.0456661	5.63256	1.77557e-08	8.39335e-07	RGS2	regulator of G-protein signaling 2 [Source:MGI Symbol;Acc:MGI:1098271]
ENSMUSG00000053687	33.9116	1.08968	0.193513	5.63103	1.79141e-08	8.44703e-07	DPEP2	dipeptidase 2 [Source:MGI Symbol;Acc:MGI:2442042]
ENSMUSG00000018500	3.45299	0.939335	0.166884	5.62866	1.81617e-08	8.54235e-07	ADORA2B	adenosine A2b receptor [Source:MGI Symbol;Acc:MGI:99403]
ENSMUSG00000059248	198.001	0.682677	0.121517	5.61795	1.93235e-08	9.06613e-07	2017-09-09	septin 9 [Source:MGI Symbol;Acc:MGI:1858222]
ENSMUSG00000035283	893.806	0.692006	0.123243	5.61495	1.96623e-08	9.20215e-07	ADRB1	adrenergic receptor, beta 1 [Source:MGI Symbol;Acc:MGI:87937]
ENSMUSG00000037706	41219.7	-0.373425	0.0666107	-5.60607	2.06968e-08	9.66228e-07	CD81	CD81 antigen [Source:MGI Symbol;Acc:MGI:1096398]
ENSMUSG00000031838	724.803	-0.476931	0.0850885	-5.60511	2.08123e-08	9.69213e-07	IFI30	interferon gamma inducible protein 30 [Source:MGI Symbol;Acc:MGI:2137648]
ENSMUSG00000011884	2272.88	-0.470312	0.0840016	-5.59885	2.15779e-08	1.00238e-06	GLTP	glycolipid transfer protein [Source:MGI Symbol;Acc:MGI:1929253]
ENSMUSG00000038034	1450	-0.384235	0.0687074	-5.59233	2.24042e-08	1.03821e-06	IGSF8	immunoglobulin superfamily, member 8 [Source:MGI Symbol;Acc:MGI:2154090]
ENSMUSG00000034341	2730.3	-0.315239	0.0564269	-5.58669	2.31444e-08	1.06987e-06	WBP2	WW domain binding protein 2 [Source:MGI Symbol;Acc:MGI:104709]
ENSMUSG00000040165	6.51125	1.0356	0.185734	5.57571	2.46524e-08	1.13679e-06	CD209C	CD209c antigen [Source:MGI Symbol;Acc:MGI:2157945]
ENSMUSG00000027376	30.265	-1.06528	0.192052	-5.54681	2.90936e-08	1.3383e-06	PROM2	prominin 2 [Source:MGI Symbol;Acc:MGI:2138997]
ENSMUSG00000102748	572.537	-0.662763	0.119834	-5.53065	3.19039e-08	1.464e-06	PCDHGB2	protocadherin gamma subfamily B, 2 [Source:MGI Symbol;Acc:MGI:1935170]
ENSMUSG00000061232	6299.3	-0.397883	0.0719602	-5.5292	3.21686e-08	1.47255e-06	H2-K1	histocompatibility 2, K1, K region [Source:MGI Symbol;Acc:MGI:95904]
ENSMUSG00000006611	2988.98	0.262597	0.047571	5.5201	3.38803e-08	1.54715e-06	HFE	hemochromatosis [Source:MGI Symbol;Acc:MGI:109191]
ENSMUSG00000050931	6.80057	0.854415	0.154837	5.51816	3.42575e-08	1.56058e-06	SGMS2	sphingomyelin synthase 2 [Source:MGI Symbol;Acc:MGI:1921692]
ENSMUSG00000040147	5.10232	0.929793	0.168658	5.51288	3.53003e-08	1.6042e-06	MAOB	monoamine oxidase B [Source:MGI Symbol;Acc:MGI:96916]
ENSMUSG00000027995	3548.77	-0.303678	0.0551527	-5.50612	3.66825e-08	1.663e-06	TLR2	toll-like receptor 2 [Source:MGI Symbol;Acc:MGI:1346060]
ENSMUSG00000075225	282.421	0.565906	0.102817	5.504	3.7128e-08	1.67915e-06	CCDC162	coiled-coil domain containing 162 [Source:MGI Symbol;Acc:MGI:1923223]
ENSMUSG00000029082	6.14254	0.998753	0.181602	5.49968	3.8047e-08	1.71659e-06	BST1	bone marrow stromal cell antigen 1 [Source:MGI Symbol;Acc:MGI:105370]
ENSMUSG00000066191	361.395	0.517572	0.0943511	5.48559	4.1209e-08	1.8548e-06	ANKS6	ankyrin repeat and sterile alpha motif domain containing 6 [Source:MGI Symbol;Acc:MGI:1922941]
ENSMUSG00000020415	592.528	-0.356126	0.0649551	-5.48265	4.19008e-08	1.88144e-06	PTTG1	pituitary tumor-transforming gene 1 [Source:MGI Symbol;Acc:MGI:1353578]
ENSMUSG00000020812	99.8224	0.690931	0.126397	5.46635	4.59395e-08	2.05787e-06	1810032O08RIK	RIKEN cDNA 1810032O08 gene [Source:MGI Symbol;Acc:MGI:1913543]
ENSMUSG00000024371	16.9016	1.05655	0.193391	5.46329	4.67381e-08	2.08867e-06	C2	complement component 2 (within H-2S) [Source:MGI Symbol;Acc:MGI:88226]
ENSMUSG00000021493	13.5247	1.03931	0.190581	5.45341	4.94117e-08	2.20292e-06	PDLIM7	PDZ and LIM domain 7 [Source:MGI Symbol;Acc:MGI:1914649]
ENSMUSG00000079036	621.361	0.415896	0.0762826	5.45204	4.9794e-08	2.21471e-06	ALKBH1	alkB homolog 1, histone H2A dioxygenase [Source:MGI Symbol;Acc:MGI:2384034]
ENSMUSG00000022353	247.766	-0.411353	0.0754854	-5.44944	5.05298e-08	2.2398e-06	MTSS1	metastasis suppressor 1 [Source:MGI Symbol;Acc:MGI:2384818]
ENSMUSG00000068735	677.235	-0.522437	0.095874	-5.4492	5.05962e-08	2.2398e-06	TRP53I11	transformation related protein 53 inducible protein 11 [Source:MGI Symbol;Acc:MGI:2670995]
ENSMUSG00000022992	1021.77	0.29386	0.0539416	5.44774	5.10129e-08	2.25295e-06	KANSL2	KAT8 regulatory NSL complex subunit 2 [Source:MGI Symbol;Acc:MGI:1916862]
ENSMUSG00000004207	44661	-0.522776	0.0961925	-5.43469	5.48928e-08	2.41863e-06	PSAP	prosaposin [Source:MGI Symbol;Acc:MGI:97783]
ENSMUSG00000039208	131.937	0.788505	0.14513	5.43311	5.53803e-08	2.4344e-06	METRNL	meteorin, glial cell differentiation regulator-like [Source:MGI Symbol;Acc:MGI:2384806]
ENSMUSG00000004864	5.73799	0.879178	0.161903	5.43028	5.62651e-08	2.46753e-06	MAPK13	mitogen-activated protein kinase 13 [Source:MGI Symbol;Acc:MGI:1346864]
ENSMUSG00000096904	153.687	0.60194	0.110936	5.42602	5.76236e-08	2.52123e-06	GM3591	predicted gene 3591 [Source:MGI Symbol;Acc:MGI:3781768]
ENSMUSG00000035356	186.787	0.658458	0.121487	5.41999	5.96017e-08	2.60173e-06	NFKBIZ	nuclear factor of kappa light polypeptide gene enhancer in B cells inhibitor, zeta [Source:MGI Symbol;Acc:MGI:1931595]
ENSMUSG00000100029	27.2045	-0.853998	0.157654	-5.41691	6.06365e-08	2.64077e-06	GM29440	predicted gene 29440 [Source:MGI Symbol;Acc:MGI:5580146]
ENSMUSG00000035686	1022.89	-0.365011	0.0674744	-5.40963	6.3155e-08	2.74411e-06	THRSP	thyroid hormone responsive [Source:MGI Symbol;Acc:MGI:109126]
ENSMUSG00000038612	5206.25	0.220958	0.0409498	5.39582	6.82096e-08	2.9569e-06	MCL1	myeloid cell leukemia sequence 1 [Source:MGI Symbol;Acc:MGI:101769]
ENSMUSG00000016256	26874.4	-0.386983	0.0717671	-5.39222	6.95942e-08	2.99621e-06	CTSZ	cathepsin Z [Source:MGI Symbol;Acc:MGI:1891190]
ENSMUSG00000026483	711.291	-0.59708	0.110728	-5.39229	6.95638e-08	2.99621e-06	FAM129A	family with sequence similarity 129, member A [Source:MGI Symbol;Acc:MGI:2137237]
ENSMUSG00000032737	524.258	-0.419682	0.0778259	-5.39258	6.94549e-08	2.99621e-06	INPPL1	inositol polyphosphate phosphatase-like 1 [Source:MGI Symbol;Acc:MGI:1333787]
ENSMUSG00000060802	28707.8	-0.38433	0.0712932	-5.39084	7.01301e-08	3.01239e-06	B2M	beta-2 microglobulin [Source:MGI Symbol;Acc:MGI:88127]
ENSMUSG00000004105	4.92741	0.975596	0.181093	5.38727	7.15361e-08	3.06578e-06	ANGPTL2	angiopoietin-like 2 [Source:MGI Symbol;Acc:MGI:1347002]
ENSMUSG00000091418	130.688	0.73987	0.13737	5.38596	7.20603e-08	3.08123e-06	GM3164	predicted gene 3164 [Source:MGI Symbol;Acc:MGI:3781343]
ENSMUSG00000031799	694.9	0.430875	0.0800645	5.38159	7.38291e-08	3.14297e-06	TPM4	tropomyosin 4 [Source:MGI Symbol;Acc:MGI:2449202]
ENSMUSG00000074256	10.2859	1.03655	0.192611	5.38157	7.38382e-08	3.14297e-06	GM10655	predicted gene 10655 [Source:MGI Symbol;Acc:MGI:3642575]
ENSMUSG00000022534	7.25135	0.825829	0.153548	5.3783	7.5192e-08	3.19337e-06	MEFV	Mediterranean fever [Source:MGI Symbol;Acc:MGI:1859396]
ENSMUSG00000058624	19.0997	0.854773	0.159075	5.37338	7.72729e-08	3.27435e-06	GDA	guanine deaminase [Source:MGI Symbol;Acc:MGI:95678]
ENSMUSG00000026958	1143.36	-0.402833	0.0750171	-5.36989	7.87859e-08	3.33096e-06	DPP7	dipeptidylpeptidase 7 [Source:MGI Symbol;Acc:MGI:1933213]
ENSMUSG00000024660	155.559	0.642316	0.119683	5.36683	8.01321e-08	3.38028e-06	INCENP	inner centromere protein [Source:MGI Symbol;Acc:MGI:1313288]
ENSMUSG00000026581	76.2834	0.784443	0.146524	5.35367	8.61886e-08	3.62763e-06	SELL	selectin, lymphocyte [Source:MGI Symbol;Acc:MGI:98279]
ENSMUSG00000072915	317.938	-0.620503	0.115938	-5.35201	8.6983e-08	3.6529e-06	GM12258	predicted gene 12258 [Source:MGI Symbol;Acc:MGI:3651534]
ENSMUSG00000085720	10.2893	1.02096	0.190868	5.34901	8.84354e-08	3.70562e-06	GM7854	predicted gene 7854 [Source:MGI Symbol;Acc:MGI:3648234]
ENSMUSG00000017466	12801.5	-0.353892	0.0662774	-5.33955	9.31757e-08	3.89557e-06	TIMP2	tissue inhibitor of metalloproteinase 2 [Source:MGI Symbol;Acc:MGI:98753]
ENSMUSG00000006235	52.4006	0.879399	0.164752	5.33772	9.41209e-08	3.92637e-06	EPOR	erythropoietin receptor [Source:MGI Symbol;Acc:MGI:95408]
ENSMUSG00000005268	4.97395	0.832162	0.156045	5.33283	9.66914e-08	4.01855e-06	PRLR	prolactin receptor [Source:MGI Symbol;Acc:MGI:97763]
ENSMUSG00000029814	5.478	0.989574	0.185567	5.33271	9.67579e-08	4.01855e-06	IGF2BP3	insulin-like growth factor 2 mRNA binding protein 3 [Source:MGI Symbol;Acc:MGI:1890359]
ENSMUSG00000037490	6.59349	0.919275	0.172658	5.32426	1.01367e-07	4.2007e-06	SLC2A12	solute carrier family 2 (facilitated glucose transporter), member 12 [Source:MGI Symbol;Acc:MGI:3052471]
ENSMUSG00000018168	4.01506	0.804996	0.151391	5.31732	1.05308e-07	4.33537e-06	IKZF3	IKAROS family zinc finger 3 [Source:MGI Symbol;Acc:MGI:1342542]
ENSMUSG00000025473	70.1269	1.02242	0.192269	5.31766	1.0511e-07	4.33537e-06	ADAM8	a disintegrin and metallopeptidase domain 8 [Source:MGI Symbol;Acc:MGI:107825]
ENSMUSG00000046402	9.08403	0.90504	0.170181	5.3181	1.04855e-07	4.33537e-06	RBP1	retinol binding protein 1, cellular [Source:MGI Symbol;Acc:MGI:97876]
ENSMUSG00000003949	166.9	-0.821447	0.155074	-5.29713	1.1764e-07	4.83248e-06	HLF	hepatic leukemia factor [Source:MGI Symbol;Acc:MGI:96108]
ENSMUSG00000021125	8.06717	1.02024	0.19268	5.29497	1.19034e-07	4.87908e-06	ARG2	arginase type II [Source:MGI Symbol;Acc:MGI:1330806]
ENSMUSG00000085498	127.922	0.742167	0.140239	5.29215	1.20887e-07	4.94428e-06	GM14023	predicted gene 14023 [Source:MGI Symbol;Acc:MGI:3650639]
ENSMUSG00000028874	205.416	0.716166	0.13542	5.28848	1.23335e-07	5.03348e-06	FGR	FGR proto-oncogene, Src family tyrosine kinase [Source:MGI Symbol;Acc:MGI:95527]
ENSMUSG00000074227	13.8204	0.983622	0.18647	5.27495	1.32791e-07	5.40765e-06	SPINT2	serine protease inhibitor, Kunitz type 2 [Source:MGI Symbol;Acc:MGI:1338031]
ENSMUSG00000040537	104.65	-0.853528	0.162074	-5.26628	1.39218e-07	5.65713e-06	ADAM22	a disintegrin and metallopeptidase domain 22 [Source:MGI Symbol;Acc:MGI:1340046]
ENSMUSG00000045551	28.0002	0.871027	0.165464	5.26416	1.40834e-07	5.71045e-06	FPR1	formyl peptide receptor 1 [Source:MGI Symbol;Acc:MGI:107443]
ENSMUSG00000030187	29.8677	1.01707	0.193457	5.25736	1.46136e-07	5.91267e-06	KLRA2	killer cell lectin-like receptor, subfamily A, member 2 [Source:MGI Symbol;Acc:MGI:101906]
ENSMUSG00000070407	155.391	-0.743841	0.141846	-5.24401	1.57125e-07	6.34366e-06	HS3ST3B1	heparan sulfate (glucosamine) 3-O-sulfotransferase 3B1 [Source:MGI Symbol;Acc:MGI:1333853]
ENSMUSG00000003575	277.119	-0.460566	0.0878738	-5.24123	1.59512e-07	6.42627e-06	CRTC1	CREB regulated transcription coactivator 1 [Source:MGI Symbol;Acc:MGI:2142523]
ENSMUSG00000026956	1060.11	-0.303757	0.0579603	-5.24077	1.59904e-07	6.42829e-06	UAP1L1	UDP-N-acteylglucosamine pyrophosphorylase 1-like 1 [Source:MGI Symbol;Acc:MGI:2443318]
ENSMUSG00000039007	415.894	0.504142	0.0962127	5.23987	1.60689e-07	6.44605e-06	CPQ	carboxypeptidase Q [Source:MGI Symbol;Acc:MGI:1889205]
ENSMUSG00000096719	7.60604	0.79932	0.152875	5.2286	1.70801e-07	6.83713e-06	MRGPRA2B	MAS-related GPR, member A2B [Source:MGI Symbol;Acc:MGI:3033098]
ENSMUSG00000062515	4.80076	0.787653	0.150821	5.22244	1.7658e-07	7.05344e-06	FABP4	fatty acid binding protein 4, adipocyte [Source:MGI Symbol;Acc:MGI:88038]
ENSMUSG00000023274	9.60628	0.941505	0.180441	5.2178	1.81058e-07	7.21702e-06	CD4	CD4 antigen [Source:MGI Symbol;Acc:MGI:88335]
ENSMUSG00000040710	419.542	0.408961	0.0784575	5.21252	1.86296e-07	7.41008e-06	ST8SIA4	ST8 alpha-N-acetyl-neuraminide alpha-2,8-sialyltransferase 4 [Source:MGI Symbol;Acc:MGI:106018]
ENSMUSG00000005043	372.39	-0.513013	0.0985207	-5.20716	1.91748e-07	7.61086e-06	SGSH	N-sulfoglucosamine sulfohydrolase (sulfamidase) [Source:MGI Symbol;Acc:MGI:1350341]
ENSMUSG00000037202	6.74524	0.793913	0.152481	5.20664	1.92288e-07	7.61621e-06	PRF1	perforin 1 (pore forming protein) [Source:MGI Symbol;Acc:MGI:97551]
ENSMUSG00000073386	6.61409	0.773591	0.14861	5.20553	1.93448e-07	7.64606e-06	9830107B12RIK	RIKEN cDNA 9830107B12 gene [Source:MGI Symbol;Acc:MGI:3608415]
ENSMUSG00000000486	6.36052	0.96656	0.185859	5.2005	1.98753e-07	7.83928e-06	2017-09-01	septin 1 [Source:MGI Symbol;Acc:MGI:1858916]
ENSMUSG00000028518	54.7861	-1.00617	0.193832	-5.19093	2.09244e-07	8.23579e-06	PRKAA2	protein kinase, AMP-activated, alpha 2 catalytic subunit [Source:MGI Symbol;Acc:MGI:1336173]
ENSMUSG00000034765	19.8111	1.00158	0.193123	5.18622	2.14606e-07	8.42924e-06	DUSP5	dual specificity phosphatase 5 [Source:MGI Symbol;Acc:MGI:2685183]
ENSMUSG00000063884	533.292	0.341699	0.0659956	5.17761	2.24751e-07	8.80932e-06	PTCD3	pentatricopeptide repeat domain 3 [Source:MGI Symbol;Acc:MGI:1917206]
ENSMUSG00000022102	35.9139	0.951876	0.183987	5.17361	2.29617e-07	8.98133e-06	DOK2	docking protein 2 [Source:MGI Symbol;Acc:MGI:1332623]
ENSMUSG00000043391	1728.41	-0.504128	0.0974986	-5.17062	2.33322e-07	9.08846e-06	2510009E07RIK	RIKEN cDNA 2510009E07 gene [Source:MGI Symbol;Acc:MGI:1919440]
ENSMUSG00000056174	4.78297	0.809404	0.156528	5.17097	2.32882e-07	9.08846e-06	COL8A2	collagen, type VIII, alpha 2 [Source:MGI Symbol;Acc:MGI:88464]
ENSMUSG00000035311	453.857	-0.413055	0.0799713	-5.16503	2.40398e-07	9.34472e-06	GNPTAB	N-acetylglucosamine-1-phosphate transferase, alpha and beta subunits [Source:MGI Symbol;Acc:MGI:3643902]
ENSMUSG00000067235	32.0628	0.971935	0.188426	5.15819	2.49354e-07	9.67289e-06	H2-Q10	histocompatibility 2, Q region locus 10 [Source:MGI Symbol;Acc:MGI:95929]
ENSMUSG00000033508	5.54914	0.757527	0.146904	5.1566	2.51479e-07	9.73523e-06	ASPRV1	aspartic peptidase, retroviral-like 1 [Source:MGI Symbol;Acc:MGI:1915105]
ENSMUSG00000043415	764.812	0.39521	0.0767534	5.14908	2.61765e-07	1.01126e-05	OTUD1	OTU domain containing 1 [Source:MGI Symbol;Acc:MGI:1918448]
ENSMUSG00000035373	35.8781	0.997869	0.193875	5.14696	2.64744e-07	1.02068e-05	CCL7	chemokine (C-C motif) ligand 7 [Source:MGI Symbol;Acc:MGI:99512]
ENSMUSG00000074622	12020.5	0.293554	0.0571702	5.13474	2.82532e-07	1.08703e-05	MAFB	v-maf musculoaponeurotic fibrosarcoma oncogene family, protein B (avian) [Source:MGI Symbol;Acc:MGI:104555]
ENSMUSG00000038393	7138.48	0.271167	0.0529419	5.12198	3.02347e-07	1.16089e-05	TXNIP	thioredoxin interacting protein [Source:MGI Symbol;Acc:MGI:1889549]
ENSMUSG00000019872	530.188	0.379746	0.0741645	5.12031	3.0503e-07	1.16881e-05	SMPDL3A	sphingomyelin phosphodiesterase, acid-like 3A [Source:MGI Symbol;Acc:MGI:1931437]
ENSMUSG00000021087	1940.17	-0.390338	0.0762534	-5.11896	3.07226e-07	1.17483e-05	RTN1	reticulon 1 [Source:MGI Symbol;Acc:MGI:1933947]
ENSMUSG00000037455	482.338	-0.332965	0.0651839	-5.10808	3.25445e-07	1.24197e-05	SLC18B1	solute carrier family 18, subfamily B, member 1 [Source:MGI Symbol;Acc:MGI:1923556]
ENSMUSG00000019843	254.099	0.638303	0.125047	5.1045	3.31678e-07	1.2632e-05	FYN	Fyn proto-oncogene [Source:MGI Symbol;Acc:MGI:95602]
ENSMUSG00000062524	5.60261	0.728984	0.14289	5.10171	3.36591e-07	1.27932e-05	NCR1	natural cytotoxicity triggering receptor 1 [Source:MGI Symbol;Acc:MGI:1336212]
ENSMUSG00000073421	2509.27	0.836787	0.164125	5.09847	3.42415e-07	1.29883e-05	H2-AB1	histocompatibility 2, class II antigen A, beta 1 [Source:MGI Symbol;Acc:MGI:103070]
ENSMUSG00000019761	29.989	-0.843037	0.165513	-5.09347	3.51567e-07	1.33086e-05	KRT10	keratin 10 [Source:MGI Symbol;Acc:MGI:96685]
ENSMUSG00000097354	19.5671	0.96613	0.190256	5.07804	3.81345e-07	1.44069e-05	2310001H17RIK	RIKEN cDNA 2310001H17 gene [Source:MGI Symbol;Acc:MGI:1923682]
ENSMUSG00000000562	1793.65	-0.302893	0.0596811	-5.07518	3.87123e-07	1.45959e-05	ADORA3	adenosine A3 receptor [Source:MGI Symbol;Acc:MGI:104847]
ENSMUSG00000066798	218.466	0.385238	0.0759222	5.07412	3.89302e-07	1.46487e-05	ZBTB6	zinc finger and BTB domain containing 6 [Source:MGI Symbol;Acc:MGI:2442998]
ENSMUSG00000016921	1943.64	0.310908	0.0612911	5.07264	3.92339e-07	1.47335e-05	SRSF6	serine/arginine-rich splicing factor 6 [Source:MGI Symbol;Acc:MGI:1915246]
ENSMUSG00000034459	99.481	-0.792582	0.156261	-5.07216	3.93331e-07	1.47413e-05	IFIT1	interferon-induced protein with tetratricopeptide repeats 1 [Source:MGI Symbol;Acc:MGI:99450]
ENSMUSG00000022582	19.9153	0.742221	0.146377	5.07061	3.96534e-07	1.48318e-05	LY6G	lymphocyte antigen 6 complex, locus G [Source:MGI Symbol;Acc:MGI:109440]
ENSMUSG00000013076	139.747	-0.698117	0.137888	-5.06293	4.12861e-07	1.54118e-05	AMOTL1	angiomotin-like 1 [Source:MGI Symbol;Acc:MGI:1922973]
ENSMUSG00000025085	321.584	-0.575452	0.113879	-5.05321	4.34447e-07	1.61855e-05	ABLIM1	actin-binding LIM protein 1 [Source:MGI Symbol;Acc:MGI:1194500]
ENSMUSG00000008763	2804.72	-0.246365	0.0487771	-5.05083	4.39899e-07	1.63523e-05	MAN1A2	mannosidase, alpha, class 1A, member 2 [Source:MGI Symbol;Acc:MGI:104676]
ENSMUSG00000102051	25.9234	0.752159	0.148928	5.0505	4.40661e-07	1.63523e-05	I830127L07RIK	RIKEN cDNA I830127L07 gene [Source:MGI Symbol;Acc:MGI:3612406]
ENSMUSG00000015652	4.19424	0.719299	0.142725	5.03975	4.66141e-07	1.72298e-05	STEAP1	six transmembrane epithelial antigen of the prostate 1 [Source:MGI Symbol;Acc:MGI:1917608]
ENSMUSG00000040322	8.94846	0.904892	0.179806	5.03261	4.83858e-07	1.78496e-05	SLC25A24	solute carrier family 25 (mitochondrial carrier, phosphate carrier), member 24 [Source:MGI Symbol;Acc:MGI:1917160]
ENSMUSG00000105827	2.79378	0.766892	0.152438	5.03085	4.88319e-07	1.79438e-05	HIST2H2BB	histone cluster 2, H2bb [Source:MGI Symbol;Acc:MGI:2448413]
ENSMUSG00000031447	21688.7	-0.301348	0.0600622	-5.01726	5.24146e-07	1.92228e-05	LAMP1	lysosomal-associated membrane protein 1 [Source:MGI Symbol;Acc:MGI:96745]
ENSMUSG00000032988	3.56527	0.872742	0.174252	5.00851	5.48528e-07	2.00388e-05	SLC16A8	solute carrier family 16 (monocarboxylic acid transporters), member 8 [Source:MGI Symbol;Acc:MGI:1929519]
ENSMUSG00000063281	522.788	0.373461	0.0745604	5.00884	5.47584e-07	2.00388e-05	ZFP35	zinc finger protein 35 [Source:MGI Symbol;Acc:MGI:99179]
ENSMUSG00000024675	96.9091	0.852738	0.170272	5.00808	5.49745e-07	2.00444e-05	MS4A4C	membrane-spanning 4-domains, subfamily A, member 4C [Source:MGI Symbol;Acc:MGI:1927656]
ENSMUSG00000026399	6.99687	0.846346	0.169154	5.00341	5.63245e-07	2.04606e-05	CD55	CD55 molecule, decay accelerating factor for complement [Source:MGI Symbol;Acc:MGI:104850]
ENSMUSG00000035165	2.07479	0.744778	0.148866	5.00301	5.64424e-07	2.04606e-05	KCNE3	potassium voltage-gated channel, Isk-related subfamily, gene 3 [Source:MGI Symbol;Acc:MGI:1891124]
ENSMUSG00000036594	1222.03	0.79658	0.159218	5.00309	5.64177e-07	2.04606e-05	H2-AA	histocompatibility 2, class II antigen A, alpha [Source:MGI Symbol;Acc:MGI:95895]
ENSMUSG00000068323	3.55322	0.756207	0.151212	5.00099	5.70381e-07	2.06368e-05	SLC4A5	solute carrier family 4, sodium bicarbonate cotransporter, member 5 [Source:MGI Symbol;Acc:MGI:2443220]
ENSMUSG00000044734	29.4497	0.804747	0.161054	4.99677	5.82998e-07	2.10528e-05	SERPINB1A	serine (or cysteine) peptidase inhibitor, clade B, member 1a [Source:MGI Symbol;Acc:MGI:1913472]
ENSMUSG00000042659	412.877	0.487298	0.0975514	4.9953	5.87437e-07	2.11725e-05	ARRDC4	arrestin domain containing 4 [Source:MGI Symbol;Acc:MGI:1913662]
ENSMUSG00000031377	6.23603	0.739531	0.148339	4.98541	6.18313e-07	2.22003e-05	BMX	BMX non-receptor tyrosine kinase [Source:MGI Symbol;Acc:MGI:1101778]
ENSMUSG00000057058	2.63387	0.730422	0.146511	4.98545	6.18185e-07	2.22003e-05	SKAP1	src family associated phosphoprotein 1 [Source:MGI Symbol;Acc:MGI:1925723]
ENSMUSG00000024962	454.396	-0.380639	0.0764246	-4.98058	6.33934e-07	2.27178e-05	VEGFB	vascular endothelial growth factor B [Source:MGI Symbol;Acc:MGI:106199]
ENSMUSG00000050822	5.67664	0.741152	0.148994	4.97438	6.54557e-07	2.34122e-05	SLC29A4	solute carrier family 29 (nucleoside transporters), member 4 [Source:MGI Symbol;Acc:MGI:2385330]
ENSMUSG00000024033	2.49423	0.750713	0.150997	4.9717	6.63684e-07	2.36936e-05	RSPH1	radial spoke head 1 homolog (Chlamydomonas) [Source:MGI Symbol;Acc:MGI:1194909]
ENSMUSG00000029229	875.026	0.305452	0.061517	4.96533	6.85848e-07	2.44385e-05	CHIC2	cysteine-rich hydrophobic domain 2 [Source:MGI Symbol;Acc:MGI:1921527]
ENSMUSG00000025491	4.94794	0.770889	0.155267	4.96491	6.87331e-07	2.44442e-05	IFITM1	interferon induced transmembrane protein 1 [Source:MGI Symbol;Acc:MGI:1915963]
ENSMUSG00000038642	91605.5	-0.306224	0.0616822	-4.96455	6.88606e-07	2.44442e-05	CTSS	cathepsin S [Source:MGI Symbol;Acc:MGI:107341]
ENSMUSG00000030701	39.7304	-0.940324	0.189432	-4.96392	6.90858e-07	2.4478e-05	PLEKHB1	pleckstrin homology domain containing, family B (evectins) member 1 [Source:MGI Symbol;Acc:MGI:1351469]
ENSMUSG00000029338	70.4827	0.831798	0.167676	4.96076	7.02195e-07	2.48329e-05	ANTXR2	anthrax toxin receptor 2 [Source:MGI Symbol;Acc:MGI:1919164]
ENSMUSG00000033781	762.944	-0.278499	0.0561922	-4.95618	7.1892e-07	2.53767e-05	ASB13	ankyrin repeat and SOCS box-containing 13 [Source:MGI Symbol;Acc:MGI:2145525]
ENSMUSG00000044876	304.139	-0.376824	0.076067	-4.95384	7.27618e-07	2.56356e-05	ZFP444	zinc finger protein 444 [Source:MGI Symbol;Acc:MGI:1923365]
ENSMUSG00000026739	976.385	-0.348556	0.0703709	-4.95313	7.30294e-07	2.56818e-05	BMI1	Bmi1 polycomb ring finger oncogene [Source:MGI Symbol;Acc:MGI:88174]
ENSMUSG00000061175	578.934	-0.454571	0.0920255	-4.93962	7.82769e-07	2.74758e-05	FNIP2	folliculin interacting protein 2 [Source:MGI Symbol;Acc:MGI:2683054]
ENSMUSG00000054435	5.0857	0.737528	0.149324	4.93911	7.84811e-07	2.74962e-05	GIMAP4	GTPase, IMAP family member 4 [Source:MGI Symbol;Acc:MGI:1349656]
ENSMUSG00000048330	341.223	-0.571682	0.115779	-4.93771	7.90439e-07	2.76419e-05	RIC3	RIC3 acetylcholine receptor chaperone [Source:MGI Symbol;Acc:MGI:2443887]
ENSMUSG00000029687	67.5638	0.712827	0.144516	4.93251	8.11814e-07	2.83367e-05	EZH2	enhancer of zeste 2 polycomb repressive complex 2 subunit [Source:MGI Symbol;Acc:MGI:107940]
ENSMUSG00000021365	79.8552	0.855504	0.173677	4.92584	8.39997e-07	2.92661e-05	NEDD9	neural precursor cell expressed, developmentally down-regulated gene 9 [Source:MGI Symbol;Acc:MGI:97302]
ENSMUSG00000048406	59.8738	0.62697	0.127377	4.92216	8.55945e-07	2.97666e-05	B330016D10RIK	RIKEN cDNA B330016D10 gene [Source:MGI Symbol;Acc:MGI:2444063]
ENSMUSG00000014158	201.912	-0.662601	0.134735	-4.91782	8.75149e-07	3.03783e-05	TRPV4	transient receptor potential cation channel, subfamily V, member 4 [Source:MGI Symbol;Acc:MGI:1926945]
ENSMUSG00000052435	6.69959	0.797235	0.162351	4.91057	9.08131e-07	3.14073e-05	CEBPE	CCAAT/enhancer binding protein (C/EBP), epsilon [Source:MGI Symbol;Acc:MGI:103572]
ENSMUSG00000062939	4.39131	0.795736	0.162034	4.91092	9.06517e-07	3.14073e-05	STAT4	signal transducer and activator of transcription 4 [Source:MGI Symbol;Acc:MGI:103062]
ENSMUSG00000041431	21.7463	0.946088	0.1927	4.90963	9.12475e-07	3.14996e-05	CCNB1	cyclin B1 [Source:MGI Symbol;Acc:MGI:88302]
ENSMUSG00000073650	94.5796	0.678355	0.138367	4.90258	9.45862e-07	3.25924e-05	CATIP	ciliogenesis associated TTC17 interacting protein [Source:MGI Symbol;Acc:MGI:2685062]
ENSMUSG00000004880	1312.5	0.3761	0.0767383	4.90107	9.53185e-07	3.27847e-05	LBR	lamin B receptor [Source:MGI Symbol;Acc:MGI:2138281]
ENSMUSG00000017677	6099.65	0.332442	0.067852	4.89952	9.60708e-07	3.29831e-05	WSB1	WD repeat and SOCS box-containing 1 [Source:MGI Symbol;Acc:MGI:1926139]
ENSMUSG00000026825	22.6709	-0.947946	0.19354	-4.89795	9.6844e-07	3.3188e-05	DNM1	dynamin 1 [Source:MGI Symbol;Acc:MGI:107384]
ENSMUSG00000030325	10.5568	0.888505	0.181619	4.89214	9.97463e-07	3.41205e-05	KLRB1C	killer cell lectin-like receptor subfamily B member 1C [Source:MGI Symbol;Acc:MGI:107538]
ENSMUSG00000028657	7042.92	-0.15884	0.0325694	-4.87698	1.0772e-06	3.67812e-05	PPT1	palmitoyl-protein thioesterase 1 [Source:MGI Symbol;Acc:MGI:1298204]
ENSMUSG00000030605	471.123	-0.41967	0.0860602	-4.87647	1.08003e-06	3.6811e-05	MFGE8	milk fat globule-EGF factor 8 protein [Source:MGI Symbol;Acc:MGI:102768]
ENSMUSG00000073489	315.838	-0.606859	0.12455	-4.8724	1.10249e-06	3.75087e-05	IFI204	interferon activated gene 204 [Source:MGI Symbol;Acc:MGI:96429]
ENSMUSG00000042763	18.184	-0.920402	0.189334	-4.86127	1.16635e-06	3.96097e-05	MANEAL	mannosidase, endo-alpha-like [Source:MGI Symbol;Acc:MGI:2684896]
ENSMUSG00000029096	269.35	-0.553894	0.114121	-4.85358	1.21249e-06	4.11024e-05	HTRA3	HtrA serine peptidase 3 [Source:MGI Symbol;Acc:MGI:1925808]
ENSMUSG00000022098	127.633	0.650485	0.134126	4.84982	1.23576e-06	4.18158e-05	BMP1	bone morphogenetic protein 1 [Source:MGI Symbol;Acc:MGI:88176]
ENSMUSG00000031246	194.672	0.688242	0.141974	4.84767	1.24921e-06	4.21951e-05	SH3BGRL	SH3-binding domain glutamic acid-rich protein like [Source:MGI Symbol;Acc:MGI:1930849]
ENSMUSG00000002625	2500.39	0.375739	0.0776291	4.84018	1.29723e-06	4.37384e-05	AKAP8L	A kinase (PRKA) anchor protein 8-like [Source:MGI Symbol;Acc:MGI:1860606]
ENSMUSG00000027030	15.9498	0.896142	0.185221	4.83823	1.31002e-06	4.40907e-05	STK39	serine/threonine kinase 39 [Source:MGI Symbol;Acc:MGI:1858416]
ENSMUSG00000028337	425.448	-0.481067	0.099524	-4.83368	1.34035e-06	4.50309e-05	CORO2A	coronin, actin binding protein 2A [Source:MGI Symbol;Acc:MGI:1345966]
ENSMUSG00000000157	28.952	0.706736	0.146281	4.83136	1.35606e-06	4.54775e-05	ITGB2L	integrin beta 2-like [Source:MGI Symbol;Acc:MGI:1277979]
ENSMUSG00000033880	4011.4	-0.434288	0.0899424	-4.82851	1.37558e-06	4.60502e-05	LGALS3BP	lectin, galactoside-binding, soluble, 3 binding protein [Source:MGI Symbol;Acc:MGI:99554]
ENSMUSG00000045932	314.123	-0.722538	0.149803	-4.82324	1.41243e-06	4.71999e-05	IFIT2	interferon-induced protein with tetratricopeptide repeats 2 [Source:MGI Symbol;Acc:MGI:99449]
ENSMUSG00000045665	1929.74	-0.36713	0.0762377	-4.8156	1.46758e-06	4.89558e-05	MFSD5	major facilitator superfamily domain containing 5 [Source:MGI Symbol;Acc:MGI:2145901]
ENSMUSG00000025132	7390.25	-0.313974	0.0652482	-4.81199	1.49438e-06	4.97615e-05	ARHGDIA	Rho GDP dissociation inhibitor (GDI) alpha [Source:MGI Symbol;Acc:MGI:2178103]
ENSMUSG00000056071	1978.91	0.68418	0.142353	4.80621	1.53819e-06	5.113e-05	S100A9	S100 calcium binding protein A9 (calgranulin B) [Source:MGI Symbol;Acc:MGI:1338947]
ENSMUSG00000017309	2.79759	0.713168	0.148508	4.80223	1.56911e-06	5.20656e-05	CD300LG	CD300 molecule like family member G [Source:MGI Symbol;Acc:MGI:1289168]
ENSMUSG00000000817	2.71575	0.669611	0.139731	4.79213	1.65017e-06	5.4659e-05	FASL	Fas ligand (TNF superfamily, member 6) [Source:MGI Symbol;Acc:MGI:99255]
ENSMUSG00000103593	63.5178	0.76551	0.159785	4.79089	1.66044e-06	5.49025e-05	GM37352	predicted gene, 37352 [Source:MGI Symbol;Acc:MGI:5610580]
ENSMUSG00000024644	2464.03	-0.337726	0.0706241	-4.78202	1.73541e-06	5.72808e-05	CNDP2	CNDP dipeptidase 2 (metallopeptidase M20 family) [Source:MGI Symbol;Acc:MGI:1913304]
ENSMUSG00000019590	6.14136	0.744642	0.155793	4.7797	1.75557e-06	5.78447e-05	CYB561	cytochrome b-561 [Source:MGI Symbol;Acc:MGI:103253]
ENSMUSG00000006641	251.096	-0.472483	0.0989751	-4.77376	1.80818e-06	5.94738e-05	SLC5A6	solute carrier family 5 (sodium-dependent vitamin transporter), member 6 [Source:MGI Symbol;Acc:MGI:2660847]
ENSMUSG00000029385	4363.53	0.305654	0.0640707	4.77057	1.8371e-06	6.03196e-05	CCNG2	cyclin G2 [Source:MGI Symbol;Acc:MGI:1095734]
ENSMUSG00000026094	900.522	0.3512	0.0736714	4.76711	1.86888e-06	6.12562e-05	STK17B	serine/threonine kinase 17b (apoptosis-inducing) [Source:MGI Symbol;Acc:MGI:2138162]
ENSMUSG00000097120	3.20997	0.82523	0.173157	4.76579	1.88114e-06	6.15508e-05	GM26887	predicted gene, 26887 [Source:MGI Symbol;Acc:MGI:5477381]
ENSMUSG00000003541	160.022	0.777005	0.163194	4.76124	1.92403e-06	6.2736e-05	IER3	immediate early response 3 [Source:MGI Symbol;Acc:MGI:104814]
ENSMUSG00000018379	1497.3	-0.263281	0.0552944	-4.76144	1.9222e-06	6.2736e-05	SRSF1	serine/arginine-rich splicing factor 1 [Source:MGI Symbol;Acc:MGI:98283]
ENSMUSG00000023078	31.1644	-0.904097	0.190065	-4.75678	1.96701e-06	6.40264e-05	CXCL13	chemokine (C-X-C motif) ligand 13 [Source:MGI Symbol;Acc:MGI:1888499]
ENSMUSG00000042817	17.9966	0.891642	0.187958	4.74383	2.0972e-06	6.79116e-05	FLT3	FMS-like tyrosine kinase 3 [Source:MGI Symbol;Acc:MGI:95559]
ENSMUSG00000050921	2.97479	0.657752	0.138645	4.74414	2.09396e-06	6.79116e-05	P2RY10	purinergic receptor P2Y, G-protein coupled 10 [Source:MGI Symbol;Acc:MGI:1926076]
ENSMUSG00000058488	39.6434	0.739534	0.155877	4.74434	2.09192e-06	6.79116e-05	KL	klotho [Source:MGI Symbol;Acc:MGI:1101771]
ENSMUSG00000021298	6.2663	0.853729	0.18014	4.73927	2.14494e-06	6.93384e-05	GPR132	G protein-coupled receptor 132 [Source:MGI Symbol;Acc:MGI:1890220]
ENSMUSG00000026189	507.87	-0.304497	0.0643556	-4.73148	2.22892e-06	7.19296e-05	PECR	peroxisomal trans-2-enoyl-CoA reductase [Source:MGI Symbol;Acc:MGI:2148199]
ENSMUSG00000057329	206.622	0.677266	0.143385	4.72339	2.31943e-06	7.45944e-05	BCL2	B cell leukemia/lymphoma 2 [Source:MGI Symbol;Acc:MGI:88138]
ENSMUSG00000026202	129.568	0.592132	0.125426	4.72097	2.34722e-06	7.53592e-05	TUBA4A	tubulin, alpha 4A [Source:MGI Symbol;Acc:MGI:1095410]
ENSMUSG00000054850	227.419	0.537204	0.113834	4.71919	2.3679e-06	7.58937e-05	SMIM10L2A	small integral membrane protein 10 like 2A [Source:MGI Symbol;Acc:MGI:2443645]
ENSMUSG00000074580	35.1551	0.730159	0.154741	4.7186	2.37475e-06	7.59839e-05	4931440P22RIK	RIKEN cDNA 4931440P22 gene [Source:MGI Symbol;Acc:MGI:1918254]
ENSMUSG00000005142	16661.9	-0.348648	0.0738947	-4.71817	2.37972e-06	7.60136e-05	MAN2B1	mannosidase 2, alpha B1 [Source:MGI Symbol;Acc:MGI:107286]
ENSMUSG00000030154	3.08434	0.678775	0.143884	4.71751	2.38745e-06	7.61313e-05	KLRB1F	killer cell lectin-like receptor subfamily B member 1F [Source:MGI Symbol;Acc:MGI:2442965]
ENSMUSG00000083558	81.2824	-0.63381	0.134403	-4.71575	2.40828e-06	7.66655e-05	GM12896	predicted gene 12896 [Source:MGI Symbol;Acc:MGI:3650312]
ENSMUSG00000020010	6.15049	0.822258	0.174395	4.71492	2.41804e-06	7.68463e-05	VNN3	vanin 3 [Source:MGI Symbol;Acc:MGI:1347055]
ENSMUSG00000022844	306.37	-0.466651	0.0989945	-4.71391	2.43008e-06	7.70987e-05	PDIA5	protein disulfide isomerase associated 5 [Source:MGI Symbol;Acc:MGI:1919849]
ENSMUSG00000088030	1.836	0.659374	0.139955	4.71131	2.46128e-06	7.7957e-05	GM24991	predicted gene, 24991 [Source:MGI Symbol;Acc:MGI:5454768]
ENSMUSG00000028034	1527.09	-0.264529	0.0561959	-4.70726	2.51075e-06	7.93903e-05	FUBP1	far upstream element (FUSE) binding protein 1 [Source:MGI Symbol;Acc:MGI:1196294]
ENSMUSG00000062098	366.861	-0.351647	0.074727	-4.70575	2.52931e-06	7.98432e-05	BTBD3	BTB (POZ) domain containing 3 [Source:MGI Symbol;Acc:MGI:2385155]
ENSMUSG00000048058	34.5275	0.86783	0.184775	4.69668	2.64423e-06	8.33309e-05	LDLRAD3	low density lipoprotein receptor class A domain containing 3 [Source:MGI Symbol;Acc:MGI:2138856]
ENSMUSG00000012640	1986.94	0.297624	0.0633876	4.69531	2.66208e-06	8.37533e-05	ZFP715	zinc finger protein 715 [Source:MGI Symbol;Acc:MGI:1917180]
ENSMUSG00000101249	3296.04	-0.340839	0.0726091	-4.69416	2.67707e-06	8.4084e-05	GM29216	predicted gene 29216 [Source:MGI Symbol;Acc:MGI:5579922]
ENSMUSG00000045337	2.3838	0.690385	0.147168	4.69112	2.71713e-06	8.52e-05	DEFB11	defensin beta 11 [Source:MGI Symbol;Acc:MGI:2179197]
ENSMUSG00000034574	186.898	-0.536722	0.114502	-4.68745	2.76629e-06	8.65972e-05	DAAM1	dishevelled associated activator of morphogenesis 1 [Source:MGI Symbol;Acc:MGI:1914596]
ENSMUSG00000025278	390.92	-0.659552	0.140781	-4.68497	2.80006e-06	8.7509e-05	FLNB	filamin, beta [Source:MGI Symbol;Acc:MGI:2446089]
ENSMUSG00000068227	12.1762	0.632962	0.135131	4.68407	2.8124e-06	8.77487e-05	IL2RB	interleukin 2 receptor, beta chain [Source:MGI Symbol;Acc:MGI:96550]
ENSMUSG00000031990	415.133	-0.37725	0.0805772	-4.68184	2.84309e-06	8.85595e-05	JAM3	junction adhesion molecule 3 [Source:MGI Symbol;Acc:MGI:1933825]
ENSMUSG00000024730	2.66678	0.660319	0.141064	4.68099	2.85487e-06	8.87794e-05	MS4A8A	membrane-spanning 4-domains, subfamily A, member 8A [Source:MGI Symbol;Acc:MGI:1927657]
ENSMUSG00000040204	22.3077	0.896701	0.191604	4.67996	2.86927e-06	8.908e-05	PCLAF	PCNA clamp associated factor [Source:MGI Symbol;Acc:MGI:1915276]
ENSMUSG00000026707	256.055	0.481369	0.103044	4.6715	2.99006e-06	9.2677e-05	NSUN6	NOL1/NOP2/Sun domain family member 6 [Source:MGI Symbol;Acc:MGI:1921705]
ENSMUSG00000030787	47.1889	0.849202	0.181821	4.67053	3.00417e-06	9.29613e-05	LYVE1	lymphatic vessel endothelial hyaluronan receptor 1 [Source:MGI Symbol;Acc:MGI:2136348]
ENSMUSG00000026073	16.0621	0.880299	0.188541	4.669	3.02671e-06	9.33516e-05	IL1R2	interleukin 1 receptor, type II [Source:MGI Symbol;Acc:MGI:96546]
ENSMUSG00000062593	313.638	0.663245	0.14205	4.66911	3.02512e-06	9.33516e-05	LILRB4A	leukocyte immunoglobulin-like receptor, subfamily B, member 4A [Source:MGI Symbol;Acc:MGI:102701]
ENSMUSG00000060093	1.73175	0.687545	0.147289	4.66799	3.04162e-06	9.36579e-05	HIST1H4A	histone cluster 1, H4a [Source:MGI Symbol;Acc:MGI:2448419]
ENSMUSG00000090207	24.2394	0.868185	0.186073	4.66583	3.07377e-06	9.44934e-05	4930524O07RIK	RIKEN cDNA 4930524O07 gene [Source:MGI Symbol;Acc:MGI:1915514]
ENSMUSG00000034353	575.32	0.62362	0.133677	4.66513	3.08424e-06	9.46604e-05	RAMP1	receptor (calcitonin) activity modifying protein 1 [Source:MGI Symbol;Acc:MGI:1858418]
ENSMUSG00000070527	42.1429	-0.83196	0.178361	-4.66447	3.09415e-06	9.48099e-05	MKRN3	makorin, ring finger protein, 3 [Source:MGI Symbol;Acc:MGI:2181178]
ENSMUSG00000024539	488.689	0.341493	0.0732306	4.66326	3.11245e-06	9.52158e-05	PTPN2	protein tyrosine phosphatase, non-receptor type 2 [Source:MGI Symbol;Acc:MGI:97806]
ENSMUSG00000003363	3854.58	-0.359813	0.0771986	-4.66088	3.14865e-06	9.61667e-05	PLD3	phospholipase D family, member 3 [Source:MGI Symbol;Acc:MGI:1333782]
ENSMUSG00000029053	115.957	-0.506273	0.108752	-4.65531	3.23494e-06	9.86422e-05	PRKCZ	protein kinase C, zeta [Source:MGI Symbol;Acc:MGI:97602]
ENSMUSG00000004814	65.4342	0.496329	0.106677	4.65262	3.27746e-06	9.96159e-05	CCL24	chemokine (C-C motif) ligand 24 [Source:MGI Symbol;Acc:MGI:1928953]
ENSMUSG00000025318	221.824	-0.606407	0.130336	-4.65263	3.27721e-06	9.96159e-05	JPH3	junctophilin 3 [Source:MGI Symbol;Acc:MGI:1891497]
ENSMUSG00000020604	1068.61	-0.317346	0.068241	-4.65038	3.31324e-06	0.000100541	ARSG	arylsulfatase G [Source:MGI Symbol;Acc:MGI:1921258]
ENSMUSG00000044468	2059.51	-0.393553	0.0846582	-4.64873	3.33982e-06	0.000101184	FAM46C	family with sequence similarity 46, member C [Source:MGI Symbol;Acc:MGI:1921895]
ENSMUSG00000078817	4.11162	0.631328	0.135892	4.64581	3.38743e-06	0.000102462	NLRP12	NLR family, pyrin domain containing 12 [Source:MGI Symbol;Acc:MGI:2676630]
ENSMUSG00000030083	961.428	0.209748	0.0451568	4.64487	3.40283e-06	0.000102762	ABTB1	ankyrin repeat and BTB (POZ) domain containing 1 [Source:MGI Symbol;Acc:MGI:1933148]
ENSMUSG00000019194	783.702	-0.33603	0.0724748	-4.63651	3.54342e-06	0.000106495	SCN1B	sodium channel, voltage-gated, type I, beta [Source:MGI Symbol;Acc:MGI:98247]
ENSMUSG00000031740	688.096	-0.417561	0.0900583	-4.63657	3.54245e-06	0.000106495	MMP2	matrix metallopeptidase 2 [Source:MGI Symbol;Acc:MGI:97009]
ENSMUSG00000090307	4.81951	0.718495	0.154953	4.63685	3.53756e-06	0.000106495	1700071M16RIK	RIKEN cDNA 1700071M16 gene [Source:MGI Symbol;Acc:MGI:1920754]
ENSMUSG00000038375	198.259	0.584638	0.126106	4.63607	3.55093e-06	0.000106551	TRP53INP2	transformation related protein 53 inducible nuclear protein 2 [Source:MGI Symbol;Acc:MGI:1915978]
ENSMUSG00000015437	10.503	0.621163	0.134264	4.62643	3.7203e-06	0.000111455	GZMB	granzyme B [Source:MGI Symbol;Acc:MGI:109267]
ENSMUSG00000034158	1634.9	-0.423376	0.0916253	-4.62073	3.82387e-06	0.000114376	LRRC58	leucine rich repeat containing 58 [Source:MGI Symbol;Acc:MGI:2443542]
ENSMUSG00000020850	879.135	-0.542735	0.117479	-4.61985	3.84026e-06	0.000114684	PRPF8	pre-mRNA processing factor 8 [Source:MGI Symbol;Acc:MGI:2179381]
ENSMUSG00000090069	69.8278	0.649367	0.140576	4.61933	3.84972e-06	0.000114784	E430024P14RIK	RIKEN cDNA E430024P14 gene [Source:MGI Symbol;Acc:MGI:2445079]
ENSMUSG00000026579	10.6225	0.635387	0.137593	4.61788	3.87676e-06	0.000115407	F5	coagulation factor V [Source:MGI Symbol;Acc:MGI:88382]
ENSMUSG00000037852	84.1904	-0.846162	0.183311	-4.61599	3.91221e-06	0.000116279	CPE	carboxypeptidase E [Source:MGI Symbol;Acc:MGI:101932]
ENSMUSG00000023764	1573.53	-0.437256	0.0949563	-4.60481	4.12838e-06	0.00012251	SFI1	Sfi1 homolog, spindle assembly associated (yeast) [Source:MGI Symbol;Acc:MGI:1926137]
ENSMUSG00000038271	1798.93	0.314225	0.0684077	4.59341	4.36051e-06	0.000129195	IFFO1	intermediate filament family orphan 1 [Source:MGI Symbol;Acc:MGI:2444516]
ENSMUSG00000027994	26.5122	0.869493	0.189343	4.59216	4.38679e-06	0.000129769	MCUB	mitochondrial calcium uniporter dominant negative beta subunit [Source:MGI Symbol;Acc:MGI:1914065]
ENSMUSG00000044199	10.1005	0.889679	0.193935	4.5875	4.48579e-06	0.000132489	S1PR4	sphingosine-1-phosphate receptor 4 [Source:MGI Symbol;Acc:MGI:1333809]
ENSMUSG00000035274	10.6599	-0.869734	0.189914	-4.57961	4.65847e-06	0.000137374	TPBG	trophoblast glycoprotein [Source:MGI Symbol;Acc:MGI:1341264]
ENSMUSG00000036218	27.2566	-0.870448	0.190261	-4.57503	4.76149e-06	0.000140192	PDZRN4	PDZ domain containing RING finger 4 [Source:MGI Symbol;Acc:MGI:3056996]
ENSMUSG00000030165	76.3496	0.771497	0.168814	4.57011	4.87473e-06	0.000143078	KLRD1	killer cell lectin-like receptor, subfamily D, member 1 [Source:MGI Symbol;Acc:MGI:1196275]
ENSMUSG00000024677	2094.45	0.461036	0.10095	4.56698	4.94808e-06	0.000145005	MS4A6B	membrane-spanning 4-domains, subfamily A, member 6B [Source:MGI Symbol;Acc:MGI:1917024]
ENSMUSG00000056054	2341.92	0.628115	0.137569	4.56584	4.97509e-06	0.00014557	S100A8	S100 calcium binding protein A8 (calgranulin A) [Source:MGI Symbol;Acc:MGI:88244]
ENSMUSG00000021182	5.86397	0.697052	0.152743	4.56356	5.02942e-06	0.000146855	CCDC88C	coiled-coil domain containing 88C [Source:MGI Symbol;Acc:MGI:1915589]
ENSMUSG00000046546	67.9724	0.711919	0.156008	4.56334	5.03464e-06	0.000146855	FAM43A	family with sequence similarity 43, member A [Source:MGI Symbol;Acc:MGI:2676309]
ENSMUSG00000040855	20.2429	0.884802	0.193983	4.56122	5.08566e-06	0.000148114	REPS2	RALBP1 associated Eps domain containing protein 2 [Source:MGI Symbol;Acc:MGI:2663511]
ENSMUSG00000030867	16.0648	0.880331	0.19314	4.558	5.16438e-06	0.000150174	PLK1	polo-like kinase 1 [Source:MGI Symbol;Acc:MGI:97621]
ENSMUSG00000054065	2.77645	0.653621	0.143464	4.55599	5.21398e-06	0.000151382	PKP3	plakophilin 3 [Source:MGI Symbol;Acc:MGI:1891830]
ENSMUSG00000021242	5412.58	-0.247717	0.0543769	-4.55555	5.22476e-06	0.000151462	NPC2	Niemann-Pick type C2 [Source:MGI Symbol;Acc:MGI:1915213]
ENSMUSG00000001156	520.2	0.470525	0.103343	4.55306	5.28721e-06	0.000153036	MXD1	MAX dimerization protein 1 [Source:MGI Symbol;Acc:MGI:96908]
ENSMUSG00000022987	60.0687	-0.750686	0.16494	-4.55126	5.33258e-06	0.000154112	ZFP641	zinc finger protein 641 [Source:MGI Symbol;Acc:MGI:2442788]
ENSMUSG00000022130	224.655	0.415016	0.0912831	4.54647	5.45533e-06	0.000157418	TGDS	TDP-glucose 4,6-dehydratase [Source:MGI Symbol;Acc:MGI:1923605]
ENSMUSG00000022607	95.1216	-0.689643	0.151737	-4.54498	5.49412e-06	0.000158295	PTK2	PTK2 protein tyrosine kinase 2 [Source:MGI Symbol;Acc:MGI:95481]
ENSMUSG00000018920	1580.74	-0.299428	0.0659696	-4.53887	5.65555e-06	0.00016269	CXCL16	chemokine (C-X-C motif) ligand 16 [Source:MGI Symbol;Acc:MGI:1932682]
ENSMUSG00000046295	13.0723	0.835053	0.183991	4.53856	5.66396e-06	0.00016269	ANKLE1	ankyrin repeat and LEM domain containing 1 [Source:MGI Symbol;Acc:MGI:1918775]
ENSMUSG00000035365	5.87598	0.813526	0.179487	4.5325	5.82901e-06	0.000167175	PARPBP	PARP1 binding protein [Source:MGI Symbol;Acc:MGI:1922567]
ENSMUSG00000027397	324.162	0.478282	0.105534	4.53204	5.84181e-06	0.000167287	SLC20A1	solute carrier family 20, member 1 [Source:MGI Symbol;Acc:MGI:108392]
ENSMUSG00000051029	5.38283	0.736268	0.162588	4.52843	5.94222e-06	0.000169904	SERPINB1B	serine (or cysteine) peptidase inhibitor, clade B, member 1b [Source:MGI Symbol;Acc:MGI:2445361]
ENSMUSG00000010080	4.91013	0.794922	0.175568	4.52772	5.96227e-06	0.000170219	EPN3	epsin 3 [Source:MGI Symbol;Acc:MGI:1919139]
ENSMUSG00000034593	329.601	0.453083	0.100128	4.52502	6.03886e-06	0.000172144	MYO5A	myosin VA [Source:MGI Symbol;Acc:MGI:105976]
ENSMUSG00000028737	344.895	-0.38921	0.0860483	-4.52316	6.09241e-06	0.000173408	ALDH4A1	aldehyde dehydrogenase 4 family, member A1 [Source:MGI Symbol;Acc:MGI:2443883]
ENSMUSG00000032253	1240.23	0.319099	0.0706509	4.51656	6.28537e-06	0.00017863	PHIP	pleckstrin homology domain interacting protein [Source:MGI Symbol;Acc:MGI:1932404]
ENSMUSG00000020399	5499.7	-0.231133	0.0511971	-4.51458	6.34436e-06	0.000179643	HAVCR2	hepatitis A virus cellular receptor 2 [Source:MGI Symbol;Acc:MGI:2159682]
ENSMUSG00000023800	13.3724	0.874913	0.193781	4.51496	6.333e-06	0.000179643	TIAM2	T cell lymphoma invasion and metastasis 2 [Source:MGI Symbol;Acc:MGI:1344338]
ENSMUSG00000041548	3.4875	0.746684	0.165401	4.5144	6.34965e-06	0.000179643	HSPB8	heat shock protein 8 [Source:MGI Symbol;Acc:MGI:2135756]
ENSMUSG00000001918	175.2	0.48041	0.106441	4.51342	6.37914e-06	0.000180206	SLC1A5	solute carrier family 1 (neutral amino acid transporter), member 5 [Source:MGI Symbol;Acc:MGI:105305]
ENSMUSG00000054452	1085	-0.307574	0.0682165	-4.50879	6.51993e-06	0.000183907	AES	amino-terminal enhancer of split [Source:MGI Symbol;Acc:MGI:95806]
ENSMUSG00000091275	161.404	0.579812	0.128803	4.50153	6.74664e-06	0.000190017	GM3248	predicted gene 3248 [Source:MGI Symbol;Acc:MGI:3781426]
ENSMUSG00000048498	29.2884	0.621014	0.137986	4.50055	6.77777e-06	0.000190608	CD300E	CD300E molecule [Source:MGI Symbol;Acc:MGI:2387602]
ENSMUSG00000001911	531.938	-0.381436	0.0848083	-4.49763	6.87162e-06	0.000192959	NFIX	nuclear factor I/X [Source:MGI Symbol;Acc:MGI:97311]
ENSMUSG00000022106	3659.3	-0.252704	0.0562306	-4.49406	6.98767e-06	0.000195925	RCBTB2	regulator of chromosome condensation (RCC1) and BTB (POZ) domain containing protein 2 [Source:MGI Symbol;Acc:MGI:1917200]
ENSMUSG00000052212	130.732	0.63273	0.141023	4.48671	7.23312e-06	0.000202506	CD177	CD177 antigen [Source:MGI Symbol;Acc:MGI:1916141]
ENSMUSG00000020577	2848.37	-0.225675	0.0503201	-4.4848	7.2984e-06	0.00020403	TSPAN13	tetraspanin 13 [Source:MGI Symbol;Acc:MGI:1913359]
ENSMUSG00000000290	9839.08	-0.23847	0.0532072	-4.48191	7.3977e-06	0.000206337	ITGB2	integrin beta 2 [Source:MGI Symbol;Acc:MGI:96611]
ENSMUSG00000023132	22.2104	0.588743	0.131364	4.48176	7.40286e-06	0.000206337	GZMA	granzyme A [Source:MGI Symbol;Acc:MGI:109266]
ENSMUSG00000079402	166.603	0.494379	0.11035	4.48011	7.46038e-06	0.000207326	GM3020	predicted gene 3020 [Source:MGI Symbol;Acc:MGI:3781198]
ENSMUSG00000096488	166.603	0.494379	0.11035	4.48011	7.46038e-06	0.000207326	GM10409	predicted gene 10409 [Source:MGI Symbol;Acc:MGI:3710610]
ENSMUSG00000024661	16489.3	-0.33443	0.0746532	-4.47979	7.47172e-06	0.000207335	FTH1	ferritin heavy polypeptide 1 [Source:MGI Symbol;Acc:MGI:95588]
ENSMUSG00000024397	5931.64	-0.222203	0.0496179	-4.47829	7.52423e-06	0.000208484	AIF1	allograft inflammatory factor 1 [Source:MGI Symbol;Acc:MGI:1343098]
ENSMUSG00000027398	107.016	0.762176	0.170355	4.47403	7.67584e-06	0.000212373	IL1B	interleukin 1 beta [Source:MGI Symbol;Acc:MGI:96543]
ENSMUSG00000023043	4.98779	0.8105	0.181258	4.47153	7.76604e-06	0.000214553	KRT18	keratin 18 [Source:MGI Symbol;Acc:MGI:96692]
ENSMUSG00000032531	9.23463	0.860654	0.192611	4.46836	7.88217e-06	0.000217442	AMOTL2	angiomotin-like 2 [Source:MGI Symbol;Acc:MGI:1929286]
ENSMUSG00000043587	4.95349	0.697893	0.156254	4.4664	7.95452e-06	0.000219116	PXYLP1	2-phosphoxylose phosphatase 1 [Source:MGI Symbol;Acc:MGI:2442444]
ENSMUSG00000026921	14.8568	0.858652	0.192397	4.46291	8.08527e-06	0.000222392	EGFL7	EGF-like domain 7 [Source:MGI Symbol;Acc:MGI:2449923]
ENSMUSG00000029674	749.875	-0.304832	0.0684211	-4.45524	8.38008e-06	0.000230165	LIMK1	LIM-domain containing, protein kinase [Source:MGI Symbol;Acc:MGI:104572]
ENSMUSG00000030365	28.7606	0.863268	0.193837	4.45359	8.44478e-06	0.000231604	CLEC2I	C-type lectin domain family 2, member i [Source:MGI Symbol;Acc:MGI:2136650]
ENSMUSG00000106205	257.829	0.574008	0.1289	4.45313	8.46291e-06	0.000231763	C230096K16RIK	RIKEN cDNA C230096K16 gene [Source:MGI Symbol;Acc:MGI:3041194]
ENSMUSG00000025163	4.32574	0.588547	0.132268	4.44967	8.60011e-06	0.000234877	CD7	CD7 antigen [Source:MGI Symbol;Acc:MGI:88344]
ENSMUSG00000027702	8.66066	0.859065	0.193064	4.44964	8.60159e-06	0.000234877	LRRC34	leucine rich repeat containing 34 [Source:MGI Symbol;Acc:MGI:1919077]
ENSMUSG00000033107	3.06136	0.716944	0.16115	4.44891	8.63053e-06	0.000235326	RNF125	ring finger protein 125 [Source:MGI Symbol;Acc:MGI:1914914]
ENSMUSG00000029864	109.727	-0.641195	0.144195	-4.44672	8.71916e-06	0.000237398	GSTK1	glutathione S-transferase kappa 1 [Source:MGI Symbol;Acc:MGI:1923513]
ENSMUSG00000026222	540.458	-0.416078	0.0935862	-4.44594	8.75096e-06	0.00023792	SP100	nuclear antigen Sp100 [Source:MGI Symbol;Acc:MGI:109561]
ENSMUSG00000057706	108.892	0.453141	0.101953	4.4446	8.80569e-06	0.000239062	MEX3B	mex3 RNA binding family member B [Source:MGI Symbol;Acc:MGI:1918252]
ENSMUSG00000024268	39.3366	-0.720035	0.162264	-4.43743	9.10373e-06	0.000246798	CELF4	CUGBP, Elav-like family member 4 [Source:MGI Symbol;Acc:MGI:1932407]
ENSMUSG00000020893	147.694	0.766249	0.172749	4.43561	9.18114e-06	0.000248181	PER1	period circadian clock 1 [Source:MGI Symbol;Acc:MGI:1098283]
ENSMUSG00000021583	1248.57	-0.352598	0.0794916	-4.43566	9.17895e-06	0.000248181	ERAP1	endoplasmic reticulum aminopeptidase 1 [Source:MGI Symbol;Acc:MGI:1933403]
ENSMUSG00000039783	7.35479	0.78381	0.1772	4.4233	9.72035e-06	0.00026238	KMO	kynurenine 3-monooxygenase (kynurenine 3-hydroxylase) [Source:MGI Symbol;Acc:MGI:2138151]
ENSMUSG00000022033	19.6947	0.857077	0.193831	4.42178	9.78909e-06	0.000263857	PBK	PDZ binding kinase [Source:MGI Symbol;Acc:MGI:1289156]
ENSMUSG00000001964	271.382	-0.516763	0.116894	-4.4208	9.83368e-06	0.000264679	EMD	emerin [Source:MGI Symbol;Acc:MGI:108117]
ENSMUSG00000024601	705.675	-0.257324	0.0582311	-4.41901	9.9152e-06	0.000266492	ISOC1	isochorismatase domain containing 1 [Source:MGI Symbol;Acc:MGI:1913557]
ENSMUSG00000025504	3.54725	0.597622	0.135292	4.41728	9.99494e-06	0.000268252	EPS8L2	EPS8-like 2 [Source:MGI Symbol;Acc:MGI:2138828]
ENSMUSG00000029843	7.59588	0.815709	0.184905	4.4115	1.02659e-05	0.000275132	SLC13A4	solute carrier family 13 (sodium/sulfate symporters), member 4 [Source:MGI Symbol;Acc:MGI:2442367]
ENSMUSG00000067297	5.34129	0.7232	0.16396	4.41082	1.02982e-05	0.000275604	IFIT1BL2	interferon induced protein with tetratricopeptide repeats 1B like 2 [Source:MGI Symbol;Acc:MGI:2148249]
ENSMUSG00000102703	33.9366	-0.740598	0.168041	-4.40726	1.04689e-05	0.000279774	GM38313	predicted gene, 38313 [Source:MGI Symbol;Acc:MGI:5611541]
ENSMUSG00000028931	25.704	0.849779	0.192944	4.40428	1.06136e-05	0.000283241	KCNAB2	potassium voltage-gated channel, shaker-related subfamily, beta member 2 [Source:MGI Symbol;Acc:MGI:109239]
ENSMUSG00000104960	54.1854	0.647761	0.14714	4.40233	1.07092e-05	0.000285387	SNHG8	small nucleolar RNA host gene 8 [Source:MGI Symbol;Acc:MGI:1917145]
ENSMUSG00000026273	267.542	0.339432	0.0771089	4.40198	1.07266e-05	0.000285446	MTERF4	mitochondrial transcription termination factor 4 [Source:MGI Symbol;Acc:MGI:1918355]
ENSMUSG00000033083	288.628	0.414544	0.0941906	4.40112	1.07696e-05	0.000286184	TBC1D4	TBC1 domain family, member 4 [Source:MGI Symbol;Acc:MGI:2429660]
ENSMUSG00000066235	162.02	-0.526711	0.119739	-4.39881	1.08845e-05	0.000288831	POMGNT2	protein O-linked mannose beta 1,4-N-acetylglucosaminyltransferase 2 [Source:MGI Symbol;Acc:MGI:2143424]
ENSMUSG00000025937	862.842	-0.230666	0.0524613	-4.39688	1.0982e-05	0.000290925	LACTB2	lactamase, beta 2 [Source:MGI Symbol;Acc:MGI:2442551]
ENSMUSG00000029553	7.54844	0.769429	0.175004	4.39663	1.09944e-05	0.000290925	TFEC	transcription factor EC [Source:MGI Symbol;Acc:MGI:1333760]
ENSMUSG00000025429	28.1542	0.826902	0.188237	4.39287	1.11863e-05	0.000295588	PSTPIP2	proline-serine-threonine phosphatase-interacting protein 2 [Source:MGI Symbol;Acc:MGI:1335088]
ENSMUSG00000099881	295.62	0.537745	0.122503	4.38965	1.13534e-05	0.000299583	2810013P06RIK	RIKEN cDNA 2810013P06 gene [Source:MGI Symbol;Acc:MGI:1914456]
ENSMUSG00000025175	32.9626	-0.808352	0.184229	-4.38776	1.14523e-05	0.000301769	FN3K	fructosamine 3 kinase [Source:MGI Symbol;Acc:MGI:1926834]
ENSMUSG00000038179	31.7154	0.835924	0.190592	4.38594	1.15486e-05	0.000303458	SLAMF7	SLAM family member 7 [Source:MGI Symbol;Acc:MGI:1922595]
ENSMUSG00000045094	3.29149	0.637016	0.145231	4.38624	1.15328e-05	0.000303458	ARHGEF37	Rho guanine nucleotide exchange factor (GEF) 37 [Source:MGI Symbol;Acc:MGI:3045339]
ENSMUSG00000007603	728.273	0.281679	0.0642341	4.3852	1.15879e-05	0.000304065	DUS3L	dihydrouridine synthase 3-like (S. cerevisiae) [Source:MGI Symbol;Acc:MGI:2147092]
ENSMUSG00000038370	15.5502	0.838117	0.191143	4.38476	1.16113e-05	0.000304254	PCP4L1	Purkinje cell protein 4-like 1 [Source:MGI Symbol;Acc:MGI:1913675]
ENSMUSG00000064128	58.8147	0.582281	0.132835	4.38349	1.16794e-05	0.000305615	CENPJ	centromere protein J [Source:MGI Symbol;Acc:MGI:2684927]
ENSMUSG00000044626	1428.03	-0.34467	0.0786419	-4.38277	1.17177e-05	0.00030588	LIPH	lipase, member H [Source:MGI Symbol;Acc:MGI:2388029]
ENSMUSG00000063234	3064.72	-0.394723	0.0900641	-4.38269	1.17221e-05	0.00030588	GPR84	G protein-coupled receptor 84 [Source:MGI Symbol;Acc:MGI:1934129]
ENSMUSG00000055531	1621.72	-0.250094	0.0570745	-4.38189	1.17653e-05	0.000306583	CPSF6	cleavage and polyadenylation specific factor 6 [Source:MGI Symbol;Acc:MGI:1913948]
ENSMUSG00000033450	2393.11	0.452495	0.103347	4.37841	1.19548e-05	0.000311088	TAGAP	T cell activation Rho GTPase activating protein [Source:MGI Symbol;Acc:MGI:3615484]
ENSMUSG00000098973	78.4189	-0.649803	0.148586	-4.37326	1.22407e-05	0.000318089	MIR6236	microRNA 6236 [Source:MGI Symbol;Acc:MGI:5530929]
ENSMUSG00000000374	530.088	-0.347035	0.0793633	-4.37274	1.22697e-05	0.000318402	TRAPPC10	trafficking protein particle complex 10 [Source:MGI Symbol;Acc:MGI:1336209]
ENSMUSG00000040247	44.078	0.716669	0.1641	4.36726	1.25815e-05	0.000326044	TBC1D10C	TBC1 domain family, member 10c [Source:MGI Symbol;Acc:MGI:1922072]
ENSMUSG00000037944	3.06238	0.625194	0.143392	4.36002	1.30048e-05	0.00033655	CCR7	chemokine (C-C motif) receptor 7 [Source:MGI Symbol;Acc:MGI:103011]
ENSMUSG00000039672	8.90529	0.672632	0.154304	4.35913	1.30582e-05	0.000337004	KCNE2	potassium voltage-gated channel, Isk-related subfamily, gene 2 [Source:MGI Symbol;Acc:MGI:1891123]
ENSMUSG00000052160	19255.6	-0.206309	0.0473266	-4.35926	1.30502e-05	0.000337004	PLD4	phospholipase D family, member 4 [Source:MGI Symbol;Acc:MGI:2144765]
ENSMUSG00000025647	4466.07	-0.319909	0.0734634	-4.35467	1.3327e-05	0.000343472	SHISA5	shisa family member 5 [Source:MGI Symbol;Acc:MGI:1915044]
ENSMUSG00000029084	48.5223	0.84525	0.194163	4.35331	1.34098e-05	0.000345133	CD38	CD38 antigen [Source:MGI Symbol;Acc:MGI:107474]
ENSMUSG00000030103	59.7656	0.789103	0.181279	4.35298	1.34296e-05	0.000345171	BHLHE40	basic helix-loop-helix family, member e40 [Source:MGI Symbol;Acc:MGI:1097714]
ENSMUSG00000040809	389.129	0.617384	0.141952	4.34925	1.36606e-05	0.000350627	CHIL3	chitinase-like 3 [Source:MGI Symbol;Acc:MGI:1330860]
ENSMUSG00000042246	677.096	0.33123	0.0763832	4.33642	1.44819e-05	0.000371202	TMC7	transmembrane channel-like gene family 7 [Source:MGI Symbol;Acc:MGI:2443317]
ENSMUSG00000093979	355.251	0.483423	0.111527	4.33459	1.46034e-05	0.000373806	GM2237	predicted gene 2237 [Source:MGI Symbol;Acc:MGI:3780407]
ENSMUSG00000096629	42.5707	0.704685	0.162592	4.33407	1.46379e-05	0.00037418	GM3383	predicted gene 3383 [Source:MGI Symbol;Acc:MGI:3781561]
ENSMUSG00000049422	24.3839	0.811915	0.187526	4.32961	1.49372e-05	0.000381315	CHCHD10	coiled-coil-helix-coiled-coil-helix domain containing 10 [Source:MGI Symbol;Acc:MGI:2143558]
ENSMUSG00000074785	42.4318	0.813891	0.188268	4.32304	1.53893e-05	0.000392322	PLXNC1	plexin C1 [Source:MGI Symbol;Acc:MGI:1890127]
ENSMUSG00000060586	890.359	0.687298	0.159016	4.3222	1.5448e-05	0.000393286	H2-EB1	histocompatibility 2, class II antigen E beta [Source:MGI Symbol;Acc:MGI:95901]
ENSMUSG00000040112	261.964	0.353584	0.0818819	4.31821	1.57296e-05	0.000399916	MRPS35	mitochondrial ribosomal protein S35 [Source:MGI Symbol;Acc:MGI:2385255]
ENSMUSG00000029253	148.154	0.442662	0.102518	4.31791	1.57513e-05	0.000399925	CENPC1	centromere protein C1 [Source:MGI Symbol;Acc:MGI:99700]
ENSMUSG00000099398	9.0777	0.825437	0.191188	4.31741	1.57867e-05	0.000400285	MS4A14	membrane-spanning 4-domains, subfamily A, member 14 [Source:MGI Symbol;Acc:MGI:2686122]
ENSMUSG00000027583	103.143	0.654122	0.151553	4.31612	1.58794e-05	0.000402092	ZBTB46	zinc finger and BTB domain containing 46 [Source:MGI Symbol;Acc:MGI:1919397]
ENSMUSG00000022066	486.097	-0.25061	0.0581102	-4.31267	1.61297e-05	0.000407882	GM21685	predicted gene, 21685 [Source:MGI Symbol;Acc:MGI:5435040]
ENSMUSG00000032422	1073.75	0.21487	0.0498912	4.30678	1.6565e-05	0.000418327	SNX14	sorting nexin 14 [Source:MGI Symbol;Acc:MGI:2155664]
ENSMUSG00000005823	1602.42	-0.194436	0.0451644	-4.30507	1.66935e-05	0.000421007	GPR108	G protein-coupled receptor 108 [Source:MGI Symbol;Acc:MGI:1925558]
ENSMUSG00000041921	847.843	0.419381	0.097437	4.30412	1.67652e-05	0.000422249	METAP1D	methionyl aminopeptidase type 1D (mitochondrial) [Source:MGI Symbol;Acc:MGI:1913809]
ENSMUSG00000003948	273.899	-0.406227	0.0943993	-4.30329	1.68281e-05	0.000423268	MMD	monocyte to macrophage differentiation-associated [Source:MGI Symbol;Acc:MGI:1914718]
ENSMUSG00000000409	9.44704	0.787956	0.183165	4.30188	1.69353e-05	0.000425387	LCK	lymphocyte protein tyrosine kinase [Source:MGI Symbol;Acc:MGI:96756]
ENSMUSG00000005800	211.286	0.556129	0.129284	4.30159	1.69576e-05	0.000425387	MMP8	matrix metallopeptidase 8 [Source:MGI Symbol;Acc:MGI:1202395]
ENSMUSG00000011256	12.7973	0.801104	0.186259	4.30101	1.70022e-05	0.000425839	ADAM19	a disintegrin and metallopeptidase domain 19 (meltrin beta) [Source:MGI Symbol;Acc:MGI:105377]
ENSMUSG00000030798	7362.91	-0.186416	0.0433448	-4.30077	1.70209e-05	0.000425839	CD37	CD37 antigen [Source:MGI Symbol;Acc:MGI:88330]
ENSMUSG00000105851	14.6051	-0.771756	0.179466	-4.30029	1.70574e-05	0.000426185	9130604C24RIK	RIKEN cDNA 9130604C24 gene [Source:MGI Symbol;Acc:MGI:1924957]
ENSMUSG00000030120	1768.91	-0.226819	0.0527574	-4.29929	1.71346e-05	0.000427546	MLF2	myeloid leukemia factor 2 [Source:MGI Symbol;Acc:MGI:1353554]
ENSMUSG00000005886	628.943	-0.460737	0.107204	-4.29774	1.72547e-05	0.000429404	NCOA2	nuclear receptor coactivator 2 [Source:MGI Symbol;Acc:MGI:1276533]
ENSMUSG00000015149	1433.14	-0.311744	0.0725356	-4.29781	1.72495e-05	0.000429404	SIRT2	sirtuin 2 [Source:MGI Symbol;Acc:MGI:1927664]
ENSMUSG00000041859	970.792	-0.32344	0.0753443	-4.29283	1.76412e-05	0.000438442	MCM3	minichromosome maintenance complex component 3 [Source:MGI Symbol;Acc:MGI:101845]
ENSMUSG00000069763	1338.31	-0.259494	0.0605906	-4.28274	1.84606e-05	0.000458203	TMEM100	transmembrane protein 100 [Source:MGI Symbol;Acc:MGI:1915138]
ENSMUSG00000045730	4982.56	0.229068	0.0534933	4.28217	1.85078e-05	0.000458768	ADRB2	adrenergic receptor, beta 2 [Source:MGI Symbol;Acc:MGI:87938]
ENSMUSG00000031780	2.1992	0.559304	0.130627	4.28169	1.85483e-05	0.000459168	CCL17	chemokine (C-C motif) ligand 17 [Source:MGI Symbol;Acc:MGI:1329039]
ENSMUSG00000010476	137.665	-0.597115	0.139538	-4.27922	1.87551e-05	0.000462492	EBF3	early B cell factor 3 [Source:MGI Symbol;Acc:MGI:894289]
ENSMUSG00000028064	223.123	0.528674	0.123552	4.27895	1.87777e-05	0.000462492	SEMA4A	sema domain, immunoglobulin domain (Ig), transmembrane domain (TM) and short cytoplasmic domain, (semaphorin) 4A [Source:MGI Symbol;Acc:MGI:107560]
ENSMUSG00000074419	2.3004	0.626372	0.146386	4.27891	1.87809e-05	0.000462492	GM15448	predicted gene 15448 [Source:MGI Symbol;Acc:MGI:3705216]
ENSMUSG00000090192	3.13852	0.55988	0.130842	4.27906	1.87682e-05	0.000462492	GM16556	predicted gene 16556 [Source:MGI Symbol;Acc:MGI:4414976]
ENSMUSG00000073889	819.194	0.219065	0.0512079	4.27796	1.88618e-05	0.000463877	IL11RA1	interleukin 11 receptor, alpha chain 1 [Source:MGI Symbol;Acc:MGI:107426]
ENSMUSG00000051906	63.1785	0.817559	0.191185	4.27628	1.90045e-05	0.000466777	CD209F	CD209f antigen [Source:MGI Symbol;Acc:MGI:1916392]
ENSMUSG00000038526	3.48668	0.653961	0.15306	4.27258	1.93225e-05	0.000473968	CAR14	carbonic anhydrase 14 [Source:MGI Symbol;Acc:MGI:1344341]
ENSMUSG00000044162	5.22134	0.792448	0.185537	4.2711	1.9451e-05	0.000476499	TNIP3	TNFAIP3 interacting protein 3 [Source:MGI Symbol;Acc:MGI:3041165]
ENSMUSG00000031584	437.673	0.490414	0.114859	4.26972	1.95716e-05	0.00047883	GSR	glutathione reductase [Source:MGI Symbol;Acc:MGI:95804]
ENSMUSG00000003031	248.878	0.397143	0.0931254	4.26461	2.00256e-05	0.0004893	CDKN1B	cyclin-dependent kinase inhibitor 1B [Source:MGI Symbol;Acc:MGI:104565]
ENSMUSG00000026123	1695.15	-0.264483	0.0621298	-4.25695	2.07237e-05	0.000505702	PLEKHB2	pleckstrin homology domain containing, family B (evectins) member 2 [Source:MGI Symbol;Acc:MGI:2385825]
ENSMUSG00000029309	49.6257	-0.826848	0.194248	-4.25665	2.07513e-05	0.00050572	SPARCL1	SPARC-like 1 [Source:MGI Symbol;Acc:MGI:108110]
ENSMUSG00000047230	3.72729	0.556372	0.130823	4.25287	2.11052e-05	0.000513678	CLDN2	claudin 2 [Source:MGI Symbol;Acc:MGI:1276110]
ENSMUSG00000031090	168.926	0.436822	0.102892	4.24543	2.18173e-05	0.000530325	NADSYN1	NAD synthetase 1 [Source:MGI Symbol;Acc:MGI:1926164]
ENSMUSG00000019370	457.285	-0.4035	0.0950948	-4.24314	2.20417e-05	0.000534397	CALM3	calmodulin 3 [Source:MGI Symbol;Acc:MGI:103249]
ENSMUSG00000060639	19.8447	0.823782	0.194138	4.24329	2.20271e-05	0.000534397	HIST1H4I	histone cluster 1, H4i [Source:MGI Symbol;Acc:MGI:2448432]
ENSMUSG00000027366	2624.81	-0.360012	0.0849495	-4.23796	2.25564e-05	0.000546172	SPPL2A	signal peptide peptidase like 2A [Source:MGI Symbol;Acc:MGI:1913802]
ENSMUSG00000037337	49.0772	0.685749	0.162008	4.2328	2.30796e-05	0.00055694	MAP4K1	mitogen-activated protein kinase kinase kinase kinase 1 [Source:MGI Symbol;Acc:MGI:1346882]
ENSMUSG00000041120	127.468	-0.536816	0.126826	-4.2327	2.30899e-05	0.00055694	NBL1	neuroblastoma, suppression of tumorigenicity 1 [Source:MGI Symbol;Acc:MGI:104591]
ENSMUSG00000093843	7.46669	0.771866	0.182334	4.23326	2.30328e-05	0.00055694	GM25939	predicted gene, 25939 [Source:MGI Symbol;Acc:MGI:5455716]
ENSMUSG00000074497	3.27119	0.68605	0.162131	4.23147	2.32173e-05	0.000559296	A430078G23RIK	RIKEN cDNA A430078G23 gene [Source:MGI Symbol;Acc:MGI:2442135]
ENSMUSG00000022949	22.2484	0.601053	0.142057	4.23106	2.32593e-05	0.00055959	CLIC6	chloride intracellular channel 6 [Source:MGI Symbol;Acc:MGI:2146607]
ENSMUSG00000031709	633.759	-0.465908	0.110191	-4.2282	2.35573e-05	0.000566037	TBC1D9	TBC1 domain family, member 9 [Source:MGI Symbol;Acc:MGI:1918560]
ENSMUSG00000036949	272.665	-0.411391	0.0973401	-4.22633	2.37535e-05	0.000570024	SLC39A12	solute carrier family 39 (zinc transporter), member 12 [Source:MGI Symbol;Acc:MGI:2139274]
ENSMUSG00000027333	2480.84	0.233687	0.0553196	4.22431	2.39675e-05	0.000574426	SMOX	spermine oxidase [Source:MGI Symbol;Acc:MGI:2445356]
ENSMUSG00000026193	70.6659	0.701501	0.166076	4.22399	2.4002e-05	0.000574521	FN1	fibronectin 1 [Source:MGI Symbol;Acc:MGI:95566]
ENSMUSG00000032373	11.6287	0.593427	0.140576	4.22139	2.42795e-05	0.000580426	CAR12	carbonic anhydrase 12 [Source:MGI Symbol;Acc:MGI:1923709]
ENSMUSG00000025855	311.1	-0.430868	0.102107	-4.21977	2.44555e-05	0.000583889	PRKAR1B	protein kinase, cAMP dependent regulatory, type I beta [Source:MGI Symbol;Acc:MGI:97759]
ENSMUSG00000038623	4024.42	0.203864	0.0483293	4.21822	2.46237e-05	0.000587162	TM6SF1	transmembrane 6 superfamily member 1 [Source:MGI Symbol;Acc:MGI:1933209]
ENSMUSG00000027712	753.185	-0.401521	0.0952696	-4.21458	2.50249e-05	0.000595972	ANXA5	annexin A5 [Source:MGI Symbol;Acc:MGI:106008]
ENSMUSG00000027215	3626.34	-0.299252	0.071019	-4.2137	2.51224e-05	0.000597539	CD82	CD82 antigen [Source:MGI Symbol;Acc:MGI:104651]
ENSMUSG00000047798	90.3234	0.761495	0.180767	4.21259	2.52462e-05	0.000599724	CD300LF	CD300 molecule like family member F [Source:MGI Symbol;Acc:MGI:2442359]
ENSMUSG00000028525	514.952	0.42936	0.101971	4.2106	2.54688e-05	0.000602383	PDE4B	phosphodiesterase 4B, cAMP specific [Source:MGI Symbol;Acc:MGI:99557]
ENSMUSG00000031029	358.697	-0.347719	0.0825751	-4.21095	2.54303e-05	0.000602383	EIF3F	eukaryotic translation initiation factor 3, subunit F [Source:MGI Symbol;Acc:MGI:1913335]
ENSMUSG00000059890	768.69	-0.410308	0.097436	-4.21105	2.54189e-05	0.000602383	UBE4A	ubiquitination factor E4A [Source:MGI Symbol;Acc:MGI:2154580]
ENSMUSG00000074604	12.0094	0.813383	0.193182	4.21045	2.54862e-05	0.000602383	MGST2	microsomal glutathione S-transferase 2 [Source:MGI Symbol;Acc:MGI:2448481]
ENSMUSG00000028889	507.538	0.361418	0.0859519	4.20488	2.61219e-05	0.000616635	YRDC	yrdC domain containing (E.coli) [Source:MGI Symbol;Acc:MGI:2387201]
ENSMUSG00000070044	226.153	-0.448842	0.106757	-4.20433	2.61861e-05	0.000617375	FAM149A	family with sequence similarity 149, member A [Source:MGI Symbol;Acc:MGI:2387177]
ENSMUSG00000022020	350.189	0.374766	0.0891902	4.20188	2.64708e-05	0.000623307	NAA16	N(alpha)-acetyltransferase 16, NatA auxiliary subunit [Source:MGI Symbol;Acc:MGI:1914147]
ENSMUSG00000087006	98.9366	0.562824	0.133973	4.20101	2.65726e-05	0.000624921	GM13889	predicted gene 13889 [Source:MGI Symbol;Acc:MGI:3652053]
ENSMUSG00000056888	284.836	0.444509	0.10582	4.20063	2.66172e-05	0.000625189	GLIPR1	GLI pathogenesis-related 1 (glioma) [Source:MGI Symbol;Acc:MGI:1920940]
ENSMUSG00000087366	12.2891	0.7972	0.189801	4.20019	2.66697e-05	0.000625639	JUNOS	jun proto-oncogene, opposite strand [Source:MGI Symbol;Acc:MGI:2652837]
ENSMUSG00000031609	233.257	0.413765	0.0985318	4.19931	2.6773e-05	0.000627282	SAP30	sin3 associated polypeptide [Source:MGI Symbol;Acc:MGI:1929129]
ENSMUSG00000015766	178.804	0.465675	0.110915	4.1985	2.68691e-05	0.00062875	EPS8	epidermal growth factor receptor pathway substrate 8 [Source:MGI Symbol;Acc:MGI:104684]
ENSMUSG00000074505	222.188	0.560326	0.133473	4.19803	2.69242e-05	0.000629257	FAT3	FAT atypical cadherin 3 [Source:MGI Symbol;Acc:MGI:2444314]
ENSMUSG00000041180	46.4187	-0.729751	0.173971	-4.19468	2.73261e-05	0.000637859	HECTD2	HECT domain containing 2 [Source:MGI Symbol;Acc:MGI:2442663]
ENSMUSG00000097224	40.9621	-0.66625	0.158925	-4.19223	2.76221e-05	0.000643969	GM26716	predicted gene, 26716 [Source:MGI Symbol;Acc:MGI:5477210]
ENSMUSG00000036006	145.019	0.663268	0.158235	4.19166	2.76923e-05	0.000644805	FAM65B	family with sequence similarity 65, member B [Source:MGI Symbol;Acc:MGI:2444879]
ENSMUSG00000054945	54.6876	-0.585753	0.139771	-4.1908	2.77971e-05	0.000646446	GM9958	predicted gene 9958 [Source:MGI Symbol;Acc:MGI:3641866]
ENSMUSG00000018451	12.0047	-0.802791	0.191656	-4.1887	2.80554e-05	0.000651374	6330403K07RIK	RIKEN cDNA 6330403K07 gene [Source:MGI Symbol;Acc:MGI:1918001]
ENSMUSG00000071659	147.773	-0.433989	0.103621	-4.18824	2.81129e-05	0.000651374	HNRNPUL2	heterogeneous nuclear ribonucleoprotein U-like 2 [Source:MGI Symbol;Acc:MGI:1915943]
ENSMUSG00000098134	198.368	0.382935	0.0914278	4.18839	2.80942e-05	0.000651374	RNF113A2	ring finger protein 113A2 [Source:MGI Symbol;Acc:MGI:1913631]
ENSMUSG00000025492	501.713	0.60008	0.143325	4.18686	2.82835e-05	0.000654522	IFITM3	interferon induced transmembrane protein 3 [Source:MGI Symbol;Acc:MGI:1913391]
ENSMUSG00000037341	360.64	-0.357192	0.0853195	-4.18653	2.83258e-05	0.000654694	SLC9A7	solute carrier family 9 (sodium/hydrogen exchanger), member 7 [Source:MGI Symbol;Acc:MGI:2444530]
ENSMUSG00000027360	31.363	0.55256	0.132012	4.18567	2.84323e-05	0.000656351	HDC	histidine decarboxylase [Source:MGI Symbol;Acc:MGI:96062]
ENSMUSG00000035681	12.1953	0.795069	0.190447	4.17474	2.98326e-05	0.000687832	KCNC2	potassium voltage gated channel, Shaw-related subfamily, member 2 [Source:MGI Symbol;Acc:MGI:96668]
ENSMUSG00000030144	5.6299	0.599194	0.143659	4.17096	3.03325e-05	0.000698502	CLEC4D	C-type lectin domain family 4, member d [Source:MGI Symbol;Acc:MGI:1298389]
ENSMUSG00000044854	3.69854	0.743309	0.178223	4.17067	3.03707e-05	0.000698526	1700056E22RIK	RIKEN cDNA 1700056E22 gene [Source:MGI Symbol;Acc:MGI:1920613]
ENSMUSG00000050370	76.3047	-0.783603	0.1879	-4.17032	3.04177e-05	0.000698753	CH25H	cholesterol 25-hydroxylase [Source:MGI Symbol;Acc:MGI:1333869]
ENSMUSG00000023259	173.844	0.487144	0.116951	4.16536	3.10863e-05	0.000713241	SLC26A6	solute carrier family 26, member 6 [Source:MGI Symbol;Acc:MGI:2159728]
ENSMUSG00000070327	452.372	-0.467934	0.11236	-4.16458	3.11927e-05	0.00071481	RNF213	ring finger protein 213 [Source:MGI Symbol;Acc:MGI:1289196]
ENSMUSG00000014470	1089.63	-0.19675	0.0472742	-4.1619	3.15617e-05	0.000722387	RNF166	ring finger protein 166 [Source:MGI Symbol;Acc:MGI:1915968]
ENSMUSG00000001665	76.23	-0.660913	0.158826	-4.16125	3.16513e-05	0.000723557	GSTT3	glutathione S-transferase, theta 3 [Source:MGI Symbol;Acc:MGI:2143526]
ENSMUSG00000006782	1369.44	-0.310927	0.0747415	-4.16004	3.18198e-05	0.000725647	CNP	2',3'-cyclic nucleotide 3' phosphodiesterase [Source:MGI Symbol;Acc:MGI:88437]
ENSMUSG00000029126	11.1069	-0.804536	0.193387	-4.16025	3.17905e-05	0.000725647	NSG1	neuron specific gene family member 1 [Source:MGI Symbol;Acc:MGI:109149]
ENSMUSG00000026914	835.793	0.337963	0.0813645	4.15369	3.27163e-05	0.000745186	PSMD14	proteasome (prosome, macropain) 26S subunit, non-ATPase, 14 [Source:MGI Symbol;Acc:MGI:1913284]
ENSMUSG00000030865	10.2041	0.799083	0.192617	4.14857	3.34563e-05	0.000761121	CHP2	calcineurin-like EF hand protein 2 [Source:MGI Symbol;Acc:MGI:1917511]
ENSMUSG00000026893	147.859	-0.533454	0.128663	-4.14612	3.38153e-05	0.000768358	GCA	grancalcin [Source:MGI Symbol;Acc:MGI:1918521]
ENSMUSG00000020196	1348.37	-0.232186	0.056012	-4.14528	3.39392e-05	0.000770243	CABIN1	calcineurin binding protein 1 [Source:MGI Symbol;Acc:MGI:1298375]
ENSMUSG00000048484	3.00091	0.664071	0.160349	4.14141	3.45182e-05	0.000782441	GM7461	predicted gene 7461 [Source:MGI Symbol;Acc:MGI:3645338]
ENSMUSG00000027346	1084.67	0.333457	0.0805561	4.13944	3.48159e-05	0.000788239	GPCPD1	glycerophosphocholine phosphodiesterase 1 [Source:MGI Symbol;Acc:MGI:104898]
ENSMUSG00000019087	9002.02	-0.228851	0.0553034	-4.1381	3.50195e-05	0.000791895	ATP6AP1	ATPase, H+ transporting, lysosomal accessory protein 1 [Source:MGI Symbol;Acc:MGI:109629]
ENSMUSG00000030307	3.79308	-0.644785	0.155899	-4.13592	3.5353e-05	0.000798477	SLC6A11	solute carrier family 6 (neurotransmitter transporter, GABA), member 11 [Source:MGI Symbol;Acc:MGI:95630]
ENSMUSG00000042745	4.08659	0.718783	0.174063	4.12945	3.63637e-05	0.00082032	ID1	inhibitor of DNA binding 1 [Source:MGI Symbol;Acc:MGI:96396]
ENSMUSG00000096255	840.113	0.552419	0.133806	4.12851	3.65122e-05	0.000822683	DYNLT1B	dynein light chain Tctex-type 1B [Source:MGI Symbol;Acc:MGI:98643]
ENSMUSG00000021360	837.757	-0.441708	0.107097	-4.12437	3.71755e-05	0.000836627	GCNT2	glucosaminyl (N-acetyl) transferase 2, I-branching enzyme [Source:MGI Symbol;Acc:MGI:1100870]
ENSMUSG00000003812	2194.97	-0.283536	0.0687567	-4.12376	3.72741e-05	0.000837843	DNASE2A	deoxyribonuclease II alpha [Source:MGI Symbol;Acc:MGI:1329019]
ENSMUSG00000028597	11.4228	-0.800511	0.19423	-4.12146	3.76483e-05	0.000845245	GPX7	glutathione peroxidase 7 [Source:MGI Symbol;Acc:MGI:1914555]
ENSMUSG00000104022	16.3324	0.72148	0.175254	4.11677	3.84227e-05	0.000861602	GM37214	predicted gene, 37214 [Source:MGI Symbol;Acc:MGI:5610442]
ENSMUSG00000055184	174.105	0.368685	0.0895718	4.11608	3.85366e-05	0.000863129	FAM72A	family with sequence similarity 72, member A [Source:MGI Symbol;Acc:MGI:1919669]
ENSMUSG00000032849	258.222	-0.410669	0.0999358	-4.10933	3.96809e-05	0.0008877	ABCC4	ATP-binding cassette, sub-family C (CFTR/MRP), member 4 [Source:MGI Symbol;Acc:MGI:2443111]
ENSMUSG00000042406	1105.53	0.234184	0.0570092	4.10783	3.99401e-05	0.000892439	ATF4	activating transcription factor 4 [Source:MGI Symbol;Acc:MGI:88096]
ENSMUSG00000096349	5.11377	0.711655	0.173325	4.10589	4.02767e-05	0.000898891	GM22513	predicted gene, 22513 [Source:MGI Symbol;Acc:MGI:5452290]
ENSMUSG00000034612	108.185	-0.616691	0.150236	-4.10481	4.0464e-05	0.000902003	CHST11	carbohydrate sulfotransferase 11 [Source:MGI Symbol;Acc:MGI:1927166]
ENSMUSG00000025981	260.019	0.322022	0.0785393	4.10014	4.12903e-05	0.000919333	COQ10B	coenzyme Q10B [Source:MGI Symbol;Acc:MGI:1915126]
ENSMUSG00000025878	558.053	0.340788	0.0831343	4.09924	4.14501e-05	0.0009218	UIMC1	ubiquitin interaction motif containing 1 [Source:MGI Symbol;Acc:MGI:103185]
ENSMUSG00000069309	2.09845	0.541936	0.13222	4.09875	4.15381e-05	0.000922666	HIST1H2AN	histone cluster 1, H2an [Source:MGI Symbol;Acc:MGI:2448300]
ENSMUSG00000019849	495.94	-0.327445	0.0799221	-4.09705	4.18451e-05	0.000928389	PREP	prolyl endopeptidase [Source:MGI Symbol;Acc:MGI:1270863]
ENSMUSG00000049086	1400.61	-0.222946	0.0544238	-4.09648	4.19485e-05	0.000928492	BMYC	brain expressed myelocytomatosis oncogene [Source:MGI Symbol;Acc:MGI:88184]
ENSMUSG00000054720	48.3386	0.739479	0.180513	4.09654	4.19373e-05	0.000928492	LRRC8C	leucine rich repeat containing 8 family, member C [Source:MGI Symbol;Acc:MGI:2140839]
ENSMUSG00000042842	3.94121	0.666467	0.16274	4.0953	4.21624e-05	0.00093213	SERPINB6B	serine (or cysteine) peptidase inhibitor, clade B, member 6b [Source:MGI Symbol;Acc:MGI:894688]
ENSMUSG00000017723	2.37989	0.554567	0.135443	4.09446	4.23157e-05	0.000933326	WFDC2	WAP four-disulfide core domain 2 [Source:MGI Symbol;Acc:MGI:1914951]
ENSMUSG00000045589	5.84364	-0.691549	0.16889	-4.09467	4.22764e-05	0.000933326	FRRS1L	ferric-chelate reductase 1 like [Source:MGI Symbol;Acc:MGI:2442704]
ENSMUSG00000029343	2567.7	-0.28683	0.0701206	-4.09052	4.3041e-05	0.000948212	CRYBB1	crystallin, beta B1 [Source:MGI Symbol;Acc:MGI:104992]
ENSMUSG00000002985	20244.3	0.38313	0.0936754	4.08997	4.31426e-05	0.000948427	APOE	apolipoprotein E [Source:MGI Symbol;Acc:MGI:88057]
ENSMUSG00000067212	3917.52	-0.230353	0.056322	-4.08992	4.31516e-05	0.000948427	H2-T23	histocompatibility 2, T region locus 23 [Source:MGI Symbol;Acc:MGI:95957]
ENSMUSG00000022089	554.503	0.272458	0.0666359	4.08876	4.33692e-05	0.000952097	BIN3	bridging integrator 3 [Source:MGI Symbol;Acc:MGI:1929883]
ENSMUSG00000019853	5.24379	0.751129	0.183933	4.08372	4.43209e-05	0.000970726	HEBP2	heme binding protein 2 [Source:MGI Symbol;Acc:MGI:1860084]
ENSMUSG00000028191	1111.64	0.244757	0.0599341	4.08377	4.43106e-05	0.000970726	BCL10	B cell leukemia/lymphoma 10 [Source:MGI Symbol;Acc:MGI:1337994]
ENSMUSG00000036570	6.61	0.727573	0.178259	4.08155	4.47359e-05	0.000978676	FXYD1	FXYD domain-containing ion transport regulator 1 [Source:MGI Symbol;Acc:MGI:1889273]
ENSMUSG00000096606	2973.15	-0.266947	0.0654733	-4.0772	4.55822e-05	0.000996033	TPBGL	trophoblast glycoprotein-like [Source:MGI Symbol;Acc:MGI:3646425]
ENSMUSG00000033735	245.562	-0.366141	0.0898378	-4.07558	4.58993e-05	0.0010018	SPR	sepiapterin reductase [Source:MGI Symbol;Acc:MGI:103078]
ENSMUSG00000035385	106.278	0.649743	0.159448	4.07494	4.60255e-05	0.00100339	CCL2	chemokine (C-C motif) ligand 2 [Source:MGI Symbol;Acc:MGI:98259]
ENSMUSG00000004951	7.12598	0.787743	0.193385	4.07343	4.6325e-05	0.00100875	HSPB1	heat shock protein 1 [Source:MGI Symbol;Acc:MGI:96240]
ENSMUSG00000035151	1212.12	0.255648	0.0628086	4.07026	4.69599e-05	0.00102021	ELMOD2	ELMO/CED-12 domain containing 2 [Source:MGI Symbol;Acc:MGI:2445165]
ENSMUSG00000038400	6035.66	-0.374329	0.0919668	-4.07026	4.69598e-05	0.00102021	PMEPA1	prostate transmembrane protein, androgen induced 1 [Source:MGI Symbol;Acc:MGI:1929600]
ENSMUSG00000044348	92.2503	0.445044	0.109544	4.0627	4.85089e-05	0.00105265	SLC25A53	solute carrier family 25, member 53 [Source:MGI Symbol;Acc:MGI:1914312]
ENSMUSG00000027863	1.71005	0.515041	0.126787	4.06227	4.85982e-05	0.00105337	CD2	CD2 antigen [Source:MGI Symbol;Acc:MGI:88320]
ENSMUSG00000040907	340.166	-0.509432	0.125471	-4.06016	4.90399e-05	0.00105978	ATP1A3	ATPase, Na+/K+ transporting, alpha 3 polypeptide [Source:MGI Symbol;Acc:MGI:88107]
ENSMUSG00000063253	5284.33	0.200608	0.0494053	4.06045	4.89787e-05	0.00105978	SCOC	short coiled-coil protein [Source:MGI Symbol;Acc:MGI:1927654]
ENSMUSG00000066687	8.50008	0.729898	0.179776	4.06005	4.90626e-05	0.00105978	ZBTB16	zinc finger and BTB domain containing 16 [Source:MGI Symbol;Acc:MGI:103222]
ENSMUSG00000024056	15.4822	0.784147	0.193182	4.05912	4.92577e-05	0.00106277	NDC80	NDC80 kinetochore complex component [Source:MGI Symbol;Acc:MGI:1914302]
ENSMUSG00000044252	550.451	-0.287485	0.0708316	-4.05872	4.93435e-05	0.0010634	OSBPL1A	oxysterol binding protein-like 1A [Source:MGI Symbol;Acc:MGI:1927551]
ENSMUSG00000022442	235.501	-0.353985	0.087242	-4.05751	4.95993e-05	0.00106647	TTLL1	tubulin tyrosine ligase-like 1 [Source:MGI Symbol;Acc:MGI:2443047]
ENSMUSG00000033953	1392.22	-0.322294	0.0794311	-4.05753	4.95947e-05	0.00106647	PPP3R1	protein phosphatase 3, regulatory subunit B, alpha isoform (calcineurin B, type I) [Source:MGI Symbol;Acc:MGI:107172]
ENSMUSG00000024594	954.116	-0.324098	0.0798945	-4.05657	4.97994e-05	0.00106955	PRRC1	proline-rich coiled-coil 1 [Source:MGI Symbol;Acc:MGI:1916106]
ENSMUSG00000036155	939.01	-0.288073	0.071019	-4.05628	4.98605e-05	0.00106964	MGAT5	mannoside acetylglucosaminyltransferase 5 [Source:MGI Symbol;Acc:MGI:894701]
ENSMUSG00000070934	574.77	-0.297012	0.0733407	-4.04976	5.12712e-05	0.00109865	RRAGA	Ras-related GTP binding A [Source:MGI Symbol;Acc:MGI:1915691]
ENSMUSG00000101188	271.014	-0.424826	0.104928	-4.04875	5.1491e-05	0.00110211	EIF4A-PS4	eukaryotic translation initiation factor 4A, pseudogene 4 [Source:MGI Symbol;Acc:MGI:1195958]
ENSMUSG00000023169	1132.87	-0.286441	0.070765	-4.04777	5.1708e-05	0.00110549	SLC38A1	solute carrier family 38, member 1 [Source:MGI Symbol;Acc:MGI:2145895]
ENSMUSG00000018334	52.16	-0.705614	0.174408	-4.04577	5.21523e-05	0.00111265	KSR1	kinase suppressor of ras 1 [Source:MGI Symbol;Acc:MGI:105051]
ENSMUSG00000020150	167.053	-0.332275	0.08213	-4.04573	5.2161e-05	0.00111265	GAMT	guanidinoacetate methyltransferase [Source:MGI Symbol;Acc:MGI:1098221]
ENSMUSG00000069873	5.28156	0.577392	0.142797	4.04344	5.26737e-05	0.00112104	4930438A08RIK	RIKEN cDNA 4930438A08 gene [Source:MGI Symbol;Acc:MGI:1921238]
ENSMUSG00000097008	70.7475	0.656748	0.16242	4.04352	5.26539e-05	0.00112104	GM26860	predicted gene, 26860 [Source:MGI Symbol;Acc:MGI:5477354]
ENSMUSG00000030824	5551.77	-0.228228	0.0564781	-4.041	5.32239e-05	0.00113147	NUCB1	nucleobindin 1 [Source:MGI Symbol;Acc:MGI:97388]
ENSMUSG00000040693	3.51904	0.573291	0.141898	4.04015	5.34175e-05	0.00113431	SLCO4C1	solute carrier organic anion transporter family, member 4C1 [Source:MGI Symbol;Acc:MGI:2442784]
ENSMUSG00000015112	75.8056	0.579963	0.143561	4.03983	5.3491e-05	0.00113459	SLC25A13	solute carrier family 25 (mitochondrial carrier, adenine nucleotide translocator), member 13 [Source:MGI Symbol;Acc:MGI:1354721]
ENSMUSG00000029598	1608.94	-0.312082	0.0773591	-4.03419	5.47899e-05	0.00116083	PLBD2	phospholipase B domain containing 2 [Source:MGI Symbol;Acc:MGI:1919022]
ENSMUSG00000053113	480.037	0.469148	0.116336	4.03269	5.51421e-05	0.00116698	SOCS3	suppressor of cytokine signaling 3 [Source:MGI Symbol;Acc:MGI:1201791]
ENSMUSG00000024774	3.0131	0.502748	0.124699	4.03169	5.53768e-05	0.00117063	ANKRD22	ankyrin repeat domain 22 [Source:MGI Symbol;Acc:MGI:1277101]
ENSMUSG00000024137	703.559	0.290194	0.0720018	4.03037	5.5688e-05	0.00117588	E4F1	E4F transcription factor 1 [Source:MGI Symbol;Acc:MGI:109530]
ENSMUSG00000022463	359.802	-0.417978	0.10373	-4.02947	5.59038e-05	0.00117912	SREBF2	sterol regulatory element binding factor 2 [Source:MGI Symbol;Acc:MGI:107585]
ENSMUSG00000036513	563.317	0.490683	0.121784	4.02913	5.59831e-05	0.00117947	COMMD2	COMM domain containing 2 [Source:MGI Symbol;Acc:MGI:1098806]
ENSMUSG00000032966	1514.08	-0.21394	0.0531294	-4.02678	5.65469e-05	0.00119001	FKBP1A	FK506 binding protein 1a [Source:MGI Symbol;Acc:MGI:95541]
ENSMUSG00000021939	66044.7	-0.233803	0.0580679	-4.02637	5.66456e-05	0.00119076	CTSB	cathepsin B [Source:MGI Symbol;Acc:MGI:88561]
ENSMUSG00000056201	6672.83	-0.294437	0.0731409	-4.02561	5.6828e-05	0.00119279	CFL1	cofilin 1, non-muscle [Source:MGI Symbol;Acc:MGI:101757]
ENSMUSG00000056880	57.2823	-0.651934	0.161954	-4.02544	5.68688e-05	0.00119279	GADL1	glutamate decarboxylase-like 1 [Source:MGI Symbol;Acc:MGI:1920998]
ENSMUSG00000061132	3914.05	-0.214574	0.053324	-4.02397	5.72253e-05	0.00119893	BLNK	B cell linker [Source:MGI Symbol;Acc:MGI:96878]
ENSMUSG00000027219	12.5069	0.735004	0.182824	4.02027	5.81316e-05	0.00121656	SLC28A2	solute carrier family 28 (sodium-coupled nucleoside transporter), member 2 [Source:MGI Symbol;Acc:MGI:1913105]
ENSMUSG00000064856	8.69824	0.646221	0.160876	4.01688	5.89727e-05	0.00123142	GM23444	predicted gene, 23444 [Source:MGI Symbol;Acc:MGI:5453221]
ENSMUSG00000094050	8.69824	0.646221	0.160876	4.01688	5.89727e-05	0.00123142	GM23472	predicted gene, 23472 [Source:MGI Symbol;Acc:MGI:5453249]
ENSMUSG00000026426	1496.55	-0.330478	0.082298	-4.01562	5.92889e-05	0.00123665	ARL8A	ADP-ribosylation factor-like 8A [Source:MGI Symbol;Acc:MGI:1915974]
ENSMUSG00000024892	172.291	-0.454592	0.11324	-4.01442	5.95918e-05	0.00124063	PCX	pyruvate carboxylase [Source:MGI Symbol;Acc:MGI:97520]
ENSMUSG00000078945	922.849	-0.251866	0.0627416	-4.01434	5.96113e-05	0.00124063	NAIP2	NLR family, apoptosis inhibitory protein 2 [Source:MGI Symbol;Acc:MGI:1298226]
ENSMUSG00000097194	35.1406	-0.772811	0.192595	-4.01263	6.00472e-05	0.00124832	9330175E14RIK	RIKEN cDNA 9330175E14 gene [Source:MGI Symbol;Acc:MGI:2443913]
ENSMUSG00000015568	801.611	0.438318	0.109358	4.0081	6.12083e-05	0.0012699	LPL	lipoprotein lipase [Source:MGI Symbol;Acc:MGI:96820]
ENSMUSG00000060550	322.787	-0.547625	0.136631	-4.00806	6.12203e-05	0.0012699	H2-Q7	histocompatibility 2, Q region locus 7 [Source:MGI Symbol;Acc:MGI:95936]
ENSMUSG00000032342	507.963	0.22356	0.0557985	4.00656	6.16088e-05	0.00127655	MTO1	mitochondrial tRNA translation optimization 1 [Source:MGI Symbol;Acc:MGI:1915541]
ENSMUSG00000026835	9.24559	0.597201	0.149205	4.00256	6.26605e-05	0.00129691	FCNB	ficolin B [Source:MGI Symbol;Acc:MGI:1341158]
ENSMUSG00000050199	34.2555	0.750426	0.187587	4.00041	6.3233e-05	0.00130732	LGR4	leucine-rich repeat-containing G protein-coupled receptor 4 [Source:MGI Symbol;Acc:MGI:1891468]
ENSMUSG00000029056	468.732	0.305931	0.0764958	3.99932	6.35245e-05	0.00131191	PANK4	pantothenate kinase 4 [Source:MGI Symbol;Acc:MGI:2387466]
ENSMUSG00000024610	4841.01	0.604658	0.151223	3.99845	6.37578e-05	0.00131528	CD74	CD74 antigen (invariant polypeptide of major histocompatibility complex, class II antigen-associated) [Source:MGI Symbol;Acc:MGI:96534]
ENSMUSG00000022295	3020.67	-0.189622	0.047433	-3.99768	6.39668e-05	0.00131815	ATP6V1C1	ATPase, H+ transporting, lysosomal V1 subunit C1 [Source:MGI Symbol;Acc:MGI:1913585]
ENSMUSG00000030287	2672.81	-0.249938	0.0625453	-3.99611	6.43919e-05	0.00132546	ITPR2	inositol 1,4,5-triphosphate receptor 2 [Source:MGI Symbol;Acc:MGI:99418]
ENSMUSG00000044477	217.692	-0.359449	0.0900045	-3.99368	6.50551e-05	0.00133765	ZFAND3	zinc finger, AN1-type domain 3 [Source:MGI Symbol;Acc:MGI:1096572]
ENSMUSG00000008348	23748.8	0.245697	0.0615254	3.99342	6.51277e-05	0.00133768	UBC	ubiquitin C [Source:MGI Symbol;Acc:MGI:98889]
ENSMUSG00000051497	49.3883	-0.661665	0.165742	-3.99214	6.54795e-05	0.00134344	KCNJ16	potassium inwardly-rectifying channel, subfamily J, member 16 [Source:MGI Symbol;Acc:MGI:1314842]
ENSMUSG00000022774	477.808	-0.274264	0.0687387	-3.98995	6.60868e-05	0.00135442	NCBP2	nuclear cap binding protein subunit 2 [Source:MGI Symbol;Acc:MGI:1915342]
ENSMUSG00000042116	21.2639	-0.739295	0.185317	-3.98934	6.62571e-05	0.00135643	VWA1	von Willebrand factor A domain containing 1 [Source:MGI Symbol;Acc:MGI:2179729]
ENSMUSG00000051397	2.4345	0.495552	0.12425	3.98836	6.65309e-05	0.00136056	TACSTD2	tumor-associated calcium signal transducer 2 [Source:MGI Symbol;Acc:MGI:1861606]
ENSMUSG00000034891	6.32144	-0.756135	0.189631	-3.9874	6.68001e-05	0.0013631	SNCB	synuclein, beta [Source:MGI Symbol;Acc:MGI:1889011]
ENSMUSG00000035944	163.097	-0.417869	0.104797	-3.98743	6.67934e-05	0.0013631	TTC38	tetratricopeptide repeat domain 38 [Source:MGI Symbol;Acc:MGI:2146198]
ENSMUSG00000001444	2.84149	0.499324	0.125282	3.98562	6.73051e-05	0.00137192	TBX21	T-box 21 [Source:MGI Symbol;Acc:MGI:1888984]
ENSMUSG00000096039	145.194	0.402967	0.101131	3.98459	6.75958e-05	0.00137635	D830030K20RIK	RIKEN cDNA D830030K20 gene [Source:MGI Symbol;Acc:MGI:2443830]
ENSMUSG00000039676	1.98962	0.55823	0.140153	3.98301	6.80466e-05	0.00138403	CAPSL	calcyphosine-like [Source:MGI Symbol;Acc:MGI:1922818]
ENSMUSG00000038357	474.224	0.527419	0.132512	3.98015	6.88716e-05	0.00139857	CAMP	cathelicidin antimicrobial peptide [Source:MGI Symbol;Acc:MGI:108443]
ENSMUSG00000064351	9121.07	-0.305185	0.0766793	-3.98002	6.89102e-05	0.00139857	MT-CO1	mitochondrially encoded cytochrome c oxidase I [Source:MGI Symbol;Acc:MGI:102504]
ENSMUSG00000026822	246.893	0.53026	0.133445	3.97362	7.07886e-05	0.00143515	LCN2	lipocalin 2 [Source:MGI Symbol;Acc:MGI:96757]
ENSMUSG00000037638	9.73832	0.769309	0.193734	3.97096	7.15825e-05	0.00144968	ZBTB42	zinc finger and BTB domain containing 42 [Source:MGI Symbol;Acc:MGI:3644133]
ENSMUSG00000020733	607.054	-0.334447	0.0842516	-3.96963	7.19855e-05	0.00145627	SLC9A3R1	solute carrier family 9 (sodium/hydrogen exchanger), member 3 regulator 1 [Source:MGI Symbol;Acc:MGI:1349482]
ENSMUSG00000042073	186.062	-0.441639	0.11129	-3.96837	7.23652e-05	0.00146238	ABHD14B	abhydrolase domain containing 14b [Source:MGI Symbol;Acc:MGI:1923741]
ENSMUSG00000034120	3137.18	0.215641	0.0543934	3.96447	7.35578e-05	0.00148489	SRSF2	serine/arginine-rich splicing factor 2 [Source:MGI Symbol;Acc:MGI:98284]
ENSMUSG00000028833	520.407	-0.357982	0.0903154	-3.96369	7.38004e-05	0.00148819	NCDN	neurochondrin [Source:MGI Symbol;Acc:MGI:1347351]
ENSMUSG00000007564	2290.79	-0.27887	0.0703857	-3.96203	7.43166e-05	0.00149699	PPP2R1A	protein phosphatase 2, regulatory subunit A, alpha [Source:MGI Symbol;Acc:MGI:1926334]
ENSMUSG00000003348	1928.35	-0.271112	0.0684419	-3.96119	7.45769e-05	0.00150063	MOB3A	MOB kinase activator 3A [Source:MGI Symbol;Acc:MGI:3050117]
ENSMUSG00000006411	823.942	-0.365701	0.0923705	-3.95907	7.52429e-05	0.00151242	NECTIN4	nectin cell adhesion molecule 4 [Source:MGI Symbol;Acc:MGI:1918990]
ENSMUSG00000000278	2216.61	-0.264157	0.0667878	-3.95517	7.64792e-05	0.00153562	SCPEP1	serine carboxypeptidase 1 [Source:MGI Symbol;Acc:MGI:1921867]
ENSMUSG00000098188	2382.78	-0.204112	0.0516208	-3.95407	7.68328e-05	0.00153944	SOWAHC	sosondowah ankyrin repeat domain family member C [Source:MGI Symbol;Acc:MGI:3606051]
ENSMUSG00000098318	4.7839	0.730596	0.184766	3.95416	7.68026e-05	0.00153944	LOCKD	lncRNA downstream of Cdkn1b [Source:MGI Symbol;Acc:MGI:1915081]
ENSMUSG00000054150	2.76502	0.534532	0.135201	3.9536	7.69843e-05	0.00154083	SYNE3	spectrin repeat containing, nuclear envelope family member 3 [Source:MGI Symbol;Acc:MGI:2442408]
ENSMUSG00000055912	136.107	-0.406702	0.10297	-3.94969	7.82519e-05	0.00156454	TMEM150A	transmembrane protein 150A [Source:MGI Symbol;Acc:MGI:2385244]
ENSMUSG00000024042	18.7134	0.76165	0.192925	3.94791	7.88348e-05	0.00157452	SIK1	salt inducible kinase 1 [Source:MGI Symbol;Acc:MGI:104754]
ENSMUSG00000039512	576.67	-0.442138	0.112113	-3.94369	8.02369e-05	0.00160082	UHRF1BP1	UHRF1 (ICBP90) binding protein 1 [Source:MGI Symbol;Acc:MGI:3041238]
ENSMUSG00000028108	14.4297	0.759575	0.192688	3.94199	8.08095e-05	0.00161054	ECM1	extracellular matrix protein 1 [Source:MGI Symbol;Acc:MGI:103060]
ENSMUSG00000008450	606.93	-0.297004	0.0753666	-3.94079	8.12132e-05	0.00161687	NUTF2	nuclear transport factor 2 [Source:MGI Symbol;Acc:MGI:1915301]
ENSMUSG00000027636	6.94415	0.741269	0.188125	3.94029	8.13817e-05	0.00161851	SLA2	Src-like-adaptor 2 [Source:MGI Symbol;Acc:MGI:1925049]
ENSMUSG00000000628	2270.81	-0.255136	0.0647656	-3.93937	8.16947e-05	0.00162131	HK2	hexokinase 2 [Source:MGI Symbol;Acc:MGI:1315197]
ENSMUSG00000043807	3.74848	0.722398	0.183368	3.93961	8.16127e-05	0.00162131	LY6G5B	lymphocyte antigen 6 complex, locus G5B [Source:MGI Symbol;Acc:MGI:2385809]
ENSMUSG00000025314	1519.42	-0.435975	0.110724	-3.9375	8.23335e-05	0.00163227	PTPRJ	protein tyrosine phosphatase, receptor type, J [Source:MGI Symbol;Acc:MGI:104574]
ENSMUSG00000022013	289.591	0.56729	0.14413	3.93596	8.28647e-05	0.00163935	DNAJC15	DnaJ heat shock protein family (Hsp40) member C15 [Source:MGI Symbol;Acc:MGI:1913398]
ENSMUSG00000064267	5631.42	-0.286072	0.0726775	-3.93618	8.27888e-05	0.00163935	HVCN1	hydrogen voltage-gated channel 1 [Source:MGI Symbol;Acc:MGI:1921346]
ENSMUSG00000029177	75.9243	0.602732	0.153186	3.93464	8.33222e-05	0.00164666	CENPA	centromere protein A [Source:MGI Symbol;Acc:MGI:88375]
ENSMUSG00000020205	7.75339	0.758195	0.192728	3.93402	8.35358e-05	0.00164915	PHLDA1	pleckstrin homology like domain, family A, member 1 [Source:MGI Symbol;Acc:MGI:1096880]
ENSMUSG00000041193	2.49947	0.546367	0.13892	3.93297	8.39042e-05	0.00165469	PLA2G5	phospholipase A2, group V [Source:MGI Symbol;Acc:MGI:101899]
ENSMUSG00000028164	1314.03	-0.200265	0.0509254	-3.93251	8.40647e-05	0.00165612	MANBA	mannosidase, beta A, lysosomal [Source:MGI Symbol;Acc:MGI:88175]
ENSMUSG00000038604	306.087	-0.323076	0.0822655	-3.92723	8.59306e-05	0.00169111	FAM65A	family with sequence similarity 65, member A [Source:MGI Symbol;Acc:MGI:1922937]
ENSMUSG00000034349	91.2447	0.577407	0.14706	3.92635	8.62443e-05	0.00169551	SMC4	structural maintenance of chromosomes 4 [Source:MGI Symbol;Acc:MGI:1917349]
ENSMUSG00000041440	34.4952	0.710758	0.181037	3.92604	8.63552e-05	0.00169591	GK5	glycerol kinase 5 (putative) [Source:MGI Symbol;Acc:MGI:2443336]
ENSMUSG00000060904	2245.31	0.308672	0.0786877	3.92275	8.75451e-05	0.00171749	ARL1	ADP-ribosylation factor-like 1 [Source:MGI Symbol;Acc:MGI:99436]
ENSMUSG00000042349	8.94489	0.714939	0.182284	3.92211	8.77783e-05	0.00172027	IKBKE	inhibitor of kappaB kinase epsilon [Source:MGI Symbol;Acc:MGI:1929612]
ENSMUSG00000009470	1314.98	-0.363531	0.0927602	-3.91905	8.88999e-05	0.00174044	TNPO1	transportin 1 [Source:MGI Symbol;Acc:MGI:2681523]
ENSMUSG00000030695	5099.64	-0.222671	0.0568237	-3.91863	8.90538e-05	0.00174164	ALDOA	aldolase A, fructose-bisphosphate [Source:MGI Symbol;Acc:MGI:87994]
ENSMUSG00000008035	2208.92	-0.258074	0.0659038	-3.91592	9.00583e-05	0.00175946	MID1IP1	Mid1 interacting protein 1 (gastrulation specific G12-like (zebrafish)) [Source:MGI Symbol;Acc:MGI:1915291]
ENSMUSG00000011158	995.764	0.285999	0.0730883	3.91306	9.11337e-05	0.00177678	BRF1	BRF1, RNA polymerase III transcription initiation factor 90 kDa subunit [Source:MGI Symbol;Acc:MGI:1919558]
ENSMUSG00000056493	132.572	-0.44797	0.114479	-3.91313	9.11059e-05	0.00177678	FOXK1	forkhead box K1 [Source:MGI Symbol;Acc:MGI:1347488]
ENSMUSG00000057666	4427.52	-0.276186	0.0706599	-3.90867	9.28072e-05	0.00180753	GAPDH	glyceraldehyde-3-phosphate dehydrogenase [Source:MGI Symbol;Acc:MGI:95640]
ENSMUSG00000024164	109.882	0.741451	0.190005	3.90227	9.52949e-05	0.00185406	C3	complement component 3 [Source:MGI Symbol;Acc:MGI:88227]
ENSMUSG00000029328	1196.52	0.2901	0.0743515	3.90174	9.55031e-05	0.00185428	HNRNPDL	heterogeneous nuclear ribonucleoprotein D-like [Source:MGI Symbol;Acc:MGI:1355299]
ENSMUSG00000036931	145.725	0.525027	0.134559	3.90183	9.54663e-05	0.00185428	NFKBID	nuclear factor of kappa light polypeptide gene enhancer in B cells inhibitor, delta [Source:MGI Symbol;Acc:MGI:3041243]
ENSMUSG00000022537	763.202	0.412675	0.105828	3.89951	9.63891e-05	0.00186955	TMEM44	transmembrane protein 44 [Source:MGI Symbol;Acc:MGI:1924489]
ENSMUSG00000043939	24.1357	0.756392	0.194037	3.89818	9.69175e-05	0.00187786	A530064D06RIK	RIKEN cDNA A530064D06 gene [Source:MGI Symbol;Acc:MGI:2443476]
ENSMUSG00000062014	1931.61	-0.180892	0.0464491	-3.89442	9.84341e-05	0.00190529	GMFB	glia maturation factor, beta [Source:MGI Symbol;Acc:MGI:1927133]
ENSMUSG00000046058	269.237	-0.256054	0.0657626	-3.89361	9.87654e-05	0.00190973	EID2	EP300 interacting inhibitor of differentiation 2 [Source:MGI Symbol;Acc:MGI:2681174]
ENSMUSG00000091154	7.52616	0.753806	0.19387	3.88821	0.000100988	0.00195071	PROSCOS	proline synthetase co-transcribed, opposite strand [Source:MGI Symbol;Acc:MGI:3704307]
ENSMUSG00000047547	438.49	-0.280084	0.0720929	-3.88504	0.000102312	0.00197426	CLTB	clathrin, light polypeptide (Lcb) [Source:MGI Symbol;Acc:MGI:1921575]
ENSMUSG00000022610	24.2984	-0.701835	0.180877	-3.88019	0.000104375	0.002012	MAPK12	mitogen-activated protein kinase 12 [Source:MGI Symbol;Acc:MGI:1353438]
ENSMUSG00000026879	185.234	0.585738	0.15097	3.87984	0.000104525	0.00201283	GSN	gelsolin [Source:MGI Symbol;Acc:MGI:95851]
ENSMUSG00000003528	553.74	-0.283307	0.0730308	-3.87928	0.000104764	0.00201537	SLC25A1	solute carrier family 25 (mitochondrial carrier, citrate transporter), member 1 [Source:MGI Symbol;Acc:MGI:1345283]
ENSMUSG00000017057	5086.7	0.189119	0.0487733	3.87751	0.000105532	0.00202806	IL13RA1	interleukin 13 receptor, alpha 1 [Source:MGI Symbol;Acc:MGI:105052]
ENSMUSG00000016024	9.07696	0.599562	0.15467	3.8764	0.000106012	0.00203412	LBP	lipopolysaccharide binding protein [Source:MGI Symbol;Acc:MGI:1098776]
ENSMUSG00000037465	275.595	0.429557	0.110817	3.87629	0.000106063	0.00203412	KLF10	Kruppel-like factor 10 [Source:MGI Symbol;Acc:MGI:1101353]
ENSMUSG00000058290	554.938	-0.31218	0.0805447	-3.87586	0.000106249	0.00203562	ESPL1	extra spindle pole bodies 1, separase [Source:MGI Symbol;Acc:MGI:2146156]
ENSMUSG00000020589	541.482	-0.411595	0.106256	-3.8736	0.00010724	0.0020525	FAM49A	family with sequence similarity 49, member A [Source:MGI Symbol;Acc:MGI:1261783]
ENSMUSG00000049800	246.803	-0.396752	0.102438	-3.87309	0.000107465	0.00205472	SERTAD2	SERTA domain containing 2 [Source:MGI Symbol;Acc:MGI:1931026]
ENSMUSG00000090164	1512.35	0.423523	0.10936	3.87273	0.000107621	0.00205562	BC035044	cDNA sequence BC035044 [Source:MGI Symbol;Acc:MGI:2448540]
ENSMUSG00000027624	42.7388	-0.628652	0.162464	-3.86949	0.000109062	0.00208103	EPB41L1	erythrocyte membrane protein band 4.1 like 1 [Source:MGI Symbol;Acc:MGI:103010]
ENSMUSG00000018340	969.425	-0.326307	0.0843362	-3.86912	0.00010923	0.00208213	ANXA6	annexin A6 [Source:MGI Symbol;Acc:MGI:88255]
ENSMUSG00000053318	510.498	-0.301403	0.0779159	-3.86831	0.000109593	0.00208692	SLAMF8	SLAM family member 8 [Source:MGI Symbol;Acc:MGI:1921998]
ENSMUSG00000063931	1652.44	-0.196644	0.0508527	-3.86694	0.000110209	0.00209654	PEPD	peptidase D [Source:MGI Symbol;Acc:MGI:97542]
ENSMUSG00000021982	224.487	0.310089	0.0802713	3.86301	0.000111997	0.0021241	CDADC1	cytidine and dCMP deaminase domain containing 1 [Source:MGI Symbol;Acc:MGI:1919141]
ENSMUSG00000035967	5423.98	0.340748	0.0882056	3.86311	0.000111952	0.0021241	INTS6L	integrator complex subunit 6 like [Source:MGI Symbol;Acc:MGI:2442593]
ENSMUSG00000104453	23.6018	-0.697672	0.18059	-3.86329	0.000111868	0.0021241	GM37829	predicted gene, 37829 [Source:MGI Symbol;Acc:MGI:5611057]
ENSMUSG00000042293	152.232	0.525439	0.136127	3.85991	0.000113429	0.0021491	GM5617	predicted gene 5617 [Source:MGI Symbol;Acc:MGI:3643566]
ENSMUSG00000033319	672.549	0.267094	0.069212	3.85907	0.00011382	0.00215433	FEM1C	fem-1 homolog c (C.elegans) [Source:MGI Symbol;Acc:MGI:2444737]
ENSMUSG00000018819	1310.98	-0.385044	0.099835	-3.85681	0.000114878	0.0021683	LSP1	lymphocyte specific 1 [Source:MGI Symbol;Acc:MGI:96832]
ENSMUSG00000030281	7.45098	0.747636	0.193839	3.857	0.000114786	0.0021683	IL17RC	interleukin 17 receptor C [Source:MGI Symbol;Acc:MGI:2159336]
ENSMUSG00000079110	3093.37	-0.183813	0.04766	-3.85675	0.000114904	0.0021683	CAPN3	calpain 3 [Source:MGI Symbol;Acc:MGI:107437]
ENSMUSG00000026755	1066.21	0.279587	0.0725601	3.85318	0.000116593	0.00219798	ARPC5L	actin related protein 2/3 complex, subunit 5-like [Source:MGI Symbol;Acc:MGI:1921442]
ENSMUSG00000061244	1130.76	0.209663	0.0544279	3.85211	0.000117103	0.00220537	EXOC5	exocyst complex component 5 [Source:MGI Symbol;Acc:MGI:2145645]
ENSMUSG00000094825	32.4183	0.636927	0.165392	3.85101	0.000117633	0.00221315	GM3194	predicted gene 3194 [Source:MGI Symbol;Acc:MGI:3781373]
ENSMUSG00000016763	131.406	-0.500068	0.129967	-3.84767	0.000119249	0.0022413	SCUBE1	signal peptide, CUB domain, EGF-like 1 [Source:MGI Symbol;Acc:MGI:1890616]
ENSMUSG00000031610	2.22992	0.591177	0.153718	3.84585	0.000120136	0.00225573	SCRG1	scrapie responsive gene 1 [Source:MGI Symbol;Acc:MGI:1328308]
ENSMUSG00000047604	49.516	0.609581	0.158575	3.84413	0.000120982	0.00226936	FRAT2	frequently rearranged in advanced T cell lymphomas 2 [Source:MGI Symbol;Acc:MGI:2673967]
ENSMUSG00000001280	522.032	-0.299063	0.0778054	-3.84373	0.000121178	0.00227075	SP1	trans-acting transcription factor 1 [Source:MGI Symbol;Acc:MGI:98372]
ENSMUSG00000018449	618.517	0.449779	0.117169	3.83871	0.000123684	0.00231542	RPAIN	RPA interacting protein [Source:MGI Symbol;Acc:MGI:1916973]
ENSMUSG00000028032	1207.15	-0.192995	0.0503094	-3.83616	0.000124972	0.00233713	PAPSS1	3'-phosphoadenosine 5'-phosphosulfate synthase 1 [Source:MGI Symbol;Acc:MGI:1330587]
ENSMUSG00000033213	5.08066	0.559354	0.14582	3.83593	0.000125092	0.00233713	AA467197	expressed sequence AA467197 [Source:MGI Symbol;Acc:MGI:3034182]
ENSMUSG00000086493	1.56573	0.531835	0.138664	3.83543	0.000125347	0.00233956	GM12204	predicted gene 12204 [Source:MGI Symbol;Acc:MGI:3650262]
ENSMUSG00000004655	3.67152	0.613911	0.160115	3.83418	0.000125985	0.00234782	AQP1	aquaporin 1 [Source:MGI Symbol;Acc:MGI:103201]
ENSMUSG00000027593	430.086	-0.442272	0.115353	-3.83407	0.000126039	0.00234782	RALY	hnRNP-associated with lethal yellow [Source:MGI Symbol;Acc:MGI:97850]
ENSMUSG00000057506	315.553	0.413616	0.107894	3.83353	0.000126317	0.00235066	BLOC1S2	biogenesis of lysosomal organelles complex-1, subunit 2 [Source:MGI Symbol;Acc:MGI:1920939]
ENSMUSG00000052369	746.962	-0.240096	0.0626469	-3.83253	0.000126833	0.00235794	TMEM106C	transmembrane protein 106C [Source:MGI Symbol;Acc:MGI:1196384]
ENSMUSG00000042589	70.2176	-0.536762	0.140135	-3.83031	0.000127981	0.00237694	CUX2	cut-like homeobox 2 [Source:MGI Symbol;Acc:MGI:107321]
ENSMUSG00000002052	379.347	-0.338152	0.0883236	-3.82856	0.000128895	0.00239045	SUPT6	suppressor of Ty 6 [Source:MGI Symbol;Acc:MGI:107726]
ENSMUSG00000023015	61.4744	0.680623	0.177781	3.82843	0.000128963	0.00239045	RACGAP1	Rac GTPase-activating protein 1 [Source:MGI Symbol;Acc:MGI:1349423]
ENSMUSG00000023328	193.58	-0.400996	0.104854	-3.82432	0.000131132	0.00242826	ACHE	acetylcholinesterase [Source:MGI Symbol;Acc:MGI:87876]
ENSMUSG00000003849	4.20114	0.590141	0.154332	3.82384	0.000131389	0.00242996	NQO1	NAD(P)H dehydrogenase, quinone 1 [Source:MGI Symbol;Acc:MGI:103187]
ENSMUSG00000020863	991.178	-0.398848	0.104401	-3.82033	0.000133271	0.0024582	LUC7L3	LUC7-like 3 (S. cerevisiae) [Source:MGI Symbol;Acc:MGI:1914934]
ENSMUSG00000026014	43.2571	0.633197	0.165741	3.82041	0.000133231	0.0024582	RAPH1	Ras association (RalGDS/AF-6) and pleckstrin homology domains 1 [Source:MGI Symbol;Acc:MGI:1924550]
ENSMUSG00000022893	149.412	0.610283	0.159891	3.81688	0.000135152	0.00248801	ADAMTS1	a disintegrin-like and metallopeptidase (reprolysin type) with thrombospondin type 1 motif, 1 [Source:MGI Symbol;Acc:MGI:109249]
ENSMUSG00000058446	2177.21	-0.216065	0.0566682	-3.81281	0.000137396	0.00252438	ZNRF2	zinc and ring finger 2 [Source:MGI Symbol;Acc:MGI:1196246]
ENSMUSG00000094377	3.80511	0.669055	0.175514	3.81197	0.000137864	0.00253051	GM24407	predicted gene, 24407 [Source:MGI Symbol;Acc:MGI:5454184]
ENSMUSG00000022651	272.095	0.458824	0.120373	3.81168	0.000138024	0.00253097	RETNLG	resistin like gamma [Source:MGI Symbol;Acc:MGI:2667763]
ENSMUSG00000015090	34.3905	0.739966	0.194189	3.81055	0.000138659	0.00254014	PTGDS	prostaglandin D2 synthase (brain) [Source:MGI Symbol;Acc:MGI:99261]
ENSMUSG00000030469	581.855	0.390105	0.102386	3.81012	0.000138899	0.00254207	ZFP719	zinc finger protein 719 [Source:MGI Symbol;Acc:MGI:2444708]
ENSMUSG00000096054	14.2251	0.680071	0.178532	3.80924	0.000139397	0.0025487	SYNE1	spectrin repeat containing, nuclear envelope 1 [Source:MGI Symbol;Acc:MGI:1927152]
ENSMUSG00000022951	1067.4	0.353852	0.0929124	3.80844	0.000139844	0.00255439	RCAN1	regulator of calcineurin 1 [Source:MGI Symbol;Acc:MGI:1890564]
ENSMUSG00000030595	430.402	-0.262382	0.068901	-3.80811	0.000140033	0.00255537	NFKBIB	nuclear factor of kappa light polypeptide gene enhancer in B cells inhibitor, beta [Source:MGI Symbol;Acc:MGI:104752]
ENSMUSG00000028716	11.024	0.734173	0.192828	3.80739	0.000140442	0.00256034	PDZK1IP1	PDZK1 interacting protein 1 [Source:MGI Symbol;Acc:MGI:1914432]
ENSMUSG00000050192	175.432	-0.558766	0.146846	-3.80513	0.000141731	0.00258134	EIF5A2	eukaryotic translation initiation factor 5A2 [Source:MGI Symbol;Acc:MGI:1933735]
ENSMUSG00000002997	7.19648	0.671084	0.176568	3.8007	0.000144288	0.00261907	PRKAR2B	protein kinase, cAMP dependent regulatory, type II beta [Source:MGI Symbol;Acc:MGI:97760]
ENSMUSG00000004359	4.06923	0.670526	0.176427	3.80058	0.000144359	0.00261907	SPIC	Spi-C transcription factor (Spi-1/PU.1 related) [Source:MGI Symbol;Acc:MGI:1341168]
ENSMUSG00000045763	5455.91	-0.265579	0.0698708	-3.801	0.000144116	0.00261907	BASP1	brain abundant, membrane attached signal protein 1 [Source:MGI Symbol;Acc:MGI:1917600]
ENSMUSG00000067714	541.515	-0.367841	0.0968065	-3.79975	0.00014484	0.00262526	LPAR5	lysophosphatidic acid receptor 5 [Source:MGI Symbol;Acc:MGI:2685918]
ENSMUSG00000036977	276.317	0.365785	0.0963815	3.79518	0.000147538	0.00267158	ANAPC10	anaphase promoting complex subunit 10 [Source:MGI Symbol;Acc:MGI:1916249]
ENSMUSG00000035458	77.5097	-0.606593	0.159875	-3.79417	0.000148141	0.00267992	TNNI3	troponin I, cardiac 3 [Source:MGI Symbol;Acc:MGI:98783]
ENSMUSG00000054199	333.3	-0.334645	0.0882204	-3.79328	0.000148672	0.00268694	GON4L	gon-4-like (C.elegans) [Source:MGI Symbol;Acc:MGI:1917579]
ENSMUSG00000022818	2.62458	0.459779	0.12122	3.79293	0.000148883	0.00268818	CYP2AB1	cytochrome P450, family 2, subfamily ab, polypeptide 1 [Source:MGI Symbol;Acc:MGI:3644957]
ENSMUSG00000041695	600.372	-0.4326	0.114092	-3.79167	0.000149639	0.00269925	KCNJ2	potassium inwardly-rectifying channel, subfamily J, member 2 [Source:MGI Symbol;Acc:MGI:104744]
ENSMUSG00000024942	57.749	0.5584	0.14728	3.79141	0.000149796	0.00269948	CAPN1	calpain 1 [Source:MGI Symbol;Acc:MGI:88263]
ENSMUSG00000020184	1087.9	0.25903	0.0683422	3.79019	0.00015053	0.00271011	MDM2	transformed mouse 3T3 cell double minute 2 [Source:MGI Symbol;Acc:MGI:96952]
ENSMUSG00000029534	183.321	0.400779	0.105754	3.78973	0.000150814	0.00271263	ST7	suppression of tumorigenicity 7 [Source:MGI Symbol;Acc:MGI:1927450]
ENSMUSG00000015243	5084.56	-0.430032	0.113515	-3.78832	0.000151669	0.00272286	ABCA1	ATP-binding cassette, sub-family A (ABC1), member 1 [Source:MGI Symbol;Acc:MGI:99607]
ENSMUSG00000037095	24.367	0.488455	0.128937	3.78832	0.000151672	0.00272286	LRG1	leucine-rich alpha-2-glycoprotein 1 [Source:MGI Symbol;Acc:MGI:1924155]
ENSMUSG00000058317	46.8222	-0.660011	0.174239	-3.78797	0.000151885	0.00272408	UBE2E2	ubiquitin-conjugating enzyme E2E 2 [Source:MGI Symbol;Acc:MGI:2384997]
ENSMUSG00000016496	252.064	-0.437756	0.11573	-3.78255	0.00015523	0.00277877	CD274	CD274 antigen [Source:MGI Symbol;Acc:MGI:1926446]
ENSMUSG00000048450	10.7766	0.509869	0.134811	3.78211	0.000155503	0.00278102	MSX1	msh homeobox 1 [Source:MGI Symbol;Acc:MGI:97168]
ENSMUSG00000018800	15.2028	-0.732724	0.193755	-3.78171	0.000155757	0.00278292	ABCA5	ATP-binding cassette, sub-family A (ABC1), member 5 [Source:MGI Symbol;Acc:MGI:2386607]
ENSMUSG00000022792	370.141	0.337818	0.0893919	3.77907	0.000157416	0.00280988	YARS2	tyrosyl-tRNA synthetase 2 (mitochondrial) [Source:MGI Symbol;Acc:MGI:1917370]
ENSMUSG00000041084	1547.75	0.321354	0.0850664	3.77769	0.00015829	0.00282282	OSTC	oligosaccharyltransferase complex subunit (non-catalytic) [Source:MGI Symbol;Acc:MGI:1913607]
ENSMUSG00000020897	23.8215	0.725878	0.192201	3.77667	0.000158942	0.00283175	AURKB	aurora kinase B [Source:MGI Symbol;Acc:MGI:107168]
ENSMUSG00000024764	665.706	-0.221486	0.0587527	-3.76981	0.00016337	0.0029079	NAA40	N(alpha)-acetyltransferase 40, NatD catalytic subunit [Source:MGI Symbol;Acc:MGI:1918249]
ENSMUSG00000069305	7.58588	0.649709	0.172442	3.76769	0.000164763	0.00292991	HIST1H4N	histone cluster 1, H4n [Source:MGI Symbol;Acc:MGI:4843992]
ENSMUSG00000037086	2.96375	0.470485	0.124955	3.76523	0.000166396	0.00295617	PRR32	proline rich 32 [Source:MGI Symbol;Acc:MGI:1916050]
ENSMUSG00000044156	7.79388	0.689844	0.183234	3.76483	0.00016666	0.00295806	HEPACAM2	HEPACAM family member 2 [Source:MGI Symbol;Acc:MGI:2141520]
ENSMUSG00000025366	1096.24	-0.262757	0.0698015	-3.76435	0.000166983	0.00296101	ESYT1	extended synaptotagmin-like protein 1 [Source:MGI Symbol;Acc:MGI:1344426]
ENSMUSG00000027634	953.642	-0.209947	0.0558199	-3.76115	0.000169133	0.0029963	NDRG3	N-myc downstream regulated gene 3 [Source:MGI Symbol;Acc:MGI:1352499]
ENSMUSG00000007836	109.307	-0.480881	0.127918	-3.7593	0.000170393	0.00301577	HNRNPA0	heterogeneous nuclear ribonucleoprotein A0 [Source:MGI Symbol;Acc:MGI:1924384]
ENSMUSG00000028158	307.525	0.326857	0.0870236	3.75595	0.000172684	0.00305346	MTTP	microsomal triglyceride transfer protein [Source:MGI Symbol;Acc:MGI:106926]
ENSMUSG00000050493	334.826	-0.316685	0.0843439	-3.75468	0.00017356	0.00306607	FAM167B	family with sequence similarity 167, member B [Source:MGI Symbol;Acc:MGI:2668032]
ENSMUSG00000030123	14.781	0.721217	0.192145	3.75349	0.000174387	0.00307778	PLXND1	plexin D1 [Source:MGI Symbol;Acc:MGI:2154244]
ENSMUSG00000026177	5717.17	-0.195925	0.0522105	-3.75259	0.000175019	0.00308425	SLC11A1	solute carrier family 11 (proton-coupled divalent metal ion transporters), member 1 [Source:MGI Symbol;Acc:MGI:1345275]
ENSMUSG00000036904	139.053	-0.428883	0.114293	-3.7525	0.000175081	0.00308425	FZD8	frizzled class receptor 8 [Source:MGI Symbol;Acc:MGI:108460]
ENSMUSG00000030167	1.96205	0.448382	0.119518	3.75159	0.000175714	0.0030925	KLRC1	killer cell lectin-like receptor subfamily C, member 1 [Source:MGI Symbol;Acc:MGI:1336161]
ENSMUSG00000002104	261.443	-0.389587	0.103856	-3.75124	0.000175962	0.00309397	RAPSN	receptor-associated protein of the synapse [Source:MGI Symbol;Acc:MGI:99422]
ENSMUSG00000014767	616.381	0.281145	0.0749621	3.7505	0.000176486	0.00310028	TBP	TATA box binding protein [Source:MGI Symbol;Acc:MGI:101838]
ENSMUSG00000029561	265.409	-0.532123	0.141898	-3.75004	0.000176807	0.00310302	OASL2	2'-5' oligoadenylate synthetase-like 2 [Source:MGI Symbol;Acc:MGI:1344390]
ENSMUSG00000039145	1475.91	-0.266765	0.0711974	-3.74683	0.000179082	0.00314003	CAMK1D	calcium/calmodulin-dependent protein kinase ID [Source:MGI Symbol;Acc:MGI:2442190]
ENSMUSG00000085078	1.4601	0.572089	0.152764	3.74492	0.000180449	0.00316104	C030013C21RIK	RIKEN cDNA C030013C21 gene [Source:MGI Symbol;Acc:MGI:1924667]
ENSMUSG00000005682	566.043	0.307858	0.082255	3.74273	0.000182031	0.0031858	PAN2	PAN2 poly(A) specific ribonuclease subunit [Source:MGI Symbol;Acc:MGI:1918984]
ENSMUSG00000020277	1927.73	-0.279574	0.0747554	-3.73985	0.000184131	0.00321956	PFKL	phosphofructokinase, liver, B-type [Source:MGI Symbol;Acc:MGI:97547]
ENSMUSG00000022801	1216.51	-0.269798	0.0722123	-3.73618	0.000186835	0.00326115	LRCH3	leucine-rich repeats and calponin homology (CH) domain containing 3 [Source:MGI Symbol;Acc:MGI:1917394]
ENSMUSG00000045092	1557.59	-0.338704	0.0906558	-3.73615	0.000186856	0.00326115	S1PR1	sphingosine-1-phosphate receptor 1 [Source:MGI Symbol;Acc:MGI:1096355]
ENSMUSG00000053329	305.373	-0.384367	0.102921	-3.7346	0.000188014	0.0032783	D10JHU81E	DNA segment, Chr 10, Johns Hopkins University 81 expressed [Source:MGI Symbol;Acc:MGI:1351861]
ENSMUSG00000022108	70458.9	-0.157559	0.0421934	-3.7342	0.000188314	0.00328051	ITM2B	integral membrane protein 2B [Source:MGI Symbol;Acc:MGI:1309517]
ENSMUSG00000095677	515.773	0.348104	0.0932269	3.73394	0.000188505	0.00328078	DYNLT1F	dynein light chain Tctex-type 1F [Source:MGI Symbol;Acc:MGI:3780996]
ENSMUSG00000012483	141.675	0.531855	0.142457	3.73345	0.000188872	0.00328414	RPA3	replication protein A3 [Source:MGI Symbol;Acc:MGI:1915490]
ENSMUSG00000041538	943.09	-0.261185	0.0700099	-3.73069	0.000190957	0.00331732	H2-OB	histocompatibility 2, O region beta locus [Source:MGI Symbol;Acc:MGI:95925]
ENSMUSG00000063021	1.86056	0.550265	0.147507	3.73043	0.000191156	0.00331771	HIST1H2AK	histone cluster 1, H2ak [Source:MGI Symbol;Acc:MGI:2448297]
ENSMUSG00000003200	1842.97	0.152069	0.0407962	3.72752	0.000193374	0.00335313	SH3GL1	SH3-domain GRB2-like 1 [Source:MGI Symbol;Acc:MGI:700010]
ENSMUSG00000021770	584.183	-0.278385	0.0746973	-3.72684	0.000193896	0.00335396	SAMD8	sterile alpha motif domain containing 8 [Source:MGI Symbol;Acc:MGI:1914880]
ENSMUSG00000028049	1307.39	-0.220983	0.0592941	-3.7269	0.000193849	0.00335396	SCAMP3	secretory carrier membrane protein 3 [Source:MGI Symbol;Acc:MGI:1346346]
ENSMUSG00000047909	720.428	0.371152	0.0995972	3.72653	0.000194135	0.00335396	ANKRD16	ankyrin repeat domain 16 [Source:MGI Symbol;Acc:MGI:2444796]
ENSMUSG00000052889	1996.57	-0.281968	0.0756637	-3.7266	0.000194079	0.00335396	PRKCB	protein kinase C, beta [Source:MGI Symbol;Acc:MGI:97596]
ENSMUSG00000020715	328.441	-0.388526	0.104346	-3.72343	0.000196535	0.0033923	ERN1	endoplasmic reticulum (ER) to nucleus signalling 1 [Source:MGI Symbol;Acc:MGI:1930134]
ENSMUSG00000018707	950.552	-0.343686	0.0923172	-3.72288	0.000196967	0.00339664	DYNC1H1	dynein cytoplasmic 1 heavy chain 1 [Source:MGI Symbol;Acc:MGI:103147]
ENSMUSG00000028228	1011.94	-0.292382	0.0785713	-3.72123	0.000198255	0.00341573	CPNE3	copine III [Source:MGI Symbol;Acc:MGI:1917818]
ENSMUSG00000024735	933.122	-0.38621	0.103821	-3.71994	0.000199267	0.00342425	PRPF19	pre-mRNA processing factor 19 [Source:MGI Symbol;Acc:MGI:106247]
ENSMUSG00000069830	282.825	-0.289662	0.0778647	-3.72007	0.000199171	0.00342425	NLRP1A	NLR family, pyrin domain containing 1A [Source:MGI Symbol;Acc:MGI:2684861]
ENSMUSG00000095260	2.32334	0.597388	0.160592	3.71991	0.000199296	0.00342425	GM25890	predicted gene, 25890 [Source:MGI Symbol;Acc:MGI:5455667]
ENSMUSG00000040249	6727.72	-0.413112	0.111157	-3.71647	0.000202028	0.00346802	LRP1	low density lipoprotein receptor-related protein 1 [Source:MGI Symbol;Acc:MGI:96828]
ENSMUSG00000021549	1245.78	0.239496	0.0644561	3.71565	0.000202684	0.00347295	RASA1	RAS p21 protein activator 1 [Source:MGI Symbol;Acc:MGI:97860]
ENSMUSG00000074794	1095.76	0.392678	0.10568	3.71572	0.000202627	0.00347295	ARRDC3	arrestin domain containing 3 [Source:MGI Symbol;Acc:MGI:2145242]
ENSMUSG00000033446	4700.25	0.229123	0.0617193	3.71234	0.000205356	0.00351553	LPAR6	lysophosphatidic acid receptor 6 [Source:MGI Symbol;Acc:MGI:1914418]
ENSMUSG00000017760	23703.8	-0.20861	0.0562249	-3.71028	0.000207029	0.00353845	CTSA	cathepsin A [Source:MGI Symbol;Acc:MGI:97748]
ENSMUSG00000026289	833.28	0.229968	0.0619822	3.71023	0.000207071	0.00353845	ATG16L1	autophagy related 16-like 1 (S. cerevisiae) [Source:MGI Symbol;Acc:MGI:1924290]
ENSMUSG00000041481	2.24006	0.483368	0.130338	3.70857	0.000208432	0.00355848	SERPINA3G	serine (or cysteine) peptidase inhibitor, clade A, member 3G [Source:MGI Symbol;Acc:MGI:105046]
ENSMUSG00000036052	344.252	-0.406043	0.109502	-3.70809	0.000208828	0.003562	DNAJB5	DnaJ heat shock protein family (Hsp40) member B5 [Source:MGI Symbol;Acc:MGI:1930018]
ENSMUSG00000040459	867.033	0.348664	0.0940704	3.70641	0.000210216	0.00358242	ARGLU1	arginine and glutamate rich 1 [Source:MGI Symbol;Acc:MGI:2442985]
ENSMUSG00000069713	25.343	0.657673	0.177515	3.70488	0.000211489	0.00360086	4933406P04RIK	RIKEN cDNA 4933406P04 gene [Source:MGI Symbol;Acc:MGI:1921670]
ENSMUSG00000040410	506.127	0.305607	0.0825026	3.70421	0.000212048	0.00360711	FBXL4	F-box and leucine-rich repeat protein 4 [Source:MGI Symbol;Acc:MGI:2140367]
ENSMUSG00000023143	2571.4	-0.259721	0.0701207	-3.70391	0.000212302	0.00360818	NAGPA	N-acetylglucosamine-1-phosphodiester alpha-N-acetylglucosaminidase [Source:MGI Symbol;Acc:MGI:1351598]
ENSMUSG00000060519	2073.81	-0.247223	0.0667638	-3.70295	0.000213104	0.00361854	TOR3A	torsin family 3, member A [Source:MGI Symbol;Acc:MGI:1353652]
ENSMUSG00000107335	11.5138	0.716808	0.193845	3.69784	0.000217445	0.00368892	GM43372	predicted gene 43372 [Source:MGI Symbol;Acc:MGI:5663509]
ENSMUSG00000033952	9.76265	0.685621	0.185472	3.69663	0.000218481	0.00370316	ASPM	asp (abnormal spindle)-like, microcephaly associated (Drosophila) [Source:MGI Symbol;Acc:MGI:1334448]
ENSMUSG00000020230	595.1	-0.241396	0.0653078	-3.69628	0.000218786	0.00370498	PRMT2	protein arginine N-methyltransferase 2 [Source:MGI Symbol;Acc:MGI:1316652]
ENSMUSG00000031760	17.1569	0.716849	0.19397	3.69568	0.000219303	0.00371041	MT3	metallothionein 3 [Source:MGI Symbol;Acc:MGI:97173]
ENSMUSG00000039193	9.42142	0.649	0.175622	3.69543	0.000219517	0.00371069	NLRC4	NLR family, CARD domain containing 4 [Source:MGI Symbol;Acc:MGI:3036243]
ENSMUSG00000075284	755.595	-0.275902	0.0747022	-3.69335	0.000221315	0.00373772	WIPF1	WAS/WASL interacting protein family, member 1 [Source:MGI Symbol;Acc:MGI:2178801]
ENSMUSG00000032094	1.62653	0.501962	0.135927	3.69289	0.000221722	0.00374124	CD3D	CD3 antigen, delta polypeptide [Source:MGI Symbol;Acc:MGI:88331]
ENSMUSG00000057895	221.296	0.341505	0.0925403	3.69034	0.000223956	0.00377555	ZFP105	zinc finger protein 105 [Source:MGI Symbol;Acc:MGI:1277119]
ENSMUSG00000028071	2.1476	0.45709	0.123972	3.68704	0.000226879	0.0038214	SH2D2A	SH2 domain containing 2A [Source:MGI Symbol;Acc:MGI:1351596]
ENSMUSG00000021638	117.046	-0.512146	0.139013	-3.68415	0.000229464	0.00386148	OCLN	occludin [Source:MGI Symbol;Acc:MGI:106183]
ENSMUSG00000005973	278.419	-0.35192	0.0955337	-3.68373	0.000229846	0.00386446	RCN1	reticulocalbin 1 [Source:MGI Symbol;Acc:MGI:104559]
ENSMUSG00000032040	334.073	-0.283287	0.0769664	-3.68065	0.000232637	0.00390789	DCPS	decapping enzyme, scavenger [Source:MGI Symbol;Acc:MGI:1916555]
ENSMUSG00000032517	87.1459	-0.710531	0.1932	-3.67769	0.000235355	0.00395002	MOBP	myelin-associated oligodendrocytic basic protein [Source:MGI Symbol;Acc:MGI:108511]
ENSMUSG00000100213	38.5048	-0.605503	0.164676	-3.67695	0.000236043	0.00395803	GM28151	predicted gene 28151 [Source:MGI Symbol;Acc:MGI:5578857]
ENSMUSG00000030750	465.653	0.381274	0.103702	3.67662	0.000236341	0.00395949	NSMCE1	NSE1 homolog, SMC5-SMC6 complex component [Source:MGI Symbol;Acc:MGI:1914961]
ENSMUSG00000003228	9.5337	0.71258	0.194016	3.6728	0.000239908	0.00401569	GRK5	G protein-coupled receptor kinase 5 [Source:MGI Symbol;Acc:MGI:109161]
ENSMUSG00000001123	4739.3	-0.264217	0.0719757	-3.67092	0.000241679	0.00404174	LGALS9	lectin, galactose binding, soluble 9 [Source:MGI Symbol;Acc:MGI:109496]
ENSMUSG00000027350	5.34327	-0.577902	0.15751	-3.66898	0.000243519	0.00406889	CHGB	chromogranin B [Source:MGI Symbol;Acc:MGI:88395]
ENSMUSG00000009292	1256.24	-0.320799	0.0874453	-3.66857	0.000243916	0.0040719	TRPM2	transient receptor potential cation channel, subfamily M, member 2 [Source:MGI Symbol;Acc:MGI:1351901]
ENSMUSG00000024308	7449.93	-0.272844	0.0743874	-3.66788	0.000244573	0.00407855	TAPBP	TAP binding protein [Source:MGI Symbol;Acc:MGI:1201689]
ENSMUSG00000028214	44.9887	0.64482	0.175811	3.66769	0.000244747	0.00407855	GEM	GTP binding protein (gene overexpressed in skeletal muscle) [Source:MGI Symbol;Acc:MGI:99844]
ENSMUSG00000063524	6609.6	-0.234157	0.0639158	-3.66352	0.00024877	0.00414191	ENO1	enolase 1, alpha non-neuron [Source:MGI Symbol;Acc:MGI:95393]
ENSMUSG00000039456	2462.36	0.197253	0.0538741	3.66137	0.00025087	0.00417319	MORC3	microrchidia 3 [Source:MGI Symbol;Acc:MGI:2136841]
ENSMUSG00000026773	1688.39	-0.302329	0.0825793	-3.66108	0.000251154	0.00417421	PFKFB3	6-phosphofructo-2-kinase/fructose-2,6-biphosphatase 3 [Source:MGI Symbol;Acc:MGI:2181202]
ENSMUSG00000020932	16.3648	-0.703806	0.192397	-3.65809	0.000254104	0.00421952	GFAP	glial fibrillary acidic protein [Source:MGI Symbol;Acc:MGI:95697]
ENSMUSG00000022021	9.59908	0.708566	0.193714	3.65779	0.000254397	0.00422066	DIAPH3	diaphanous related formin 3 [Source:MGI Symbol;Acc:MGI:1927222]
ENSMUSG00000026849	945.667	0.250508	0.0685906	3.65222	0.000259986	0.00430957	TOR1A	torsin family 1, member A (torsin A) [Source:MGI Symbol;Acc:MGI:1353568]
ENSMUSG00000031672	806.141	-0.295902	0.0810401	-3.6513	0.000260915	0.00432118	GOT2	glutamatic-oxaloacetic transaminase 2, mitochondrial [Source:MGI Symbol;Acc:MGI:95792]
ENSMUSG00000017390	81.0623	-0.668954	0.183294	-3.64962	0.000262627	0.00434189	ALDOC	aldolase C, fructose-bisphosphate [Source:MGI Symbol;Acc:MGI:101863]
ENSMUSG00000106993	10.8278	0.686405	0.188071	3.64971	0.000262539	0.00434189	GM43417	predicted gene 43417 [Source:MGI Symbol;Acc:MGI:5663554]
ENSMUSG00000040447	882.424	-0.230234	0.063113	-3.64796	0.000264332	0.00436624	SPNS2	spinster homolog 2 [Source:MGI Symbol;Acc:MGI:2384936]
ENSMUSG00000032872	596.909	0.24438	0.0670113	3.64685	0.000265476	0.00438129	CYB5R4	cytochrome b5 reductase 4 [Source:MGI Symbol;Acc:MGI:2386848]
ENSMUSG00000018761	581.164	0.274984	0.0754452	3.64482	0.000267578	0.00440773	MPDU1	mannose-P-dolichol utilization defect 1 [Source:MGI Symbol;Acc:MGI:1346040]
ENSMUSG00000028538	323.43	-0.338756	0.0929466	-3.64463	0.000267781	0.00440773	ST3GAL3	ST3 beta-galactoside alpha-2,3-sialyltransferase 3 [Source:MGI Symbol;Acc:MGI:1316659]
ENSMUSG00000061718	34.883	0.693374	0.190241	3.64472	0.000267683	0.00440773	PPP1R1B	protein phosphatase 1, regulatory (inhibitor) subunit 1B [Source:MGI Symbol;Acc:MGI:94860]
ENSMUSG00000022091	23.9895	0.703371	0.193028	3.64388	0.000268563	0.00441288	SORBS3	sorbin and SH3 domain containing 3 [Source:MGI Symbol;Acc:MGI:700013]
ENSMUSG00000030111	7.42823	0.43111	0.118309	3.64393	0.000268511	0.00441288	A2M	alpha-2-macroglobulin [Source:MGI Symbol;Acc:MGI:2449119]
ENSMUSG00000006476	532.02	0.353339	0.097004	3.64251	0.000269989	0.00443243	NSMF	NMDA receptor synaptonuclear signaling and neuronal migration factor [Source:MGI Symbol;Acc:MGI:1861755]
ENSMUSG00000065208	4.093	0.655743	0.180057	3.64186	0.000270678	0.00443988	GM24616	predicted gene, 24616 [Source:MGI Symbol;Acc:MGI:5454393]
ENSMUSG00000057455	4.04348	-0.602609	0.165535	-3.64037	0.000272245	0.00446169	RIT2	Ras-like without CAAX 2 [Source:MGI Symbol;Acc:MGI:108054]
ENSMUSG00000031832	283.975	0.319316	0.08776	3.63852	0.000274212	0.00449	TAF1C	TATA-box binding protein associated factor, RNA polymerase I, C [Source:MGI Symbol;Acc:MGI:109576]
ENSMUSG00000018293	6459.75	-0.185686	0.051049	-3.6374	0.000275405	0.0045017	PFN1	profilin 1 [Source:MGI Symbol;Acc:MGI:97549]
ENSMUSG00000054619	782.162	-0.284764	0.0782857	-3.6375	0.000275293	0.0045017	METTL7A1	methyltransferase like 7A1 [Source:MGI Symbol;Acc:MGI:1916523]
ENSMUSG00000032484	1160.06	0.468074	0.128693	3.63715	0.000275669	0.00450212	NGP	neutrophilic granule protein [Source:MGI Symbol;Acc:MGI:105983]
ENSMUSG00000019768	142.091	-0.474878	0.130621	-3.63555	0.000277383	0.00452619	ESR1	estrogen receptor 1 (alpha) [Source:MGI Symbol;Acc:MGI:1352467]
ENSMUSG00000030924	85.1482	0.533519	0.146954	3.63052	0.000282846	0.00460733	2610020H08RIK	RIKEN cDNA 2610020H08 gene [Source:MGI Symbol;Acc:MGI:1919402]
ENSMUSG00000071724	541.771	0.33154	0.0913406	3.62971	0.000283743	0.00461794	SMPD5	sphingomyelin phosphodiesterase 5 [Source:MGI Symbol;Acc:MGI:3709877]
ENSMUSG00000034707	16968.1	-0.299095	0.0824724	-3.62661	0.000287169	0.00466966	GNS	glucosamine (N-acetyl)-6-sulfatase [Source:MGI Symbol;Acc:MGI:1922862]
ENSMUSG00000039196	2.78819	0.528676	0.145873	3.62423	0.00028982	0.0047087	ORM1	orosomucoid 1 [Source:MGI Symbol;Acc:MGI:97443]
ENSMUSG00000022453	1842.6	-0.271781	0.0749966	-3.62391	0.000290179	0.00471046	NAGA	N-acetyl galactosaminidase, alpha [Source:MGI Symbol;Acc:MGI:1261422]
ENSMUSG00000041308	86.5617	0.462695	0.127709	3.62303	0.000291168	0.00472165	SNTB2	syntrophin, basic 2 [Source:MGI Symbol;Acc:MGI:101771]
ENSMUSG00000049960	238.41	0.367755	0.10151	3.62285	0.00029137	0.00472165	MRPS16	mitochondrial ribosomal protein S16 [Source:MGI Symbol;Acc:MGI:1913492]
ENSMUSG00000042462	281.921	0.431159	0.119048	3.62172	0.000292648	0.00473201	DCTPP1	dCTP pyrophosphatase 1 [Source:MGI Symbol;Acc:MGI:1913672]
ENSMUSG00000100147	2.95651	0.439909	0.121467	3.62162	0.000292764	0.00473201	1700047M11RIK	RIKEN cDNA 1700047M11 gene [Source:MGI Symbol;Acc:MGI:1914580]
ENSMUSG00000021477	13694.8	-0.201793	0.0557547	-3.61931	0.00029539	0.00477037	CTSL	cathepsin L [Source:MGI Symbol;Acc:MGI:88564]
ENSMUSG00000068747	4776.56	-0.352442	0.097482	-3.61546	0.000299814	0.00483766	SORT1	sortilin 1 [Source:MGI Symbol;Acc:MGI:1338015]
ENSMUSG00000055061	49.2489	0.660813	0.182848	3.61401	0.000301496	0.00485617	4931431C16RIK	RIKEN cDNA 4931431C16 gene [Source:MGI Symbol;Acc:MGI:1921614]
ENSMUSG00000076431	1924.41	0.198976	0.05506	3.6138	0.000301736	0.00485617	SOX4	SRY (sex determining region Y)-box 4 [Source:MGI Symbol;Acc:MGI:98366]
ENSMUSG00000097195	136.051	0.464193	0.128516	3.61193	0.000303922	0.00488717	SNHG5	small nucleolar RNA host gene 5 [Source:MGI Symbol;Acc:MGI:1919905]
ENSMUSG00000022678	863.991	-0.233874	0.0647606	-3.61137	0.000304586	0.00489367	NDE1	nudE neurodevelopment protein 1 [Source:MGI Symbol;Acc:MGI:1914453]
ENSMUSG00000025579	3282.86	-0.299843	0.0830534	-3.61024	0.000305911	0.00490959	GAA	glucosidase, alpha, acid [Source:MGI Symbol;Acc:MGI:95609]
ENSMUSG00000048578	6489.41	-0.24985	0.0692091	-3.61008	0.000306099	0.00490959	MLEC	malectin [Source:MGI Symbol;Acc:MGI:1924015]
ENSMUSG00000095676	1.76567	0.513695	0.14234	3.60893	0.000307464	0.00492729	GM25099	predicted gene, 25099 [Source:MGI Symbol;Acc:MGI:5454876]
ENSMUSG00000020629	645.052	-0.247334	0.0685451	-3.60834	0.000308167	0.00492792	ADI1	acireductone dioxygenase 1 [Source:MGI Symbol;Acc:MGI:2144929]
ENSMUSG00000034422	523.966	-0.395922	0.109727	-3.60823	0.00030829	0.00492792	PARP14	poly (ADP-ribose) polymerase family, member 14 [Source:MGI Symbol;Acc:MGI:1919489]
ENSMUSG00000053453	327.748	0.349777	0.0969378	3.60826	0.000308258	0.00492792	THOC7	THO complex 7 [Source:MGI Symbol;Acc:MGI:1913481]
ENSMUSG00000024451	2419.42	0.238407	0.0661048	3.60649	0.000310364	0.00495687	ARAP3	ArfGAP with RhoGAP domain, ankyrin repeat and PH domain 3 [Source:MGI Symbol;Acc:MGI:2147274]
ENSMUSG00000060427	353.672	0.334786	0.0928757	3.60467	0.000312553	0.00498759	ZFP868	zinc finger protein 868 [Source:MGI Symbol;Acc:MGI:2142546]
ENSMUSG00000030785	49.2133	-0.601759	0.166953	-3.60437	0.000312913	0.00498911	COX6A2	cytochrome c oxidase subunit VIa polypeptide 2 [Source:MGI Symbol;Acc:MGI:104649]
ENSMUSG00000038812	904.985	-0.231744	0.0643105	-3.60352	0.000313934	0.00500115	TRMT112	tRNA methyltransferase 11-2 [Source:MGI Symbol;Acc:MGI:1914924]
ENSMUSG00000091649	320.584	-0.400413	0.11113	-3.60311	0.000314431	0.00500482	PHF11B	PHD finger protein 11B [Source:MGI Symbol;Acc:MGI:3645789]
ENSMUSG00000021725	743.868	0.284655	0.0790625	3.60038	0.00031775	0.00505338	PARP8	poly (ADP-ribose) polymerase family, member 8 [Source:MGI Symbol;Acc:MGI:1098713]
ENSMUSG00000022515	687.255	0.276172	0.0767431	3.59865	0.000319871	0.00508138	ANKS3	ankyrin repeat and sterile alpha motif domain containing 3 [Source:MGI Symbol;Acc:MGI:1919865]
ENSMUSG00000035062	145.358	-0.372962	0.10365	-3.59829	0.000320313	0.00508138	ZC4H2	zinc finger, C4H2 domain containing [Source:MGI Symbol;Acc:MGI:2679294]
ENSMUSG00000091996	31.9294	0.619234	0.172091	3.59829	0.000320321	0.00508138	BC049352	cDNA sequence BC049352 [Source:MGI Symbol;Acc:MGI:3040681]
ENSMUSG00000021760	3.60961	0.518044	0.144024	3.59692	0.00032201	0.00510387	GPX8	glutathione peroxidase 8 (putative) [Source:MGI Symbol;Acc:MGI:1916840]
ENSMUSG00000038312	4126.3	-0.191461	0.0532996	-3.59217	0.000327942	0.0051814	EDEM2	ER degradation enhancer, mannosidase alpha-like 2 [Source:MGI Symbol;Acc:MGI:1915540]
ENSMUSG00000094668	1.45145	0.435762	0.121311	3.59212	0.000328003	0.0051814	GM24871	predicted gene, 24871 [Source:MGI Symbol;Acc:MGI:5454648]
ENSMUSG00000105613	4.50815	0.672998	0.187341	3.59238	0.000327678	0.0051814	GM43684	predicted gene 43684 [Source:MGI Symbol;Acc:MGI:5663821]
ENSMUSG00000032860	31.3013	-0.680941	0.189622	-3.59105	0.000329343	0.0051982	P2RY2	purinergic receptor P2Y, G-protein coupled 2 [Source:MGI Symbol;Acc:MGI:105107]
ENSMUSG00000027715	28.1532	0.664814	0.185202	3.58966	0.000331106	0.00522164	CCNA2	cyclin A2 [Source:MGI Symbol;Acc:MGI:108069]
ENSMUSG00000006800	252.577	0.348905	0.0972686	3.58703	0.000334471	0.0052703	SULF2	sulfatase 2 [Source:MGI Symbol;Acc:MGI:1919293]
ENSMUSG00000027698	396.219	-0.346738	0.0967738	-3.58297	0.000339706	0.00534531	NCEH1	neutral cholesterol ester hydrolase 1 [Source:MGI Symbol;Acc:MGI:2443191]
ENSMUSG00000037649	3037.69	-0.285371	0.0796482	-3.5829	0.0003398	0.00534531	H2-DMA	histocompatibility 2, class II, locus DMa [Source:MGI Symbol;Acc:MGI:95921]
ENSMUSG00000030161	557.35	-0.262849	0.0734361	-3.57929	0.000344532	0.00541522	GABARAPL1	gamma-aminobutyric acid (GABA) A receptor-associated protein-like 1 [Source:MGI Symbol;Acc:MGI:1914980]
ENSMUSG00000027035	433.626	0.419399	0.117198	3.57854	0.000345513	0.00542351	CERS6	ceramide synthase 6 [Source:MGI Symbol;Acc:MGI:2442564]
ENSMUSG00000052609	11.6591	0.678951	0.189733	3.57845	0.000345636	0.00542351	PLEKHG3	pleckstrin homology domain containing, family G (with RhoGef domain) member 3 [Source:MGI Symbol;Acc:MGI:2388284]
ENSMUSG00000028692	4588.3	-0.212878	0.0594961	-3.57802	0.000346213	0.00542805	AKR1A1	aldo-keto reductase family 1, member A1 (aldehyde reductase) [Source:MGI Symbol;Acc:MGI:1929955]
ENSMUSG00000057367	727.251	0.303836	0.0849293	3.57752	0.000346868	0.00543378	BIRC2	baculoviral IAP repeat-containing 2 [Source:MGI Symbol;Acc:MGI:1197009]
ENSMUSG00000069307	8.02898	0.553611	0.154794	3.57643	0.000348316	0.00545192	HIST1H2BQ	histone cluster 1, H2bq [Source:MGI Symbol;Acc:MGI:3702051]
ENSMUSG00000022587	16854.8	-0.261344	0.0731121	-3.57457	0.000350802	0.00548627	LY6E	lymphocyte antigen 6 complex, locus E [Source:MGI Symbol;Acc:MGI:106651]
ENSMUSG00000044148	973.177	-0.266887	0.0747045	-3.57257	0.000353501	0.00552389	1810030O07RIK	RIKEN cDNA 1810030O07 gene [Source:MGI Symbol;Acc:MGI:1916405]
ENSMUSG00000043932	3.27263	0.457949	0.128248	3.57079	0.000355904	0.00555683	KLRI2	killer cell lectin-like receptor family I member 2 [Source:MGI Symbol;Acc:MGI:2443965]
ENSMUSG00000039164	313.088	0.311449	0.0872408	3.57	0.000356983	0.00556443	NAIF1	nuclear apoptosis inducing factor 1 [Source:MGI Symbol;Acc:MGI:1918504]
ENSMUSG00000037936	781.718	0.308312	0.0863757	3.56943	0.000357764	0.00556739	SCARB1	scavenger receptor class B, member 1 [Source:MGI Symbol;Acc:MGI:893578]
ENSMUSG00000079710	4.38529	0.54291	0.1521	3.56944	0.000357752	0.00556739	GM3448	predicted gene 3448 [Source:MGI Symbol;Acc:MGI:3809205]
ENSMUSG00000021460	368.582	0.293257	0.0821693	3.56894	0.000358424	0.00557086	AUH	AU RNA binding protein/enoyl-coenzyme A hydratase [Source:MGI Symbol;Acc:MGI:1338011]
ENSMUSG00000079597	2.00714	0.418128	0.117161	3.56883	0.000358579	0.00557086	GM5483	predicted gene 5483 [Source:MGI Symbol;Acc:MGI:3645124]
ENSMUSG00000039264	1.78108	0.427067	0.119683	3.56831	0.000359294	0.00557736	GIMAP3	GTPase, IMAP family member 3 [Source:MGI Symbol;Acc:MGI:1932723]
ENSMUSG00000054008	496.544	-0.568642	0.159371	-3.56804	0.000359661	0.00557845	NDST1	N-deacetylase/N-sulfotransferase (heparan glucosaminyl) 1 [Source:MGI Symbol;Acc:MGI:104719]
ENSMUSG00000040250	311.333	0.287072	0.0804767	3.56714	0.000360897	0.00559301	INTS13	integrator complex subunit 13 [Source:MGI Symbol;Acc:MGI:1918427]
ENSMUSG00000105350	5.05401	0.675502	0.18938	3.56692	0.000361201	0.00559311	4930537H20RIK	RIKEN cDNA 4930537H20 gene [Source:MGI Symbol;Acc:MGI:1923075]
ENSMUSG00000032254	12.0868	0.66712	0.187076	3.56603	0.000362435	0.0056076	KIF23	kinesin family member 23 [Source:MGI Symbol;Acc:MGI:1919069]
ENSMUSG00000090019	336.821	-0.354176	0.0993468	-3.56505	0.000363786	0.00562389	GIMAP1	GTPase, IMAP family member 1 [Source:MGI Symbol;Acc:MGI:109368]
ENSMUSG00000050323	118.469	0.449576	0.126141	3.56407	0.000365142	0.00564022	NDUFAF6	NADH dehydrogenase (ubiquinone) complex I, assembly factor 6 [Source:MGI Symbol;Acc:MGI:1924197]
ENSMUSG00000019942	49.7866	0.581125	0.163201	3.5608	0.000369722	0.00570628	CDK1	cyclin-dependent kinase 1 [Source:MGI Symbol;Acc:MGI:88351]
ENSMUSG00000097021	14.0019	0.69089	0.194058	3.56023	0.000370532	0.0057141	4933433G15RIK	RIKEN cDNA 4933433G15 gene [Source:MGI Symbol;Acc:MGI:1918524]
ENSMUSG00000014602	16.3106	-0.67176	0.188755	-3.5589	0.000372405	0.00573827	KIF1A	kinesin family member 1A [Source:MGI Symbol;Acc:MGI:108391]
ENSMUSG00000042644	222.125	-0.521475	0.146556	-3.55819	0.000373414	0.00574911	ITPR3	inositol 1,4,5-triphosphate receptor 3 [Source:MGI Symbol;Acc:MGI:96624]
ENSMUSG00000041707	963.654	0.267857	0.0752938	3.55749	0.00037442	0.00575517	1810011H11RIK	RIKEN cDNA 1810011H11 gene [Source:MGI Symbol;Acc:MGI:1916319]
ENSMUSG00000058715	13307.9	-0.208757	0.0586778	-3.55769	0.000374136	0.00575517	FCER1G	Fc receptor, IgE, high affinity I, gamma polypeptide [Source:MGI Symbol;Acc:MGI:95496]
ENSMUSG00000029426	3105	-0.182992	0.0514558	-3.55629	0.000376128	0.00577671	SCARB2	scavenger receptor class B, member 2 [Source:MGI Symbol;Acc:MGI:1196458]
ENSMUSG00000029406	1.80845	0.548111	0.154251	3.55336	0.00038034	0.00583188	PITPNM2	phosphatidylinositol transfer protein, membrane-associated 2 [Source:MGI Symbol;Acc:MGI:1336192]
ENSMUSG00000044080	128.953	0.462417	0.130128	3.55357	0.000380047	0.00583188	S100A1	S100 calcium binding protein A1 [Source:MGI Symbol;Acc:MGI:1338917]
ENSMUSG00000075602	125.956	-0.508137	0.143026	-3.55276	0.000381213	0.0058405	LY6A	lymphocyte antigen 6 complex, locus A [Source:MGI Symbol;Acc:MGI:107527]
ENSMUSG00000039960	5.39874	0.49273	0.138699	3.5525	0.00038159	0.00584152	RHOU	ras homolog family member U [Source:MGI Symbol;Acc:MGI:1916831]
ENSMUSG00000032496	699.003	0.43957	0.123751	3.55207	0.000382219	0.00584639	LTF	lactotransferrin [Source:MGI Symbol;Acc:MGI:96837]
ENSMUSG00000059851	734.263	0.295036	0.083115	3.54973	0.000385625	0.0058937	KMT5C	lysine methyltransferase 5C [Source:MGI Symbol;Acc:MGI:2385262]
ENSMUSG00000031320	1068.02	-0.269323	0.0758854	-3.54907	0.000386588	0.00590363	RPS4X	ribosomal protein S4, X-linked [Source:MGI Symbol;Acc:MGI:98158]
ENSMUSG00000024293	656.533	0.244488	0.068926	3.54711	0.000389481	0.00594287	ESCO1	establishment of sister chromatid cohesion N-acetyltransferase 1 [Source:MGI Symbol;Acc:MGI:1925055]
ENSMUSG00000061100	7.07902	0.420086	0.118437	3.5469	0.00038979	0.00594287	RETNLA	resistin like alpha [Source:MGI Symbol;Acc:MGI:1888504]
ENSMUSG00000060275	4.0347	0.652156	0.183993	3.54446	0.000393425	0.00598859	NRG2	neuregulin 2 [Source:MGI Symbol;Acc:MGI:1098246]
ENSMUSG00000028300	670.5	0.243134	0.0686186	3.54326	0.00039521	0.0060012	3110043O21RIK	RIKEN cDNA 3110043O21 gene [Source:MGI Symbol;Acc:MGI:1920455]
ENSMUSG00000074170	13.631	0.684327	0.193113	3.54366	0.000394615	0.0060012	PLEKHF1	pleckstrin homology domain containing, family F (with FYVE domain) member 1 [Source:MGI Symbol;Acc:MGI:1919537]
ENSMUSG00000095463	574.044	-0.214015	0.0603982	-3.54339	0.000395015	0.0060012	ENTPD4	ectonucleoside triphosphate diphosphohydrolase 4 [Source:MGI Symbol;Acc:MGI:1914714]
ENSMUSG00000074398	70.0163	0.394001	0.111214	3.54273	0.000396001	0.00600836	GM15441	predicted gene 15441 [Source:MGI Symbol;Acc:MGI:3641753]
ENSMUSG00000052997	1436.57	0.161192	0.0455025	3.54249	0.000396375	0.00600919	UBA2	ubiquitin-like modifier activating enzyme 2 [Source:MGI Symbol;Acc:MGI:1858313]
ENSMUSG00000001983	84.5366	-0.39367	0.111151	-3.54175	0.000397482	0.00602112	TACO1	translational activator of mitochondrially encoded cytochrome c oxidase I [Source:MGI Symbol;Acc:MGI:1917457]
ENSMUSG00000036564	63.809	-0.665298	0.187888	-3.54094	0.000398708	0.00603047	NDRG4	N-myc downstream regulated gene 4 [Source:MGI Symbol;Acc:MGI:2384590]
ENSMUSG00000041515	9617.99	-0.182391	0.0515097	-3.54092	0.000398741	0.00603047	IRF8	interferon regulatory factor 8 [Source:MGI Symbol;Acc:MGI:96395]
ENSMUSG00000030718	271.09	-0.289997	0.0819406	-3.53911	0.000401481	0.00606704	PPME1	protein phosphatase methylesterase 1 [Source:MGI Symbol;Acc:MGI:1919840]
ENSMUSG00000019889	5.14348	0.51333	0.1451	3.53777	0.000403519	0.00609294	PTPRK	protein tyrosine phosphatase, receptor type, K [Source:MGI Symbol;Acc:MGI:103310]
ENSMUSG00000012017	275.151	-0.278449	0.0787384	-3.53638	0.000405657	0.00612032	SCARF2	scavenger receptor class F, member 2 [Source:MGI Symbol;Acc:MGI:1858430]
ENSMUSG00000031309	190.995	-0.446365	0.126261	-3.53525	0.000407394	0.0061416	RPS6KA3	ribosomal protein S6 kinase polypeptide 3 [Source:MGI Symbol;Acc:MGI:104557]
ENSMUSG00000053931	15.9826	0.673684	0.190772	3.53136	0.000413435	0.00622768	CNN3	calponin 3, acidic [Source:MGI Symbol;Acc:MGI:1919244]
ENSMUSG00000036478	3629.74	0.19904	0.0563711	3.53088	0.000414178	0.00623228	BTG1	B cell translocation gene 1, anti-proliferative [Source:MGI Symbol;Acc:MGI:88215]
ENSMUSG00000039953	3737.36	-0.315303	0.0893036	-3.53068	0.00041449	0.00623228	CLSTN1	calsyntenin 1 [Source:MGI Symbol;Acc:MGI:1929895]
ENSMUSG00000046909	269.462	0.392444	0.111157	3.53053	0.000414734	0.00623228	TEFM	transcription elongation factor, mitochondrial [Source:MGI Symbol;Acc:MGI:1915800]
ENSMUSG00000027829	2509.76	0.260787	0.0739159	3.52816	0.000418463	0.00627827	CCNL1	cyclin L1 [Source:MGI Symbol;Acc:MGI:1922664]
ENSMUSG00000042770	88.5547	-0.403435	0.114443	-3.52522	0.000423129	0.00634322	HEBP1	heme binding protein 1 [Source:MGI Symbol;Acc:MGI:1333880]
ENSMUSG00000070544	755.487	0.314925	0.0893913	3.52299	0.00042671	0.00639182	TOP1	topoisomerase (DNA) I [Source:MGI Symbol;Acc:MGI:98788]
ENSMUSG00000079168	17.8958	0.671425	0.190888	3.51738	0.000435828	0.0065232	CD209G	CD209g antigen [Source:MGI Symbol;Acc:MGI:1917442]
ENSMUSG00000103677	144.098	-0.567037	0.161236	-3.51681	0.000436762	0.00653199	PCDHGA4	protocadherin gamma subfamily A, 4 [Source:MGI Symbol;Acc:MGI:1935216]
ENSMUSG00000030124	914.905	-0.402967	0.114636	-3.5152	0.00043942	0.00656651	LAG3	lymphocyte-activation gene 3 [Source:MGI Symbol;Acc:MGI:106588]
ENSMUSG00000022261	3.65697	0.49717	0.141443	3.51497	0.0004398	0.00656698	SDC2	syndecan 2 [Source:MGI Symbol;Acc:MGI:1349165]
ENSMUSG00000028426	418.132	-0.257421	0.0733467	-3.50965	0.000448695	0.00669096	RAD23B	RAD23 homolog B, nucleotide excision repair protein [Source:MGI Symbol;Acc:MGI:105128]
ENSMUSG00000035397	92.014	-0.429743	0.122449	-3.50958	0.000448814	0.00669096	KLF16	Kruppel-like factor 16 [Source:MGI Symbol;Acc:MGI:2153049]
ENSMUSG00000031142	11.7585	-0.672693	0.191961	-3.50433	0.000457765	0.0068136	CACNA1F	calcium channel, voltage-dependent, alpha 1F subunit [Source:MGI Symbol;Acc:MGI:1859639]
ENSMUSG00000103103	22.0558	0.617743	0.176332	3.5033	0.000459531	0.00683448	4833445I07RIK	RIKEN cDNA 4833445I07 gene [Source:MGI Symbol;Acc:MGI:2143268]
ENSMUSG00000033066	23.5662	0.66193	0.188979	3.50266	0.00046064	0.00684556	GAS7	growth arrest specific 7 [Source:MGI Symbol;Acc:MGI:1202388]
ENSMUSG00000057596	588.562	-0.229275	0.0655588	-3.49724	0.000470107	0.00698073	TRIM30D	tripartite motif-containing 30D [Source:MGI Symbol;Acc:MGI:3035181]
ENSMUSG00000026950	18.9305	-0.673955	0.192755	-3.49644	0.000471518	0.00699616	NEB	nebulin [Source:MGI Symbol;Acc:MGI:97292]
ENSMUSG00000072082	39.9822	0.604416	0.172883	3.4961	0.00047211	0.00699942	CCNF	cyclin F [Source:MGI Symbol;Acc:MGI:102551]
ENSMUSG00000031938	151.011	-0.368075	0.1053	-3.4955	0.00047318	0.00700849	4931406C07RIK	RIKEN cDNA 4931406C07 gene [Source:MGI Symbol;Acc:MGI:1918234]
ENSMUSG00000040687	1135.47	-0.283128	0.0810017	-3.49534	0.000473466	0.00700849	MADD	MAP-kinase activating death domain [Source:MGI Symbol;Acc:MGI:2444672]
ENSMUSG00000052911	389.651	-0.407118	0.116487	-3.49497	0.000474116	0.00701259	LAMB2	laminin, beta 2 [Source:MGI Symbol;Acc:MGI:99916]
ENSMUSG00000086425	2.25699	0.395295	0.113198	3.49205	0.000479328	0.00708411	F730016J06RIK	RIKEN cDNA F730016J06 gene [Source:MGI Symbol;Acc:MGI:2443559]
ENSMUSG00000054622	4.1147	0.607311	0.173935	3.4916	0.000480143	0.00709059	D730045B01RIK	RIKEN cDNA D730045B01 gene [Source:MGI Symbol;Acc:MGI:1925117]
ENSMUSG00000068129	267.492	-0.47213	0.135229	-3.49133	0.000480618	0.00709203	CST7	cystatin F (leukocystatin) [Source:MGI Symbol;Acc:MGI:1298217]
ENSMUSG00000052736	2.44306	0.394547	0.113044	3.49021	0.000482636	0.00711623	KLRC2	killer cell lectin-like receptor subfamily C, member 2 [Source:MGI Symbol;Acc:MGI:1336162]
ENSMUSG00000026648	597.669	0.289764	0.0830734	3.48805	0.00048656	0.00716848	DCLRE1C	DNA cross-link repair 1C [Source:MGI Symbol;Acc:MGI:2441769]
ENSMUSG00000022636	18.0899	0.675715	0.193894	3.48497	0.000492197	0.00723105	ALCAM	activated leukocyte cell adhesion molecule [Source:MGI Symbol;Acc:MGI:1313266]
ENSMUSG00000027500	8.48021	-0.626557	0.179788	-3.48497	0.000492185	0.00723105	STMN2	stathmin-like 2 [Source:MGI Symbol;Acc:MGI:98241]
ENSMUSG00000032381	750.805	0.400979	0.115062	3.48489	0.000492345	0.00723105	FAM96A	family with sequence similarity 96, member A [Source:MGI Symbol;Acc:MGI:1915500]
ENSMUSG00000091472	209.201	0.41492	0.119061	3.48493	0.000492274	0.00723105	GM3739	predicted gene 3739 [Source:MGI Symbol;Acc:MGI:3781914]
ENSMUSG00000021779	22.534	-0.676879	0.194266	-3.48429	0.000493444	0.0072359	THRB	thyroid hormone receptor beta [Source:MGI Symbol;Acc:MGI:98743]
ENSMUSG00000040462	3777.48	-0.253922	0.0728756	-3.48432	0.000493392	0.0072359	OS9	amplified in osteosarcoma [Source:MGI Symbol;Acc:MGI:1924301]
ENSMUSG00000021384	5693.82	0.273169	0.0784226	3.48329	0.000495299	0.00725744	SUSD3	sushi domain containing 3 [Source:MGI Symbol;Acc:MGI:1913579]
ENSMUSG00000055413	62.2695	-0.516717	0.148453	-3.48069	0.000500125	0.00731676	H2-Q5	histocompatibility 2, Q region locus 5 [Source:MGI Symbol;Acc:MGI:95934]
ENSMUSG00000016756	24.3205	0.663235	0.190572	3.48022	0.000500993	0.00732376	CMAH	cytidine monophospho-N-acetylneuraminic acid hydroxylase [Source:MGI Symbol;Acc:MGI:103227]
ENSMUSG00000038965	1834.15	-0.204464	0.0587977	-3.47742	0.000506273	0.00739113	UBE2L3	ubiquitin-conjugating enzyme E2L 3 [Source:MGI Symbol;Acc:MGI:109240]
ENSMUSG00000093553	30.7613	0.642709	0.184827	3.47736	0.000506387	0.00739113	GM20633	predicted gene 20633 [Source:MGI Symbol;Acc:MGI:5313080]
ENSMUSG00000089889	50.5419	0.470256	0.135258	3.47674	0.000507551	0.00740237	0610040B10RIK	RIKEN cDNA 0610040B10 gene [Source:MGI Symbol;Acc:MGI:1914922]
ENSMUSG00000033918	469.773	0.256949	0.0739358	3.4753	0.000510277	0.00743636	PARL	presenilin associated, rhomboid-like [Source:MGI Symbol;Acc:MGI:1277152]
ENSMUSG00000031174	49.7552	0.594749	0.171231	3.47338	0.00051394	0.00748395	RPGR	retinitis pigmentosa GTPase regulator [Source:MGI Symbol;Acc:MGI:1344037]
ENSMUSG00000032561	2.95916	0.487149	0.140385	3.47008	0.000520294	0.00756477	ACPP	acid phosphatase, prostate [Source:MGI Symbol;Acc:MGI:1928480]
ENSMUSG00000075410	3.10543	0.492905	0.142039	3.4702	0.000520065	0.00756477	PRCD	photoreceptor disc component [Source:MGI Symbol;Acc:MGI:3649529]
ENSMUSG00000022037	77.2171	0.673801	0.194201	3.46961	0.000521221	0.00756655	CLU	clusterin [Source:MGI Symbol;Acc:MGI:88423]
ENSMUSG00000103144	35.1323	-0.671871	0.19364	-3.46969	0.000521065	0.00756655	PCDHGA1	protocadherin gamma subfamily A, 1 [Source:MGI Symbol;Acc:MGI:1935212]
ENSMUSG00000034467	2.01019	0.459697	0.132563	3.46775	0.000524827	0.00761303	DYNLRB2	dynein light chain roadblock-type 2 [Source:MGI Symbol;Acc:MGI:1922715]
ENSMUSG00000041629	697.28	-0.18711	0.0540045	-3.46472	0.000530792	0.00769362	FAM104A	family with sequence similarity 104, member A [Source:MGI Symbol;Acc:MGI:106351]
ENSMUSG00000035851	889.951	0.283353	0.0818149	3.46334	0.000533522	0.00772724	YTHDC1	YTH domain containing 1 [Source:MGI Symbol;Acc:MGI:2443713]
ENSMUSG00000044337	22.9603	0.644004	0.185965	3.46304	0.000534105	0.00772973	ACKR3	atypical chemokine receptor 3 [Source:MGI Symbol;Acc:MGI:109562]
ENSMUSG00000037235	659.427	0.238024	0.0687514	3.4621	0.000535986	0.00774504	MXD4	Max dimerization protein 4 [Source:MGI Symbol;Acc:MGI:104991]
ENSMUSG00000083282	5452.46	-0.16896	0.048801	-3.46222	0.000535743	0.00774504	CTSF	cathepsin F [Source:MGI Symbol;Acc:MGI:1861434]
ENSMUSG00000026012	2.62625	0.480823	0.138947	3.46048	0.00053922	0.00778579	CD28	CD28 antigen [Source:MGI Symbol;Acc:MGI:88327]
ENSMUSG00000071723	9.90961	0.594905	0.171942	3.45992	0.000540336	0.00779592	GSPT2	G1 to S phase transition 2 [Source:MGI Symbol;Acc:MGI:1316727]
ENSMUSG00000020032	380.466	-0.430986	0.124578	-3.45958	0.000541025	0.00779987	NUAK1	NUAK family, SNF1-like kinase, 1 [Source:MGI Symbol;Acc:MGI:1925226]
ENSMUSG00000064109	141.74	0.345005	0.099773	3.4579	0.000544411	0.00784268	HCST	hematopoietic cell signal transducer [Source:MGI Symbol;Acc:MGI:1344360]
ENSMUSG00000040659	10942	-0.202515	0.0585937	-3.45627	0.000547715	0.00787821	EFHD2	EF hand domain containing 2 [Source:MGI Symbol;Acc:MGI:106504]
ENSMUSG00000037849	59.655	-0.645038	0.18677	-3.45365	0.000553058	0.007949	IFI206	interferon activated gene 206 [Source:MGI Symbol;Acc:MGI:3646410]
ENSMUSG00000066755	5.54506	0.615963	0.178385	3.453	0.000554399	0.00796218	TNFSF18	tumor necrosis factor (ligand) superfamily, member 18 [Source:MGI Symbol;Acc:MGI:2673064]
ENSMUSG00000014932	475.391	0.311794	0.0903157	3.45226	0.000555904	0.0079777	YES1	YES proto-oncogene 1, Src family tyrosine kinase [Source:MGI Symbol;Acc:MGI:99147]
ENSMUSG00000048285	60.1101	0.535547	0.155153	3.45172	0.000557018	0.00798761	FRMD6	FERM domain containing 6 [Source:MGI Symbol;Acc:MGI:2442579]
ENSMUSG00000034165	854.551	0.273589	0.0793667	3.44716	0.000566517	0.00811169	CCND3	cyclin D3 [Source:MGI Symbol;Acc:MGI:88315]
ENSMUSG00000038020	28.1604	-0.59936	0.173871	-3.44715	0.000566534	0.00811169	RAPGEFL1	Rap guanine nucleotide exchange factor (GEF)-like 1 [Source:MGI Symbol;Acc:MGI:3611446]
ENSMUSG00000028743	301.568	-0.259645	0.0753531	-3.44571	0.000569569	0.00814895	AKR7A5	aldo-keto reductase family 7, member A5 (aflatoxin aldehyde reductase) [Source:MGI Symbol;Acc:MGI:107796]
ENSMUSG00000021266	954.603	-0.269915	0.0783588	-3.4446	0.000571909	0.00817621	WARS	tryptophanyl-tRNA synthetase [Source:MGI Symbol;Acc:MGI:104630]
ENSMUSG00000000552	930.551	-0.270442	0.0785226	-3.44413	0.000572895	0.00818409	ZFP385A	zinc finger protein 385A [Source:MGI Symbol;Acc:MGI:1352495]
ENSMUSG00000043183	249.689	0.453456	0.1317	3.44309	0.00057511	0.0082095	SIMC1	SUMO-interacting motifs containing 1 [Source:MGI Symbol;Acc:MGI:2442599]
ENSMUSG00000028843	3664.99	-0.230289	0.0668889	-3.44286	0.000575602	0.0082103	SH3BGRL3	SH3 domain binding glutamic acid-rich protein-like 3 [Source:MGI Symbol;Acc:MGI:1920973]
ENSMUSG00000027496	20.6807	0.663378	0.192816	3.44048	0.000580687	0.00827655	AURKA	aurora kinase A [Source:MGI Symbol;Acc:MGI:894678]
ENSMUSG00000033379	8494.46	0.344425	0.100177	3.43818	0.000585645	0.0083409	ATP6V0B	ATPase, H+ transporting, lysosomal V0 subunit B [Source:MGI Symbol;Acc:MGI:1890510]
ENSMUSG00000036402	1114.63	-0.257571	0.0749278	-3.43759	0.000586922	0.00834645	GNG12	guanine nucleotide binding protein (G protein), gamma 12 [Source:MGI Symbol;Acc:MGI:1336171]
ENSMUSG00000103030	2.40946	0.552176	0.160626	3.43765	0.000586789	0.00834645	E330011M16RIK	RIKEN cDNA E330011M16 gene [Source:MGI Symbol;Acc:MGI:3704186]
ENSMUSG00000079852	1.61134	0.386576	0.112469	3.43717	0.000587829	0.00835303	KLRA4	killer cell lectin-like receptor, subfamily A, member 4 [Source:MGI Symbol;Acc:MGI:101904]
ENSMUSG00000032554	28631.5	-0.199232	0.0579843	-3.43596	0.000590465	0.00838415	TRF	transferrin [Source:MGI Symbol;Acc:MGI:98821]
ENSMUSG00000050241	1.51598	0.386793	0.112586	3.43554	0.000591381	0.00839083	KLRE1	killer cell lectin-like receptor family E member 1 [Source:MGI Symbol;Acc:MGI:2662547]
ENSMUSG00000036814	2.89076	0.44533	0.129705	3.4334	0.000596055	0.00845077	SLC6A20A	solute carrier family 6 (neurotransmitter transporter), member 20A [Source:MGI Symbol;Acc:MGI:2143217]
ENSMUSG00000027341	897.374	-0.187566	0.0547796	-3.424	0.000617063	0.00874203	TMEM230	transmembrane protein 230 [Source:MGI Symbol;Acc:MGI:1917862]
ENSMUSG00000020439	31.3609	0.611577	0.178704	3.42229	0.000620952	0.0087839	SMTN	smoothelin [Source:MGI Symbol;Acc:MGI:1354727]
ENSMUSG00000048503	9.34149	-0.617044	0.180295	-3.42242	0.000620667	0.0087839	TMEM136	transmembrane protein 136 [Source:MGI Symbol;Acc:MGI:2685030]
ENSMUSG00000050022	1264.76	-0.211575	0.0618601	-3.42023	0.000625692	0.00883767	AMZ1	archaelysin family metallopeptidase 1 [Source:MGI Symbol;Acc:MGI:2442258]
ENSMUSG00000051391	1368.95	-0.301008	0.088067	-3.41794	0.000630971	0.00890311	YWHAG	tyrosine 3-monooxygenase/tryptophan 5-monooxygenase activation protein, gamma polypeptide [Source:MGI Symbol;Acc:MGI:108109]
ENSMUSG00000006920	1227.83	-0.238668	0.0698414	-3.41729	0.000632478	0.00890677	EZH1	enhancer of zeste 1 polycomb repressive complex 2 subunit [Source:MGI Symbol;Acc:MGI:1097695]
ENSMUSG00000078202	166.898	0.496298	0.145226	3.41741	0.000632191	0.00890677	NRARP	Notch-regulated ankyrin repeat protein [Source:MGI Symbol;Acc:MGI:1914372]
ENSMUSG00000030530	1576.39	-0.212447	0.0621929	-3.41593	0.000635648	0.00894471	FURIN	furin (paired basic amino acid cleaving enzyme) [Source:MGI Symbol;Acc:MGI:97513]
ENSMUSG00000041958	1234.94	-0.275023	0.0805257	-3.41534	0.00063702	0.00895731	PIGS	phosphatidylinositol glycan anchor biosynthesis, class S [Source:MGI Symbol;Acc:MGI:2687325]
ENSMUSG00000076490	1.68584	0.462663	0.135547	3.41329	0.000641832	0.00901824	TRBC1	T cell receptor beta, constant region 1 [Source:MGI Symbol;Acc:MGI:4439726]
ENSMUSG00000026117	1.4246	0.448026	0.131295	3.41237	0.000644008	0.00904207	ZAP70	zeta-chain (TCR) associated protein kinase [Source:MGI Symbol;Acc:MGI:99613]
ENSMUSG00000000296	2.66098	0.466092	0.136647	3.41092	0.000647443	0.00907674	TPD52L1	tumor protein D52-like 1 [Source:MGI Symbol;Acc:MGI:1298386]
ENSMUSG00000059796	4155.5	-0.199757	0.0585635	-3.41094	0.000647385	0.00907674	EIF4A1	eukaryotic translation initiation factor 4A1 [Source:MGI Symbol;Acc:MGI:95303]
ENSMUSG00000066026	2484.86	-0.218717	0.0641609	-3.40888	0.000652298	0.00913197	DHRS3	dehydrogenase/reductase (SDR family) member 3 [Source:MGI Symbol;Acc:MGI:1315215]
ENSMUSG00000090691	93.0167	0.434594	0.12749	3.40886	0.000652353	0.00913197	GM3667	predicted gene 3667 [Source:MGI Symbol;Acc:MGI:3781843]
ENSMUSG00000041530	242.667	-0.289981	0.0850977	-3.40763	0.000655308	0.0091597	AGO1	argonaute RISC catalytic subunit 1 [Source:MGI Symbol;Acc:MGI:2446630]
ENSMUSG00000055872	2.51392	0.53732	0.157674	3.40779	0.000654906	0.0091597	GM9985	predicted gene 9985 [Source:MGI Symbol;Acc:MGI:3708539]
ENSMUSG00000066306	2366.17	-0.30762	0.090286	-3.40718	0.00065639	0.00916802	NUMA1	nuclear mitotic apparatus protein 1 [Source:MGI Symbol;Acc:MGI:2443665]
ENSMUSG00000019779	2.71966	0.463079	0.135929	3.40677	0.000657371	0.0091748	FRK	fyn-related kinase [Source:MGI Symbol;Acc:MGI:103265]
ENSMUSG00000020125	3.47616	0.398377	0.116944	3.40657	0.000657851	0.0091748	ELANE	elastase, neutrophil expressed [Source:MGI Symbol;Acc:MGI:2679229]
ENSMUSG00000054648	569.437	0.259236	0.0761292	3.40521	0.000661129	0.00921369	ZFP869	zinc finger protein 869 [Source:MGI Symbol;Acc:MGI:1914119]
ENSMUSG00000025408	278.916	0.235982	0.0693167	3.4044	0.000663097	0.00923428	DDIT3	DNA-damage inducible transcript 3 [Source:MGI Symbol;Acc:MGI:109247]
ENSMUSG00000029605	34.4789	-0.554772	0.163022	-3.40305	0.00066639	0.00927327	OAS1B	2'-5' oligoadenylate synthetase 1B [Source:MGI Symbol;Acc:MGI:97430]
ENSMUSG00000035158	284.951	-0.386108	0.113474	-3.40261	0.000667451	0.00928118	MITF	microphthalmia-associated transcription factor [Source:MGI Symbol;Acc:MGI:104554]
ENSMUSG00000048442	4.8875	0.63209	0.185895	3.40025	0.000673254	0.00935494	SMIM5	small integral membrane protein 5 [Source:MGI Symbol;Acc:MGI:1913778]
ENSMUSG00000030134	11.1404	-0.659279	0.193937	-3.39945	0.000675208	0.00937517	RASGEF1A	RasGEF domain family, member 1A [Source:MGI Symbol;Acc:MGI:1917977]
ENSMUSG00000038497	697.423	-0.214773	0.063197	-3.39847	0.000677633	0.00939501	TMCO3	transmembrane and coiled-coil domains 3 [Source:MGI Symbol;Acc:MGI:2444946]
ENSMUSG00000045411	1374.14	0.275436	0.0810469	3.39847	0.000677636	0.00939501	2410002F23RIK	RIKEN cDNA 2410002F23 gene [Source:MGI Symbol;Acc:MGI:1914226]
ENSMUSG00000107355	9.05222	0.633479	0.18644	3.39776	0.000679398	0.00941251	AI839979	expressed sequence AI839979 [Source:MGI Symbol;Acc:MGI:2140975]
ENSMUSG00000085829	17.6547	0.613351	0.180618	3.39584	0.000684178	0.00947176	GM4285	predicted gene 4285 [Source:MGI Symbol;Acc:MGI:3782463]
ENSMUSG00000033405	41.5388	0.579934	0.170808	3.39525	0.000685659	0.00948529	NUDT15	nudix (nucleoside diphosphate linked moiety X)-type motif 15 [Source:MGI Symbol;Acc:MGI:2443366]
ENSMUSG00000015750	674.851	-0.351968	0.103676	-3.39489	0.000686565	0.00948549	APH1A	aph1 homolog A, gamma secretase subunit [Source:MGI Symbol;Acc:MGI:2385110]
ENSMUSG00000025142	1003.99	0.169155	0.0498272	3.39484	0.000686682	0.00948549	ASPSCR1	alveolar soft part sarcoma chromosome region, candidate 1 (human) [Source:MGI Symbol;Acc:MGI:1916188]
ENSMUSG00000099937	1.62523	0.395579	0.116531	3.39464	0.000687197	0.00948564	GM28872	predicted gene 28872 [Source:MGI Symbol;Acc:MGI:5579578]
ENSMUSG00000000530	581.987	-0.282812	0.0833429	-3.39335	0.000690428	0.00952325	ACVRL1	activin A receptor, type II-like 1 [Source:MGI Symbol;Acc:MGI:1338946]
ENSMUSG00000020253	754.579	0.232536	0.0685554	3.39194	0.00069399	0.00955837	PPM1M	protein phosphatase 1M [Source:MGI Symbol;Acc:MGI:1915155]
ENSMUSG00000028745	6102.02	-0.179991	0.053064	-3.39196	0.000693938	0.00955837	CAPZB	capping protein (actin filament) muscle Z-line, beta [Source:MGI Symbol;Acc:MGI:104652]
ENSMUSG00000001418	3343.82	-0.243938	0.0719335	-3.39115	0.000695989	0.00957888	GLMP	glycosylated lysosomal membrane protein [Source:MGI Symbol;Acc:MGI:1913318]
ENSMUSG00000041459	1148.02	-0.270712	0.0798435	-3.39053	0.000697587	0.00959386	TARDBP	TAR DNA binding protein [Source:MGI Symbol;Acc:MGI:2387629]
ENSMUSG00000002820	347.247	0.262719	0.0775052	3.3897	0.000699701	0.00961591	ATG4D	autophagy related 4D, cysteine peptidase [Source:MGI Symbol;Acc:MGI:2444308]
ENSMUSG00000059811	445.424	0.254368	0.0750551	3.38908	0.00070128	0.00963057	ATL2	atlastin GTPase 2 [Source:MGI Symbol;Acc:MGI:1929492]
ENSMUSG00000062382	1181.05	-0.242436	0.0715463	-3.38851	0.000702724	0.00964336	FTL1-PS1	ferritin light polypeptide 1, pseudogene 1 [Source:MGI Symbol;Acc:MGI:3779109]
ENSMUSG00000029095	16.1292	-0.651195	0.192235	-3.38749	0.000705346	0.00966524	ABLIM2	actin-binding LIM protein 2 [Source:MGI Symbol;Acc:MGI:2385758]
ENSMUSG00000049539	1.69156	0.469429	0.138573	3.38759	0.000705091	0.00966524	HIST1H1A	histone cluster 1, H1a [Source:MGI Symbol;Acc:MGI:1931523]
ENSMUSG00000060743	3813.99	0.31053	0.0916781	3.38717	0.000706166	0.00966944	H3F3A	H3 histone, family 3A [Source:MGI Symbol;Acc:MGI:1097686]
ENSMUSG00000022664	1882.31	-0.20565	0.0607494	-3.38521	0.000711227	0.00973166	SLC35A5	solute carrier family 35, member A5 [Source:MGI Symbol;Acc:MGI:1921352]
ENSMUSG00000056501	1941.9	0.31461	0.0929594	3.38438	0.000713403	0.00975433	CEBPB	CCAAT/enhancer binding protein (C/EBP), beta [Source:MGI Symbol;Acc:MGI:88373]
ENSMUSG00000059669	392.185	0.284802	0.0841633	3.38392	0.000714586	0.00976342	TAF1B	TATA-box binding protein associated factor, RNA polymerase I, B [Source:MGI Symbol;Acc:MGI:109577]
ENSMUSG00000025586	19.1085	-0.629136	0.186021	-3.38208	0.000719391	0.00982193	CPEB1	cytoplasmic polyadenylation element binding protein 1 [Source:MGI Symbol;Acc:MGI:108442]
ENSMUSG00000030538	767.119	0.225827	0.0667758	3.38186	0.000719957	0.00982253	CIB1	calcium and integrin binding 1 (calmyrin) [Source:MGI Symbol;Acc:MGI:1344418]
ENSMUSG00000060224	559.743	0.342352	0.101239	3.38163	0.000720583	0.00982394	PYROXD2	pyridine nucleotide-disulphide oxidoreductase domain 2 [Source:MGI Symbol;Acc:MGI:1921830]
ENSMUSG00000045107	568.317	0.322569	0.0954373	3.3799	0.000725113	0.00987855	SAYSD1	SAYSVFN motif domain containing 1 [Source:MGI Symbol;Acc:MGI:1914759]
ENSMUSG00000035711	935.117	0.184907	0.0547182	3.37926	0.000726817	0.0098946	DOK3	docking protein 3 [Source:MGI Symbol;Acc:MGI:1351490]
ENSMUSG00000065287	3.51576	0.587983	0.17401	3.37901	0.000727476	0.00989642	GM24451	predicted gene, 24451 [Source:MGI Symbol;Acc:MGI:5454228]
ENSMUSG00000000594	3804.59	-0.201976	0.0598366	-3.37546	0.000736927	0.00998888	GM2A	GM2 ganglioside activator protein [Source:MGI Symbol;Acc:MGI:95762]
ENSMUSG00000005034	1558.86	-0.232114	0.0687653	-3.37546	0.000736928	0.00998888	PRKACB	protein kinase, cAMP dependent, catalytic, beta [Source:MGI Symbol;Acc:MGI:97594]
ENSMUSG00000033161	1071.97	-0.517818	0.15339	-3.37582	0.000735949	0.00998888	ATP1A1	ATPase, Na+/K+ transporting, alpha 1 polypeptide [Source:MGI Symbol;Acc:MGI:88105]
ENSMUSG00000038352	475.736	0.383048	0.113464	3.37594	0.000735653	0.00998888	ARL5C	ADP-ribosylation factor-like 5C [Source:MGI Symbol;Acc:MGI:3028577]
ENSMUSG00000087231	14.1536	0.654596	0.193955	3.37499	0.000738174	0.00999857	E230016M11RIK	RIKEN cDNA E230016M11 gene [Source:MGI Symbol;Acc:MGI:2443524]
ENSMUSG00000003731	272.504	-0.373652	0.110742	-3.37409	0.000740603	0.0100242	KPNA6	karyopherin (importin) alpha 6 [Source:MGI Symbol;Acc:MGI:1100836]
ENSMUSG00000052949	270.758	-0.413907	0.122699	-3.37336	0.000742577	0.0100437	RNF157	ring finger protein 157 [Source:MGI Symbol;Acc:MGI:2442484]
ENSMUSG00000036733	1267.3	-0.223692	0.0663289	-3.37246	0.000744986	0.0100691	RBM42	RNA binding motif protein 42 [Source:MGI Symbol;Acc:MGI:1915285]
ENSMUSG00000064181	427.769	0.222692	0.0660428	3.37193	0.000746433	0.0100814	RAB3IP	RAB3A interacting protein [Source:MGI Symbol;Acc:MGI:105933]
ENSMUSG00000020846	16.4634	0.430946	0.127818	3.37156	0.000747443	0.010082	RFLNB	refilin B [Source:MGI Symbol;Acc:MGI:1923816]
ENSMUSG00000032549	1071.73	-0.262205	0.0777752	-3.37132	0.000748084	0.010082	RAB6B	RAB6B, member RAS oncogene family [Source:MGI Symbol;Acc:MGI:107283]
ENSMUSG00000097530	100.154	0.351798	0.104347	3.37141	0.000747856	0.010082	KANSL2-PS	KAT8 regulatory NSL complex subunit 2, pseudogene [Source:MGI Symbol;Acc:MGI:3648525]
ENSMUSG00000024037	348.55	0.283705	0.0841837	3.37007	0.000751486	0.0101133	WDR4	WD repeat domain 4 [Source:MGI Symbol;Acc:MGI:1889002]
ENSMUSG00000022617	1175.2	0.292286	0.0867398	3.36969	0.000752527	0.0101201	CHKB	choline kinase beta [Source:MGI Symbol;Acc:MGI:1328313]
ENSMUSG00000032579	187.286	0.365567	0.108496	3.36942	0.000753274	0.0101229	HEMK1	HemK methyltransferase family member 1 [Source:MGI Symbol;Acc:MGI:1916786]
ENSMUSG00000025413	707.247	0.264461	0.0785055	3.36869	0.000755266	0.0101425	TTC4	tetratricopeptide repeat domain 4 [Source:MGI Symbol;Acc:MGI:1919604]
ENSMUSG00000005148	2.14617	0.409667	0.121674	3.36694	0.000760086	0.0101709	KLF5	Kruppel-like factor 5 [Source:MGI Symbol;Acc:MGI:1338056]
ENSMUSG00000005986	188.576	0.328402	0.0975306	3.36717	0.000759434	0.0101709	ANKRD13D	ankyrin repeat domain 13 family, member D [Source:MGI Symbol;Acc:MGI:1915673]
ENSMUSG00000022504	30.1423	0.653442	0.194071	3.36702	0.000759854	0.0101709	CIITA	class II transactivator [Source:MGI Symbol;Acc:MGI:108445]
ENSMUSG00000040711	29.8193	0.636844	0.18912	3.36741	0.000758769	0.0101709	SH3PXD2B	SH3 and PX domains 2B [Source:MGI Symbol;Acc:MGI:2442062]
ENSMUSG00000074384	98.0929	0.486165	0.144434	3.366	0.000762659	0.0101981	AI429214	expressed sequence AI429214 [Source:MGI Symbol;Acc:MGI:2142538]
ENSMUSG00000028233	1223.42	-0.20281	0.0602567	-3.36577	0.00076331	0.0101995	TGS1	trimethylguanosine synthase 1 [Source:MGI Symbol;Acc:MGI:2151797]
ENSMUSG00000030029	9.60504	-0.635573	0.18897	-3.36336	0.000770002	0.0102816	LRIG1	leucine-rich repeats and immunoglobulin-like domains 1 [Source:MGI Symbol;Acc:MGI:107935]
ENSMUSG00000054455	479.728	-0.323259	0.0961321	-3.36265	0.000771979	0.0103007	VAPB	vesicle-associated membrane protein, associated protein B and C [Source:MGI Symbol;Acc:MGI:1928744]
ENSMUSG00000013846	17.3715	0.649981	0.193422	3.36044	0.000778197	0.010369	ST3GAL1	ST3 beta-galactoside alpha-2,3-sialyltransferase 1 [Source:MGI Symbol;Acc:MGI:98304]
ENSMUSG00000024986	2002.54	-0.249802	0.0743629	-3.35923	0.000781592	0.0104068	HHEX	hematopoietically expressed homeobox [Source:MGI Symbol;Acc:MGI:96086]
ENSMUSG00000030107	239.621	-0.502492	0.1496	-3.35892	0.000782489	0.0104114	USP18	ubiquitin specific peptidase 18 [Source:MGI Symbol;Acc:MGI:1344364]
ENSMUSG00000021215	8.66924	0.567647	0.169085	3.35717	0.000787461	0.0104702	NET1	neuroepithelial cell transforming gene 1 [Source:MGI Symbol;Acc:MGI:1927138]
ENSMUSG00000043923	169.835	0.356289	0.106149	3.3565	0.000789352	0.0104879	CCDC84	coiled-coil domain containing 84 [Source:MGI Symbol;Acc:MGI:2685960]
ENSMUSG00000036223	2.94179	0.519245	0.154742	3.35554	0.000792088	0.0105094	SKA1	spindle and kinetochore associated complex subunit 1 [Source:MGI Symbol;Acc:MGI:1913718]
ENSMUSG00000085337	98.6656	-0.431144	0.128486	-3.35556	0.000792035	0.0105094	GM15964	predicted gene 15964 [Source:MGI Symbol;Acc:MGI:3802003]
ENSMUSG00000035722	707.006	-0.297656	0.0888196	-3.35124	0.000804507	0.0106667	ABCA7	ATP-binding cassette, sub-family A (ABC1), member 7 [Source:MGI Symbol;Acc:MGI:1351646]
ENSMUSG00000089727	1.70701	0.369343	0.110248	3.35012	0.000807779	0.0107025	KLRA8	killer cell lectin-like receptor, subfamily A, member 8 [Source:MGI Symbol;Acc:MGI:102968]
ENSMUSG00000056121	2617.62	-0.215652	0.0643974	-3.34878	0.00081169	0.0107468	FEZ2	fasciculation and elongation protein zeta 2 (zygin II) [Source:MGI Symbol;Acc:MGI:2675856]
ENSMUSG00000053769	276.759	0.271488	0.0811506	3.34549	0.000821383	0.0108628	LYSMD1	LysM, putative peptidoglycan-binding, domain containing 1 [Source:MGI Symbol;Acc:MGI:1919409]
ENSMUSG00000103160	6.37027	-0.640801	0.191546	-3.34541	0.000821608	0.0108628	C130012C08RIK	RIKEN cDNA C130012C08 gene [Source:MGI Symbol;Acc:MGI:2145684]
ENSMUSG00000032501	872.312	0.302536	0.0904652	3.34422	0.000825135	0.0109017	TRIB1	tribbles pseudokinase 1 [Source:MGI Symbol;Acc:MGI:2443397]
ENSMUSG00000033543	542.713	0.348021	0.104108	3.34288	0.000829132	0.0109387	GTF2A2	general transcription factor II A, 2 [Source:MGI Symbol;Acc:MGI:1933289]
ENSMUSG00000048756	139.998	-0.365243	0.109266	-3.3427	0.000829678	0.0109387	FOXO3	forkhead box O3 [Source:MGI Symbol;Acc:MGI:1890081]
ENSMUSG00000064493	12.6918	0.614382	0.183783	3.34297	0.000828869	0.0109387	SNORA28	small nucleolar RNA, H/ACA box 28 [Source:MGI Symbol;Acc:MGI:3819496]
ENSMUSG00000040811	36.2654	-0.620153	0.185554	-3.34216	0.000831284	0.0109522	EML2	echinoderm microtubule associated protein like 2 [Source:MGI Symbol;Acc:MGI:1919455]
ENSMUSG00000031365	311.45	-0.399004	0.119397	-3.34182	0.000832318	0.0109582	ZFP275	zinc finger protein 275 [Source:MGI Symbol;Acc:MGI:1350985]
ENSMUSG00000086109	10.6209	-0.647124	0.193763	-3.33976	0.000838495	0.0110318	GM13391	predicted gene 13391 [Source:MGI Symbol;Acc:MGI:3651526]
ENSMUSG00000094103	67.8293	-0.439061	0.131476	-3.33947	0.000839391	0.0110359	1700047I17RIK2	RIKEN cDNA 1700047I17 gene 2 [Source:MGI Symbol;Acc:MGI:3714351]
ENSMUSG00000015839	3563.8	-0.242599	0.0726746	-3.33815	0.000843387	0.0110729	NFE2L2	nuclear factor, erythroid derived 2, like 2 [Source:MGI Symbol;Acc:MGI:108420]
ENSMUSG00000040321	243.418	0.312844	0.0937529	3.3369	0.000847184	0.011115	ZFP770	zinc finger protein 770 [Source:MGI Symbol;Acc:MGI:2445100]
ENSMUSG00000008226	449.676	-0.277884	0.0833019	-3.33586	0.000850347	0.0111443	SCRN3	secernin 3 [Source:MGI Symbol;Acc:MGI:1921866]
ENSMUSG00000041329	10.8683	-0.647546	0.194121	-3.33578	0.000850598	0.0111443	ATP1B2	ATPase, Na+/K+ transporting, beta 2 polypeptide [Source:MGI Symbol;Acc:MGI:88109]
ENSMUSG00000068758	21.0798	-0.609691	0.182802	-3.33526	0.000852189	0.0111573	IL3RA	interleukin 3 receptor, alpha chain [Source:MGI Symbol;Acc:MGI:96553]
ENSMUSG00000028964	1114.71	-0.207996	0.0623733	-3.3347	0.000853913	0.0111721	PARK7	Parkinson disease (autosomal recessive, early onset) 7 [Source:MGI Symbol;Acc:MGI:2135637]
ENSMUSG00000018906	8.31356	0.632613	0.189748	3.33397	0.000856161	0.0111938	P4HA2	procollagen-proline, 2-oxoglutarate 4-dioxygenase (proline 4-hydroxylase), alpha II polypeptide [Source:MGI Symbol;Acc:MGI:894286]
ENSMUSG00000024617	50.6021	-0.562309	0.168682	-3.33355	0.000857451	0.0112028	CAMK2A	calcium/calmodulin-dependent protein kinase II alpha [Source:MGI Symbol;Acc:MGI:88256]
ENSMUSG00000031917	483.532	0.284635	0.0853923	3.33326	0.000858336	0.0112066	NIP7	NIP7, nucleolar pre-rRNA processing protein [Source:MGI Symbol;Acc:MGI:1913414]
ENSMUSG00000053121	1.65025	0.4872	0.146196	3.33252	0.00086064	0.0112226	GM5129	predicted gene 5129 [Source:MGI Symbol;Acc:MGI:3648499]
ENSMUSG00000090625	614.009	-0.285034	0.085532	-3.33248	0.000860753	0.0112226	GM20721	predicted gene, 20721 [Source:MGI Symbol;Acc:MGI:5313030]
ENSMUSG00000020178	2.69734	0.470513	0.141242	3.33124	0.000864592	0.0112571	ADORA2A	adenosine A2a receptor [Source:MGI Symbol;Acc:MGI:99402]
ENSMUSG00000032002	870.727	0.256941	0.0771275	3.33139	0.000864147	0.0112571	DCUN1D5	DCN1, defective in cullin neddylation 1, domain containing 5 (S. cerevisiae) [Source:MGI Symbol;Acc:MGI:1924113]
ENSMUSG00000024122	482.136	-0.251831	0.0756047	-3.3309	0.000865662	0.0112632	PDPK1	3-phosphoinositide dependent protein kinase 1 [Source:MGI Symbol;Acc:MGI:1338068]
ENSMUSG00000017837	503.903	0.220806	0.0662971	3.33055	0.00086674	0.0112694	NKIRAS2	NFKB inhibitor interacting Ras-like protein 2 [Source:MGI Symbol;Acc:MGI:1919216]
ENSMUSG00000106104	1.08357	0.396492	0.119063	3.33011	0.00086811	0.0112794	GM42660	predicted gene 42660 [Source:MGI Symbol;Acc:MGI:5662797]
ENSMUSG00000074476	7.03837	0.583926	0.1754	3.32911	0.000871226	0.0113121	SPC24	SPC24, NDC80 kinetochore complex component, homolog (S. cerevisiae) [Source:MGI Symbol;Acc:MGI:1914879]
ENSMUSG00000046314	10.3818	0.617659	0.185587	3.32814	0.000874284	0.011344	STXBP6	syntaxin binding protein 6 (amisyn) [Source:MGI Symbol;Acc:MGI:2384963]
ENSMUSG00000033278	1371.54	-0.30291	0.0910262	-3.32773	0.000875569	0.0113528	PTPRM	protein tyrosine phosphatase, receptor type, M [Source:MGI Symbol;Acc:MGI:102694]
ENSMUSG00000059534	581.733	0.416771	0.125269	3.32702	0.000877816	0.0113741	UQCR10	ubiquinol-cytochrome c reductase, complex III subunit X [Source:MGI Symbol;Acc:MGI:1913402]
ENSMUSG00000031028	2.96891	-0.501225	0.15072	-3.32555	0.000882458	0.0114264	TUB	tubby bipartite transcription factor [Source:MGI Symbol;Acc:MGI:2651573]
ENSMUSG00000028076	456.716	0.308521	0.0928074	3.32432	0.000886342	0.011453	CD1D1	CD1d1 antigen [Source:MGI Symbol;Acc:MGI:107674]
ENSMUSG00000029217	984.817	0.208141	0.0626054	3.32464	0.000885319	0.011453	TEC	tec protein tyrosine kinase [Source:MGI Symbol;Acc:MGI:98662]
ENSMUSG00000098183	24.6641	-0.590662	0.177676	-3.32438	0.000886159	0.011453	GM27010	predicted gene, 27010 [Source:MGI Symbol;Acc:MGI:5504125]
ENSMUSG00000037353	1121.57	-0.172116	0.0517988	-3.32278	0.000891251	0.0115086	LETMD1	LETM1 domain containing 1 [Source:MGI Symbol;Acc:MGI:1915864]
ENSMUSG00000050714	130.386	-0.432528	0.13021	-3.32176	0.000894511	0.0115427	ZBTB26	zinc finger and BTB domain containing 26 [Source:MGI Symbol;Acc:MGI:2444402]
ENSMUSG00000026407	77.225	-0.492936	0.148473	-3.32005	0.000900029	0.0115961	CACNA1S	calcium channel, voltage-dependent, L type, alpha 1S subunit [Source:MGI Symbol;Acc:MGI:88294]
ENSMUSG00000000732	1931.55	-0.167359	0.0504226	-3.31912	0.000903007	0.0116205	ICOSL	icos ligand [Source:MGI Symbol;Acc:MGI:1354701]
ENSMUSG00000023805	189.138	-0.450508	0.135779	-3.31794	0.000906837	0.0116618	SYNJ2	synaptojanin 2 [Source:MGI Symbol;Acc:MGI:1201671]
ENSMUSG00000028610	21.823	0.62039	0.187032	3.31703	0.000909792	0.0116905	DMRTB1	DMRT-like family B with proline-rich C-terminal, 1 [Source:MGI Symbol;Acc:MGI:1927125]
ENSMUSG00000047804	663.293	0.266106	0.0802279	3.31687	0.000910313	0.0116905	AKAP10	A kinase (PRKA) anchor protein 10 [Source:MGI Symbol;Acc:MGI:1890218]
ENSMUSG00000089994	4.21516	0.580027	0.174995	3.31453	0.00091796	0.0117807	GM16239	predicted gene 16239 [Source:MGI Symbol;Acc:MGI:3801746]
ENSMUSG00000025351	5652.26	-0.250596	0.0756692	-3.31172	0.00092723	0.0118834	CD63	CD63 antigen [Source:MGI Symbol;Acc:MGI:99529]
ENSMUSG00000034413	18.7837	-0.638717	0.192865	-3.31174	0.000927185	0.0118834	NEURL1B	neuralized E3 ubiquitin protein ligase 1B [Source:MGI Symbol;Acc:MGI:3643092]
ENSMUSG00000020607	7.17419	-0.631642	0.19081	-3.31032	0.000931888	0.0119269	FAM84A	family with sequence similarity 84, member A [Source:MGI Symbol;Acc:MGI:2145011]
ENSMUSG00000105852	16.2473	0.642682	0.194135	3.31049	0.000931323	0.0119269	GM42890	predicted gene 42890 [Source:MGI Symbol;Acc:MGI:5663027]
ENSMUSG00000001576	1440.64	-0.292902	0.0885368	-3.30825	0.000938799	0.0120072	ERGIC1	endoplasmic reticulum-golgi intermediate compartment (ERGIC) 1 [Source:MGI Symbol;Acc:MGI:1914708]
ENSMUSG00000065126	3.15801	0.563253	0.170284	3.30772	0.00094058	0.0120218	SNORD104	small nucleolar RNA, C/D box 104 [Source:MGI Symbol;Acc:MGI:3819515]
ENSMUSG00000036752	681.47	0.183676	0.055533	3.30751	0.000941303	0.0120229	TUBB4B	tubulin, beta 4B class IVB [Source:MGI Symbol;Acc:MGI:1915472]
ENSMUSG00000033615	14.5335	-0.630617	0.190685	-3.30711	0.000942627	0.0120247	CPLX1	complexin 1 [Source:MGI Symbol;Acc:MGI:104727]
ENSMUSG00000037826	261.942	-0.291676	0.0881972	-3.30708	0.000942729	0.0120247	PPM1K	protein phosphatase 1K (PP2C domain containing) [Source:MGI Symbol;Acc:MGI:2442111]
ENSMUSG00000000058	278.494	-0.325774	0.0985343	-3.3062	0.000945715	0.0120547	CAV2	caveolin 2 [Source:MGI Symbol;Acc:MGI:107571]
ENSMUSG00000020386	1424.54	0.316515	0.0958119	3.3035	0.000954846	0.0121546	SAR1B	secretion associated Ras related GTPase 1B [Source:MGI Symbol;Acc:MGI:1913647]
ENSMUSG00000039601	13.2655	-0.612548	0.185529	-3.30162	0.000961267	0.012228	RCAN2	regulator of calcineurin 2 [Source:MGI Symbol;Acc:MGI:1858219]
ENSMUSG00000029616	3078.78	0.184354	0.0558624	3.30014	0.00096638	0.0122848	ERP29	endoplasmic reticulum protein 29 [Source:MGI Symbol;Acc:MGI:1914647]
ENSMUSG00000018909	852.316	-0.302509	0.0916906	-3.29924	0.000969467	0.0123157	ARRB1	arrestin, beta 1 [Source:MGI Symbol;Acc:MGI:99473]
ENSMUSG00000049300	412.445	0.264498	0.0801779	3.29889	0.000970669	0.0123226	PRMT6	protein arginine N-methyltransferase 6 [Source:MGI Symbol;Acc:MGI:2139971]
ENSMUSG00000031387	1843.09	-0.177317	0.0537577	-3.29844	0.000972232	0.0123342	RENBP	renin binding protein [Source:MGI Symbol;Acc:MGI:105940]
ENSMUSG00000039262	396.784	-0.254152	0.0770667	-3.29782	0.000974383	0.0123531	PRRC2B	proline-rich coiled-coil 2B [Source:MGI Symbol;Acc:MGI:1923304]
ENSMUSG00000064043	14.8659	0.636379	0.193019	3.29698	0.000977313	0.0123653	TRERF1	transcriptional regulating factor 1 [Source:MGI Symbol;Acc:MGI:2442086]
ENSMUSG00000099689	49.3411	0.509812	0.154623	3.29712	0.000976808	0.0123653	ZFP383	zinc finger protein 383 [Source:MGI Symbol;Acc:MGI:1920979]
ENSMUSG00000027399	1915.22	-0.241621	0.0732958	-3.29652	0.000978895	0.0123686	IL1A	interleukin 1 alpha [Source:MGI Symbol;Acc:MGI:96542]
ENSMUSG00000033272	1653.69	-0.172101	0.0522097	-3.29634	0.000979548	0.0123686	SLC35A4	solute carrier family 35, member A4 [Source:MGI Symbol;Acc:MGI:1915093]
ENSMUSG00000076036	120.862	-0.379698	0.115179	-3.29659	0.000978676	0.0123686	GM22133	predicted gene, 22133 [Source:MGI Symbol;Acc:MGI:5451910]
ENSMUSG00000032788	454.989	-0.357443	0.108463	-3.29554	0.000982312	0.0123952	PDXK	pyridoxal (pyridoxine, vitamin B6) kinase [Source:MGI Symbol;Acc:MGI:1351869]
ENSMUSG00000028873	18.8914	0.628221	0.19065	3.29516	0.000983669	0.012404	CDCA8	cell division cycle associated 8 [Source:MGI Symbol;Acc:MGI:1196274]
ENSMUSG00000035509	12.6036	-0.639675	0.194156	-3.29465	0.000985434	0.0124179	FBXL21	F-box and leucine-rich repeat protein 21 [Source:MGI Symbol;Acc:MGI:2442921]
ENSMUSG00000107304	146.385	0.508915	0.15448	3.29438	0.000986404	0.0124218	GM43775	predicted gene 43775 [Source:MGI Symbol;Acc:MGI:5663912]
ENSMUSG00000047694	1072.52	-0.203568	0.0618142	-3.29322	0.000990458	0.0124579	YIPF6	Yip1 domain family, member 6 [Source:MGI Symbol;Acc:MGI:1925179]
ENSMUSG00000070572	55.3704	-0.457601	0.138954	-3.29319	0.00099059	0.0124579	TRMT112-PS2	tRNA methyltransferase 11-2, pseudogene 2 [Source:MGI Symbol;Acc:MGI:3651720]
ENSMUSG00000014195	3667.78	0.181606	0.0551507	3.29291	0.000991569	0.0124618	DNAJC7	DnaJ heat shock protein family (Hsp40) member C7 [Source:MGI Symbol;Acc:MGI:1928373]
ENSMUSG00000026664	569.08	-0.225427	0.0684632	-3.29267	0.000992418	0.0124642	PHYH	phytanoyl-CoA hydroxylase [Source:MGI Symbol;Acc:MGI:891978]
ENSMUSG00000085287	48.4456	0.560617	0.170355	3.29087	0.000998781	0.0125357	4833418N02RIK	RIKEN cDNA 4833418N02 gene [Source:MGI Symbol;Acc:MGI:1921847]
ENSMUSG00000027306	13.9195	0.623479	0.189471	3.29062	0.000999654	0.0125371	NUSAP1	nucleolar and spindle associated protein 1 [Source:MGI Symbol;Acc:MGI:2675669]
ENSMUSG00000035864	7.04455	-0.572913	0.174113	-3.29046	0.00100022	0.0125371	SYT1	synaptotagmin I [Source:MGI Symbol;Acc:MGI:99667]
ENSMUSG00000032666	48.7783	0.560645	0.170425	3.28968	0.00100301	0.0125599	1700025G04RIK	RIKEN cDNA 1700025G04 gene [Source:MGI Symbol;Acc:MGI:1916649]
ENSMUSG00000033216	645.16	-0.242265	0.0736462	-3.28958	0.00100338	0.0125599	EEFSEC	eukaryotic elongation factor, selenocysteine-tRNA-specific [Source:MGI Symbol;Acc:MGI:2137092]
ENSMUSG00000087528	31.7725	0.51011	0.155113	3.28862	0.00100679	0.0125943	9830144P21RIK	RIKEN cDNA 9830144P21 gene [Source:MGI Symbol;Acc:MGI:3041171]
ENSMUSG00000085156	97.0022	0.460454	0.140029	3.28828	0.00100801	0.0126012	SNHG15	small nucleolar RNA host gene 15 [Source:MGI Symbol;Acc:MGI:3650059]
ENSMUSG00000031342	94.9831	-0.524221	0.159441	-3.28787	0.00100949	0.0126113	GPM6B	glycoprotein m6b [Source:MGI Symbol;Acc:MGI:107672]
ENSMUSG00000026955	3.23122	0.521642	0.15883	3.28427	0.00102247	0.0127649	SAPCD2	suppressor APC domain containing 2 [Source:MGI Symbol;Acc:MGI:1919330]
ENSMUSG00000026313	235.195	0.352972	0.10749	3.28376	0.00102432	0.0127727	HDAC4	histone deacetylase 4 [Source:MGI Symbol;Acc:MGI:3036234]
ENSMUSG00000033488	183.342	-0.297167	0.0904977	-3.2837	0.00102455	0.0127727	BC026585	cDNA sequence BC026585 [Source:MGI Symbol;Acc:MGI:2448516]
ENSMUSG00000062591	40.0795	-0.602841	0.183595	-3.28354	0.00102513	0.0127727	TUBB4A	tubulin, beta 4A class IVA [Source:MGI Symbol;Acc:MGI:107848]
ENSMUSG00000071478	7.16935	0.499479	0.152146	3.28289	0.00102748	0.0127935	HIST1H2AD	histone cluster 1, H2ad [Source:MGI Symbol;Acc:MGI:2448289]
ENSMUSG00000041453	1056.58	-0.220094	0.0670748	-3.28133	0.00103319	0.0128562	RPL21	ribosomal protein L21 [Source:MGI Symbol;Acc:MGI:1278340]
ENSMUSG00000033024	2.0034	0.355079	0.108251	3.28014	0.00103754	0.0129017	KLRA9	killer cell lectin-like receptor subfamily A, member 9 [Source:MGI Symbol;Acc:MGI:1321153]
ENSMUSG00000029063	1751.45	0.164573	0.0501806	3.27961	0.00103949	0.0129174	NADK	NAD kinase [Source:MGI Symbol;Acc:MGI:2183149]
ENSMUSG00000022203	2.1145	0.385705	0.117643	3.27861	0.00104318	0.0129548	EFS	embryonal Fyn-associated substrate [Source:MGI Symbol;Acc:MGI:105311]
ENSMUSG00000023456	1486.81	-0.236854	0.0722554	-3.27801	0.00104541	0.0129678	TPI1	triosephosphate isomerase 1 [Source:MGI Symbol;Acc:MGI:98797]
ENSMUSG00000033855	10.1077	-0.629433	0.19202	-3.27796	0.00104561	0.0129678	STON1	stonin 1 [Source:MGI Symbol;Acc:MGI:1924307]
ENSMUSG00000020120	7862.23	-0.251506	0.0767335	-3.27766	0.00104672	0.012973	PLEK	pleckstrin [Source:MGI Symbol;Acc:MGI:1860485]
ENSMUSG00000025026	949.584	-0.293852	0.0896659	-3.27718	0.00104848	0.0129862	ADD3	adducin 3 (gamma) [Source:MGI Symbol;Acc:MGI:1351615]
ENSMUSG00000085891	5.61358	0.564186	0.17217	3.2769	0.00104952	0.0129906	GM14634	predicted gene 14634 [Source:MGI Symbol;Acc:MGI:3705147]
ENSMUSG00000058594	1367.31	0.161852	0.0494226	3.27487	0.00105712	0.0130675	FBXO18	F-box protein 18 [Source:MGI Symbol;Acc:MGI:1354699]
ENSMUSG00000066442	550.506	0.291659	0.0890572	3.27497	0.00105675	0.0130675	MTHFS	5, 10-methenyltetrahydrofolate synthetase [Source:MGI Symbol;Acc:MGI:1340032]
ENSMUSG00000026520	998.761	0.196981	0.0601736	3.27354	0.00106208	0.0131201	PYCR2	pyrroline-5-carboxylate reductase family, member 2 [Source:MGI Symbol;Acc:MGI:1277956]
ENSMUSG00000025227	190.885	-0.347097	0.106051	-3.27291	0.00106446	0.013126	MFSD13A	major facilitator superfamily domain containing 13a [Source:MGI Symbol;Acc:MGI:1922396]
ENSMUSG00000030159	18.4538	-0.587899	0.179618	-3.27306	0.0010639	0.013126	CLEC1B	C-type lectin domain family 1, member b [Source:MGI Symbol;Acc:MGI:1913287]
ENSMUSG00000064372	6.37482	0.609095	0.186105	3.27286	0.00106465	0.013126	MT-TP	mitochondrially encoded tRNA proline [Source:MGI Symbol;Acc:MGI:102478]
ENSMUSG00000020648	46.0203	-0.536578	0.16398	-3.27221	0.0010671	0.0131477	DUS4L	dihydrouridine synthase 4-like (S. cerevisiae) [Source:MGI Symbol;Acc:MGI:1919166]
ENSMUSG00000047182	45.0682	-0.525372	0.160585	-3.27161	0.00106938	0.013167	IRS3	insulin receptor substrate 3 [Source:MGI Symbol;Acc:MGI:1194882]
ENSMUSG00000102411	3.32074	0.594723	0.181875	3.26995	0.00107565	0.0132356	GM36936	predicted gene, 36936 [Source:MGI Symbol;Acc:MGI:5610164]
ENSMUSG00000074221	134.4	0.381832	0.116848	3.26777	0.00108399	0.0133208	ZFP568	zinc finger protein 568 [Source:MGI Symbol;Acc:MGI:2142347]
ENSMUSG00000039994	33.1296	0.55124	0.168738	3.26683	0.0010876	0.0133564	TIMELESS	timeless circadian clock 1 [Source:MGI Symbol;Acc:MGI:1321393]
ENSMUSG00000000440	5.37271	0.474818	0.145369	3.26629	0.00108966	0.013373	PPARG	peroxisome proliferator activated receptor gamma [Source:MGI Symbol;Acc:MGI:97747]
ENSMUSG00000022763	2.68835	0.396316	0.121386	3.26492	0.00109495	0.0134292	AIFM3	apoptosis-inducing factor, mitochondrion-associated 3 [Source:MGI Symbol;Acc:MGI:1919418]
ENSMUSG00000026223	12765.3	-0.208349	0.0638768	-3.26173	0.00110735	0.0135724	ITM2C	integral membrane protein 2C [Source:MGI Symbol;Acc:MGI:1927594]
ENSMUSG00000028165	1245	0.218715	0.0670829	3.26037	0.00111269	0.0136201	CISD2	CDGSH iron sulfur domain 2 [Source:MGI Symbol;Acc:MGI:1914256]
ENSMUSG00000032594	3197.99	0.180631	0.055401	3.26043	0.00111242	0.0136201	IP6K1	inositol hexaphosphate kinase 1 [Source:MGI Symbol;Acc:MGI:1351633]
ENSMUSG00000020111	855.006	-0.201662	0.061871	-3.25939	0.00111651	0.013658	MICU1	mitochondrial calcium uptake 1 [Source:MGI Symbol;Acc:MGI:2384909]
ENSMUSG00000016918	8.66687	0.363076	0.111411	3.2589	0.00111845	0.0136667	SULF1	sulfatase 1 [Source:MGI Symbol;Acc:MGI:2138563]
ENSMUSG00000046785	594.436	-0.366744	0.112538	-3.25884	0.00111867	0.0136667	EPM2AIP1	EPM2A (laforin) interacting protein 1 [Source:MGI Symbol;Acc:MGI:1925031]
ENSMUSG00000036822	1118.11	0.202182	0.0620512	3.25831	0.00112079	0.0136837	TOPORS	topoisomerase I binding, arginine/serine-rich [Source:MGI Symbol;Acc:MGI:2146189]
ENSMUSG00000020330	11.9383	0.628149	0.192848	3.25723	0.00112507	0.013727	HMMR	hyaluronan mediated motility receptor (RHAMM) [Source:MGI Symbol;Acc:MGI:104667]
ENSMUSG00000092837	14.4328	0.631208	0.1939	3.25532	0.00113263	0.0138103	RPPH1	ribonuclease P RNA component H1 [Source:MGI Symbol;Acc:MGI:1934664]
ENSMUSG00000083097	100.797	0.448853	0.137982	3.25297	0.00114205	0.0139162	GM14494	predicted gene 14494 [Source:MGI Symbol;Acc:MGI:3704210]
ENSMUSG00000006576	26.4892	-0.630618	0.193958	-3.25131	0.00114873	0.0139614	SLC4A3	solute carrier family 4 (anion exchanger), member 3 [Source:MGI Symbol;Acc:MGI:109350]
ENSMUSG00000011958	1731.67	0.199762	0.0614308	3.25181	0.00114671	0.0139614	BNIP2	BCL2/adenovirus E1B interacting protein 2 [Source:MGI Symbol;Acc:MGI:109327]
ENSMUSG00000040564	5.64007	0.598195	0.183978	3.25146	0.00114814	0.0139614	APOC1	apolipoprotein C-I [Source:MGI Symbol;Acc:MGI:88053]
ENSMUSG00000030054	371.435	0.240714	0.0740791	3.24942	0.00115641	0.0140456	GP9	glycoprotein 9 (platelet) [Source:MGI Symbol;Acc:MGI:1860137]
ENSMUSG00000020057	21.4441	0.629516	0.193881	3.24693	0.00116658	0.0141481	DRAM1	DNA-damage regulated autophagy modulator 1 [Source:MGI Symbol;Acc:MGI:1918962]
ENSMUSG00000051506	789.267	-0.419802	0.129286	-3.24709	0.00116593	0.0141481	WDFY4	WD repeat and FYVE domain containing 4 [Source:MGI Symbol;Acc:MGI:3584510]
ENSMUSG00000059657	2.02652	0.34871	0.107401	3.2468	0.00116711	0.0141481	STFA2L1	stefin A2 like 1 [Source:MGI Symbol;Acc:MGI:3524944]
ENSMUSG00000018381	6760.21	-0.23477	0.0723226	-3.24615	0.00116976	0.0141712	ABI3	ABI gene family, member 3 [Source:MGI Symbol;Acc:MGI:1913860]
ENSMUSG00000051695	3300.65	-0.140426	0.0433172	-3.24181	0.00118772	0.0143702	PCBP1	poly(rC) binding protein 1 [Source:MGI Symbol;Acc:MGI:1345635]
ENSMUSG00000043068	128.93	-0.379874	0.117198	-3.24131	0.00118983	0.0143865	FAM89A	family with sequence similarity 89, member A [Source:MGI Symbol;Acc:MGI:1916877]
ENSMUSG00000020186	2.08324	0.500065	0.154363	3.23953	0.00119726	0.0144514	CSRP2	cysteine and glycine-rich protein 2 [Source:MGI Symbol;Acc:MGI:1202907]
ENSMUSG00000020783	805.899	0.210348	0.0649363	3.23929	0.00119826	0.0144514	NCBP3	nuclear cap binding subunit 3 [Source:MGI Symbol;Acc:MGI:1914124]
ENSMUSG00000039048	847.018	0.224634	0.0693443	3.23939	0.00119784	0.0144514	FOXRED1	FAD-dependent oxidoreductase domain containing 1 [Source:MGI Symbol;Acc:MGI:2446262]
ENSMUSG00000039046	392.433	-0.340587	0.10515	-3.23905	0.0011993	0.0144546	USP6NL	USP6 N-terminal like [Source:MGI Symbol;Acc:MGI:2138893]
ENSMUSG00000010097	4117.68	0.246525	0.0761345	3.23802	0.00120361	0.0144879	NXF1	nuclear RNA export factor 1 [Source:MGI Symbol;Acc:MGI:1858330]
ENSMUSG00000021886	232.287	-0.391723	0.120971	-3.23816	0.00120305	0.0144879	GPR65	G-protein coupled receptor 65 [Source:MGI Symbol;Acc:MGI:108031]
ENSMUSG00000031904	320.214	0.202738	0.0626448	3.23631	0.00121086	0.0145564	SLC7A6	solute carrier family 7 (cationic amino acid transporter, y+ system), member 6 [Source:MGI Symbol;Acc:MGI:2142598]
ENSMUSG00000048200	422.442	0.265244	0.0819555	3.23643	0.00121033	0.0145564	CRACR2B	calcium release activated channel regulator 2B [Source:MGI Symbol;Acc:MGI:2446129]
ENSMUSG00000074141	235.133	0.395523	0.122221	3.23613	0.00121162	0.0145564	IL4I1	interleukin 4 induced 1 [Source:MGI Symbol;Acc:MGI:109552]
ENSMUSG00000029413	822.759	-0.244322	0.0755201	-3.23519	0.00121561	0.0145951	NAAA	N-acylethanolamine acid amidase [Source:MGI Symbol;Acc:MGI:1914361]
ENSMUSG00000020018	207.796	-0.25088	0.0775596	-3.23467	0.00121785	0.0146126	SNRPF	small nuclear ribonucleoprotein polypeptide F [Source:MGI Symbol;Acc:MGI:1917128]
ENSMUSG00000025785	305.574	0.234773	0.0726049	3.23357	0.00122253	0.0146501	EXOSC7	exosome component 7 [Source:MGI Symbol;Acc:MGI:1913696]
ENSMUSG00000036966	382.055	-0.283316	0.087616	-3.2336	0.00122239	0.0146501	SPRYD3	SPRY domain containing 3 [Source:MGI Symbol;Acc:MGI:2446175]
ENSMUSG00000027523	5539.99	-0.237179	0.0733603	-3.23307	0.00122469	0.0146573	GNAS	GNAS (guanine nucleotide binding protein, alpha stimulating) complex locus [Source:MGI Symbol;Acc:MGI:95777]
ENSMUSG00000046245	401.508	0.311845	0.0964535	3.23311	0.00122449	0.0146573	PILRA	paired immunoglobin-like type 2 receptor alpha [Source:MGI Symbol;Acc:MGI:2450529]
ENSMUSG00000033981	5.14529	-0.5282	0.163398	-3.23261	0.00122667	0.0146717	GRIA2	glutamate receptor, ionotropic, AMPA2 (alpha 2) [Source:MGI Symbol;Acc:MGI:95809]
ENSMUSG00000035713	794.505	-0.300573	0.0929942	-3.23217	0.00122853	0.0146847	USP35	ubiquitin specific peptidase 35 [Source:MGI Symbol;Acc:MGI:2685339]
ENSMUSG00000037242	326.66	0.375087	0.116098	3.23079	0.00123448	0.0147463	CLIC4	chloride intracellular channel 4 (mitochondrial) [Source:MGI Symbol;Acc:MGI:1352754]
ENSMUSG00000026698	727.98	0.291328	0.0902077	3.22953	0.00123995	0.014786	PIGC	phosphatidylinositol glycan anchor biosynthesis, class C [Source:MGI Symbol;Acc:MGI:1914542]
ENSMUSG00000052906	321.548	-0.221716	0.0686538	-3.22948	0.00124016	0.014786	UBXN8	UBX domain protein 8 [Source:MGI Symbol;Acc:MGI:1337129]
ENSMUSG00000054203	6.76513	0.535109	0.165684	3.2297	0.00123921	0.014786	IFI205	interferon activated gene 205 [Source:MGI Symbol;Acc:MGI:101847]
ENSMUSG00000024778	27.1191	0.57223	0.1772	3.22928	0.00124101	0.0147868	FAS	Fas (TNF receptor superfamily member 6) [Source:MGI Symbol;Acc:MGI:95484]
ENSMUSG00000042185	516.26	0.268265	0.0831188	3.22749	0.00124882	0.0148704	NFRKB	nuclear factor related to kappa B binding protein [Source:MGI Symbol;Acc:MGI:2442410]
ENSMUSG00000002963	670.684	0.18947	0.0587239	3.22646	0.00125332	0.0148958	PNKP	polynucleotide kinase 3'- phosphatase [Source:MGI Symbol;Acc:MGI:1891698]
ENSMUSG00000045374	1694.41	-0.323689	0.100318	-3.22664	0.00125254	0.0148958	WDR81	WD repeat domain 81 [Source:MGI Symbol;Acc:MGI:2681828]
ENSMUSG00000097378	9.75043	0.625857	0.193971	3.22655	0.00125292	0.0148958	B230208H11RIK	RIKEN cDNA B230208H11 gene [Source:MGI Symbol;Acc:MGI:2443719]
ENSMUSG00000049676	59.6511	0.541875	0.167975	3.22593	0.00125565	0.014914	CATSPERG1	cation channel sperm associated auxiliary subunit gamma 1 [Source:MGI Symbol;Acc:MGI:2443617]
ENSMUSG00000022971	4073.44	-0.189255	0.0586736	-3.22555	0.00125729	0.0149241	IFNAR2	interferon (alpha and beta) receptor 2 [Source:MGI Symbol;Acc:MGI:1098243]
ENSMUSG00000007872	6.00361	0.593165	0.183951	3.22458	0.00126159	0.0149656	ID3	inhibitor of DNA binding 3 [Source:MGI Symbol;Acc:MGI:96398]
ENSMUSG00000058355	1215.75	0.183767	0.0570172	3.22302	0.00126847	0.0150283	ABCE1	ATP-binding cassette, sub-family E (OABP), member 1 [Source:MGI Symbol;Acc:MGI:1195458]
ENSMUSG00000048416	2.13343	0.486573	0.151025	3.22181	0.00127383	0.0150823	MLF1	myeloid leukemia factor 1 [Source:MGI Symbol;Acc:MGI:1341819]
ENSMUSG00000039221	215.038	0.36429	0.113102	3.2209	0.00127789	0.0151019	RPL22L1	ribosomal protein L22 like 1 [Source:MGI Symbol;Acc:MGI:1915278]
ENSMUSG00000052914	2.57123	0.441549	0.137083	3.22103	0.00127731	0.0151019	CYP2J6	cytochrome P450, family 2, subfamily j, polypeptide 6 [Source:MGI Symbol;Acc:MGI:1270148]
ENSMUSG00000087362	24.401	0.620036	0.1925	3.22097	0.00127755	0.0151019	GM13710	predicted gene 13710 [Source:MGI Symbol;Acc:MGI:3650894]
ENSMUSG00000056938	81.002	0.377518	0.117241	3.22001	0.00128185	0.0151392	ACBD4	acyl-Coenzyme A binding domain containing 4 [Source:MGI Symbol;Acc:MGI:1914381]
ENSMUSG00000031565	20.7423	0.578839	0.179814	3.21911	0.0012859	0.0151775	FGFR1	fibroblast growth factor receptor 1 [Source:MGI Symbol;Acc:MGI:95522]
ENSMUSG00000020407	1.48021	0.344829	0.107169	3.21763	0.00129254	0.0152463	UPP1	uridine phosphorylase 1 [Source:MGI Symbol;Acc:MGI:1097668]
ENSMUSG00000028412	773.125	-0.22766	0.070767	-3.21704	0.0012952	0.0152633	SLC44A1	solute carrier family 44, member 1 [Source:MGI Symbol;Acc:MGI:2140592]
ENSMUSG00000033307	601.471	-0.258884	0.0804807	-3.21672	0.00129666	0.0152633	MIF	macrophage migration inhibitory factor (glycosylation-inhibiting factor) [Source:MGI Symbol;Acc:MGI:96982]
ENSMUSG00000038005	440.371	0.242369	0.0753495	3.2166	0.00129719	0.0152633	HPF1	histone PARylation factor 1 [Source:MGI Symbol;Acc:MGI:1919862]
ENSMUSG00000076498	1.23959	0.345726	0.107482	3.21659	0.00129722	0.0152633	TRBC2	T cell receptor beta, constant 2 [Source:MGI Symbol;Acc:MGI:4835227]
ENSMUSG00000074671	367.127	-0.255547	0.0794731	-3.21552	0.00130208	0.0153109	TSPYL3	TSPY-like 3 [Source:MGI Symbol;Acc:MGI:2139328]
ENSMUSG00000001247	24.5296	0.612077	0.190383	3.21498	0.00130453	0.0153205	LSR	lipolysis stimulated lipoprotein receptor [Source:MGI Symbol;Acc:MGI:1927471]
ENSMUSG00000029471	738.011	-0.300922	0.0935958	-3.21512	0.00130388	0.0153205	CAMKK2	calcium/calmodulin-dependent protein kinase kinase 2, beta [Source:MGI Symbol;Acc:MGI:2444812]
ENSMUSG00000034868	2824.11	-0.180185	0.0560605	-3.21412	0.00130846	0.0153475	MYL12B	myosin, light chain 12B, regulatory [Source:MGI Symbol;Acc:MGI:107494]
ENSMUSG00000024188	1378.09	0.281488	0.0876048	3.21316	0.00131285	0.0153893	LUC7L	Luc7-like [Source:MGI Symbol;Acc:MGI:1914228]
ENSMUSG00000085704	110.119	0.486786	0.151515	3.21279	0.00131452	0.0153993	4921531C22RIK	RIKEN cDNA 4921531C22 gene [Source:MGI Symbol;Acc:MGI:1913980]
ENSMUSG00000073176	150.493	0.41244	0.12841	3.21189	0.00131863	0.0154379	ZFP449	zinc finger protein 449 [Source:MGI Symbol;Acc:MGI:1925869]
ENSMUSG00000039004	1.70035	0.342923	0.106802	3.21084	0.00132348	0.0154851	BMP6	bone morphogenetic protein 6 [Source:MGI Symbol;Acc:MGI:88182]
ENSMUSG00000061479	886	-0.213476	0.0665105	-3.20965	0.00132895	0.0155394	SNRPA	small nuclear ribonucleoprotein polypeptide A [Source:MGI Symbol;Acc:MGI:1855690]
ENSMUSG00000020785	448.976	-0.287478	0.0895819	-3.20911	0.00133146	0.015559	CAMKK1	calcium/calmodulin-dependent protein kinase kinase 1, alpha [Source:MGI Symbol;Acc:MGI:1891766]
ENSMUSG00000051378	8.08251	0.597072	0.186105	3.20825	0.00133547	0.0155962	KIF18B	kinesin family member 18B [Source:MGI Symbol;Acc:MGI:2446979]
ENSMUSG00000046093	14.5045	-0.589553	0.183805	-3.2075	0.00133893	0.015627	HPCAL4	hippocalcin-like 4 [Source:MGI Symbol;Acc:MGI:2157521]
ENSMUSG00000102813	23.1886	-0.623053	0.194262	-3.20727	0.00133999	0.0156296	GM37795	predicted gene, 37795 [Source:MGI Symbol;Acc:MGI:5611023]
ENSMUSG00000026126	1337.85	0.350622	0.109376	3.20565	0.00134759	0.0156988	PTPN18	protein tyrosine phosphatase, non-receptor type 18 [Source:MGI Symbol;Acc:MGI:108410]
ENSMUSG00000039270	115.142	0.460647	0.143732	3.20489	0.00135114	0.015711	MEGF9	multiple EGF-like-domains 9 [Source:MGI Symbol;Acc:MGI:1918264]
ENSMUSG00000056220	1289.51	0.165054	0.0514978	3.20506	0.00135033	0.015711	PLA2G4A	phospholipase A2, group IVA (cytosolic, calcium-dependent) [Source:MGI Symbol;Acc:MGI:1195256]
ENSMUSG00000102428	233.434	-0.40201	0.125426	-3.20516	0.00134987	0.015711	PCDHGA12	protocadherin gamma subfamily A, 12 [Source:MGI Symbol;Acc:MGI:1935229]
ENSMUSG00000060288	105.243	0.44669	0.139428	3.20374	0.00135654	0.015764	PPIH	peptidyl prolyl isomerase H [Source:MGI Symbol;Acc:MGI:106499]
ENSMUSG00000058793	873.01	-0.344038	0.10741	-3.20303	0.00135988	0.0157931	CDS2	CDP-diacylglycerol synthase (phosphatidate cytidylyltransferase) 2 [Source:MGI Symbol;Acc:MGI:1332236]
ENSMUSG00000026573	1.66126	0.341323	0.106568	3.20285	0.00136074	0.0157933	XCL1	chemokine (C motif) ligand 1 [Source:MGI Symbol;Acc:MGI:104593]
ENSMUSG00000086922	206.529	0.364548	0.113834	3.20244	0.00136269	0.0157965	GM13835	predicted gene 13835 [Source:MGI Symbol;Acc:MGI:3650921]
ENSMUSG00000096472	139.199	0.393479	0.122868	3.20245	0.00136265	0.0157965	CDKN2D	cyclin-dependent kinase inhibitor 2D (p19, inhibits CDK4) [Source:MGI Symbol;Acc:MGI:105387]
ENSMUSG00000023495	19.77	-0.61636	0.192481	-3.20218	0.0013639	0.0158008	PCBP4	poly(rC) binding protein 4 [Source:MGI Symbol;Acc:MGI:1890471]
ENSMUSG00000033900	12.2006	-0.618864	0.193276	-3.20197	0.0013649	0.0158026	MAP9	microtubule-associated protein 9 [Source:MGI Symbol;Acc:MGI:2442208]
ENSMUSG00000031533	193.887	-0.24043	0.0751103	-3.20103	0.00136938	0.0158437	MRPS31	mitochondrial ribosomal protein S31 [Source:MGI Symbol;Acc:MGI:1913153]
ENSMUSG00000039278	7.53544	-0.593901	0.185544	-3.20087	0.00137013	0.0158437	PCSK1N	proprotein convertase subtilisin/kexin type 1 inhibitor [Source:MGI Symbol;Acc:MGI:1353431]
ENSMUSG00000019873	1889.49	-0.228784	0.071541	-3.19795	0.00138408	0.0159854	REEP3	receptor accessory protein 3 [Source:MGI Symbol;Acc:MGI:88930]
ENSMUSG00000026558	17.442	0.613573	0.191975	3.19611	0.00139294	0.0160722	UCK2	uridine-cytidine kinase 2 [Source:MGI Symbol;Acc:MGI:1931744]
ENSMUSG00000064284	196.931	0.326086	0.102028	3.19603	0.00139331	0.0160722	CDPF1	cysteine rich, DPF motif domain containing 1 [Source:MGI Symbol;Acc:MGI:1919605]
ENSMUSG00000031618	195.732	-0.385132	0.120518	-3.19563	0.00139524	0.0160846	NR3C2	nuclear receptor subfamily 3, group C, member 2 [Source:MGI Symbol;Acc:MGI:99459]
ENSMUSG00000079388	84.6626	0.493948	0.154663	3.19371	0.00140459	0.0161824	2610042L04RIK	RIKEN cDNA 2610042L04 gene [Source:MGI Symbol;Acc:MGI:1914305]
ENSMUSG00000060803	943.003	-0.21336	0.0668282	-3.19267	0.00140964	0.0162307	GSTP1	glutathione S-transferase, pi 1 [Source:MGI Symbol;Acc:MGI:95865]
ENSMUSG00000023051	410.831	0.277409	0.0868985	3.19233	0.0014113	0.0162323	TARBP2	TARBP2, RISC loading complex RNA binding subunit [Source:MGI Symbol;Acc:MGI:103027]
ENSMUSG00000026639	1.02166	0.380831	0.119317	3.19176	0.00141409	0.0162323	LAMB3	laminin, beta 3 [Source:MGI Symbol;Acc:MGI:99915]
ENSMUSG00000035539	1.10823	0.365786	0.114593	3.19205	0.00141267	0.0162323	CCDC180	coiled-coil domain containing 180 [Source:MGI Symbol;Acc:MGI:2685871]
ENSMUSG00000041439	30.3433	0.616641	0.193189	3.1919	0.0014134	0.0162323	MFSD6	major facilitator superfamily domain containing 6 [Source:MGI Symbol;Acc:MGI:1922925]
ENSMUSG00000078906	3.01681	-0.546844	0.171314	-3.19206	0.00141261	0.0162323	GM14444	predicted gene 14444 [Source:MGI Symbol;Acc:MGI:3652325]
ENSMUSG00000032783	6.24689	0.578096	0.181206	3.19026	0.00142144	0.0163067	TROAP	trophinin associated protein [Source:MGI Symbol;Acc:MGI:1925983]
ENSMUSG00000026429	13.7129	0.602313	0.188814	3.18999	0.00142279	0.0163123	UBE2T	ubiquitin-conjugating enzyme E2T [Source:MGI Symbol;Acc:MGI:1914446]
ENSMUSG00000026249	12468	-0.234419	0.073531	-3.18802	0.0014325	0.016384	SERPINE2	serine (or cysteine) peptidase inhibitor, clade E, member 2 [Source:MGI Symbol;Acc:MGI:101780]
ENSMUSG00000103364	69.011	0.514222	0.161299	3.18801	0.00143254	0.016384	GM38157	predicted gene, 38157 [Source:MGI Symbol;Acc:MGI:5611385]
ENSMUSG00000100876	56.1108	0.560528	0.175859	3.18737	0.00143575	0.0164108	2810454H06RIK	RIKEN cDNA 2810454H06 gene [Source:MGI Symbol;Acc:MGI:1920063]
ENSMUSG00000003282	23.2925	-0.590602	0.185385	-3.18581	0.0014435	0.0164894	PLAG1	pleiomorphic adenoma gene 1 [Source:MGI Symbol;Acc:MGI:1891916]
ENSMUSG00000034361	37.9371	0.581342	0.18252	3.18509	0.0014471	0.0165165	CPNE2	copine II [Source:MGI Symbol;Acc:MGI:2387578]
ENSMUSG00000043664	184.61	-0.317178	0.0995854	-3.18498	0.00144763	0.0165165	TMEM221	transmembrane protein 221 [Source:MGI Symbol;Acc:MGI:3525074]
ENSMUSG00000058013	303.955	0.308814	0.09697	3.18463	0.00144939	0.0165265	2017-09-11	septin 11 [Source:MGI Symbol;Acc:MGI:1277214]
ENSMUSG00000038738	3.79687	-0.576706	0.18115	-3.18358	0.00145467	0.0165768	SHANK1	SH3/ankyrin domain gene 1 [Source:MGI Symbol;Acc:MGI:3613677]
ENSMUSG00000003273	34.9359	-0.538107	0.169146	-3.18131	0.00146608	0.0166866	CAR11	carbonic anhydrase 11 [Source:MGI Symbol;Acc:MGI:1336193]
ENSMUSG00000018001	1250.86	-0.208891	0.0656599	-3.18141	0.00146558	0.0166866	CYTH3	cytohesin 3 [Source:MGI Symbol;Acc:MGI:1335107]
ENSMUSG00000033998	4.04285	0.52394	0.164838	3.17852	0.00148031	0.0168382	KCNK1	potassium channel, subfamily K, member 1 [Source:MGI Symbol;Acc:MGI:109322]
ENSMUSG00000106001	267.894	0.616597	0.194029	3.17786	0.00148367	0.0168663	GM42826	predicted gene 42826 [Source:MGI Symbol;Acc:MGI:5662963]
ENSMUSG00000023809	170.728	0.474691	0.14942	3.1769	0.0014886	0.0169121	RPS6KA2	ribosomal protein S6 kinase, polypeptide 2 [Source:MGI Symbol;Acc:MGI:1342290]
ENSMUSG00000035725	681.149	-0.311889	0.0981832	-3.1766	0.0014901	0.016919	PRKX	protein kinase, X-linked [Source:MGI Symbol;Acc:MGI:1309999]
ENSMUSG00000060467	34.4058	0.485382	0.15284	3.17575	0.00149448	0.0169585	GM10080	predicted gene 10080 [Source:MGI Symbol;Acc:MGI:3710529]
ENSMUSG00000034674	364.507	0.252115	0.079409	3.17489	0.00149892	0.0169986	TDG	thymine DNA glycosylase [Source:MGI Symbol;Acc:MGI:108247]
ENSMUSG00000020432	7947.75	-0.221728	0.069883	-3.17285	0.00150951	0.0171084	TCN2	transcobalamin 2 [Source:MGI Symbol;Acc:MGI:98534]
ENSMUSG00000040522	23.7453	0.591493	0.186452	3.17235	0.00151209	0.0171273	TLR8	toll-like receptor 8 [Source:MGI Symbol;Acc:MGI:2176887]
ENSMUSG00000029127	248.242	0.320449	0.101061	3.17085	0.00151993	0.0172058	ZBTB49	zinc finger and BTB domain containing 49 [Source:MGI Symbol;Acc:MGI:1922329]
ENSMUSG00000058600	702.294	-0.246945	0.077886	-3.1706	0.00152124	0.0172102	RPL30	ribosomal protein L30 [Source:MGI Symbol;Acc:MGI:98037]
ENSMUSG00000004952	2164.01	0.238155	0.0751507	3.16903	0.0015295	0.0172778	RASA4	RAS p21 protein activator 4 [Source:MGI Symbol;Acc:MGI:1858600]
ENSMUSG00000039108	56.8787	-0.489941	0.154607	-3.16894	0.00152997	0.0172778	LSM14B	LSM family member 14B [Source:MGI Symbol;Acc:MGI:3040677]
ENSMUSG00000070691	8.0854	0.575146	0.181491	3.16901	0.00152962	0.0172778	RUNX3	runt related transcription factor 3 [Source:MGI Symbol;Acc:MGI:102672]
ENSMUSG00000042707	2.23853	0.489525	0.154521	3.16801	0.00153486	0.0173227	DNALI1	dynein, axonemal, light intermediate polypeptide 1 [Source:MGI Symbol;Acc:MGI:1922813]
ENSMUSG00000034227	1.96835	0.41486	0.130974	3.16749	0.00153759	0.017343	FOXJ1	forkhead box J1 [Source:MGI Symbol;Acc:MGI:1347474]
ENSMUSG00000021577	3581.57	-0.235424	0.074352	-3.16634	0.00154371	0.0174016	SDHA	succinate dehydrogenase complex, subunit A, flavoprotein (Fp) [Source:MGI Symbol;Acc:MGI:1914195]
ENSMUSG00000034708	34170.6	-0.253135	0.0799546	-3.16598	0.0015456	0.0174125	GRN	granulin [Source:MGI Symbol;Acc:MGI:95832]
ENSMUSG00000055235	2.79305	0.517422	0.163457	3.1655	0.00154815	0.0174308	WDR86	WD repeat domain 86 [Source:MGI Symbol;Acc:MGI:1915466]
ENSMUSG00000027878	899.231	-0.36143	0.114202	-3.16483	0.00155172	0.0174606	NOTCH2	notch 2 [Source:MGI Symbol;Acc:MGI:97364]
ENSMUSG00000021361	1150.47	0.285349	0.0901877	3.16395	0.00155644	0.0175032	TMEM14C	transmembrane protein 14C [Source:MGI Symbol;Acc:MGI:1913404]
ENSMUSG00000060716	23.1371	-0.608686	0.192453	-3.16277	0.00156275	0.0175637	PLEKHH1	pleckstrin homology domain containing, family H (with MyTH4 domain) member 1 [Source:MGI Symbol;Acc:MGI:2144989]
ENSMUSG00000052981	4.56679	-0.530293	0.167707	-3.16201	0.00156682	0.0175989	UBE2QL1	ubiquitin-conjugating enzyme E2Q family-like 1 [Source:MGI Symbol;Acc:MGI:1924230]
ENSMUSG00000051235	6.55722	-0.611947	0.193598	-3.16092	0.0015727	0.0176544	GEN1	GEN1, Holliday junction 5' flap endonuclease [Source:MGI Symbol;Acc:MGI:2443149]
ENSMUSG00000036036	15.4642	0.613572	0.194139	3.16048	0.0015751	0.0176708	ZFP57	zinc finger protein 57 [Source:MGI Symbol;Acc:MGI:99204]
ENSMUSG00000020649	27.3388	0.599068	0.189586	3.15987	0.00157839	0.0176942	RRM2	ribonucleotide reductase M2 [Source:MGI Symbol;Acc:MGI:98181]
ENSMUSG00000070436	3.10496	0.417244	0.13205	3.15975	0.00157907	0.0176942	SERPINH1	serine (or cysteine) peptidase inhibitor, clade H, member 1 [Source:MGI Symbol;Acc:MGI:88283]
ENSMUSG00000024317	559.123	0.225924	0.0715356	3.1582	0.00158745	0.0177776	RNF138	ring finger protein 138 [Source:MGI Symbol;Acc:MGI:1929211]
ENSMUSG00000061461	420.109	0.333355	0.105569	3.1577	0.00159021	0.0177979	SMIM20	small integral membrane protein 20 [Source:MGI Symbol;Acc:MGI:1913528]
ENSMUSG00000023868	29.9875	-0.6131	0.194257	-3.15613	0.0015988	0.0178833	PDE10A	phosphodiesterase 10A [Source:MGI Symbol;Acc:MGI:1345143]
ENSMUSG00000032776	2.188	0.331417	0.105034	3.15532	0.00160321	0.017922	MCTP2	multiple C2 domains, transmembrane 2 [Source:MGI Symbol;Acc:MGI:2685335]
ENSMUSG00000032740	495.995	0.314711	0.099786	3.15386	0.00161127	0.0180014	CCDC88A	coiled coil domain containing 88A [Source:MGI Symbol;Acc:MGI:1925177]
ENSMUSG00000001739	3.67856	0.425	0.134768	3.15358	0.00161282	0.018008	CLDN15	claudin 15 [Source:MGI Symbol;Acc:MGI:1913103]
ENSMUSG00000039239	2.11884	0.414559	0.131583	3.15055	0.00162963	0.0181742	TGFB2	transforming growth factor, beta 2 [Source:MGI Symbol;Acc:MGI:98726]
ENSMUSG00000000916	369.724	-0.233807	0.0742199	-3.15019	0.00163162	0.0181749	NSUN5	NOL1/NOP2/Sun domain family, member 5 [Source:MGI Symbol;Acc:MGI:2140844]
ENSMUSG00000057315	386.707	-0.268892	0.0853566	-3.15022	0.00163148	0.0181749	ARHGAP24	Rho GTPase activating protein 24 [Source:MGI Symbol;Acc:MGI:1922647]
ENSMUSG00000064352	127.301	-0.30592	0.0971788	-3.14801	0.00164385	0.0183002	MT-TS1	mitochondrially encoded tRNA serine 1 [Source:MGI Symbol;Acc:MGI:102475]
ENSMUSG00000100691	81.0677	0.439069	0.139509	3.14725	0.00164816	0.0183366	2010320M18RIK	RIKEN cDNA 2010320M18 gene [Source:MGI Symbol;Acc:MGI:1919343]
ENSMUSG00000099021	1105.91	0.557145	0.177081	3.14627	0.00165368	0.018377	RN7S1	7S RNA 1 [Source:MGI Symbol;Acc:MGI:97950]
ENSMUSG00000048521	9.70226	0.58121	0.184843	3.14434	0.00166463	0.0184878	CXCR6	chemokine (C-X-C motif) receptor 6 [Source:MGI Symbol;Acc:MGI:1934582]
ENSMUSG00000031828	584.708	-0.276476	0.0879505	-3.14355	0.00166913	0.018516	KLHL36	kelch-like 36 [Source:MGI Symbol;Acc:MGI:2385305]
ENSMUSG00000072109	38.6806	-0.591331	0.188105	-3.14362	0.00166872	0.018516	A530040E14RIK	RIKEN cDNA A530040E14 gene [Source:MGI Symbol;Acc:MGI:3612703]
ENSMUSG00000027881	1525.14	0.244155	0.0777161	3.14163	0.00168012	0.0186269	PRPF38B	PRP38 pre-mRNA processing factor 38 (yeast) domain containing B [Source:MGI Symbol;Acc:MGI:1914171]
ENSMUSG00000047146	158.847	0.40325	0.128409	3.14037	0.00168734	0.0186959	TET1	tet methylcytosine dioxygenase 1 [Source:MGI Symbol;Acc:MGI:1098693]
ENSMUSG00000063488	79.0256	0.450503	0.143485	3.13972	0.00169109	0.0187264	ZKSCAN7	zinc finger with KRAB and SCAN domains 7 [Source:MGI Symbol;Acc:MGI:3040678]
ENSMUSG00000063856	5759.17	0.300122	0.0955993	3.13938	0.00169306	0.0187371	GPX1	glutathione peroxidase 1 [Source:MGI Symbol;Acc:MGI:104887]
ENSMUSG00000060470	5.5654	0.439031	0.139864	3.13898	0.00169539	0.018752	ADGRG3	adhesion G protein-coupled receptor G3 [Source:MGI Symbol;Acc:MGI:1859670]
ENSMUSG00000033965	11.6695	0.554315	0.176601	3.1388	0.00169643	0.0187524	SLC16A2	solute carrier family 16 (monocarboxylic acid transporters), member 2 [Source:MGI Symbol;Acc:MGI:1203732]
ENSMUSG00000009647	118.775	-0.369869	0.11788	-3.13768	0.00170293	0.0188132	MCU	mitochondrial calcium uniporter [Source:MGI Symbol;Acc:MGI:3026965]
ENSMUSG00000024181	407.491	0.385168	0.122782	3.13701	0.00170678	0.0188447	MRPL28	mitochondrial ribosomal protein L28 [Source:MGI Symbol;Acc:MGI:1915861]
ENSMUSG00000031227	187.198	-0.323814	0.103268	-3.13566	0.00171466	0.0189134	MAGEE1	melanoma antigen, family E, 1 [Source:MGI Symbol;Acc:MGI:2148149]
ENSMUSG00000044037	73.2062	-0.528116	0.168425	-3.1356	0.00171501	0.0189134	ALS2CL	ALS2 C-terminal like [Source:MGI Symbol;Acc:MGI:2447532]
ENSMUSG00000079427	443.136	0.320259	0.102162	3.13482	0.00171958	0.0189527	MTHFSL	5, 10-methenyltetrahydrofolate synthetase-like [Source:MGI Symbol;Acc:MGI:3780550]
ENSMUSG00000023011	3.86208	-0.513068	0.163747	-3.13331	0.00172849	0.0190397	FAIM2	Fas apoptotic inhibitory molecule 2 [Source:MGI Symbol;Acc:MGI:1919643]
ENSMUSG00000044279	1.58499	0.417968	0.133429	3.13251	0.00173316	0.01908	CRB3	crumbs family member 3 [Source:MGI Symbol;Acc:MGI:2670904]
ENSMUSG00000103006	18.6389	0.569046	0.181725	3.13135	0.00174003	0.0191444	4933417C20RIK	RIKEN cDNA 4933417C20 gene [Source:MGI Symbol;Acc:MGI:1918378]
ENSMUSG00000035934	2.90812	0.459384	0.146734	3.13074	0.00174369	0.0191734	PKNOX2	Pbx/knotted 1 homeobox 2 [Source:MGI Symbol;Acc:MGI:2445415]
ENSMUSG00000039187	11.2408	0.607384	0.194028	3.1304	0.0017457	0.0191844	FANCI	Fanconi anemia, complementation group I [Source:MGI Symbol;Acc:MGI:2384790]
ENSMUSG00000063077	657.232	-0.309259	0.0988059	-3.12997	0.00174826	0.0192013	KIF1B	kinesin family member 1B [Source:MGI Symbol;Acc:MGI:108426]
ENSMUSG00000099481	157.276	0.392902	0.125599	3.12822	0.0017587	0.0193047	XNDC1	Xrcc1 N-terminal domain containing 1 [Source:MGI Symbol;Acc:MGI:5546359]
ENSMUSG00000030960	177.282	0.32588	0.104189	3.12777	0.00176137	0.0193227	METTL10	methyltransferase like 10 [Source:MGI Symbol;Acc:MGI:1919346]
ENSMUSG00000030330	1773.91	0.231651	0.0740897	3.12663	0.00176824	0.0193867	ING4	inhibitor of growth family, member 4 [Source:MGI Symbol;Acc:MGI:107307]
ENSMUSG00000029999	2587.72	-0.284408	0.0909698	-3.1264	0.00176961	0.0193904	TGFA	transforming growth factor alpha [Source:MGI Symbol;Acc:MGI:98724]
ENSMUSG00000031264	1144.03	-0.172781	0.0552937	-3.12479	0.00177933	0.0194857	BTK	Bruton agammaglobulinemia tyrosine kinase [Source:MGI Symbol;Acc:MGI:88216]
ENSMUSG00000028383	297.92	-0.289588	0.0926963	-3.12406	0.00178376	0.0195222	HSDL2	hydroxysteroid dehydrogenase like 2 [Source:MGI Symbol;Acc:MGI:1919729]
ENSMUSG00000092074	56.4049	0.534463	0.171089	3.12389	0.00178475	0.0195222	DYNLT1A	dynein light chain Tctex-type 1A [Source:MGI Symbol;Acc:MGI:3807506]
ENSMUSG00000031779	7.39606	0.593647	0.190048	3.12367	0.00178614	0.0195261	CCL22	chemokine (C-C motif) ligand 22 [Source:MGI Symbol;Acc:MGI:1306779]
ENSMUSG00000035042	29.8792	0.580625	0.185912	3.12311	0.00178949	0.0195514	CCL5	chemokine (C-C motif) ligand 5 [Source:MGI Symbol;Acc:MGI:98262]
ENSMUSG00000022225	1.44325	0.326859	0.104688	3.12221	0.00179497	0.0195998	CMA1	chymase 1, mast cell [Source:MGI Symbol;Acc:MGI:96941]
ENSMUSG00000031278	994.708	-0.248386	0.0795709	-3.12157	0.00179887	0.0196311	ACSL4	acyl-CoA synthetase long-chain family member 4 [Source:MGI Symbol;Acc:MGI:1354713]
ENSMUSG00000106492	3.66801	0.553418	0.177367	3.12019	0.00180737	0.0197123	GM29707	predicted gene, 29707 [Source:MGI Symbol;Acc:MGI:5588866]
ENSMUSG00000024180	44.2686	0.551166	0.176736	3.11858	0.00181725	0.0198087	TMEM8	transmembrane protein 8 (five membrane-spanning domains) [Source:MGI Symbol;Acc:MGI:1926283]
ENSMUSG00000063511	1108.8	0.208073	0.0667764	3.11596	0.00183347	0.0199623	SNRNP70	small nuclear ribonucleoprotein 70 (U1) [Source:MGI Symbol;Acc:MGI:98341]
ENSMUSG00000038217	127.189	-0.375038	0.120372	-3.11565	0.00183538	0.0199716	TLCD2	TLC domain containing 2 [Source:MGI Symbol;Acc:MGI:1917141]
ENSMUSG00000044201	1.91859	0.462667	0.148565	3.11425	0.00184414	0.0200553	CDC25C	cell division cycle 25C [Source:MGI Symbol;Acc:MGI:88350]
ENSMUSG00000039206	10968.7	-0.178271	0.057274	-3.1126	0.00185446	0.0201559	DAGLB	diacylglycerol lipase, beta [Source:MGI Symbol;Acc:MGI:2442032]
ENSMUSG00000055546	12.2177	0.588477	0.189097	3.11204	0.00185797	0.0201823	TIMD4	T cell immunoglobulin and mucin domain containing 4 [Source:MGI Symbol;Acc:MGI:2445125]
ENSMUSG00000034194	110.195	0.330705	0.106276	3.11175	0.00185983	0.0201909	R3HCC1	R3H domain and coiled-coil containing 1 [Source:MGI Symbol;Acc:MGI:1919093]
ENSMUSG00000022757	1032.44	-0.234312	0.0753333	-3.11034	0.00186871	0.0202756	TFG	Trk-fused gene [Source:MGI Symbol;Acc:MGI:1338041]
ENSMUSG00000062397	4746.73	-0.142348	0.0457859	-3.10899	0.00187729	0.020357	ZFP706	zinc finger protein 706 [Source:MGI Symbol;Acc:MGI:1915286]
ENSMUSG00000103486	9.5233	0.601664	0.193565	3.10833	0.00188146	0.0203904	GM10657	predicted gene 10657 [Source:MGI Symbol;Acc:MGI:3642259]
ENSMUSG00000027835	1060.53	0.332767	0.10707	3.10794	0.00188393	0.0204055	PDCD10	programmed cell death 10 [Source:MGI Symbol;Acc:MGI:1928396]
ENSMUSG00000024339	2266.34	-0.221939	0.0714232	-3.10738	0.00188755	0.0204328	TAP2	transporter 2, ATP-binding cassette, sub-family B (MDR/TAP) [Source:MGI Symbol;Acc:MGI:98484]
ENSMUSG00000028391	3.11767	0.549147	0.176788	3.10625	0.00189474	0.0204989	WDR31	WD repeat domain 31 [Source:MGI Symbol;Acc:MGI:1918604]
ENSMUSG00000030677	18.5966	0.593612	0.19112	3.10597	0.00189656	0.0205069	KIF22	kinesin family member 22 [Source:MGI Symbol;Acc:MGI:109233]
ENSMUSG00000030346	38.8723	0.556845	0.179294	3.10577	0.00189785	0.0205089	RAD51AP1	RAD51 associated protein 1 [Source:MGI Symbol;Acc:MGI:1098224]
ENSMUSG00000055926	12.3219	-0.597387	0.19237	-3.1054	0.00190021	0.0205227	GM14137	predicted gene 14137 [Source:MGI Symbol;Acc:MGI:3651144]
ENSMUSG00000047507	5.57824	0.552704	0.178133	3.10276	0.00191722	0.0206945	BAIAP3	BAI1-associated protein 3 [Source:MGI Symbol;Acc:MGI:2685783]
ENSMUSG00000037347	1179.5	0.238354	0.0768431	3.10183	0.00192329	0.0207482	CHST7	carbohydrate (N-acetylglucosamino) sulfotransferase 7 [Source:MGI Symbol;Acc:MGI:1891767]
ENSMUSG00000022658	11.6734	-0.601164	0.193832	-3.10146	0.00192568	0.020762	TAGLN3	transgelin 3 [Source:MGI Symbol;Acc:MGI:1926784]
ENSMUSG00000001783	1575.52	-0.159709	0.0515061	-3.10078	0.00193011	0.0207978	RTCB	RNA 2',3'-cyclic phosphate and 5'-OH ligase [Source:MGI Symbol;Acc:MGI:106379]
ENSMUSG00000087377	4.59431	0.598204	0.192971	3.09997	0.00193543	0.0208433	AV099323	expressed sequence AV099323 [Source:MGI Symbol;Acc:MGI:2139252]
ENSMUSG00000062785	3.61606	-0.549798	0.177401	-3.09918	0.00194055	0.0208864	KCNC3	potassium voltage gated channel, Shaw-related subfamily, member 3 [Source:MGI Symbol;Acc:MGI:96669]
ENSMUSG00000018341	92.432	-0.476684	0.15383	-3.09877	0.00194323	0.0208994	IL12RB2	interleukin 12 receptor, beta 2 [Source:MGI Symbol;Acc:MGI:1270861]
ENSMUSG00000026048	439.977	0.243039	0.0784336	3.09866	0.00194398	0.0208994	ERCC5	excision repair cross-complementing rodent repair deficiency, complementation group 5 [Source:MGI Symbol;Acc:MGI:103582]
ENSMUSG00000031021	1946.63	-0.194609	0.0628112	-3.09832	0.00194622	0.0209116	TMEM9B	TMEM9 domain family, member B [Source:MGI Symbol;Acc:MGI:1915254]
ENSMUSG00000020424	224.188	-0.286834	0.0925941	-3.09776	0.00194992	0.0209394	GATSL3	GATS protein-like 3 [Source:MGI Symbol;Acc:MGI:1919212]
ENSMUSG00000008318	182.61	0.329078	0.106255	3.09705	0.00195455	0.0209772	RELT	RELT tumor necrosis factor receptor [Source:MGI Symbol;Acc:MGI:2443373]
ENSMUSG00000064349	5.95001	0.577932	0.186626	3.09674	0.00195659	0.020987	MT-TC	mitochondrially encoded tRNA cysteine [Source:MGI Symbol;Acc:MGI:102490]
ENSMUSG00000021213	32.3711	0.526988	0.170208	3.09614	0.0019606	0.021018	AKR1C13	aldo-keto reductase family 1, member C13 [Source:MGI Symbol;Acc:MGI:1351662]
ENSMUSG00000042699	665.978	0.337952	0.10921	3.09451	0.0019714	0.0211218	DHX9	DEAH (Asp-Glu-Ala-His) box polypeptide 9 [Source:MGI Symbol;Acc:MGI:108177]
ENSMUSG00000017686	1387.09	0.168362	0.054414	3.09409	0.00197418	0.0211396	RHOT1	ras homolog family member T1 [Source:MGI Symbol;Acc:MGI:1926078]
ENSMUSG00000103735	609.84	-0.247652	0.0800609	-3.09329	0.00197948	0.0211843	GM38317	predicted gene, 38317 [Source:MGI Symbol;Acc:MGI:5611545]
ENSMUSG00000015316	144.611	-0.346368	0.112053	-3.09112	0.00199404	0.021328	SLAMF1	signaling lymphocytic activation molecule family member 1 [Source:MGI Symbol;Acc:MGI:1351314]
ENSMUSG00000002210	715.952	0.206852	0.0669611	3.08914	0.0020074	0.0214586	SMG9	smg-9 homolog, nonsense mediated mRNA decay factor (C. elegans) [Source:MGI Symbol;Acc:MGI:1919247]
ENSMUSG00000062169	861.403	0.277995	0.0900002	3.08882	0.00200952	0.0214691	CNIH4	cornichon family AMPA receptor auxiliary protein 4 [Source:MGI Symbol;Acc:MGI:1925828]
ENSMUSG00000031409	2.42996	-0.498707	0.16147	-3.08855	0.00201137	0.0214767	TCEAL6	transcription elongation factor A (SII)-like 6 [Source:MGI Symbol;Acc:MGI:1923939]
ENSMUSG00000005125	13.8813	0.546119	0.17691	3.08699	0.00202194	0.0215773	NDRG1	N-myc downstream regulated gene 1 [Source:MGI Symbol;Acc:MGI:1341799]
ENSMUSG00000020395	1.39373	0.320363	0.103817	3.08584	0.00202975	0.0216484	ITK	IL2 inducible T cell kinase [Source:MGI Symbol;Acc:MGI:96621]
ENSMUSG00000061104	429.216	-0.224272	0.0726955	-3.08509	0.00203491	0.0216911	SAP18B	Sin3-associated polypeptide 18B [Source:MGI Symbol;Acc:MGI:3704317]
ENSMUSG00000104114	51.6017	0.524438	0.17003	3.08438	0.00203975	0.0217303	GM37297	predicted gene, 37297 [Source:MGI Symbol;Acc:MGI:5610525]
ENSMUSG00000029153	10.3584	0.572947	0.18579	3.08385	0.00204342	0.0217449	OCIAD2	OCIA domain containing 2 [Source:MGI Symbol;Acc:MGI:1916377]
ENSMUSG00000030282	860.807	-0.187474	0.0607914	-3.08389	0.00204315	0.0217449	CMAS	cytidine monophospho-N-acetylneuraminic acid synthetase [Source:MGI Symbol;Acc:MGI:1337124]
ENSMUSG00000024220	335.61	-0.283926	0.0921102	-3.08246	0.00205297	0.0218341	ZFP523	zinc finger protein 523 [Source:MGI Symbol;Acc:MGI:2687278]
ENSMUSG00000002007	964.039	0.249804	0.0810475	3.0822	0.0020548	0.0218412	SRPK3	serine/arginine-rich protein specific kinase 3 [Source:MGI Symbol;Acc:MGI:1891338]
ENSMUSG00000036062	22.9486	-0.591448	0.191957	-3.08115	0.00206205	0.0219059	PHF24	PHD finger protein 24 [Source:MGI Symbol;Acc:MGI:2140712]
ENSMUSG00000103715	15.7987	0.582417	0.189076	3.08033	0.00206771	0.0219537	4933431K14RIK	RIKEN cDNA 4933431K14 gene [Source:MGI Symbol;Acc:MGI:1918545]
ENSMUSG00000047343	3.2178	0.488854	0.158756	3.07929	0.00207495	0.0220181	METTL21C	methyltransferase like 21C [Source:MGI Symbol;Acc:MGI:3611450]
ENSMUSG00000022376	166.017	-0.516183	0.167658	-3.07878	0.00207847	0.0220431	ADCY8	adenylate cyclase 8 [Source:MGI Symbol;Acc:MGI:1341110]
ENSMUSG00000033610	80.417	0.437625	0.142169	3.0782	0.00208254	0.0220613	PANK1	pantothenate kinase 1 [Source:MGI Symbol;Acc:MGI:1922985]
ENSMUSG00000102894	5.22535	0.569794	0.185096	3.07837	0.00208138	0.0220613	GM37851	predicted gene, 37851 [Source:MGI Symbol;Acc:MGI:5611079]
ENSMUSG00000020660	7.93712	0.596232	0.19371	3.07796	0.00208423	0.0220668	POMC	pro-opiomelanocortin-alpha [Source:MGI Symbol;Acc:MGI:97742]
ENSMUSG00000003534	4.00232	0.443399	0.144066	3.07775	0.00208572	0.0220702	DDR1	discoidin domain receptor family, member 1 [Source:MGI Symbol;Acc:MGI:99216]
ENSMUSG00000015354	1.90016	0.40342	0.131208	3.07466	0.00210743	0.0222748	PCOLCE2	procollagen C-endopeptidase enhancer 2 [Source:MGI Symbol;Acc:MGI:1923727]
ENSMUSG00000049313	1147.41	-0.396325	0.128894	-3.07481	0.00210639	0.0222748	SORL1	sortilin-related receptor, LDLR class A repeats-containing [Source:MGI Symbol;Acc:MGI:1202296]
ENSMUSG00000028521	197.172	0.340263	0.11069	3.07401	0.00211202	0.0223108	SLC35D1	solute carrier family 35 (UDP-glucuronic acid/UDP-N-acetylgalactosamine dual transporter), member D1 [Source:MGI Symbol;Acc:MGI:2140361]
ENSMUSG00000028863	334.867	0.230421	0.0749908	3.07266	0.00212161	0.0223744	MEAF6	MYST/Esa1-associated factor 6 [Source:MGI Symbol;Acc:MGI:1917338]
ENSMUSG00000040188	10360.7	-0.248726	0.0809429	-3.07285	0.00212024	0.0223744	SCAMP2	secretory carrier membrane protein 2 [Source:MGI Symbol;Acc:MGI:1346518]
ENSMUSG00000056770	1240.94	-0.169891	0.0552905	-3.07269	0.0021214	0.0223744	SETD3	SET domain containing 3 [Source:MGI Symbol;Acc:MGI:1289184]
ENSMUSG00000071528	596.275	0.423394	0.137817	3.07214	0.00212526	0.0223879	USMG5	upregulated during skeletal muscle growth 5 [Source:MGI Symbol;Acc:MGI:1891435]
ENSMUSG00000087221	112.761	0.428748	0.139555	3.07225	0.00212454	0.0223879	BC037032	cDNA Sequence BC037032 [Source:MGI Symbol;Acc:MGI:3040924]
ENSMUSG00000054293	557.437	0.25814	0.084055	3.07108	0.00213283	0.022455	A630033H20RIK	RIKEN cDNA A630033H20 gene [Source:MGI Symbol;Acc:MGI:2441814]
ENSMUSG00000002395	531.771	0.262706	0.0855473	3.07088	0.00213426	0.0224575	USE1	unconventional SNARE in the ER 1 homolog (S. cerevisiae) [Source:MGI Symbol;Acc:MGI:1914273]
ENSMUSG00000005804	487.305	-0.226848	0.0738955	-3.06985	0.00214163	0.0225172	BLOC1S6	biogenesis of lysosomal organelles complex-1, subunit 6, pallidin [Source:MGI Symbol;Acc:MGI:1927580]
ENSMUSG00000102476	0.872528	0.377116	0.122849	3.06976	0.00214233	0.0225172	GM37245	predicted gene, 37245 [Source:MGI Symbol;Acc:MGI:5610473]
ENSMUSG00000061981	355.639	-0.311903	0.101667	-3.06788	0.0021558	0.0226389	FLOT2	flotillin 2 [Source:MGI Symbol;Acc:MGI:103309]
ENSMUSG00000027455	981.596	-0.151577	0.0494173	-3.06729	0.00216008	0.0226657	NSFL1C	NSFL1 (p97) cofactor (p47) [Source:MGI Symbol;Acc:MGI:3042273]
ENSMUSG00000106636	154.532	0.418519	0.136525	3.06551	0.00217299	0.0227885	GM43813	predicted gene 43813 [Source:MGI Symbol;Acc:MGI:5663950]
ENSMUSG00000024121	6899.66	-0.212196	0.0692313	-3.06503	0.00217646	0.0227995	ATP6V0C	ATPase, H+ transporting, lysosomal V0 subunit C [Source:MGI Symbol;Acc:MGI:88116]
ENSMUSG00000024206	2.68238	0.470517	0.153508	3.0651	0.00217601	0.0227995	RFX2	regulatory factor X, 2 (influences HLA class II expression) [Source:MGI Symbol;Acc:MGI:106583]
ENSMUSG00000056749	157.452	0.399641	0.130479	3.06288	0.0021922	0.0229516	NFIL3	nuclear factor, interleukin 3, regulated [Source:MGI Symbol;Acc:MGI:109495]
ENSMUSG00000064158	1.64336	-0.451471	0.147414	-3.06261	0.00219417	0.0229595	IZUMO1	izumo sperm-egg fusion 1 [Source:MGI Symbol;Acc:MGI:1920706]
ENSMUSG00000071537	48.0024	-0.502009	0.163944	-3.06208	0.00219806	0.0229874	KLRG2	killer cell lectin-like receptor subfamily G, member 2 [Source:MGI Symbol;Acc:MGI:1921503]
ENSMUSG00000034994	2695.33	-0.214418	0.0700363	-3.06152	0.00220216	0.0230175	EEF2	eukaryotic translation elongation factor 2 [Source:MGI Symbol;Acc:MGI:95288]
ENSMUSG00000000184	31.9542	0.571258	0.186648	3.06061	0.00220883	0.0230744	CCND2	cyclin D2 [Source:MGI Symbol;Acc:MGI:88314]
ENSMUSG00000051510	1676.11	0.189668	0.0619901	3.05965	0.00221594	0.0231358	MAFG	v-maf musculoaponeurotic fibrosarcoma oncogene family, protein G (avian) [Source:MGI Symbol;Acc:MGI:96911]
ENSMUSG00000018924	11.1277	0.372189	0.121683	3.05867	0.00222322	0.0231989	ALOX15	arachidonate 15-lipoxygenase [Source:MGI Symbol;Acc:MGI:87997]
ENSMUSG00000025169	305.971	-0.321532	0.105138	-3.05819	0.00222677	0.0232231	OGFOD3	2-oxoglutarate and iron-dependent oxygenase domain containing 3 [Source:MGI Symbol;Acc:MGI:1913429]
ENSMUSG00000072501	730.407	0.251287	0.0821977	3.05711	0.00223483	0.0232942	PHF20L1	PHD finger protein 20-like 1 [Source:MGI Symbol;Acc:MGI:2444412]
ENSMUSG00000027620	4671.03	0.214303	0.0701421	3.05527	0.0022486	0.0234248	RBM39	RNA binding motif protein 39 [Source:MGI Symbol;Acc:MGI:2157953]
ENSMUSG00000042670	403.893	0.413536	0.135375	3.05474	0.00225254	0.0234528	IMMP1L	IMP1 inner mitochondrial membrane peptidase-like (S. cerevisiae) [Source:MGI Symbol;Acc:MGI:1913791]
ENSMUSG00000004018	191.341	0.250505	0.0820208	3.05417	0.00225686	0.0234848	FANCL	Fanconi anemia, complementation group L [Source:MGI Symbol;Acc:MGI:1914280]
ENSMUSG00000028581	65002.8	-0.259807	0.0850947	-3.05315	0.0022645	0.0235253	LAPTM5	lysosomal-associated protein transmembrane 5 [Source:MGI Symbol;Acc:MGI:108046]
ENSMUSG00000030789	212.944	-0.382101	0.125148	-3.05321	0.00226411	0.0235253	ITGAX	integrin alpha X [Source:MGI Symbol;Acc:MGI:96609]
ENSMUSG00000069135	580.069	0.259332	0.0849301	3.05347	0.00226208	0.0235253	FGFR1OP	Fgfr1 oncogene partner [Source:MGI Symbol;Acc:MGI:1922546]
ENSMUSG00000107195	11.2342	0.590537	0.193456	3.05257	0.00226891	0.023558	4930589O11RIK	RIKEN cDNA 4930589O11 gene [Source:MGI Symbol;Acc:MGI:1925464]
ENSMUSG00000048240	93.0721	-0.456384	0.149533	-3.05207	0.0022727	0.0235844	GNG7	guanine nucleotide binding protein (G protein), gamma 7 [Source:MGI Symbol;Acc:MGI:95787]
ENSMUSG00000025359	5.65558	0.580277	0.190152	3.05165	0.00227589	0.0236045	PMEL	premelanosome protein [Source:MGI Symbol;Acc:MGI:98301]
ENSMUSG00000026880	403.712	0.256576	0.0840986	3.0509	0.00228157	0.0236504	STOM	stomatin [Source:MGI Symbol;Acc:MGI:95403]
ENSMUSG00000049659	2092.58	0.173996	0.0570758	3.04851	0.0022998	0.0238262	AFTPH	aftiphilin [Source:MGI Symbol;Acc:MGI:1923012]
ENSMUSG00000021967	343.579	0.362623	0.118973	3.04794	0.00230413	0.0238317	MRPL57	mitochondrial ribosomal protein L57 [Source:MGI Symbol;Acc:MGI:1915090]
ENSMUSG00000028860	2.22621	0.413863	0.135783	3.04797	0.00230393	0.0238317	SYTL1	synaptotagmin-like 1 [Source:MGI Symbol;Acc:MGI:1933365]
ENSMUSG00000085016	5.96817	0.587208	0.192648	3.04808	0.00230309	0.0238317	GM11335	predicted gene 11335 [Source:MGI Symbol;Acc:MGI:3705194]
ENSMUSG00000020397	952.505	0.203537	0.0668227	3.04593	0.00231962	0.0239527	MED7	mediator complex subunit 7 [Source:MGI Symbol;Acc:MGI:1913463]
ENSMUSG00000026097	898.455	0.288304	0.0946421	3.04626	0.00231711	0.0239527	ORMDL1	ORM1-like 1 (S. cerevisiae) [Source:MGI Symbol;Acc:MGI:2181669]
ENSMUSG00000026878	6604.86	-0.128719	0.0422595	-3.04593	0.00231965	0.0239527	RAB14	RAB14, member RAS oncogene family [Source:MGI Symbol;Acc:MGI:1915615]
ENSMUSG00000029913	15.2268	0.570621	0.187362	3.04556	0.00232248	0.0239689	PRDM5	PR domain containing 5 [Source:MGI Symbol;Acc:MGI:1918029]
ENSMUSG00000028943	40.1285	-0.438275	0.143935	-3.04495	0.00232721	0.0240045	ESPN	espin [Source:MGI Symbol;Acc:MGI:1861630]
ENSMUSG00000032739	15.1595	0.567311	0.186351	3.04431	0.00233214	0.0240421	PRAM1	PML-RAR alpha-regulated adaptor molecule 1 [Source:MGI Symbol;Acc:MGI:3576625]
ENSMUSG00000058812	43.0317	0.398879	0.131068	3.04329	0.00234004	0.0241104	0610039K10RIK	RIKEN cDNA 0610039K10 gene [Source:MGI Symbol;Acc:MGI:1915636]
ENSMUSG00000023940	6.70666	0.558941	0.183689	3.04287	0.00234336	0.0241314	SGOL1	shugoshin-like 1 (S. pombe) [Source:MGI Symbol;Acc:MGI:1919665]
ENSMUSG00000096206	2.02738	0.487366	0.16025	3.04129	0.00235568	0.0242317	GM22317	predicted gene, 22317 [Source:MGI Symbol;Acc:MGI:5452094]
ENSMUSG00000096659	2.02738	0.487366	0.16025	3.04129	0.00235568	0.0242317	GM25679	predicted gene, 25679 [Source:MGI Symbol;Acc:MGI:5455456]
ENSMUSG00000029538	2485.74	-0.163586	0.0538018	-3.04054	0.00236158	0.0242791	SRSF9	serine/arginine-rich splicing factor 9 [Source:MGI Symbol;Acc:MGI:104896]
ENSMUSG00000030735	34.9373	-0.426564	0.140347	-3.03935	0.00237093	0.0243619	GM9755	predicted pseudogene 9755 [Source:MGI Symbol;Acc:MGI:3642279]
ENSMUSG00000067599	1.27148	0.312136	0.102708	3.03907	0.00237313	0.0243713	KLRA7	killer cell lectin-like receptor, subfamily A, member 7 [Source:MGI Symbol;Acc:MGI:101901]
ENSMUSG00000025646	221.327	-0.304545	0.100226	-3.03858	0.00237694	0.0243971	ATRIP	ATR interacting protein [Source:MGI Symbol;Acc:MGI:1925349]
ENSMUSG00000097296	65.7697	-0.496749	0.163492	-3.03837	0.00237859	0.0244007	GM26532	predicted gene, 26532 [Source:MGI Symbol;Acc:MGI:5477026]
ENSMUSG00000021112	369.243	-0.282467	0.0930059	-3.03709	0.00238876	0.0244917	MPP5	membrane protein, palmitoylated 5 (MAGUK p55 subfamily member 5) [Source:MGI Symbol;Acc:MGI:1927339]
ENSMUSG00000019897	631.887	0.284035	0.0935481	3.03625	0.00239541	0.0245423	CCDC59	coiled-coil domain containing 59 [Source:MGI Symbol;Acc:MGI:1289302]
ENSMUSG00000040479	2542.89	-0.162688	0.053584	-3.03614	0.00239631	0.0245423	DGKZ	diacylglycerol kinase zeta [Source:MGI Symbol;Acc:MGI:1278339]
ENSMUSG00000043241	224.936	0.301855	0.0994335	3.03575	0.00239941	0.0245606	UPF2	UPF2 regulator of nonsense transcripts homolog (yeast) [Source:MGI Symbol;Acc:MGI:2449307]
ENSMUSG00000001229	504.03	-0.227874	0.0750719	-3.03541	0.00240212	0.024564	DPP9	dipeptidylpeptidase 9 [Source:MGI Symbol;Acc:MGI:2443967]
ENSMUSG00000047459	902.546	-0.197753	0.0651494	-3.03538	0.00240235	0.024564	DYNLRB1	dynein light chain roadblock-type 1 [Source:MGI Symbol;Acc:MGI:1914318]
ENSMUSG00000019132	325.011	-0.339987	0.112052	-3.03418	0.00241191	0.0246483	BC005537	cDNA sequence BC005537 [Source:MGI Symbol;Acc:MGI:2441726]
ENSMUSG00000027428	709.909	-0.238185	0.0785182	-3.0335	0.00241732	0.0246737	RBBP9	retinoblastoma binding protein 9, serine hydrolase [Source:MGI Symbol;Acc:MGI:1347074]
ENSMUSG00000039220	843.116	0.26191	0.0863359	3.03362	0.00241637	0.0246737	PPP1R10	protein phosphatase 1, regulatory subunit 10 [Source:MGI Symbol;Acc:MGI:1289273]
ENSMUSG00000049382	2.0403	0.357365	0.117817	3.03321	0.00241963	0.0246737	KRT8	keratin 8 [Source:MGI Symbol;Acc:MGI:96705]
ENSMUSG00000066036	620.583	-0.267838	0.0883011	-3.03324	0.00241946	0.0246737	UBR4	ubiquitin protein ligase E3 component n-recognin 4 [Source:MGI Symbol;Acc:MGI:1916366]
ENSMUSG00000003559	738.6	-0.166896	0.0550285	-3.0329	0.00242213	0.0246858	AS3MT	arsenic (+3 oxidation state) methyltransferase [Source:MGI Symbol;Acc:MGI:1929882]
ENSMUSG00000030748	3526.07	-0.187005	0.061664	-3.03265	0.00242419	0.0246934	IL4RA	interleukin 4 receptor, alpha [Source:MGI Symbol;Acc:MGI:105367]
ENSMUSG00000020814	46.615	-0.421158	0.138895	-3.0322	0.00242781	0.0247169	MXRA7	matrix-remodelling associated 7 [Source:MGI Symbol;Acc:MGI:1914872]
ENSMUSG00000093661	346.754	-0.28641	0.0944829	-3.03135	0.00243466	0.0247732	EIF4E3	eukaryotic translation initiation factor 4E member 3 [Source:MGI Symbol;Acc:MGI:1914142]
ENSMUSG00000031840	150.76	-0.284511	0.0938636	-3.03112	0.00243652	0.0247788	RAB3A	RAB3A, member RAS oncogene family [Source:MGI Symbol;Acc:MGI:97843]
ENSMUSG00000059436	455.376	-0.422361	0.139363	-3.03065	0.00244028	0.024798	MAX	Max protein [Source:MGI Symbol;Acc:MGI:96921]
ENSMUSG00000107019	13.618	0.584907	0.193003	3.03055	0.00244105	0.024798	GM43682	predicted gene 43682 [Source:MGI Symbol;Acc:MGI:5663819]
ENSMUSG00000031149	219.379	-0.31359	0.103574	-3.02769	0.00246428	0.025007	PRAF2	PRA1 domain family 2 [Source:MGI Symbol;Acc:MGI:1859607]
ENSMUSG00000083822	65.3219	0.470286	0.155328	3.0277	0.00246426	0.025007	HMGB1-PS5	high mobility group box 1, pseudogene 5 [Source:MGI Symbol;Acc:MGI:3776505]
ENSMUSG00000040606	4.96765	-0.523261	0.172845	-3.02735	0.00246708	0.025022	KAZN	kazrin, periplakin interacting protein [Source:MGI Symbol;Acc:MGI:1918779]
ENSMUSG00000037112	927.421	0.243185	0.0803418	3.02688	0.00247089	0.025047	SIK2	salt inducible kinase 2 [Source:MGI Symbol;Acc:MGI:2445031]
ENSMUSG00000014748	2667.13	-0.201345	0.0665284	-3.02646	0.00247436	0.0250602	TEX261	testis expressed gene 261 [Source:MGI Symbol;Acc:MGI:1096575]
ENSMUSG00000019998	3877.37	-0.148137	0.0489484	-3.0264	0.00247485	0.0250602	STX7	syntaxin 7 [Source:MGI Symbol;Acc:MGI:1858210]
ENSMUSG00000039419	1.5064	0.433465	0.143272	3.02547	0.00248247	0.0251103	CNTNAP2	contactin associated protein-like 2 [Source:MGI Symbol;Acc:MGI:1914047]
ENSMUSG00000076617	6519.15	-0.20749	0.0685801	-3.02551	0.00248211	0.0251103	IGHM	immunoglobulin heavy constant mu [Source:MGI Symbol;Acc:MGI:96448]
ENSMUSG00000031004	46.6364	0.581871	0.192398	3.02431	0.00249202	0.0251933	MKI67	antigen identified by monoclonal antibody Ki 67 [Source:MGI Symbol;Acc:MGI:106035]
ENSMUSG00000031137	152.666	0.302141	0.0999104	3.02412	0.0024936	0.0251958	FGF13	fibroblast growth factor 13 [Source:MGI Symbol;Acc:MGI:109178]
ENSMUSG00000036285	249.387	-0.245864	0.0813124	-3.02369	0.00249711	0.0252177	NOA1	nitric oxide associated 1 [Source:MGI Symbol;Acc:MGI:1914306]
ENSMUSG00000029920	583.013	0.219385	0.0725712	3.02303	0.00250255	0.0252592	SMARCAD1	SWI/SNF-related, matrix-associated actin-dependent regulator of chromatin, subfamily a, containing DEAD/H box 1 [Source:MGI Symbol;Acc:MGI:95453]
ENSMUSG00000034220	13.6465	0.52323	0.173101	3.02268	0.00250544	0.0252747	GPC1	glypican 1 [Source:MGI Symbol;Acc:MGI:1194891]
ENSMUSG00000073910	25.3848	0.56781	0.18788	3.0222	0.00250947	0.0253018	MOB3B	MOB kinase activator 3B [Source:MGI Symbol;Acc:MGI:2664539]
ENSMUSG00000035367	697.438	0.17263	0.0571262	3.0219	0.00251195	0.0253132	RMI1	RecQ mediated genome instability 1 [Source:MGI Symbol;Acc:MGI:1921636]
ENSMUSG00000021301	2.2422	-0.337635	0.111758	-3.02112	0.00251842	0.0253649	HECW1	HECT, C2 and WW domain containing E3 ubiquitin protein ligase 1 [Source:MGI Symbol;Acc:MGI:2444115]
ENSMUSG00000027845	374.576	0.259559	0.0859241	3.0208	0.00252111	0.0253783	DCLRE1B	DNA cross-link repair 1B [Source:MGI Symbol;Acc:MGI:2156057]
ENSMUSG00000059456	1939.76	-0.189768	0.0628344	-3.02012	0.00252673	0.0254214	PTK2B	PTK2 protein tyrosine kinase 2 beta [Source:MGI Symbol;Acc:MGI:104908]
ENSMUSG00000005131	5.2835	0.569349	0.188626	3.0184	0.00254111	0.0255524	4930550C14RIK	RIKEN cDNA 4930550C14 gene [Source:MGI Symbol;Acc:MGI:1922561]
ENSMUSG00000035376	825.518	0.235334	0.0780177	3.01641	0.00255784	0.0257068	HACD2	3-hydroxyacyl-CoA dehydratase 2 [Source:MGI Symbol;Acc:MGI:1918007]
ENSMUSG00000038437	71.9158	-0.487399	0.161649	-3.01517	0.00256834	0.0257986	MLLT6	myeloid/lymphoid or mixed-lineage leukemia; translocated to, 6 [Source:MGI Symbol;Acc:MGI:1935145]
ENSMUSG00000022946	737.546	-0.281044	0.0932272	-3.01462	0.00257304	0.0258183	DOPEY2	dopey family member 2 [Source:MGI Symbol;Acc:MGI:1917278]
ENSMUSG00000030084	104.844	-0.437492	0.145117	-3.01477	0.00257177	0.0258183	PLXNA1	plexin A1 [Source:MGI Symbol;Acc:MGI:107685]
ENSMUSG00000055065	817.864	-0.298149	0.0989388	-3.01347	0.00258276	0.0259019	DDX17	DEAD (Asp-Glu-Ala-Asp) box polypeptide 17 [Source:MGI Symbol;Acc:MGI:1914290]
ENSMUSG00000090136	267.916	0.444801	0.147675	3.01204	0.00259499	0.0260108	GM10177	predicted gene 10177 [Source:MGI Symbol;Acc:MGI:3704330]
ENSMUSG00000072680	117.791	-0.462596	0.153592	-3.01185	0.00259659	0.0260129	TMEM254C	transmembrane protein 254c [Source:MGI Symbol;Acc:MGI:3711260]
ENSMUSG00000035045	82.594	-0.474786	0.157659	-3.01147	0.00259989	0.0260321	ZC3H12B	zinc finger CCCH-type containing 12B [Source:MGI Symbol;Acc:MGI:2442133]
ENSMUSG00000024277	1675.59	-0.189094	0.062831	-3.00957	0.00261622	0.0261817	MAPRE2	microtubule-associated protein, RP/EB family, member 2 [Source:MGI Symbol;Acc:MGI:106271]
ENSMUSG00000039501	1949.83	-0.302187	0.100423	-3.00914	0.00261985	0.0261984	ZNFX1	zinc finger, NFX1-type containing 1 [Source:MGI Symbol;Acc:MGI:2138982]
ENSMUSG00000039959	85.0126	0.434121	0.144272	3.00905	0.00262067	0.0261984	HIP1	huntingtin interacting protein 1 [Source:MGI Symbol;Acc:MGI:1099804]
ENSMUSG00000037280	108.171	-0.419272	0.1394	-3.0077	0.00263234	0.0263011	GALNT6	UDP-N-acetyl-alpha-D-galactosamine:polypeptide N-acetylgalactosaminyltransferase 6 [Source:MGI Symbol;Acc:MGI:1891640]
ENSMUSG00000021936	167.923	0.365131	0.121426	3.00703	0.00263813	0.0263449	MAPK8	mitogen-activated protein kinase 8 [Source:MGI Symbol;Acc:MGI:1346861]
ENSMUSG00000102425	21.9484	0.57926	0.19269	3.00618	0.00264556	0.026405	GM26616	predicted gene, 26616 [Source:MGI Symbol;Acc:MGI:5477110]
ENSMUSG00000028494	553.208	0.244992	0.0815124	3.00558	0.00265076	0.02644	PLIN2	perilipin 2 [Source:MGI Symbol;Acc:MGI:87920]
ENSMUSG00000028795	296.151	0.23976	0.079775	3.00545	0.00265187	0.02644	CCDC28B	coiled coil domain containing 28B [Source:MGI Symbol;Acc:MGI:1913514]
ENSMUSG00000041577	3.82483	0.357617	0.119014	3.00482	0.00265737	0.0264808	PRELP	proline arginine-rich end leucine-rich repeat [Source:MGI Symbol;Acc:MGI:2151110]
ENSMUSG00000030122	262.452	-0.256646	0.0854717	-3.0027	0.00267595	0.0266518	PTMS	parathymosin [Source:MGI Symbol;Acc:MGI:1916452]
ENSMUSG00000018547	51.9416	-0.402065	0.133917	-3.00234	0.0026791	0.0266691	PIP4K2B	phosphatidylinositol-5-phosphate 4-kinase, type II, beta [Source:MGI Symbol;Acc:MGI:1934234]
ENSMUSG00000042688	387.892	0.277857	0.0925848	3.00111	0.00268999	0.0267634	MAPK6	mitogen-activated protein kinase 6 [Source:MGI Symbol;Acc:MGI:1354946]
ENSMUSG00000083380	325.163	0.427052	0.142343	3.00017	0.00269829	0.0268318	GM3244	predicted pseudogene 3244 [Source:MGI Symbol;Acc:MGI:3781422]
ENSMUSG00000047534	17.5488	0.581801	0.193964	2.99954	0.00270392	0.0268735	MIS18BP1	MIS18 binding protein 1 [Source:MGI Symbol;Acc:MGI:2145099]
ENSMUSG00000028212	56.2627	0.490278	0.16353	2.99809	0.00271679	0.0269727	CCNE2	cyclin E2 [Source:MGI Symbol;Acc:MGI:1329034]
ENSMUSG00000035783	1.88526	0.356165	0.118804	2.99793	0.00271821	0.0269727	ACTA2	actin, alpha 2, smooth muscle, aorta [Source:MGI Symbol;Acc:MGI:87909]
ENSMUSG00000054855	5.41428	0.555206	0.185178	2.99823	0.00271553	0.0269727	RND1	Rho family GTPase 1 [Source:MGI Symbol;Acc:MGI:2444878]
ENSMUSG00000061028	420.708	0.283802	0.0946871	2.99726	0.00272417	0.0270177	CLASRP	CLK4-associating serine/arginine rich protein [Source:MGI Symbol;Acc:MGI:1855695]
ENSMUSG00000040356	1444.54	0.229935	0.0767324	2.99658	0.00273022	0.0270548	SKIV2L	superkiller viralicidic activity 2-like (S. cerevisiae) [Source:MGI Symbol;Acc:MGI:1099835]
ENSMUSG00000068196	3.06274	0.348633	0.116346	2.99652	0.00273079	0.0270548	COL8A1	collagen, type VIII, alpha 1 [Source:MGI Symbol;Acc:MGI:88463]
ENSMUSG00000027562	34.3336	0.570913	0.190595	2.99543	0.00274061	0.0271378	CAR2	carbonic anhydrase 2 [Source:MGI Symbol;Acc:MGI:88269]
ENSMUSG00000020744	332.601	0.222236	0.0742086	2.99474	0.00274676	0.0271844	SLC25A19	solute carrier family 25 (mitochondrial thiamine pyrophosphate carrier), member 19 [Source:MGI Symbol;Acc:MGI:1914533]
ENSMUSG00000002500	0.997118	0.315401	0.105327	2.9945	0.00274899	0.0271922	RPL3L	ribosomal protein L3-like [Source:MGI Symbol;Acc:MGI:1913461]
ENSMUSG00000079445	105.701	-0.49049	0.163856	-2.99343	0.0027586	0.0272729	B3GNT7	UDP-GlcNAc:betaGal beta-1,3-N-acetylglucosaminyltransferase 7 [Source:MGI Symbol;Acc:MGI:2384394]
ENSMUSG00000029390	7522.65	0.15138	0.0505812	2.99281	0.00276422	0.0273141	TMED2	transmembrane p24 trafficking protein 2 [Source:MGI Symbol;Acc:MGI:1929269]
ENSMUSG00000026563	672.272	0.204145	0.0682343	2.99182	0.00277322	0.0273886	TADA1	transcriptional adaptor 1 [Source:MGI Symbol;Acc:MGI:1196415]
ENSMUSG00000030708	3.94146	0.540286	0.180687	2.99018	0.00278811	0.0275206	DNAJB13	DnaJ heat shock protein family (Hsp40) member B13 [Source:MGI Symbol;Acc:MGI:1916637]
ENSMUSG00000061665	752.138	-0.21063	0.070444	-2.99003	0.0027895	0.0275206	CD2AP	CD2-associated protein [Source:MGI Symbol;Acc:MGI:1330281]
ENSMUSG00000005373	3904.19	0.22795	0.0762491	2.98954	0.00279395	0.0275475	MLXIPL	MLX interacting protein-like [Source:MGI Symbol;Acc:MGI:1927999]
ENSMUSG00000086537	1.21675	0.384309	0.128557	2.98941	0.00279516	0.0275475	NESPAS	neuroendocrine secretory protein antisense [Source:MGI Symbol;Acc:MGI:1861674]
ENSMUSG00000024217	487.284	0.267267	0.0894258	2.9887	0.00280168	0.0275749	SNRPC	U1 small nuclear ribonucleoprotein C [Source:MGI Symbol;Acc:MGI:109489]
ENSMUSG00000027387	132.134	0.305917	0.10235	2.98894	0.00279951	0.0275749	ZC3H8	zinc finger CCCH type containing 8 [Source:MGI Symbol;Acc:MGI:1930128]
ENSMUSG00000053835	401.681	-0.217173	0.0726664	-2.98863	0.00280234	0.0275749	H2-T24	histocompatibility 2, T region locus 24 [Source:MGI Symbol;Acc:MGI:95958]
ENSMUSG00000096950	4.8343	0.520683	0.174284	2.98756	0.00281218	0.0276572	GM9530	predicted gene 9530 [Source:MGI Symbol;Acc:MGI:3779939]
ENSMUSG00000027999	268.606	-0.28936	0.0968895	-2.98649	0.00282199	0.0277393	PLA2G12A	phospholipase A2, group XIIA [Source:MGI Symbol;Acc:MGI:1913600]
ENSMUSG00000025204	1450.15	0.377079	0.126282	2.98601	0.00282648	0.0277688	NDUFB8	NADH dehydrogenase (ubiquinone) 1 beta subcomplex 8 [Source:MGI Symbol;Acc:MGI:1914514]
ENSMUSG00000057531	765.114	-0.200093	0.0670237	-2.98541	0.002832	0.0278085	DTNBP1	dystrobrevin binding protein 1 [Source:MGI Symbol;Acc:MGI:2137586]
ENSMUSG00000086429	304.173	-0.385431	0.129141	-2.98458	0.00283969	0.0278695	GT(ROSA)26SOR	gene trap ROSA 26, Philippe Soriano [Source:MGI Symbol;Acc:MGI:104735]
ENSMUSG00000059994	1145.44	-0.226172	0.0758056	-2.98358	0.00284899	0.0279463	FCRL1	Fc receptor-like 1 [Source:MGI Symbol;Acc:MGI:2442862]
ENSMUSG00000047671	7.46929	0.578621	0.193952	2.98332	0.00285136	0.0279549	TCTEX1D4	Tctex1 domain containing 4 [Source:MGI Symbol;Acc:MGI:3045358]
ENSMUSG00000078768	97.4345	0.375497	0.125881	2.98294	0.0028549	0.027975	ZFP566	zinc finger protein 566 [Source:MGI Symbol;Acc:MGI:1919806]
ENSMUSG00000034614	151.789	-0.376541	0.126277	-2.98186	0.00286504	0.0280598	PIK3IP1	phosphoinositide-3-kinase interacting protein 1 [Source:MGI Symbol;Acc:MGI:1917016]
ENSMUSG00000025059	112.848	0.373805	0.125392	2.98109	0.00287227	0.028116	GK	glycerol kinase [Source:MGI Symbol;Acc:MGI:106594]
ENSMUSG00000031386	907.846	-0.33698	0.113112	-2.97917	0.00289032	0.028278	HCFC1	host cell factor C1 [Source:MGI Symbol;Acc:MGI:105942]
ENSMUSG00000027799	578.312	0.398691	0.133855	2.97853	0.00289635	0.0283222	NBEA	neurobeachin [Source:MGI Symbol;Acc:MGI:1347075]
ENSMUSG00000032235	333.991	0.234387	0.078703	2.97812	0.00290024	0.0283456	ICE2	interactor of little elongation complex ELL subunit 2 [Source:MGI Symbol;Acc:MGI:2135947]
ENSMUSG00000053641	1871.54	-0.310883	0.104407	-2.97762	0.00290498	0.0283771	DENND4A	DENN/MADD domain containing 4A [Source:MGI Symbol;Acc:MGI:2142979]
ENSMUSG00000065147	1.21153	0.435127	0.146151	2.97724	0.00290856	0.0283973	SNORA31	small nucleolar RNA, H/ACA box 31 [Source:MGI Symbol;Acc:MGI:3819500]
ENSMUSG00000057359	74.3928	0.357696	0.120292	2.97356	0.00294362	0.0287099	GM17494	predicted gene, 17494 [Source:MGI Symbol;Acc:MGI:4937128]
ENSMUSG00000099250	1053.44	0.577367	0.19416	2.97366	0.00294267	0.0287099	RN7S2	7S RNA 2 [Source:MGI Symbol;Acc:MGI:97953]
ENSMUSG00000103293	3.81641	-0.546115	0.183681	-2.97316	0.00294747	0.0287325	GM5842	predicted gene 5842 [Source:MGI Symbol;Acc:MGI:3645251]
ENSMUSG00000101711	14.712	0.566523	0.190599	2.97232	0.00295555	0.0287964	GM28306	predicted gene 28306 [Source:MGI Symbol;Acc:MGI:5579012]
ENSMUSG00000026355	320.916	-0.258996	0.0871672	-2.97126	0.00296582	0.0288814	MCM6	minichromosome maintenance complex component 6 [Source:MGI Symbol;Acc:MGI:1298227]
ENSMUSG00000000982	401.713	0.446906	0.15045	2.97046	0.00297352	0.0289414	CCL3	chemokine (C-C motif) ligand 3 [Source:MGI Symbol;Acc:MGI:98260]
ENSMUSG00000074578	184.07	0.336237	0.113205	2.97016	0.00297645	0.028955	ZFAS1	zinc finger, NFX1-type containing 1, antisense RNA 1 [Source:MGI Symbol;Acc:MGI:1916199]
ENSMUSG00000032398	414.537	-0.198878	0.0669631	-2.96997	0.0029783	0.028958	SNAPC5	small nuclear RNA activating complex, polypeptide 5 [Source:MGI Symbol;Acc:MGI:1914282]
ENSMUSG00000059939	365.804	0.284757	0.0958956	2.96945	0.00298332	0.0289918	9430015G10RIK	RIKEN cDNA 9430015G10 gene [Source:MGI Symbol;Acc:MGI:2444364]
ENSMUSG00000019986	70.6246	-0.472523	0.15919	-2.96829	0.00299457	0.0290542	AHI1	Abelson helper integration site 1 [Source:MGI Symbol;Acc:MGI:87971]
ENSMUSG00000037573	55.0252	0.513588	0.173025	2.96829	0.00299459	0.0290542	TOB1	transducer of ErbB-2.1 [Source:MGI Symbol;Acc:MGI:1349721]
ENSMUSG00000066900	455.055	0.201689	0.0679448	2.96842	0.0029933	0.0290542	SUDS3	suppressor of defective silencing 3 homolog (S. cerevisiae) [Source:MGI Symbol;Acc:MGI:1919204]
ENSMUSG00000091994	62.7891	0.428392	0.144329	2.96816	0.00299592	0.0290542	E130317F20RIK	RIKEN cDNA E130317F20 gene [Source:MGI Symbol;Acc:MGI:3041202]
ENSMUSG00000022553	2666.25	0.123851	0.0417631	2.96556	0.00302128	0.0292558	MAF1	MAF1 homolog, negative regulator of RNA polymerase III [Source:MGI Symbol;Acc:MGI:1916127]
ENSMUSG00000031666	867.993	-0.249472	0.0841212	-2.96563	0.00302066	0.0292558	RBL2	RB transcriptional corepressor like 2 [Source:MGI Symbol;Acc:MGI:105085]
ENSMUSG00000082691	49.2692	0.445598	0.150258	2.96556	0.00302137	0.0292558	DYNLT1-PS1	dynein light chain Tctex-type 1, pseuodogene 1 [Source:MGI Symbol;Acc:MGI:3642625]
ENSMUSG00000034932	196.66	0.360074	0.121441	2.96502	0.00302666	0.029292	MRPL54	mitochondrial ribosomal protein L54 [Source:MGI Symbol;Acc:MGI:1913297]
ENSMUSG00000036580	1670.92	-0.214303	0.072293	-2.96437	0.00303299	0.0293382	SPG20	spastic paraplegia 20, spartin (Troyer syndrome) homolog (human) [Source:MGI Symbol;Acc:MGI:2139806]
ENSMUSG00000015291	5477.44	0.257963	0.0870602	2.96304	0.00304616	0.0294352	GDI1	guanosine diphosphate (GDP) dissociation inhibitor 1 [Source:MGI Symbol;Acc:MGI:99846]
ENSMUSG00000016252	649.026	0.455847	0.153854	2.96285	0.00304806	0.0294385	ATP5E	ATP synthase, H+ transporting, mitochondrial F1 complex, epsilon subunit [Source:MGI Symbol;Acc:MGI:1855697]
ENSMUSG00000037922	1473.9	0.196494	0.0663363	2.96208	0.00305565	0.0294967	BANK1	B cell scaffold protein with ankyrin repeats 1 [Source:MGI Symbol;Acc:MGI:2442120]
ENSMUSG00000004446	1429.97	-0.167416	0.0565786	-2.959	0.00308644	0.0297786	BID	BH3 interacting domain death agonist [Source:MGI Symbol;Acc:MGI:108093]
ENSMUSG00000026980	4.89169	0.394808	0.133482	2.95775	0.00309891	0.0298836	LY75	lymphocyte antigen 75 [Source:MGI Symbol;Acc:MGI:106662]
ENSMUSG00000025173	1813.89	0.174931	0.0591717	2.95632	0.0031133	0.0299916	WDR45B	WD repeat domain 45B [Source:MGI Symbol;Acc:MGI:1914090]
ENSMUSG00000045751	91.0741	0.377779	0.127784	2.95639	0.00311262	0.0299916	MMS22L	MMS22-like, DNA repair protein [Source:MGI Symbol;Acc:MGI:2684980]
ENSMUSG00000027671	677.524	0.205231	0.0694318	2.95586	0.00311795	0.030021	ACTL6A	actin-like 6A [Source:MGI Symbol;Acc:MGI:1861453]
ENSMUSG00000035704	820.489	-0.208114	0.0704334	-2.95476	0.00312913	0.0301017	ALG8	asparagine-linked glycosylation 8 (alpha-1,3-glucosyltransferase) [Source:MGI Symbol;Acc:MGI:2141959]
ENSMUSG00000085438	1012.33	-0.225788	0.076416	-2.95472	0.00312952	0.0301017	1700020I14RIK	RIKEN cDNA 1700020I14 gene [Source:MGI Symbol;Acc:MGI:1913852]
ENSMUSG00000020910	266.292	0.263251	0.0891076	2.95431	0.00313367	0.0301262	ADPRM	ADP-ribose/CDP-alcohol diphosphatase, manganese dependent [Source:MGI Symbol;Acc:MGI:1913608]
ENSMUSG00000065259	1.79125	0.436207	0.14776	2.95213	0.00315587	0.0303241	SNORA30	small nucleolar RNA, H/ACA box 30 [Source:MGI Symbol;Acc:MGI:3819499]
ENSMUSG00000078974	372.605	0.40963	0.138789	2.95146	0.00316275	0.0303746	SEC61G	SEC61, gamma subunit [Source:MGI Symbol;Acc:MGI:1202066]
ENSMUSG00000041132	1099.17	0.25052	0.0848999	2.95076	0.00316989	0.0304122	N4BP2L1	NEDD4 binding protein 2-like 1 [Source:MGI Symbol;Acc:MGI:2140872]
ENSMUSG00000027651	574.494	-0.276452	0.0937098	-2.95009	0.00317681	0.0304605	RPRD1B	regulation of nuclear pre-mRNA domain containing 1B [Source:MGI Symbol;Acc:MGI:1917720]
ENSMUSG00000094812	1.89118	0.445642	0.151067	2.94996	0.00317817	0.0304605	GM22614	predicted gene, 22614 [Source:MGI Symbol;Acc:MGI:5452391]
ENSMUSG00000003068	257.761	-0.404109	0.137051	-2.94859	0.00319223	0.0305798	STK11	serine/threonine kinase 11 [Source:MGI Symbol;Acc:MGI:1341870]
ENSMUSG00000021905	288.038	0.313766	0.106474	2.94688	0.00321002	0.0307345	DPH3	diphthamine biosynthesis 3 [Source:MGI Symbol;Acc:MGI:1922658]
ENSMUSG00000036887	44025.9	-0.173435	0.058868	-2.94616	0.00321746	0.0307788	C1QA	complement component 1, q subcomponent, alpha polypeptide [Source:MGI Symbol;Acc:MGI:88223]
ENSMUSG00000060240	7.09977	-0.535417	0.181737	-2.94612	0.00321792	0.0307788	CEND1	cell cycle exit and neuronal differentiation 1 [Source:MGI Symbol;Acc:MGI:1929898]
ENSMUSG00000026315	23.3149	0.569108	0.193209	2.94556	0.00322368	0.0308066	SERPINB8	serine (or cysteine) peptidase inhibitor, clade B, member 8 [Source:MGI Symbol;Acc:MGI:894657]
ENSMUSG00000084956	0.976848	0.296355	0.100612	2.94552	0.0032241	0.0308066	GM16194	predicted gene 16194 [Source:MGI Symbol;Acc:MGI:3801773]
ENSMUSG00000028923	2382.82	-0.164428	0.0558358	-2.94485	0.00323114	0.0308582	NECAP2	NECAP endocytosis associated 2 [Source:MGI Symbol;Acc:MGI:1913397]
ENSMUSG00000037062	3635.93	-0.136732	0.0464374	-2.94443	0.00323552	0.0308809	SH3GLB1	SH3-domain GRB2-like B1 (endophilin) [Source:MGI Symbol;Acc:MGI:1859730]
ENSMUSG00000073728	1.17464	0.323634	0.109918	2.94431	0.00323679	0.0308809	TMEM51OS1	Tmem51 opposite strand 1 [Source:MGI Symbol;Acc:MGI:3642733]
ENSMUSG00000024608	1781.74	0.415212	0.141099	2.9427	0.00325364	0.0310202	RPS14	ribosomal protein S14 [Source:MGI Symbol;Acc:MGI:98107]
ENSMUSG00000026790	663.353	0.234784	0.0797881	2.9426	0.00325469	0.0310202	ODF2	outer dense fiber of sperm tails 2 [Source:MGI Symbol;Acc:MGI:1098824]
ENSMUSG00000027569	513.089	0.287283	0.0976516	2.94192	0.0032618	0.0310722	MRGBP	MRG/MORF4L binding protein [Source:MGI Symbol;Acc:MGI:1920497]
ENSMUSG00000050447	152.421	-0.413547	0.140588	-2.94155	0.00326576	0.0310941	LYPD6	LY6/PLAUR domain containing 6 [Source:MGI Symbol;Acc:MGI:2443848]
ENSMUSG00000036896	81301.9	-0.145804	0.049616	-2.93865	0.00329641	0.0313701	C1QC	complement component 1, q subcomponent, C chain [Source:MGI Symbol;Acc:MGI:88225]
ENSMUSG00000024795	44.0275	0.526242	0.179122	2.93789	0.00330451	0.0314313	KIF20B	kinesin family member 20B [Source:MGI Symbol;Acc:MGI:2444576]
ENSMUSG00000035352	1060.56	-0.366731	0.124856	-2.93722	0.00331171	0.0314838	CCL12	chemokine (C-C motif) ligand 12 [Source:MGI Symbol;Acc:MGI:108224]
ENSMUSG00000026833	46.9604	0.527716	0.179868	2.93391	0.00334721	0.0318042	OLFM1	olfactomedin 1 [Source:MGI Symbol;Acc:MGI:1860437]
ENSMUSG00000039760	9.50409	-0.504312	0.171908	-2.93361	0.00335048	0.0318042	IL22RA2	interleukin 22 receptor, alpha 2 [Source:MGI Symbol;Acc:MGI:2665114]
ENSMUSG00000053483	1874.22	0.110346	0.0376139	2.93364	0.00335007	0.0318042	USP21	ubiquitin specific peptidase 21 [Source:MGI Symbol;Acc:MGI:1353665]
ENSMUSG00000021039	1012.83	-0.148425	0.0506006	-2.93327	0.00335411	0.0318226	SNW1	SNW domain containing 1 [Source:MGI Symbol;Acc:MGI:1913604]
ENSMUSG00000025871	2657.1	-0.19599	0.0668461	-2.93195	0.00336838	0.0319337	4833439L19RIK	RIKEN cDNA 4833439L19 gene [Source:MGI Symbol;Acc:MGI:1921162]
ENSMUSG00000030894	7755.7	-0.212172	0.0723746	-2.93157	0.0033725	0.0319487	TPP1	tripeptidyl peptidase I [Source:MGI Symbol;Acc:MGI:1336194]
ENSMUSG00000078570	119.552	0.339002	0.115667	2.93085	0.00338033	0.0319907	1110065P20RIK	RIKEN cDNA 1110065P20 gene [Source:MGI Symbol;Acc:MGI:1916170]
ENSMUSG00000107176	85.1678	-0.356115	0.121504	-2.93089	0.00337989	0.0319907	GM9794	predicted pseudogene 9794 [Source:MGI Symbol;Acc:MGI:3642653]
ENSMUSG00000037894	2450.16	0.254252	0.0868136	2.92872	0.00340366	0.0321791	H2AFZ	H2A histone family, member Z [Source:MGI Symbol;Acc:MGI:1888388]
ENSMUSG00000102440	13.434	-0.547842	0.187055	-2.92877	0.00340307	0.0321791	PCDHGA9	protocadherin gamma subfamily A, 9 [Source:MGI Symbol;Acc:MGI:1935226]
ENSMUSG00000027187	1343.17	-0.205499	0.0701978	-2.92742	0.00341782	0.0322967	CAT	catalase [Source:MGI Symbol;Acc:MGI:88271]
ENSMUSG00000012819	1769.08	-0.314859	0.107577	-2.92681	0.00342453	0.0323115	CDH23	cadherin 23 (otocadherin) [Source:MGI Symbol;Acc:MGI:1890219]
ENSMUSG00000026209	850.651	0.180614	0.0617077	2.92693	0.00342331	0.0323115	DNPEP	aspartyl aminopeptidase [Source:MGI Symbol;Acc:MGI:1278328]
ENSMUSG00000040021	416.01	-0.270212	0.0923222	-2.92683	0.00342432	0.0323115	LATS1	large tumor suppressor [Source:MGI Symbol;Acc:MGI:1333883]
ENSMUSG00000056204	366.922	-0.253092	0.0865007	-2.92589	0.0034347	0.0323912	PGPEP1	pyroglutamyl-peptidase I [Source:MGI Symbol;Acc:MGI:1913772]
ENSMUSG00000072872	312.555	-0.327478	0.111939	-2.92552	0.00343886	0.0324142	RYBP	RING1 and YY1 binding protein [Source:MGI Symbol;Acc:MGI:1929059]
ENSMUSG00000039809	3.64025	-0.463233	0.158442	-2.92368	0.00345921	0.0325897	GABBR2	gamma-aminobutyric acid (GABA) B receptor, 2 [Source:MGI Symbol;Acc:MGI:2386030]
ENSMUSG00000030291	399.785	0.305458	0.104495	2.92319	0.00346461	0.0326242	MED21	mediator complex subunit 21 [Source:MGI Symbol;Acc:MGI:1347064]
ENSMUSG00000030720	1578.92	-0.116482	0.0398648	-2.92193	0.00347874	0.0327409	CLN3	ceroid lipofuscinosis, neuronal 3, juvenile (Batten, Spielmeyer-Vogt disease) [Source:MGI Symbol;Acc:MGI:107537]
ENSMUSG00000018425	211.979	0.302177	0.103438	2.92132	0.00348553	0.0327884	DHX40	DEAH (Asp-Glu-Ala-His) box polypeptide 40 [Source:MGI Symbol;Acc:MGI:1914737]
ENSMUSG00000021432	467.248	0.282919	0.0968636	2.92079	0.0034914	0.0328272	SLC35B3	solute carrier family 35, member B3 [Source:MGI Symbol;Acc:MGI:1913978]
ENSMUSG00000010607	237.397	0.278297	0.0952948	2.92038	0.0034961	0.0328549	PIGYL	phosphatidylinositol glycan anchor biosynthesis, class Y-like [Source:MGI Symbol;Acc:MGI:1913518]
ENSMUSG00000030921	924.987	-0.202971	0.0695109	-2.91999	0.00350044	0.0328793	TRIM30A	tripartite motif-containing 30A [Source:MGI Symbol;Acc:MGI:98178]
ENSMUSG00000006289	1206.63	0.152962	0.0523874	2.91982	0.00350237	0.032881	OSGEP	O-sialoglycoprotein endopeptidase [Source:MGI Symbol;Acc:MGI:1913496]
ENSMUSG00000031399	1306.94	-0.176399	0.0604189	-2.91961	0.00350473	0.0328868	FAM3A	family with sequence similarity 3, member A [Source:MGI Symbol;Acc:MGI:1913544]
ENSMUSG00000039298	225.743	-0.284808	0.0976005	-2.91809	0.00352177	0.0330302	CDK5RAP2	CDK5 regulatory subunit associated protein 2 [Source:MGI Symbol;Acc:MGI:2384875]
ENSMUSG00000040883	57.6188	-0.430252	0.147459	-2.91777	0.00352541	0.0330314	TMEM205	transmembrane protein 205 [Source:MGI Symbol;Acc:MGI:3045495]
ENSMUSG00000070868	15.6219	0.551068	0.188858	2.9179	0.00352394	0.0330314	SKINT3	selection and upkeep of intraepithelial T cells 3 [Source:MGI Symbol;Acc:MGI:3045331]
ENSMUSG00000073664	475.217	0.35617	0.122122	2.91651	0.00353969	0.0331487	NBEAL1	neurobeachin like 1 [Source:MGI Symbol;Acc:MGI:2444343]
ENSMUSG00000030246	7251.01	-0.134432	0.0461059	-2.91573	0.00354862	0.0331828	LDHB	lactate dehydrogenase B [Source:MGI Symbol;Acc:MGI:96763]
ENSMUSG00000092595	275.836	0.352781	0.120984	2.91594	0.00354623	0.0331828	GM20427	predicted gene 20427 [Source:MGI Symbol;Acc:MGI:5141892]
ENSMUSG00000095930	7.37828	0.540728	0.185451	2.91574	0.00354848	0.0331828	NIM1K	NIM1 serine/threonine protein kinase [Source:MGI Symbol;Acc:MGI:2442399]
ENSMUSG00000042272	9.37038	0.488026	0.167387	2.91556	0.00355047	0.0331836	SESTD1	SEC14 and spectrin domains 1 [Source:MGI Symbol;Acc:MGI:1916262]
ENSMUSG00000044349	3.9083	-0.514015	0.176383	-2.91419	0.00356613	0.0333134	SNHG11	small nucleolar RNA host gene 11 [Source:MGI Symbol;Acc:MGI:2441845]
ENSMUSG00000073838	517.272	-0.261452	0.0897275	-2.91384	0.00357009	0.0333338	TUFM	Tu translation elongation factor, mitochondrial [Source:MGI Symbol;Acc:MGI:1923686]
ENSMUSG00000091754	235.39	0.371499	0.127556	2.91245	0.00358607	0.0334665	GM3636	predicted gene 3636 [Source:MGI Symbol;Acc:MGI:3781812]
ENSMUSG00000023033	1.73223	-0.40604	0.139469	-2.91133	0.00359892	0.0335697	SCN8A	sodium channel, voltage-gated, type VIII, alpha [Source:MGI Symbol;Acc:MGI:103169]
ENSMUSG00000026456	1023.27	-0.194797	0.0669161	-2.91106	0.00360207	0.0335722	CYB5R1	cytochrome b5 reductase 1 [Source:MGI Symbol;Acc:MGI:1919267]
ENSMUSG00000050526	2.90607	-0.432493	0.148572	-2.911	0.00360276	0.0335722	4933406M09RIK	RIKEN cDNA 4933406M09 gene [Source:MGI Symbol;Acc:MGI:3045320]
ENSMUSG00000096210	994.461	0.230208	0.0791024	2.91025	0.00361138	0.0336359	H1F0	H1 histone family, member 0 [Source:MGI Symbol;Acc:MGI:95893]
ENSMUSG00000071637	923.05	0.189511	0.0651307	2.90971	0.00361767	0.0336778	CEBPD	CCAAT/enhancer binding protein (C/EBP), delta [Source:MGI Symbol;Acc:MGI:103573]
ENSMUSG00000021518	1130.63	-0.182556	0.0627586	-2.90886	0.00362754	0.033753	PTDSS1	phosphatidylserine synthase 1 [Source:MGI Symbol;Acc:MGI:1276575]
ENSMUSG00000020496	2062.87	-0.144683	0.0497443	-2.90853	0.00363131	0.0337714	RNF187	ring finger protein 187 [Source:MGI Symbol;Acc:MGI:1914224]
ENSMUSG00000091393	3.8111	-0.510599	0.175601	-2.90773	0.00364068	0.0338418	5330438I03RIK	RIKEN cDNA 5330438I03 gene [Source:MGI Symbol;Acc:MGI:2685831]
ENSMUSG00000005672	2.43796	0.322051	0.110826	2.90593	0.00366168	0.0339398	KIT	KIT proto-oncogene receptor tyrosine kinase [Source:MGI Symbol;Acc:MGI:96677]
ENSMUSG00000024074	252.334	-0.30245	0.104079	-2.90596	0.00366123	0.0339398	CRIM1	cysteine rich transmembrane BMP regulator 1 (chordin like) [Source:MGI Symbol;Acc:MGI:1354756]
ENSMUSG00000032352	34.942	-0.53937	0.185583	-2.90636	0.00365664	0.0339398	LRRC1	leucine rich repeat containing 1 [Source:MGI Symbol;Acc:MGI:2442313]
ENSMUSG00000069268	1.04031	0.320852	0.110411	2.90597	0.00366117	0.0339398	HIST1H2BF	histone cluster 1, H2bf [Source:MGI Symbol;Acc:MGI:2448383]
ENSMUSG00000071226	8.43282	0.532989	0.183416	2.90589	0.00366205	0.0339398	CECR2	CECR2, histone acetyl-lysine reader [Source:MGI Symbol;Acc:MGI:1923799]
ENSMUSG00000079605	433.127	-0.247828	0.0852652	-2.90655	0.00365433	0.0339398	ZBTB9	zinc finger and BTB domain containing 9 [Source:MGI Symbol;Acc:MGI:1918022]
ENSMUSG00000026275	743.723	-0.209173	0.0719921	-2.9055	0.00366672	0.0339497	PPP1R7	protein phosphatase 1, regulatory (inhibitor) subunit 7 [Source:MGI Symbol;Acc:MGI:1913635]
ENSMUSG00000046321	7.1733	0.532345	0.183211	2.90565	0.00366495	0.0339497	HS3ST2	heparan sulfate (glucosamine) 3-O-sulfotransferase 2 [Source:MGI Symbol;Acc:MGI:1333802]
ENSMUSG00000034121	255.941	0.252698	0.0869944	2.90476	0.00367539	0.0340132	MKS1	Meckel syndrome, type 1 [Source:MGI Symbol;Acc:MGI:3584243]
ENSMUSG00000022257	866.814	-0.234562	0.0807681	-2.90414	0.00368259	0.0340631	LAPTM4B	lysosomal-associated protein transmembrane 4B [Source:MGI Symbol;Acc:MGI:1890494]
ENSMUSG00000027993	667.695	-0.199042	0.068572	-2.90267	0.00370001	0.0342073	TRIM2	tripartite motif-containing 2 [Source:MGI Symbol;Acc:MGI:1933163]
ENSMUSG00000047842	11.8251	-0.513031	0.176783	-2.90203	0.00370752	0.03426	DIRAS2	DIRAS family, GTP-binding RAS-like 2 [Source:MGI Symbol;Acc:MGI:1915453]
ENSMUSG00000099696	2.19574	-0.403231	0.13896	-2.90177	0.0037106	0.0342716	2900052N01RIK	RIKEN cDNA 2900052N01 gene [Source:MGI Symbol;Acc:MGI:1920290]
ENSMUSG00000030588	1082.9	-0.195462	0.067397	-2.90016	0.00372977	0.0344317	YIF1B	Yip1 interacting factor homolog B (S. cerevisiae) [Source:MGI Symbol;Acc:MGI:1924504]
ENSMUSG00000017417	2419.55	-0.175416	0.0605026	-2.89931	0.00373987	0.0345081	PLXDC1	plexin domain containing 1 [Source:MGI Symbol;Acc:MGI:1919574]
ENSMUSG00000036941	596.52	0.24198	0.0834708	2.89898	0.00374379	0.0345134	ELAC1	elaC ribonuclease Z 1 [Source:MGI Symbol;Acc:MGI:1890495]
ENSMUSG00000078908	585.377	-0.27575	0.0951207	-2.89895	0.00374412	0.0345134	MON1B	MON1 homolog B, secretory traffciking associated [Source:MGI Symbol;Acc:MGI:1923231]
ENSMUSG00000022892	2109.23	-0.23838	0.0822557	-2.89804	0.00375504	0.0345972	APP	amyloid beta (A4) precursor protein [Source:MGI Symbol;Acc:MGI:88059]
ENSMUSG00000002778	602.018	-0.255605	0.0882214	-2.89732	0.0037637	0.0346444	KDELR1	KDEL (Lys-Asp-Glu-Leu) endoplasmic reticulum protein retention receptor 1 [Source:MGI Symbol;Acc:MGI:1915387]
ENSMUSG00000102620	69.4407	0.562693	0.194213	2.8973	0.00376385	0.0346444	GM37675	predicted gene, 37675 [Source:MGI Symbol;Acc:MGI:5610903]
ENSMUSG00000027750	174.384	0.420949	0.145314	2.89683	0.0037695	0.0346456	POSTN	periostin, osteoblast specific factor [Source:MGI Symbol;Acc:MGI:1926321]
ENSMUSG00000033487	1026.61	-0.214716	0.0741154	-2.89705	0.00376688	0.0346456	FNDC3A	fibronectin type III domain containing 3A [Source:MGI Symbol;Acc:MGI:1196463]
[truncated: 268 more rows]

## Sheet: BaseMean > 4, FC > 30%
gene	baseMean	log2FoldChange	lfcSE	stat	pvalue	padj	name	description	FC
ENSMUSG00000040612	541.863	-3.2131	0.106995	-30.0303	3.94606e-198	7.42412e-194	ILDR2	immunoglobulin-like domain containing receptor 2 [Source:MGI Symbol;Acc:MGI:1196370]	0.107835
ENSMUSG00000021782	93.7799	-2.84008	0.182988	-15.5206	2.51839e-54	5.92263e-51	DLG5	discs, large homolog 5 (Drosophila) [Source:MGI Symbol;Acc:MGI:1918478]	0.139653
ENSMUSG00000042529	196.76	-2.81307	0.143685	-19.5781	2.37776e-85	1.11838e-81	KCNJ12	potassium inwardly-rectifying channel, subfamily J, member 12 [Source:MGI Symbol;Acc:MGI:108495]	0.142293
ENSMUSG00000001120	77.8067	-1.82227	0.148143	-12.3008	8.97151e-35	6.02821e-32	PCBP3	poly(rC) binding protein 3 [Source:MGI Symbol;Acc:MGI:1890470]	0.282776
ENSMUSG00000028362	149.398	-1.80929	0.131907	-13.7164	8.09891e-43	8.96311e-40	TNFSF8	tumor necrosis factor (ligand) superfamily, member 8 [Source:MGI Symbol;Acc:MGI:88328]	0.285331
ENSMUSG00000022505	146.712	-1.8073	0.172485	-10.478	1.09043e-25	3.47718e-23	EMP2	epithelial membrane protein 2 [Source:MGI Symbol;Acc:MGI:1098726]	0.285726
ENSMUSG00000030757	82.963	-1.68007	0.178545	-9.40977	4.97231e-21	1.06306e-18	ZKSCAN2	zinc finger with KRAB and SCAN domains 2 [Source:MGI Symbol;Acc:MGI:2444060]	0.312068
ENSMUSG00000047238	100.16	-1.6466	0.174105	-9.45751	3.15364e-21	7.06341e-19	MAGEH1	melanoma antigen, family H, 1 [Source:MGI Symbol;Acc:MGI:1922875]	0.319392
ENSMUSG00000020083	21.6457	-1.60784	0.184256	-8.72614	2.63523e-18	4.03084e-16	2010107G23RIK	RIKEN cDNA 2010107G23 gene [Source:MGI Symbol;Acc:MGI:1917144]	0.328089
ENSMUSG00000043943	1137.24	-1.55683	0.0902955	-17.2415	1.29588e-66	4.06344e-63	NAALAD2	N-acetylated alpha-linked acidic dipeptidase 2 [Source:MGI Symbol;Acc:MGI:1919810]	0.339897
ENSMUSG00000015843	97.3013	-1.55636	0.173777	-8.95607	3.36465e-19	5.91613e-17	RXRG	retinoid X receptor gamma [Source:MGI Symbol;Acc:MGI:98216]	0.340008
ENSMUSG00000003418	524.763	-1.36763	0.140584	-9.72819	2.28614e-22	5.58591e-20	ST8SIA6	ST8 alpha-N-acetyl-neuraminide alpha-2,8-sialyltransferase 6 [Source:MGI Symbol;Acc:MGI:2386797]	0.387528
ENSMUSG00000045502	309.314	-1.36465	0.126612	-10.7782	4.36242e-27	1.5199e-24	HCAR2	hydroxycarboxylic acid receptor 2 [Source:MGI Symbol;Acc:MGI:1933383]	0.388328
ENSMUSG00000024529	60.591	-1.34921	0.17712	-7.61747	2.58699e-14	2.84629e-12	LOX	lysyl oxidase [Source:MGI Symbol;Acc:MGI:96817]	0.392508
ENSMUSG00000068036	148.364	-1.34484	0.159814	-8.41506	3.92692e-17	5.47268e-15	AFDN	afadin, adherens junction formation factor [Source:MGI Symbol;Acc:MGI:1314653]	0.393697
ENSMUSG00000022756	75.7114	-1.3356	0.146798	-9.09821	9.18305e-20	1.67738e-17	SLC7A4	solute carrier family 7 (cationic amino acid transporter, y+ system), member 4 [Source:MGI Symbol;Acc:MGI:2146512]	0.396228
ENSMUSG00000048126	517.005	-1.29849	0.169837	-7.64551	2.08126e-14	2.33076e-12	COL6A3	collagen, type VI, alpha 3 [Source:MGI Symbol;Acc:MGI:88461]	0.406551
ENSMUSG00000030577	404.146	-1.25014	0.114343	-10.9333	7.99243e-28	2.83716e-25	CD22	CD22 antigen [Source:MGI Symbol;Acc:MGI:88322]	0.420408
ENSMUSG00000042873	26.3111	-1.21672	0.17961	-6.77425	1.25054e-11	9.52537e-10	LHFPL4	lipoma HMGIC fusion partner-like protein 4 [Source:MGI Symbol;Acc:MGI:3057108]	0.430259
ENSMUSG00000031327	42.8273	-1.21003	0.193427	-6.25574	3.95637e-10	2.4405e-08	CHIC1	cysteine-rich hydrophobic domain 1 [Source:MGI Symbol;Acc:MGI:1344694]	0.432261
ENSMUSG00000104918	383.812	-1.20883	0.0810074	-14.9225	2.35413e-50	4.02643e-47	GM42944	predicted gene 42944 [Source:MGI Symbol;Acc:MGI:5663081]	0.432619
ENSMUSG00000056215	54.9421	-1.19532	0.190239	-6.28326	3.31541e-10	2.07229e-08	LRGUK	leucine-rich repeats and guanylate kinase domain containing [Source:MGI Symbol;Acc:MGI:1921604]	0.43669
ENSMUSG00000004707	905.75	-1.19262	0.0983322	-12.1284	7.46636e-34	4.53136e-31	LY9	lymphocyte antigen 9 [Source:MGI Symbol;Acc:MGI:96885]	0.437509
ENSMUSG00000027661	55.6177	-1.15648	0.185243	-6.24305	4.29125e-10	2.62982e-08	SLC2A10	solute carrier family 2 (facilitated glucose transporter), member 10 [Source:MGI Symbol;Acc:MGI:2156687]	0.448605
ENSMUSG00000033082	51.7861	-1.1327	0.188543	-6.00766	1.88216e-09	1.07632e-07	CLEC1A	C-type lectin domain family 1, member a [Source:MGI Symbol;Acc:MGI:2444151]	0.45606
ENSMUSG00000098108	76.5379	-1.13126	0.159214	-7.10528	1.20079e-12	1.02225e-10	GM27008	predicted gene, 27008 [Source:MGI Symbol;Acc:MGI:5504123]	0.456516
ENSMUSG00000031144	75.3236	-1.11806	0.162272	-6.89	5.57906e-12	4.31953e-10	SYP	synaptophysin [Source:MGI Symbol;Acc:MGI:98467]	0.460714
ENSMUSG00000044678	28.6324	-1.11624	0.189686	-5.88467	3.98842e-09	2.12573e-07	LY6K	lymphocyte antigen 6 complex, locus K [Source:MGI Symbol;Acc:MGI:1923736]	0.461295
ENSMUSG00000007655	37.399	-1.11022	0.176085	-6.30502	2.88159e-10	1.84402e-08	CAV1	caveolin 1, caveolae protein [Source:MGI Symbol;Acc:MGI:102709]	0.463224
ENSMUSG00000051065	44.8583	-1.08301	0.185797	-5.82902	5.57531e-09	2.90565e-07	MB21D2	Mab-21 domain containing 2 [Source:MGI Symbol;Acc:MGI:1917028]	0.472042
ENSMUSG00000027376	30.265	-1.06528	0.192052	-5.54681	2.90936e-08	1.3383e-06	PROM2	prominin 2 [Source:MGI Symbol;Acc:MGI:2138997]	0.477881
ENSMUSG00000030653	1635.26	-1.05028	0.17754	-5.91578	3.30313e-09	1.79405e-07	GM45837	predicted gene 45837 [Source:MGI Symbol;Acc:MGI:5804952]	0.482873
ENSMUSG00000044708	24.9876	-1.04864	0.181673	-5.77213	7.82779e-09	3.95893e-07	KCNJ10	potassium inwardly-rectifying channel, subfamily J, member 10 [Source:MGI Symbol;Acc:MGI:1194504]	0.483424
ENSMUSG00000020811	382.028	-1.04861	0.110531	-9.48698	2.37822e-21	5.39081e-19	WSCD1	WSC domain containing 1 [Source:MGI Symbol;Acc:MGI:2448493]	0.483435
ENSMUSG00000027221	774.431	-1.04797	0.113825	-9.20683	3.35907e-20	6.58307e-18	CHST1	carbohydrate (keratan sulfate Gal-6) sulfotransferase 1 [Source:MGI Symbol;Acc:MGI:1924219]	0.48365
ENSMUSG00000073555	124.248	-1.03949	0.145883	-7.12552	1.03691e-12	8.94879e-11	GM4951	predicted gene 4951 [Source:MGI Symbol;Acc:MGI:3644953]	0.486499
ENSMUSG00000026285	263.842	-1.03832	0.160067	-6.48678	8.76892e-11	5.9132e-09	PDCD1	programmed cell death 1 [Source:MGI Symbol;Acc:MGI:104879]	0.486894
ENSMUSG00000033350	195.783	-1.03504	0.141851	-7.29665	2.95024e-13	2.83193e-11	CHST2	carbohydrate sulfotransferase 2 [Source:MGI Symbol;Acc:MGI:1891160]	0.488003
ENSMUSG00000031497	257.912	-1.03017	0.106981	-9.62946	6.00419e-22	1.3946e-19	TNFSF13B	tumor necrosis factor (ligand) superfamily, member 13b [Source:MGI Symbol;Acc:MGI:1344376]	0.489653
ENSMUSG00000022887	72.5646	-1.0237	0.140811	-7.27006	3.5934e-13	3.33036e-11	MASP1	mannan-binding lectin serine peptidase 1 [Source:MGI Symbol;Acc:MGI:88492]	0.491853
ENSMUSG00000073409	318.938	-1.01733	0.114321	-8.8989	5.64032e-19	9.56008e-17	H2-Q6	histocompatibility 2, Q region locus 6 [Source:MGI Symbol;Acc:MGI:95935]	0.49403
ENSMUSG00000028518	54.7861	-1.00617	0.193832	-5.19093	2.09244e-07	8.23579e-06	PRKAA2	protein kinase, AMP-activated, alpha 2 catalytic subunit [Source:MGI Symbol;Acc:MGI:1336173]	0.497867
ENSMUSG00000025876	64.0742	-0.983672	0.170147	-5.78132	7.41181e-09	3.7688e-07	UNC5A	unc-5 netrin receptor A [Source:MGI Symbol;Acc:MGI:894682]	0.505691
ENSMUSG00000031995	552.93	-0.980981	0.0712373	-13.7706	3.82985e-43	4.50342e-40	ST14	suppression of tumorigenicity 14 (colon carcinoma) [Source:MGI Symbol;Acc:MGI:1338881]	0.506635
ENSMUSG00000034855	95.0376	-0.97966	0.170231	-5.75487	8.67067e-09	4.28163e-07	CXCL10	chemokine (C-X-C motif) ligand 10 [Source:MGI Symbol;Acc:MGI:1352450]	0.507099
ENSMUSG00000008206	97.5554	-0.969362	0.167967	-5.77115	7.87342e-09	3.97133e-07	CERS4	ceramide synthase 4 [Source:MGI Symbol;Acc:MGI:1914510]	0.510732
ENSMUSG00000009214	400.029	-0.965855	0.109196	-8.84515	9.14014e-19	1.50844e-16	TMEM8C	transmembrane protein 8C [Source:MGI Symbol;Acc:MGI:1913389]	0.511975
ENSMUSG00000103332	147.385	-0.963504	0.156297	-6.16458	7.06706e-10	4.20758e-08	PCDHGA2	protocadherin gamma subfamily A, 2 [Source:MGI Symbol;Acc:MGI:1935214]	0.51281
ENSMUSG00000037032	195.635	-0.952893	0.103543	-9.20287	3.48501e-20	6.75949e-18	APBB1	amyloid beta (A4) precursor protein-binding, family B, member 1 [Source:MGI Symbol;Acc:MGI:107765]	0.516596
ENSMUSG00000026825	22.6709	-0.947946	0.19354	-4.89795	9.6844e-07	3.3188e-05	DNM1	dynamin 1 [Source:MGI Symbol;Acc:MGI:107384]	0.51837
ENSMUSG00000030701	39.7304	-0.940324	0.189432	-4.96392	6.90858e-07	2.4478e-05	PLEKHB1	pleckstrin homology domain containing, family B (evectins) member 1 [Source:MGI Symbol;Acc:MGI:1351469]	0.521116
ENSMUSG00000025854	367.406	-0.939327	0.108756	-8.63701	5.77039e-18	8.75517e-16	FAM20C	family with sequence similarity 20, member C [Source:MGI Symbol;Acc:MGI:2136853]	0.521476
ENSMUSG00000033467	576.567	-0.938857	0.109736	-8.55562	1.17238e-17	1.72322e-15	CRLF2	cytokine receptor-like factor 2 [Source:MGI Symbol;Acc:MGI:1889506]	0.521646
ENSMUSG00000062488	90.8382	-0.930761	0.161387	-5.76725	8.05752e-09	4.03176e-07	IFIT3B	interferon-induced protein with tetratricopeptide repeats 3B [Source:MGI Symbol;Acc:MGI:3698419]	0.524582
ENSMUSG00000042763	18.184	-0.920402	0.189334	-4.86127	1.16635e-06	3.96097e-05	MANEAL	mannosidase, endo-alpha-like [Source:MGI Symbol;Acc:MGI:2684896]	0.528362
ENSMUSG00000079499	103.256	-0.915111	0.138221	-6.62066	3.57608e-11	2.5977e-09	6530402F18RIK	RIKEN cDNA 6530402F18 gene [Source:MGI Symbol;Acc:MGI:1923470]	0.530303
ENSMUSG00000023078	31.1644	-0.904097	0.190065	-4.75678	1.96701e-06	6.40264e-05	CXCL13	chemokine (C-X-C motif) ligand 13 [Source:MGI Symbol;Acc:MGI:1888499]	0.534367
ENSMUSG00000027457	215.601	-0.900926	0.130598	-6.89847	5.25672e-12	4.10373e-10	SNPH	syntaphilin [Source:MGI Symbol;Acc:MGI:2139270]	0.535543
ENSMUSG00000089797	131.936	-0.895493	0.116043	-7.71693	1.1916e-14	1.37539e-12	GM16118	predicted gene 16118 [Source:MGI Symbol;Acc:MGI:3801926]	0.537563
ENSMUSG00000060402	533.923	-0.890452	0.100826	-8.83157	1.03221e-18	1.68869e-16	CHST8	carbohydrate (N-acetylgalactosamine 4-0) sulfotransferase 8 [Source:MGI Symbol;Acc:MGI:1916197]	0.539445
ENSMUSG00000049436	3437.79	-0.881659	0.0681573	-12.9357	2.83182e-38	2.53704e-35	UPK1B	uroplakin 1B [Source:MGI Symbol;Acc:MGI:98912]	0.542743
ENSMUSG00000036218	27.2566	-0.870448	0.190261	-4.57503	4.76149e-06	0.000140192	PDZRN4	PDZ domain containing RING finger 4 [Source:MGI Symbol;Acc:MGI:3056996]	0.546977
ENSMUSG00000035274	10.6599	-0.869734	0.189914	-4.57961	4.65847e-06	0.000137374	TPBG	trophoblast glycoprotein [Source:MGI Symbol;Acc:MGI:1341264]	0.547248
ENSMUSG00000055809	202.704	-0.862138	0.146967	-5.86618	4.45952e-09	2.35678e-07	DNAAF3	dynein, axonemal assembly factor 3 [Source:MGI Symbol;Acc:MGI:3588207]	0.550137
ENSMUSG00000025092	128.523	-0.860246	0.131856	-6.52416	6.83851e-11	4.71281e-09	HSPA12A	heat shock protein 12A [Source:MGI Symbol;Acc:MGI:1920692]	0.550858
ENSMUSG00000100029	27.2045	-0.853998	0.157654	-5.41691	6.06365e-08	2.64077e-06	GM29440	predicted gene 29440 [Source:MGI Symbol;Acc:MGI:5580146]	0.553249
ENSMUSG00000040537	104.65	-0.853528	0.162074	-5.26628	1.39218e-07	5.65713e-06	ADAM22	a disintegrin and metallopeptidase domain 22 [Source:MGI Symbol;Acc:MGI:1340046]	0.55343
ENSMUSG00000037852	84.1904	-0.846162	0.183311	-4.61599	3.91221e-06	0.000116279	CPE	carboxypeptidase E [Source:MGI Symbol;Acc:MGI:101932]	0.556263
ENSMUSG00000042524	379.336	-0.845448	0.111501	-7.58244	3.39114e-14	3.70936e-12	SUN2	Sad1 and UNC84 domain containing 2 [Source:MGI Symbol;Acc:MGI:2443011]	0.556538
ENSMUSG00000019761	29.989	-0.843037	0.165513	-5.09347	3.51567e-07	1.33086e-05	KRT10	keratin 10 [Source:MGI Symbol;Acc:MGI:96685]	0.557469
ENSMUSG00000038026	112.861	-0.842249	0.140705	-5.98594	2.15149e-09	1.19887e-07	KCNJ9	potassium inwardly-rectifying channel, subfamily J, member 9 [Source:MGI Symbol;Acc:MGI:108007]	0.557774
ENSMUSG00000070527	42.1429	-0.83196	0.178361	-4.66447	3.09415e-06	9.48099e-05	MKRN3	makorin, ring finger protein, 3 [Source:MGI Symbol;Acc:MGI:2181178]	0.561766
ENSMUSG00000029309	49.6257	-0.826848	0.194248	-4.25665	2.07513e-05	0.00050572	SPARCL1	SPARC-like 1 [Source:MGI Symbol;Acc:MGI:108110]	0.56376
ENSMUSG00000003949	166.9	-0.821447	0.155074	-5.29713	1.1764e-07	4.83248e-06	HLF	hepatic leukemia factor [Source:MGI Symbol;Acc:MGI:96108]	0.565874
ENSMUSG00000030731	128.455	-0.814842	0.113536	-7.17695	7.12821e-13	6.38619e-11	SYT3	synaptotagmin III [Source:MGI Symbol;Acc:MGI:99665]	0.568471
ENSMUSG00000025175	32.9626	-0.808352	0.184229	-4.38776	1.14523e-05	0.000301769	FN3K	fructosamine 3 kinase [Source:MGI Symbol;Acc:MGI:1926834]	0.571034
ENSMUSG00000029126	11.1069	-0.804536	0.193387	-4.16025	3.17905e-05	0.000725647	NSG1	neuron specific gene family member 1 [Source:MGI Symbol;Acc:MGI:109149]	0.572546
ENSMUSG00000018451	12.0047	-0.802791	0.191656	-4.1887	2.80554e-05	0.000651374	6330403K07RIK	RIKEN cDNA 6330403K07 gene [Source:MGI Symbol;Acc:MGI:1918001]	0.573239
ENSMUSG00000024044	469.385	-0.80058	0.106863	-7.49165	6.80117e-14	7.15837e-12	EPB41L3	erythrocyte membrane protein band 4.1 like 3 [Source:MGI Symbol;Acc:MGI:103008]	0.574119
ENSMUSG00000028597	11.4228	-0.800511	0.19423	-4.12146	3.76483e-05	0.000845245	GPX7	glutathione peroxidase 7 [Source:MGI Symbol;Acc:MGI:1914555]	0.574146
ENSMUSG00000066456	130.006	-0.798634	0.114878	-6.95199	3.60156e-12	2.90815e-10	HMGN3	high mobility group nucleosomal binding domain 3 [Source:MGI Symbol;Acc:MGI:2138069]	0.574893
ENSMUSG00000034459	99.481	-0.792582	0.156261	-5.07216	3.93331e-07	1.47413e-05	IFIT1	interferon-induced protein with tetratricopeptide repeats 1 [Source:MGI Symbol;Acc:MGI:99450]	0.57731
ENSMUSG00000042734	231.353	-0.790595	0.0895466	-8.82886	1.05744e-18	1.70394e-16	TTC9	tetratricopeptide repeat domain 9 [Source:MGI Symbol;Acc:MGI:1916730]	0.578106
ENSMUSG00000064023	916.434	-0.784126	0.0707967	-11.0757	1.6451e-28	6.19017e-26	KLK8	kallikrein related-peptidase 8 [Source:MGI Symbol;Acc:MGI:1343327]	0.580704
ENSMUSG00000050370	76.3047	-0.783603	0.1879	-4.17032	3.04177e-05	0.000698753	CH25H	cholesterol 25-hydroxylase [Source:MGI Symbol;Acc:MGI:1333869]	0.580914
ENSMUSG00000097194	35.1406	-0.772811	0.192595	-4.01263	6.00472e-05	0.00124832	9330175E14RIK	RIKEN cDNA 9330175E14 gene [Source:MGI Symbol;Acc:MGI:2443913]	0.585276
ENSMUSG00000105851	14.6051	-0.771756	0.179466	-4.30029	1.70574e-05	0.000426185	9130604C24RIK	RIKEN cDNA 9130604C24 gene [Source:MGI Symbol;Acc:MGI:1924957]	0.585704
ENSMUSG00000036533	363.191	-0.769362	0.0838846	-9.17167	4.65754e-20	8.94152e-18	CDC42EP3	CDC42 effector protein (Rho GTPase binding) 3 [Source:MGI Symbol;Acc:MGI:2384718]	0.586677
ENSMUSG00000074896	397.07	-0.758037	0.13434	-5.64266	1.67445e-08	7.9353e-07	IFIT3	interferon-induced protein with tetratricopeptide repeats 3 [Source:MGI Symbol;Acc:MGI:1101055]	0.5913
ENSMUSG00000034891	6.32144	-0.756135	0.189631	-3.9874	6.68001e-05	0.0013631	SNCB	synuclein, beta [Source:MGI Symbol;Acc:MGI:1889011]	0.59208
ENSMUSG00000022987	60.0687	-0.750686	0.16494	-4.55126	5.33258e-06	0.000154112	ZFP641	zinc finger protein 641 [Source:MGI Symbol;Acc:MGI:2442788]	0.594321
ENSMUSG00000062545	1400.88	-0.749544	0.0888471	-8.43633	3.27457e-17	4.63216e-15	TLR12	toll-like receptor 12 [Source:MGI Symbol;Acc:MGI:3045221]	0.594792
ENSMUSG00000025743	2205.26	-0.748955	0.115023	-6.51135	7.44795e-11	5.11408e-09	SDC3	syndecan 3 [Source:MGI Symbol;Acc:MGI:1349163]	0.595034
ENSMUSG00000070407	155.391	-0.743841	0.141846	-5.24401	1.57125e-07	6.34366e-06	HS3ST3B1	heparan sulfate (glucosamine) 3-O-sulfotransferase 3B1 [Source:MGI Symbol;Acc:MGI:1333853]	0.597147
ENSMUSG00000102703	33.9366	-0.740598	0.168041	-4.40726	1.04689e-05	0.000279774	GM38313	predicted gene, 38313 [Source:MGI Symbol;Acc:MGI:5611541]	0.598491
ENSMUSG00000042116	21.2639	-0.739295	0.185317	-3.98934	6.62571e-05	0.00135643	VWA1	von Willebrand factor A domain containing 1 [Source:MGI Symbol;Acc:MGI:2179729]	0.599032
ENSMUSG00000018800	15.2028	-0.732724	0.193755	-3.78171	0.000155757	0.00278292	ABCA5	ATP-binding cassette, sub-family A (ABC1), member 5 [Source:MGI Symbol;Acc:MGI:2386607]	0.601767
ENSMUSG00000041180	46.4187	-0.729751	0.173971	-4.19468	2.73261e-05	0.000637859	HECTD2	HECT domain containing 2 [Source:MGI Symbol;Acc:MGI:2442663]	0.603008
ENSMUSG00000027962	417.102	-0.725531	0.126745	-5.72432	1.03849e-08	5.03559e-07	VCAM1	vascular cell adhesion molecule 1 [Source:MGI Symbol;Acc:MGI:98926]	0.604774
ENSMUSG00000045932	314.123	-0.722538	0.149803	-4.82324	1.41243e-06	4.71999e-05	IFIT2	interferon-induced protein with tetratricopeptide repeats 2 [Source:MGI Symbol;Acc:MGI:99449]	0.60603
ENSMUSG00000024268	39.3366	-0.720035	0.162264	-4.43743	9.10373e-06	0.000246798	CELF4	CUGBP, Elav-like family member 4 [Source:MGI Symbol;Acc:MGI:1932407]	0.607083
ENSMUSG00000006219	345.809	-0.719972	0.0970421	-7.41917	1.1786e-13	1.1986e-11	FBLIM1	filamin binding LIM protein 1 [Source:MGI Symbol;Acc:MGI:1921452]	0.607109
ENSMUSG00000032517	87.1459	-0.710531	0.1932	-3.67769	0.000235355	0.00395002	MOBP	myelin-associated oligodendrocytic basic protein [Source:MGI Symbol;Acc:MGI:108511]	0.611095
ENSMUSG00000020695	887.062	-0.709983	0.106889	-6.64224	3.08953e-11	2.25296e-09	MRC2	mannose receptor, C type 2 [Source:MGI Symbol;Acc:MGI:107818]	0.611327
ENSMUSG00000019173	313.747	-0.709759	0.113571	-6.24948	4.11827e-10	2.53207e-08	RAB5C	RAB5C, member RAS oncogene family [Source:MGI Symbol;Acc:MGI:105306]	0.611422
ENSMUSG00000018334	52.16	-0.705614	0.174408	-4.04577	5.21523e-05	0.00111265	KSR1	kinase suppressor of ras 1 [Source:MGI Symbol;Acc:MGI:105051]	0.613181
ENSMUSG00000026303	1485.58	-0.705439	0.0617197	-11.4297	2.97076e-30	1.33076e-27	MLPH	melanophilin [Source:MGI Symbol;Acc:MGI:2176380]	0.613256
ENSMUSG00000028989	383.7	-0.705266	0.100956	-6.98588	2.83081e-12	2.32572e-10	ANGPTL7	angiopoietin-like 7 [Source:MGI Symbol;Acc:MGI:3605801]	0.61333
ENSMUSG00000020932	16.3648	-0.703806	0.192397	-3.65809	0.000254104	0.00421952	GFAP	glial fibrillary acidic protein [Source:MGI Symbol;Acc:MGI:95697]	0.61395
ENSMUSG00000022610	24.2984	-0.701835	0.180877	-3.88019	0.000104375	0.002012	MAPK12	mitogen-activated protein kinase 12 [Source:MGI Symbol;Acc:MGI:1353438]	0.61479
ENSMUSG00000013076	139.747	-0.698117	0.137888	-5.06293	4.12861e-07	1.54118e-05	AMOTL1	angiomotin-like 1 [Source:MGI Symbol;Acc:MGI:1922973]	0.616376
ENSMUSG00000104453	23.6018	-0.697672	0.18059	-3.86329	0.000111868	0.0021241	GM37829	predicted gene, 37829 [Source:MGI Symbol;Acc:MGI:5611057]	0.616566
ENSMUSG00000045589	5.84364	-0.691549	0.16889	-4.09467	4.22764e-05	0.000933326	FRRS1L	ferric-chelate reductase 1 like [Source:MGI Symbol;Acc:MGI:2442704]	0.619189
ENSMUSG00000022607	95.1216	-0.689643	0.151737	-4.54498	5.49412e-06	0.000158295	PTK2	PTK2 protein tyrosine kinase 2 [Source:MGI Symbol;Acc:MGI:95481]	0.620007
ENSMUSG00000032860	31.3013	-0.680941	0.189622	-3.59105	0.000329343	0.0051982	P2RY2	purinergic receptor P2Y, G-protein coupled 2 [Source:MGI Symbol;Acc:MGI:105107]	0.623758
ENSMUSG00000021779	22.534	-0.676879	0.194266	-3.48429	0.000493444	0.0072359	THRB	thyroid hormone receptor beta [Source:MGI Symbol;Acc:MGI:98743]	0.625517
ENSMUSG00000026950	18.9305	-0.673955	0.192755	-3.49644	0.000471518	0.00699616	NEB	nebulin [Source:MGI Symbol;Acc:MGI:97292]	0.626786
ENSMUSG00000031142	11.7585	-0.672693	0.191961	-3.50433	0.000457765	0.0068136	CACNA1F	calcium channel, voltage-dependent, alpha 1F subunit [Source:MGI Symbol;Acc:MGI:1859639]	0.627335
ENSMUSG00000103144	35.1323	-0.671871	0.19364	-3.46969	0.000521065	0.00756655	PCDHGA1	protocadherin gamma subfamily A, 1 [Source:MGI Symbol;Acc:MGI:1935212]	0.627692
ENSMUSG00000014602	16.3106	-0.67176	0.188755	-3.5589	0.000372405	0.00573827	KIF1A	kinesin family member 1A [Source:MGI Symbol;Acc:MGI:108391]	0.62774
ENSMUSG00000017390	81.0623	-0.668954	0.183294	-3.64962	0.000262627	0.00434189	ALDOC	aldolase C, fructose-bisphosphate [Source:MGI Symbol;Acc:MGI:101863]	0.628962
ENSMUSG00000097224	40.9621	-0.66625	0.158925	-4.19223	2.76221e-05	0.000643969	GM26716	predicted gene, 26716 [Source:MGI Symbol;Acc:MGI:5477210]	0.630143
ENSMUSG00000036564	63.809	-0.665298	0.187888	-3.54094	0.000398708	0.00603047	NDRG4	N-myc downstream regulated gene 4 [Source:MGI Symbol;Acc:MGI:2384590]	0.630558
ENSMUSG00000102748	572.537	-0.662763	0.119834	-5.53065	3.19039e-08	1.464e-06	PCDHGB2	protocadherin gamma subfamily B, 2 [Source:MGI Symbol;Acc:MGI:1935170]	0.631667
ENSMUSG00000014158	201.912	-0.662601	0.134735	-4.91782	8.75149e-07	3.03783e-05	TRPV4	transient receptor potential cation channel, subfamily V, member 4 [Source:MGI Symbol;Acc:MGI:1926945]	0.631738
ENSMUSG00000051497	49.3883	-0.661665	0.165742	-3.99214	6.54795e-05	0.00134344	KCNJ16	potassium inwardly-rectifying channel, subfamily J, member 16 [Source:MGI Symbol;Acc:MGI:1314842]	0.632148
ENSMUSG00000001665	76.23	-0.660913	0.158826	-4.16125	3.16513e-05	0.000723557	GSTT3	glutathione S-transferase, theta 3 [Source:MGI Symbol;Acc:MGI:2143526]	0.632478
ENSMUSG00000058317	46.8222	-0.660011	0.174239	-3.78797	0.000151885	0.00272408	UBE2E2	ubiquitin-conjugating enzyme E2E 2 [Source:MGI Symbol;Acc:MGI:2384997]	0.632873
ENSMUSG00000025278	390.92	-0.659552	0.140781	-4.68497	2.80006e-06	8.7509e-05	FLNB	filamin, beta [Source:MGI Symbol;Acc:MGI:2446089]	0.633075
ENSMUSG00000030134	11.1404	-0.659279	0.193937	-3.39945	0.000675208	0.00937517	RASGEF1A	RasGEF domain family, member 1A [Source:MGI Symbol;Acc:MGI:1917977]	0.633195
ENSMUSG00000056880	57.2823	-0.651934	0.161954	-4.02544	5.68688e-05	0.00119279	GADL1	glutamate decarboxylase-like 1 [Source:MGI Symbol;Acc:MGI:1920998]	0.636426
ENSMUSG00000029095	16.1292	-0.651195	0.192235	-3.38749	0.000705346	0.00966524	ABLIM2	actin-binding LIM protein 2 [Source:MGI Symbol;Acc:MGI:2385758]	0.636753
ENSMUSG00000098973	78.4189	-0.649803	0.148586	-4.37326	1.22407e-05	0.000318089	MIR6236	microRNA 6236 [Source:MGI Symbol;Acc:MGI:5530929]	0.637367
ENSMUSG00000041329	10.8683	-0.647546	0.194121	-3.33578	0.000850598	0.0111443	ATP1B2	ATPase, Na+/K+ transporting, beta 2 polypeptide [Source:MGI Symbol;Acc:MGI:88109]	0.638365
ENSMUSG00000086109	10.6209	-0.647124	0.193763	-3.33976	0.000838495	0.0110318	GM13391	predicted gene 13391 [Source:MGI Symbol;Acc:MGI:3651526]	0.638552
ENSMUSG00000037849	59.655	-0.645038	0.18677	-3.45365	0.000553058	0.007949	IFI206	interferon activated gene 206 [Source:MGI Symbol;Acc:MGI:3646410]	0.639476
ENSMUSG00000029864	109.727	-0.641195	0.144195	-4.44672	8.71916e-06	0.000237398	GSTK1	glutathione S-transferase kappa 1 [Source:MGI Symbol;Acc:MGI:1923513]	0.641181
ENSMUSG00000103160	6.37027	-0.640801	0.191546	-3.34541	0.000821608	0.0108628	C130012C08RIK	RIKEN cDNA C130012C08 gene [Source:MGI Symbol;Acc:MGI:2145684]	0.641357
ENSMUSG00000035509	12.6036	-0.639675	0.194156	-3.29465	0.000985434	0.0124179	FBXL21	F-box and leucine-rich repeat protein 21 [Source:MGI Symbol;Acc:MGI:2442921]	0.641857
ENSMUSG00000034413	18.7837	-0.638717	0.192865	-3.31174	0.000927185	0.0118834	NEURL1B	neuralized E3 ubiquitin protein ligase 1B [Source:MGI Symbol;Acc:MGI:3643092]	0.642284
ENSMUSG00000019467	132.502	-0.635942	0.0941046	-6.75782	1.40086e-11	1.06273e-09	ARHGEF25	Rho guanine nucleotide exchange factor (GEF) 25 [Source:MGI Symbol;Acc:MGI:1277173]	0.643521
ENSMUSG00000030029	9.60504	-0.635573	0.18897	-3.36336	0.000770002	0.0102816	LRIG1	leucine-rich repeats and immunoglobulin-like domains 1 [Source:MGI Symbol;Acc:MGI:107935]	0.643685
ENSMUSG00000083558	81.2824	-0.63381	0.134403	-4.71575	2.40828e-06	7.66655e-05	GM12896	predicted gene 12896 [Source:MGI Symbol;Acc:MGI:3650312]	0.644472
ENSMUSG00000020607	7.17419	-0.631642	0.19081	-3.31032	0.000931888	0.0119269	FAM84A	family with sequence similarity 84, member A [Source:MGI Symbol;Acc:MGI:2145011]	0.645441
ENSMUSG00000006576	26.4892	-0.630618	0.193958	-3.25131	0.00114873	0.0139614	SLC4A3	solute carrier family 4 (anion exchanger), member 3 [Source:MGI Symbol;Acc:MGI:109350]	0.6459
ENSMUSG00000033615	14.5335	-0.630617	0.190685	-3.30711	0.000942627	0.0120247	CPLX1	complexin 1 [Source:MGI Symbol;Acc:MGI:104727]	0.6459
ENSMUSG00000033855	10.1077	-0.629433	0.19202	-3.27796	0.00104561	0.0129678	STON1	stonin 1 [Source:MGI Symbol;Acc:MGI:1924307]	0.64643
ENSMUSG00000025586	19.1085	-0.629136	0.186021	-3.38208	0.000719391	0.00982193	CPEB1	cytoplasmic polyadenylation element binding protein 1 [Source:MGI Symbol;Acc:MGI:108442]	0.646563
ENSMUSG00000027624	42.7388	-0.628652	0.162464	-3.86949	0.000109062	0.00208103	EPB41L1	erythrocyte membrane protein band 4.1 like 1 [Source:MGI Symbol;Acc:MGI:103010]	0.64678
ENSMUSG00000027500	8.48021	-0.626557	0.179788	-3.48497	0.000492185	0.00723105	STMN2	stathmin-like 2 [Source:MGI Symbol;Acc:MGI:98241]	0.64772
ENSMUSG00000102813	23.1886	-0.623053	0.194262	-3.20727	0.00133999	0.0156296	GM37795	predicted gene, 37795 [Source:MGI Symbol;Acc:MGI:5611023]	0.649295
ENSMUSG00000072915	317.938	-0.620503	0.115938	-5.35201	8.6983e-08	3.6529e-06	GM12258	predicted gene 12258 [Source:MGI Symbol;Acc:MGI:3651534]	0.650444
ENSMUSG00000040811	36.2654	-0.620153	0.185554	-3.34216	0.000831284	0.0109522	EML2	echinoderm microtubule associated protein like 2 [Source:MGI Symbol;Acc:MGI:1919455]	0.650602
ENSMUSG00000033900	12.2006	-0.618864	0.193276	-3.20197	0.0013649	0.0158026	MAP9	microtubule-associated protein 9 [Source:MGI Symbol;Acc:MGI:2442208]	0.651184
ENSMUSG00000048503	9.34149	-0.617044	0.180295	-3.42242	0.000620667	0.0087839	TMEM136	transmembrane protein 136 [Source:MGI Symbol;Acc:MGI:2685030]	0.652005
ENSMUSG00000034612	108.185	-0.616691	0.150236	-4.10481	4.0464e-05	0.000902003	CHST11	carbohydrate sulfotransferase 11 [Source:MGI Symbol;Acc:MGI:1927166]	0.652165
ENSMUSG00000023495	19.77	-0.61636	0.192481	-3.20218	0.0013639	0.0158008	PCBP4	poly(rC) binding protein 4 [Source:MGI Symbol;Acc:MGI:1890471]	0.652315
ENSMUSG00000023868	29.9875	-0.6131	0.194257	-3.15613	0.0015988	0.0178833	PDE10A	phosphodiesterase 10A [Source:MGI Symbol;Acc:MGI:1345143]	0.65379
ENSMUSG00000039601	13.2655	-0.612548	0.185529	-3.30162	0.000961267	0.012228	RCAN2	regulator of calcineurin 2 [Source:MGI Symbol;Acc:MGI:1858219]	0.65404
ENSMUSG00000051235	6.55722	-0.611947	0.193598	-3.16092	0.0015727	0.0176544	GEN1	GEN1, Holliday junction 5' flap endonuclease [Source:MGI Symbol;Acc:MGI:2443149]	0.654313
ENSMUSG00000068758	21.0798	-0.609691	0.182802	-3.33526	0.000852189	0.0111573	IL3RA	interleukin 3 receptor, alpha chain [Source:MGI Symbol;Acc:MGI:96553]	0.655337
ENSMUSG00000060716	23.1371	-0.608686	0.192453	-3.16277	0.00156275	0.0175637	PLEKHH1	pleckstrin homology domain containing, family H (with MyTH4 domain) member 1 [Source:MGI Symbol;Acc:MGI:2144989]	0.655794
ENSMUSG00000041607	816.092	-0.607567	0.102911	-5.90379	3.55246e-09	1.91507e-07	MBP	myelin basic protein [Source:MGI Symbol;Acc:MGI:96925]	0.656303
ENSMUSG00000073489	315.838	-0.606859	0.12455	-4.8724	1.10249e-06	3.75087e-05	IFI204	interferon activated gene 204 [Source:MGI Symbol;Acc:MGI:96429]	0.656625
ENSMUSG00000035458	77.5097	-0.606593	0.159875	-3.79417	0.000148141	0.00267992	TNNI3	troponin I, cardiac 3 [Source:MGI Symbol;Acc:MGI:98783]	0.656746
ENSMUSG00000039899	548.199	-0.60648	0.105127	-5.76904	7.97225e-09	3.99973e-07	FGL2	fibrinogen-like protein 2 [Source:MGI Symbol;Acc:MGI:103266]	0.656797
ENSMUSG00000025318	221.824	-0.606407	0.130336	-4.65263	3.27721e-06	9.96159e-05	JPH3	junctophilin 3 [Source:MGI Symbol;Acc:MGI:1891497]	0.65683
ENSMUSG00000100213	38.5048	-0.605503	0.164676	-3.67695	0.000236043	0.00395803	GM28151	predicted gene 28151 [Source:MGI Symbol;Acc:MGI:5578857]	0.657242
ENSMUSG00000062591	40.0795	-0.602841	0.183595	-3.28354	0.00102513	0.0127727	TUBB4A	tubulin, beta 4A class IVA [Source:MGI Symbol;Acc:MGI:107848]	0.658456
ENSMUSG00000057455	4.04348	-0.602609	0.165535	-3.64037	0.000272245	0.00446169	RIT2	Ras-like without CAAX 2 [Source:MGI Symbol;Acc:MGI:108054]	0.658562
ENSMUSG00000030785	49.2133	-0.601759	0.166953	-3.60437	0.000312913	0.00498911	COX6A2	cytochrome c oxidase subunit VIa polypeptide 2 [Source:MGI Symbol;Acc:MGI:104649]	0.65895
ENSMUSG00000022658	11.6734	-0.601164	0.193832	-3.10146	0.00192568	0.020762	TAGLN3	transgelin 3 [Source:MGI Symbol;Acc:MGI:1926784]	0.659222
ENSMUSG00000038020	28.1604	-0.59936	0.173871	-3.44715	0.000566534	0.00811169	RAPGEFL1	Rap guanine nucleotide exchange factor (GEF)-like 1 [Source:MGI Symbol;Acc:MGI:3611446]	0.660047
ENSMUSG00000055926	12.3219	-0.597387	0.19237	-3.1054	0.00190021	0.0205227	GM14137	predicted gene 14137 [Source:MGI Symbol;Acc:MGI:3651144]	0.66095
ENSMUSG00000010476	137.665	-0.597115	0.139538	-4.27922	1.87551e-05	0.000462492	EBF3	early B cell factor 3 [Source:MGI Symbol;Acc:MGI:894289]	0.661074
ENSMUSG00000026483	711.291	-0.59708	0.110728	-5.39229	6.95638e-08	2.99621e-06	FAM129A	family with sequence similarity 129, member A [Source:MGI Symbol;Acc:MGI:2137237]	0.661091
ENSMUSG00000039278	7.53544	-0.593901	0.185544	-3.20087	0.00137013	0.0158437	PCSK1N	proprotein convertase subtilisin/kexin type 1 inhibitor [Source:MGI Symbol;Acc:MGI:1353431]	0.662549
ENSMUSG00000036062	22.9486	-0.591448	0.191957	-3.08115	0.00206205	0.0219059	PHF24	PHD finger protein 24 [Source:MGI Symbol;Acc:MGI:2140712]	0.663676
ENSMUSG00000072109	38.6806	-0.591331	0.188105	-3.14362	0.00166872	0.018516	A530040E14RIK	RIKEN cDNA A530040E14 gene [Source:MGI Symbol;Acc:MGI:3612703]	0.66373
ENSMUSG00000098183	24.6641	-0.590662	0.177676	-3.32438	0.000886159	0.011453	GM27010	predicted gene, 27010 [Source:MGI Symbol;Acc:MGI:5504125]	0.664038
ENSMUSG00000003282	23.2925	-0.590602	0.185385	-3.18581	0.0014435	0.0164894	PLAG1	pleiomorphic adenoma gene 1 [Source:MGI Symbol;Acc:MGI:1891916]	0.664066
ENSMUSG00000046093	14.5045	-0.589553	0.183805	-3.2075	0.00133893	0.015627	HPCAL4	hippocalcin-like 4 [Source:MGI Symbol;Acc:MGI:2157521]	0.664549
ENSMUSG00000030159	18.4538	-0.587899	0.179618	-3.27306	0.0010639	0.013126	CLEC1B	C-type lectin domain family 1, member b [Source:MGI Symbol;Acc:MGI:1913287]	0.665311
ENSMUSG00000054945	54.6876	-0.585753	0.139771	-4.1908	2.77971e-05	0.000646446	GM9958	predicted gene 9958 [Source:MGI Symbol;Acc:MGI:3641866]	0.666302
ENSMUSG00000042371	126.395	-0.58478	0.0984067	-5.94248	2.80737e-09	1.5354e-07	SLC5A10	solute carrier family 5 (sodium/glucose cotransporter), member 10 [Source:MGI Symbol;Acc:MGI:1926089]	0.666751
ENSMUSG00000027350	5.34327	-0.577902	0.15751	-3.66898	0.000243519	0.00406889	CHGB	chromogranin B [Source:MGI Symbol;Acc:MGI:88395]	0.669937
ENSMUSG00000025085	321.584	-0.575452	0.113879	-5.05321	4.34447e-07	1.61855e-05	ABLIM1	actin-binding LIM protein 1 [Source:MGI Symbol;Acc:MGI:1194500]	0.671076
ENSMUSG00000079056	502.112	-0.574886	0.09574	-6.00466	1.91732e-09	1.0931e-07	KCNIP3	Kv channel interacting protein 3, calsenilin [Source:MGI Symbol;Acc:MGI:1929258]	0.671339
ENSMUSG00000052151	177.599	-0.574158	0.0996943	-5.75918	8.45214e-09	4.20684e-07	PLPP2	phospholipid phosphatase 2 [Source:MGI Symbol;Acc:MGI:1354945]	0.671678
ENSMUSG00000035864	7.04455	-0.572913	0.174113	-3.29046	0.00100022	0.0125371	SYT1	synaptotagmin I [Source:MGI Symbol;Acc:MGI:99667]	0.672258
ENSMUSG00000048330	341.223	-0.571682	0.115779	-4.93771	7.90439e-07	2.76419e-05	RIC3	RIC3 acetylcholine receptor chaperone [Source:MGI Symbol;Acc:MGI:2443887]	0.672832
ENSMUSG00000054008	496.544	-0.568642	0.159371	-3.56804	0.000359661	0.00557845	NDST1	N-deacetylase/N-sulfotransferase (heparan glucosaminyl) 1 [Source:MGI Symbol;Acc:MGI:104719]	0.674251
ENSMUSG00000103677	144.098	-0.567037	0.161236	-3.51681	0.000436762	0.00653199	PCDHGA4	protocadherin gamma subfamily A, 4 [Source:MGI Symbol;Acc:MGI:1935216]	0.675002
ENSMUSG00000024617	50.6021	-0.562309	0.168682	-3.33355	0.000857451	0.0112028	CAMK2A	calcium/calmodulin-dependent protein kinase II alpha [Source:MGI Symbol;Acc:MGI:88256]	0.677217
ENSMUSG00000027217	1182.34	-0.562261	0.0856805	-6.5623	5.29849e-11	3.76173e-09	TSPAN18	tetraspanin 18 [Source:MGI Symbol;Acc:MGI:1917186]	0.67724
ENSMUSG00000050192	175.432	-0.558766	0.146846	-3.80513	0.000141731	0.00258134	EIF5A2	eukaryotic translation initiation factor 5A2 [Source:MGI Symbol;Acc:MGI:1933735]	0.678883
ENSMUSG00000032890	34.1495	-0.558582	0.194254	-2.87553	0.00403356	0.0365019	RIMS3	regulating synaptic membrane exocytosis 3 [Source:MGI Symbol;Acc:MGI:2443331]	0.678969
ENSMUSG00000043629	13.869	-0.556739	0.192804	-2.88758	0.00388216	0.0355593	1700019D03RIK	RIKEN cDNA 1700019D03 gene [Source:MGI Symbol;Acc:MGI:1914330]	0.679837
ENSMUSG00000029605	34.4789	-0.554772	0.163022	-3.40305	0.00066639	0.00927327	OAS1B	2'-5' oligoadenylate synthetase 1B [Source:MGI Symbol;Acc:MGI:97430]	0.680765
ENSMUSG00000029096	269.35	-0.553894	0.114121	-4.85358	1.21249e-06	4.11024e-05	HTRA3	HtrA serine peptidase 3 [Source:MGI Symbol;Acc:MGI:1925808]	0.681179
ENSMUSG00000024393	467.217	-0.549226	0.0957838	-5.73402	9.80796e-09	4.78049e-07	PRRC2A	proline-rich coiled-coil 2A [Source:MGI Symbol;Acc:MGI:1915467]	0.683387
ENSMUSG00000102440	13.434	-0.547842	0.187055	-2.92877	0.00340307	0.0321791	PCDHGA9	protocadherin gamma subfamily A, 9 [Source:MGI Symbol;Acc:MGI:1935226]	0.684043
ENSMUSG00000060550	322.787	-0.547625	0.136631	-4.00806	6.12203e-05	0.0012699	H2-Q7	histocompatibility 2, Q region locus 7 [Source:MGI Symbol;Acc:MGI:95936]	0.684146
ENSMUSG00000078902	13.5672	-0.54608	0.191785	-2.84735	0.00440848	0.0391145	GM14443	predicted gene 14443 [Source:MGI Symbol;Acc:MGI:3652324]	0.684879
ENSMUSG00000055322	864.343	-0.545211	0.0895935	-6.08539	1.16205e-09	6.78969e-08	TNS1	tensin 1 [Source:MGI Symbol;Acc:MGI:104552]	0.685291
ENSMUSG00000020850	879.135	-0.542735	0.117479	-4.61985	3.84026e-06	0.000114684	PRPF8	pre-mRNA processing factor 8 [Source:MGI Symbol;Acc:MGI:2179381]	0.686469
ENSMUSG00000054459	10.5222	-0.542141	0.189683	-2.85815	0.0042612	0.0381399	VSNL1	visinin-like 1 [Source:MGI Symbol;Acc:MGI:1349453]	0.686751
ENSMUSG00000032352	34.942	-0.53937	0.185583	-2.90636	0.00365664	0.0339398	LRRC1	leucine rich repeat containing 1 [Source:MGI Symbol;Acc:MGI:2442313]	0.688071
ENSMUSG00000003273	34.9359	-0.538107	0.169146	-3.18131	0.00146608	0.0166866	CAR11	carbonic anhydrase 11 [Source:MGI Symbol;Acc:MGI:1336193]	0.688674
ENSMUSG00000041120	127.468	-0.536816	0.126826	-4.2327	2.30899e-05	0.00055694	NBL1	neuroblastoma, suppression of tumorigenicity 1 [Source:MGI Symbol;Acc:MGI:104591]	0.68929
ENSMUSG00000042589	70.2176	-0.536762	0.140135	-3.83031	0.000127981	0.00237694	CUX2	cut-like homeobox 2 [Source:MGI Symbol;Acc:MGI:107321]	0.689316
ENSMUSG00000034574	186.898	-0.536722	0.114502	-4.68745	2.76629e-06	8.65972e-05	DAAM1	dishevelled associated activator of morphogenesis 1 [Source:MGI Symbol;Acc:MGI:1914596]	0.689335
ENSMUSG00000020648	46.0203	-0.536578	0.16398	-3.27221	0.0010671	0.0131477	DUS4L	dihydrouridine synthase 4-like (S. cerevisiae) [Source:MGI Symbol;Acc:MGI:1919166]	0.689404
ENSMUSG00000060240	7.09977	-0.535417	0.181737	-2.94612	0.00321792	0.0307788	CEND1	cell cycle exit and neuronal differentiation 1 [Source:MGI Symbol;Acc:MGI:1929898]	0.689959
ENSMUSG00000026893	147.859	-0.533454	0.128663	-4.14612	3.38153e-05	0.000768358	GCA	grancalcin [Source:MGI Symbol;Acc:MGI:1918521]	0.690899
ENSMUSG00000029561	265.409	-0.532123	0.141898	-3.75004	0.000176807	0.00310302	OASL2	2'-5' oligoadenylate synthetase-like 2 [Source:MGI Symbol;Acc:MGI:1344390]	0.691536
ENSMUSG00000052981	4.56679	-0.530293	0.167707	-3.16201	0.00156682	0.0175989	UBE2QL1	ubiquitin-conjugating enzyme E2Q family-like 1 [Source:MGI Symbol;Acc:MGI:1924230]	0.692414
ENSMUSG00000048978	14.5108	-0.528645	0.191416	-2.76176	0.00574905	0.0474606	NRSN1	neurensin 1 [Source:MGI Symbol;Acc:MGI:894662]	0.693205
ENSMUSG00000033981	5.14529	-0.5282	0.163398	-3.23261	0.00122667	0.0146717	GRIA2	glutamate receptor, ionotropic, AMPA2 (alpha 2) [Source:MGI Symbol;Acc:MGI:95809]	0.693419
ENSMUSG00000044037	73.2062	-0.528116	0.168425	-3.1356	0.00171501	0.0189134	ALS2CL	ALS2 C-terminal like [Source:MGI Symbol;Acc:MGI:2447532]	0.69346
ENSMUSG00000066235	162.02	-0.526711	0.119739	-4.39881	1.08845e-05	0.000288831	POMGNT2	protein O-linked mannose beta 1,4-N-acetylglucosaminyltransferase 2 [Source:MGI Symbol;Acc:MGI:2143424]	0.694135
ENSMUSG00000047182	45.0682	-0.525372	0.160585	-3.27161	0.00106938	0.013167	IRS3	insulin receptor substrate 3 [Source:MGI Symbol;Acc:MGI:1194882]	0.69478
ENSMUSG00000031586	269.971	-0.524995	0.0887493	-5.91549	3.3089e-09	1.79405e-07	RBPMS	RNA binding protein gene with multiple splicing [Source:MGI Symbol;Acc:MGI:1334446]	0.694961
ENSMUSG00000036466	28.787	-0.524451	0.18534	-2.82967	0.00465959	0.0408126	MEGF11	multiple EGF-like-domains 11 [Source:MGI Symbol;Acc:MGI:1920951]	0.695223
ENSMUSG00000031342	94.9831	-0.524221	0.159441	-3.28787	0.00100949	0.0126113	GPM6B	glycoprotein m6b [Source:MGI Symbol;Acc:MGI:107672]	0.695335
ENSMUSG00000028927	1552.59	-0.523651	0.0708288	-7.3932	1.43336e-13	1.43443e-11	PADI2	peptidyl arginine deiminase, type II [Source:MGI Symbol;Acc:MGI:1338892]	0.695609
ENSMUSG00000040606	4.96765	-0.523261	0.172845	-3.02735	0.00246708	0.025022	KAZN	kazrin, periplakin interacting protein [Source:MGI Symbol;Acc:MGI:1918779]	0.695797
ENSMUSG00000004207	44661	-0.522776	0.0961925	-5.43469	5.48928e-08	2.41863e-06	PSAP	prosaposin [Source:MGI Symbol;Acc:MGI:97783]	0.696031
ENSMUSG00000068735	677.235	-0.522437	0.095874	-5.4492	5.05962e-08	2.2398e-06	TRP53I11	transformation related protein 53 inducible protein 11 [Source:MGI Symbol;Acc:MGI:2670995]	0.696195
ENSMUSG00000085354	11.9844	-0.52235	0.188824	-2.76633	0.00566912	0.0469352	GM2044	predicted gene 2044 [Source:MGI Symbol;Acc:MGI:3780212]	0.696237
ENSMUSG00000042644	222.125	-0.521475	0.146556	-3.55819	0.000373414	0.00574911	ITPR3	inositol 1,4,5-triphosphate receptor 3 [Source:MGI Symbol;Acc:MGI:96624]	0.696659
ENSMUSG00000051652	6427.39	-0.518439	0.0461685	-11.2293	2.92793e-29	1.22413e-26	LRRC3	leucine rich repeat containing 3 [Source:MGI Symbol;Acc:MGI:2447899]	0.698127
ENSMUSG00000033161	1071.97	-0.517818	0.15339	-3.37582	0.000735949	0.00998888	ATP1A1	ATPase, Na+/K+ transporting, alpha 1 polypeptide [Source:MGI Symbol;Acc:MGI:88105]	0.698428
ENSMUSG00000031425	53.0286	-0.51747	0.181597	-2.84955	0.00437809	0.0388837	PLP1	proteolipid protein (myelin) 1 [Source:MGI Symbol;Acc:MGI:97623]	0.698596
ENSMUSG00000001964	271.382	-0.516763	0.116894	-4.4208	9.83368e-06	0.000264679	EMD	emerin [Source:MGI Symbol;Acc:MGI:108117]	0.698938
ENSMUSG00000055413	62.2695	-0.516717	0.148453	-3.48069	0.000500125	0.00731676	H2-Q5	histocompatibility 2, Q region locus 5 [Source:MGI Symbol;Acc:MGI:95934]	0.698961
ENSMUSG00000022376	166.017	-0.516183	0.167658	-3.07878	0.00207847	0.0220431	ADCY8	adenylate cyclase 8 [Source:MGI Symbol;Acc:MGI:1341110]	0.699219
ENSMUSG00000019872	530.188	0.379746	0.0741645	5.12031	3.0503e-07	1.16881e-05	SMPDL3A	sphingomyelin phosphodiesterase, acid-like 3A [Source:MGI Symbol;Acc:MGI:1931437]	1.30111
ENSMUSG00000030750	465.653	0.381274	0.103702	3.67662	0.000236341	0.00395949	NSMCE1	NSE1 homolog, SMC5-SMC6 complex component [Source:MGI Symbol;Acc:MGI:1914961]	1.30249
ENSMUSG00000074221	134.4	0.381832	0.116848	3.26777	0.00108399	0.0133208	ZFP568	zinc finger protein 568 [Source:MGI Symbol;Acc:MGI:2142347]	1.303
ENSMUSG00000098134	198.368	0.382935	0.0914278	4.18839	2.80942e-05	0.000651374	RNF113A2	ring finger protein 113A2 [Source:MGI Symbol;Acc:MGI:1913631]	1.30399
ENSMUSG00000038352	475.736	0.383048	0.113464	3.37594	0.000735653	0.00998888	ARL5C	ADP-ribosylation factor-like 5C [Source:MGI Symbol;Acc:MGI:3028577]	1.30409
ENSMUSG00000002985	20244.3	0.38313	0.0936754	4.08997	4.31426e-05	0.000948427	APOE	apolipoprotein E [Source:MGI Symbol;Acc:MGI:88057]	1.30417
ENSMUSG00000024181	407.491	0.385168	0.122782	3.13701	0.00170678	0.0188447	MRPL28	mitochondrial ribosomal protein L28 [Source:MGI Symbol;Acc:MGI:1915861]	1.30601
ENSMUSG00000066798	218.466	0.385238	0.0759222	5.07412	3.89302e-07	1.46487e-05	ZBTB6	zinc finger and BTB domain containing 6 [Source:MGI Symbol;Acc:MGI:2442998]	1.30608
ENSMUSG00000030469	581.855	0.390105	0.102386	3.81012	0.000138899	0.00254207	ZFP719	zinc finger protein 719 [Source:MGI Symbol;Acc:MGI:2444708]	1.31049
ENSMUSG00000046909	269.462	0.392444	0.111157	3.53053	0.000414734	0.00623228	TEFM	transcription elongation factor, mitochondrial [Source:MGI Symbol;Acc:MGI:1915800]	1.31261
ENSMUSG00000074794	1095.76	0.392678	0.10568	3.71572	0.000202627	0.00347295	ARRDC3	arrestin domain containing 3 [Source:MGI Symbol;Acc:MGI:2145242]	1.31283
ENSMUSG00000099481	157.276	0.392902	0.125599	3.12822	0.0017587	0.0193047	XNDC1	Xrcc1 N-terminal domain containing 1 [Source:MGI Symbol;Acc:MGI:5546359]	1.31303
ENSMUSG00000036452	69.1792	0.393022	0.140448	2.79835	0.00513642	0.0438062	ARHGAP26	Rho GTPase activating protein 26 [Source:MGI Symbol;Acc:MGI:1918552]	1.31314
ENSMUSG00000096472	139.199	0.393479	0.122868	3.20245	0.00136265	0.0157965	CDKN2D	cyclin-dependent kinase inhibitor 2D (p19, inhibits CDK4) [Source:MGI Symbol;Acc:MGI:105387]	1.31356
ENSMUSG00000032609	1832.47	0.393927	0.0632821	6.22494	4.81736e-10	2.93314e-08	KLHDC8B	kelch domain containing 8B [Source:MGI Symbol;Acc:MGI:1925517]	1.31397
ENSMUSG00000074398	70.0163	0.394001	0.111214	3.54273	0.000396001	0.00600836	GM15441	predicted gene 15441 [Source:MGI Symbol;Acc:MGI:3641753]	1.31403
ENSMUSG00000054364	4500.5	0.394192	0.067604	5.8309	5.513e-09	2.88115e-07	RHOB	ras homolog family member B [Source:MGI Symbol;Acc:MGI:107949]	1.31421
ENSMUSG00000026980	4.89169	0.394808	0.133482	2.95775	0.00309891	0.0298836	LY75	lymphocyte antigen 75 [Source:MGI Symbol;Acc:MGI:106662]	1.31477
ENSMUSG00000043415	764.812	0.39521	0.0767534	5.14908	2.61765e-07	1.01126e-05	OTUD1	OTU domain containing 1 [Source:MGI Symbol;Acc:MGI:1918448]	1.31513
ENSMUSG00000074141	235.133	0.395523	0.122221	3.23613	0.00121162	0.0145564	IL4I1	interleukin 4 induced 1 [Source:MGI Symbol;Acc:MGI:109552]	1.31542
ENSMUSG00000101878	56.8149	0.396987	0.141129	2.81294	0.00490914	0.0423965	GM8203	predicted pseudogene 8203 [Source:MGI Symbol;Acc:MGI:3646499]	1.31676
ENSMUSG00000003031	248.878	0.397143	0.0931254	4.26461	2.00256e-05	0.0004893	CDKN1B	cyclin-dependent kinase inhibitor 1B [Source:MGI Symbol;Acc:MGI:104565]	1.3169
ENSMUSG00000027799	578.312	0.398691	0.133855	2.97853	0.00289635	0.0283222	NBEA	neurobeachin [Source:MGI Symbol;Acc:MGI:1347075]	1.31831
ENSMUSG00000058812	43.0317	0.398879	0.131068	3.04329	0.00234004	0.0241104	0610039K10RIK	RIKEN cDNA 0610039K10 gene [Source:MGI Symbol;Acc:MGI:1915636]	1.31848
ENSMUSG00000056749	157.452	0.399641	0.130479	3.06288	0.0021922	0.0229516	NFIL3	nuclear factor, interleukin 3, regulated [Source:MGI Symbol;Acc:MGI:109495]	1.31918
ENSMUSG00000029534	183.321	0.400779	0.105754	3.78973	0.000150814	0.00271263	ST7	suppression of tumorigenicity 7 [Source:MGI Symbol;Acc:MGI:1927450]	1.32022
ENSMUSG00000032381	750.805	0.400979	0.115062	3.48489	0.000492345	0.00723105	FAM96A	family with sequence similarity 96, member A [Source:MGI Symbol;Acc:MGI:1915500]	1.3204
ENSMUSG00000096039	145.194	0.402967	0.101131	3.98459	6.75958e-05	0.00137635	D830030K20RIK	RIKEN cDNA D830030K20 gene [Source:MGI Symbol;Acc:MGI:2443830]	1.32222
ENSMUSG00000047146	158.847	0.40325	0.128409	3.14037	0.00168734	0.0186959	TET1	tet methylcytosine dioxygenase 1 [Source:MGI Symbol;Acc:MGI:1098693]	1.32248
ENSMUSG00000040710	419.542	0.408961	0.0784575	5.21252	1.86296e-07	7.41008e-06	ST8SIA4	ST8 alpha-N-acetyl-neuraminide alpha-2,8-sialyltransferase 4 [Source:MGI Symbol;Acc:MGI:106018]	1.32773
ENSMUSG00000078974	372.605	0.40963	0.138789	2.95146	0.00316275	0.0303746	SEC61G	SEC61, gamma subunit [Source:MGI Symbol;Acc:MGI:1202066]	1.32835
ENSMUSG00000094628	135.048	0.409753	0.144829	2.82921	0.00466627	0.0408331	GM3252	predicted gene 3252 [Source:MGI Symbol;Acc:MGI:3781430]	1.32846
ENSMUSG00000073176	150.493	0.41244	0.12841	3.21189	0.00131863	0.0154379	ZFP449	zinc finger protein 449 [Source:MGI Symbol;Acc:MGI:1925869]	1.33093
ENSMUSG00000022537	763.202	0.412675	0.105828	3.89951	9.63891e-05	0.00186955	TMEM44	transmembrane protein 44 [Source:MGI Symbol;Acc:MGI:1924489]	1.33115
ENSMUSG00000042670	403.893	0.413536	0.135375	3.05474	0.00225254	0.0234528	IMMP1L	IMP1 inner mitochondrial membrane peptidase-like (S. cerevisiae) [Source:MGI Symbol;Acc:MGI:1913791]	1.33195
ENSMUSG00000057506	315.553	0.413616	0.107894	3.83353	0.000126317	0.00235066	BLOC1S2	biogenesis of lysosomal organelles complex-1, subunit 2 [Source:MGI Symbol;Acc:MGI:1920939]	1.33202
ENSMUSG00000031609	233.257	0.413765	0.0985318	4.19931	2.6773e-05	0.000627282	SAP30	sin3 associated polypeptide [Source:MGI Symbol;Acc:MGI:1929129]	1.33216
ENSMUSG00000033083	288.628	0.414544	0.0941906	4.40112	1.07696e-05	0.000286184	TBC1D4	TBC1 domain family, member 4 [Source:MGI Symbol;Acc:MGI:2429660]	1.33288
ENSMUSG00000091472	209.201	0.41492	0.119061	3.48493	0.000492274	0.00723105	GM3739	predicted gene 3739 [Source:MGI Symbol;Acc:MGI:3781914]	1.33322
ENSMUSG00000022130	224.655	0.415016	0.0912831	4.54647	5.45533e-06	0.000157418	TGDS	TDP-glucose 4,6-dehydratase [Source:MGI Symbol;Acc:MGI:1923605]	1.33331
ENSMUSG00000024608	1781.74	0.415212	0.141099	2.9427	0.00325364	0.0310202	RPS14	ribosomal protein S14 [Source:MGI Symbol;Acc:MGI:98107]	1.33349
ENSMUSG00000079036	621.361	0.415896	0.0762826	5.45204	4.9794e-08	2.21471e-06	ALKBH1	alkB homolog 1, histone H2A dioxygenase [Source:MGI Symbol;Acc:MGI:2384034]	1.33413
ENSMUSG00000059534	581.733	0.416771	0.125269	3.32702	0.000877816	0.0113741	UQCR10	ubiquinol-cytochrome c reductase, complex III subunit X [Source:MGI Symbol;Acc:MGI:1913402]	1.33494
ENSMUSG00000106636	154.532	0.418519	0.136525	3.06551	0.00217299	0.0227885	GM43813	predicted gene 43813 [Source:MGI Symbol;Acc:MGI:5663950]	1.33656
ENSMUSG00000055319	790.512	0.418859	0.0656289	6.38223	1.74522e-10	1.13223e-08	SEC23IP	Sec23 interacting protein [Source:MGI Symbol;Acc:MGI:2450915]	1.33687
ENSMUSG00000047215	1145.75	0.419046	0.146218	2.8659	0.00415819	0.0374349	RPL9	ribosomal protein L9 [Source:MGI Symbol;Acc:MGI:1298373]	1.33704
ENSMUSG00000041921	847.843	0.419381	0.097437	4.30412	1.67652e-05	0.000422249	METAP1D	methionyl aminopeptidase type 1D (mitochondrial) [Source:MGI Symbol;Acc:MGI:1913809]	1.33735
ENSMUSG00000027035	433.626	0.419399	0.117198	3.57854	0.000345513	0.00542351	CERS6	ceramide synthase 6 [Source:MGI Symbol;Acc:MGI:2442564]	1.33737
ENSMUSG00000061100	7.07902	0.420086	0.118437	3.5469	0.00038979	0.00594287	RETNLA	resistin like alpha [Source:MGI Symbol;Acc:MGI:1888504]	1.33801
ENSMUSG00000027750	174.384	0.420949	0.145314	2.89683	0.0037695	0.0346456	POSTN	periostin, osteoblast specific factor [Source:MGI Symbol;Acc:MGI:1926321]	1.33881
ENSMUSG00000071528	596.275	0.423394	0.137817	3.07214	0.00212526	0.0223879	USMG5	upregulated during skeletal muscle growth 5 [Source:MGI Symbol;Acc:MGI:1891435]	1.34108
ENSMUSG00000090164	1512.35	0.423523	0.10936	3.87273	0.000107621	0.00205562	BC035044	cDNA sequence BC035044 [Source:MGI Symbol;Acc:MGI:2448540]	1.3412
ENSMUSG00000070639	70.6175	0.423582	0.153598	2.75773	0.00582045	0.0479448	LRRC8B	leucine rich repeat containing 8 family, member B [Source:MGI Symbol;Acc:MGI:2141353]	1.34125
ENSMUSG00000083380	325.163	0.427052	0.142343	3.00017	0.00269829	0.0268318	GM3244	predicted pseudogene 3244 [Source:MGI Symbol;Acc:MGI:3781422]	1.34448
ENSMUSG00000091994	62.7891	0.428392	0.144329	2.96816	0.00299592	0.0290542	E130317F20RIK	RIKEN cDNA E130317F20 gene [Source:MGI Symbol;Acc:MGI:3041202]	1.34573
ENSMUSG00000087221	112.761	0.428748	0.139555	3.07225	0.00212454	0.0223879	BC037032	cDNA Sequence BC037032 [Source:MGI Symbol;Acc:MGI:3040924]	1.34606
ENSMUSG00000028525	514.952	0.42936	0.101971	4.2106	2.54688e-05	0.000602383	PDE4B	phosphodiesterase 4B, cAMP specific [Source:MGI Symbol;Acc:MGI:99557]	1.34664
ENSMUSG00000037465	275.595	0.429557	0.110817	3.87629	0.000106063	0.00203412	KLF10	Kruppel-like factor 10 [Source:MGI Symbol;Acc:MGI:1101353]	1.34682
ENSMUSG00000031799	694.9	0.430875	0.0800645	5.38159	7.38291e-08	3.14297e-06	TPM4	tropomyosin 4 [Source:MGI Symbol;Acc:MGI:2449202]	1.34805
ENSMUSG00000020846	16.4634	0.430946	0.127818	3.37156	0.000747443	0.010082	RFLNB	refilin B [Source:MGI Symbol;Acc:MGI:1923816]	1.34812
ENSMUSG00000030111	7.42823	0.43111	0.118309	3.64393	0.000268511	0.00441288	A2M	alpha-2-macroglobulin [Source:MGI Symbol;Acc:MGI:2449119]	1.34827
ENSMUSG00000042462	281.921	0.431159	0.119048	3.62172	0.000292648	0.00473201	DCTPP1	dCTP pyrophosphatase 1 [Source:MGI Symbol;Acc:MGI:1913672]	1.34832
ENSMUSG00000039959	85.0126	0.434121	0.144272	3.00905	0.00262067	0.0261984	HIP1	huntingtin interacting protein 1 [Source:MGI Symbol;Acc:MGI:1099804]	1.35109
ENSMUSG00000090691	93.0167	0.434594	0.12749	3.40886	0.000652353	0.00913197	GM3667	predicted gene 3667 [Source:MGI Symbol;Acc:MGI:3781843]	1.35153
ENSMUSG00000031090	168.926	0.436822	0.102892	4.24543	2.18173e-05	0.000530325	NADSYN1	NAD synthetase 1 [Source:MGI Symbol;Acc:MGI:1926164]	1.35362
ENSMUSG00000033610	80.417	0.437625	0.142169	3.0782	0.00208254	0.0220613	PANK1	pantothenate kinase 1 [Source:MGI Symbol;Acc:MGI:1922985]	1.35437
ENSMUSG00000015568	801.611	0.438318	0.109358	4.0081	6.12083e-05	0.0012699	LPL	lipoprotein lipase [Source:MGI Symbol;Acc:MGI:96820]	1.35502
ENSMUSG00000060470	5.5654	0.439031	0.139864	3.13898	0.00169539	0.018752	ADGRG3	adhesion G protein-coupled receptor G3 [Source:MGI Symbol;Acc:MGI:1859670]	1.35569
ENSMUSG00000100691	81.0677	0.439069	0.139509	3.14725	0.00164816	0.0183366	2010320M18RIK	RIKEN cDNA 2010320M18 gene [Source:MGI Symbol;Acc:MGI:1919343]	1.35573
ENSMUSG00000032496	699.003	0.43957	0.123751	3.55207	0.000382219	0.00584639	LTF	lactotransferrin [Source:MGI Symbol;Acc:MGI:96837]	1.3562
ENSMUSG00000063889	77.0957	0.440298	0.154935	2.84182	0.00448565	0.0396873	CREM	cAMP responsive element modulator [Source:MGI Symbol;Acc:MGI:88495]	1.35688
ENSMUSG00000026785	46.3306	0.442106	0.153586	2.87856	0.00399494	0.0362745	PKN3	protein kinase N3 [Source:MGI Symbol;Acc:MGI:2388285]	1.35859
ENSMUSG00000029253	148.154	0.442662	0.102518	4.31791	1.57513e-05	0.000399925	CENPC1	centromere protein C1 [Source:MGI Symbol;Acc:MGI:99700]	1.35911
ENSMUSG00000003534	4.00232	0.443399	0.144066	3.07775	0.00208572	0.0220702	DDR1	discoidin domain receptor family, member 1 [Source:MGI Symbol;Acc:MGI:99216]	1.3598
ENSMUSG00000056888	284.836	0.444509	0.10582	4.20063	2.66172e-05	0.000625189	GLIPR1	GLI pathogenesis-related 1 (glioma) [Source:MGI Symbol;Acc:MGI:1920940]	1.36085
ENSMUSG00000090136	267.916	0.444801	0.147675	3.01204	0.00259499	0.0260108	GM10177	predicted gene 10177 [Source:MGI Symbol;Acc:MGI:3704330]	1.36113
ENSMUSG00000044348	92.2503	0.445044	0.109544	4.0627	4.85089e-05	0.00105265	SLC25A53	solute carrier family 25, member 53 [Source:MGI Symbol;Acc:MGI:1914312]	1.36136
ENSMUSG00000082691	49.2692	0.445598	0.150258	2.96556	0.00302137	0.0292558	DYNLT1-PS1	dynein light chain Tctex-type 1, pseuodogene 1 [Source:MGI Symbol;Acc:MGI:3642625]	1.36188
ENSMUSG00000060288	105.243	0.44669	0.139428	3.20374	0.00135654	0.015764	PPIH	peptidyl prolyl isomerase H [Source:MGI Symbol;Acc:MGI:106499]	1.36291
ENSMUSG00000000982	401.713	0.446906	0.15045	2.97046	0.00297352	0.0289414	CCL3	chemokine (C-C motif) ligand 3 [Source:MGI Symbol;Acc:MGI:98260]	1.36311
ENSMUSG00000083097	100.797	0.448853	0.137982	3.25297	0.00114205	0.0139162	GM14494	predicted gene 14494 [Source:MGI Symbol;Acc:MGI:3704210]	1.36495
ENSMUSG00000050323	118.469	0.449576	0.126141	3.56407	0.000365142	0.00564022	NDUFAF6	NADH dehydrogenase (ubiquinone) complex I, assembly factor 6 [Source:MGI Symbol;Acc:MGI:1924197]	1.36564
ENSMUSG00000018449	618.517	0.449779	0.117169	3.83871	0.000123684	0.00231542	RPAIN	RPA interacting protein [Source:MGI Symbol;Acc:MGI:1916973]	1.36583
ENSMUSG00000063488	79.0256	0.450503	0.143485	3.13972	0.00169109	0.0187264	ZKSCAN7	zinc finger with KRAB and SCAN domains 7 [Source:MGI Symbol;Acc:MGI:3040678]	1.36652
ENSMUSG00000033450	2393.11	0.452495	0.103347	4.37841	1.19548e-05	0.000311088	TAGAP	T cell activation Rho GTPase activating protein [Source:MGI Symbol;Acc:MGI:3615484]	1.36841
ENSMUSG00000034593	329.601	0.453083	0.100128	4.52502	6.03886e-06	0.000172144	MYO5A	myosin VA [Source:MGI Symbol;Acc:MGI:105976]	1.36896
ENSMUSG00000057706	108.892	0.453141	0.101953	4.4446	8.80569e-06	0.000239062	MEX3B	mex3 RNA binding family member B [Source:MGI Symbol;Acc:MGI:1918252]	1.36902
ENSMUSG00000043183	249.689	0.453456	0.1317	3.44309	0.00057511	0.0082095	SIMC1	SUMO-interacting motifs containing 1 [Source:MGI Symbol;Acc:MGI:2442599]	1.36932
ENSMUSG00000016252	649.026	0.455847	0.153854	2.96285	0.00304806	0.0294385	ATP5E	ATP synthase, H+ transporting, mitochondrial F1 complex, epsilon subunit [Source:MGI Symbol;Acc:MGI:1855697]	1.37159
ENSMUSG00000022651	272.095	0.458824	0.120373	3.81168	0.000138024	0.00253097	RETNLG	resistin like gamma [Source:MGI Symbol;Acc:MGI:2667763]	1.37442
ENSMUSG00000031431	2126.28	0.459626	0.167717	2.74049	0.0061348	0.0499006	TSC22D3	TSC22 domain family, member 3 [Source:MGI Symbol;Acc:MGI:1196284]	1.37519
ENSMUSG00000085156	97.0022	0.460454	0.140029	3.28828	0.00100801	0.0126012	SNHG15	small nucleolar RNA host gene 15 [Source:MGI Symbol;Acc:MGI:3650059]	1.37597
ENSMUSG00000039270	115.142	0.460647	0.143732	3.20489	0.00135114	0.015711	MEGF9	multiple EGF-like-domains 9 [Source:MGI Symbol;Acc:MGI:1918264]	1.37616
ENSMUSG00000024677	2094.45	0.461036	0.10095	4.56698	4.94808e-06	0.000145005	MS4A6B	membrane-spanning 4-domains, subfamily A, member 6B [Source:MGI Symbol;Acc:MGI:1917024]	1.37653
ENSMUSG00000044080	128.953	0.462417	0.130128	3.55357	0.000380047	0.00583188	S100A1	S100 calcium binding protein A1 [Source:MGI Symbol;Acc:MGI:1338917]	1.37785
ENSMUSG00000041308	86.5617	0.462695	0.127709	3.62303	0.000291168	0.00472165	SNTB2	syntrophin, basic 2 [Source:MGI Symbol;Acc:MGI:101771]	1.37811
ENSMUSG00000034738	5.13477	0.463433	0.168479	2.75069	0.00594702	0.048811	NOSTRIN	nitric oxide synthase trafficker [Source:MGI Symbol;Acc:MGI:3606242]	1.37882
ENSMUSG00000026107	318.962	0.463791	0.0786931	5.89367	3.77714e-09	2.02459e-07	NABP1	nucleic acid binding protein 1 [Source:MGI Symbol;Acc:MGI:1923258]	1.37916
ENSMUSG00000097195	136.051	0.464193	0.128516	3.61193	0.000303922	0.00488717	SNHG5	small nucleolar RNA host gene 5 [Source:MGI Symbol;Acc:MGI:1919905]	1.37955
ENSMUSG00000015766	178.804	0.465675	0.110915	4.1985	2.68691e-05	0.00062875	EPS8	epidermal growth factor receptor pathway substrate 8 [Source:MGI Symbol;Acc:MGI:104684]	1.38096
ENSMUSG00000032484	1160.06	0.468074	0.128693	3.63715	0.000275669	0.00450212	NGP	neutrophilic granule protein [Source:MGI Symbol;Acc:MGI:105983]	1.38326
ENSMUSG00000053113	480.037	0.469148	0.116336	4.03269	5.51421e-05	0.00116698	SOCS3	suppressor of cytokine signaling 3 [Source:MGI Symbol;Acc:MGI:1201791]	1.38429
ENSMUSG00000089889	50.5419	0.470256	0.135258	3.47674	0.000507551	0.00740237	0610040B10RIK	RIKEN cDNA 0610040B10 gene [Source:MGI Symbol;Acc:MGI:1914922]	1.38536
ENSMUSG00000083822	65.3219	0.470286	0.155328	3.0277	0.00246426	0.025007	HMGB1-PS5	high mobility group box 1, pseudogene 5 [Source:MGI Symbol;Acc:MGI:3776505]	1.38538
ENSMUSG00000001156	520.2	0.470525	0.103343	4.55306	5.28721e-06	0.000153036	MXD1	MAX dimerization protein 1 [Source:MGI Symbol;Acc:MGI:96908]	1.38561
ENSMUSG00000023809	170.728	0.474691	0.14942	3.1769	0.0014886	0.0169121	RPS6KA2	ribosomal protein S6 kinase, polypeptide 2 [Source:MGI Symbol;Acc:MGI:1342290]	1.38962
ENSMUSG00000000440	5.37271	0.474818	0.145369	3.26629	0.00108966	0.013373	PPARG	peroxisome proliferator activated receptor gamma [Source:MGI Symbol;Acc:MGI:97747]	1.38974
ENSMUSG00000028718	6.50173	0.476478	0.169169	2.81658	0.00485381	0.0420246	STIL	Scl/Tal1 interrupting locus [Source:MGI Symbol;Acc:MGI:107477]	1.39134
ENSMUSG00000027397	324.162	0.478282	0.105534	4.53204	5.84181e-06	0.000167287	SLC20A1	solute carrier family 20, member 1 [Source:MGI Symbol;Acc:MGI:108392]	1.39308
ENSMUSG00000001918	175.2	0.48041	0.106441	4.51342	6.37914e-06	0.000180206	SLC1A5	solute carrier family 1 (neutral amino acid transporter), member 5 [Source:MGI Symbol;Acc:MGI:105305]	1.39514
ENSMUSG00000026707	256.055	0.481369	0.103044	4.6715	2.99006e-06	9.2677e-05	NSUN6	NOL1/NOP2/Sun domain family member 6 [Source:MGI Symbol;Acc:MGI:1921705]	1.39607
ENSMUSG00000093979	355.251	0.483423	0.111527	4.33459	1.46034e-05	0.000373806	GM2237	predicted gene 2237 [Source:MGI Symbol;Acc:MGI:3780407]	1.39806
ENSMUSG00000060467	34.4058	0.485382	0.15284	3.17575	0.00149448	0.0169585	GM10080	predicted gene 10080 [Source:MGI Symbol;Acc:MGI:3710529]	1.39996
ENSMUSG00000021322	50.3932	0.485403	0.172955	2.80653	0.00500785	0.0430414	AOAH	acyloxyacyl hydrolase [Source:MGI Symbol;Acc:MGI:1350928]	1.39998
ENSMUSG00000074384	98.0929	0.486165	0.144434	3.366	0.000762659	0.0101981	AI429214	expressed sequence AI429214 [Source:MGI Symbol;Acc:MGI:2142538]	1.40072
ENSMUSG00000085704	110.119	0.486786	0.151515	3.21279	0.00131452	0.0153993	4921531C22RIK	RIKEN cDNA 4921531C22 gene [Source:MGI Symbol;Acc:MGI:1913980]	1.40132
ENSMUSG00000023259	173.844	0.487144	0.116951	4.16536	3.10863e-05	0.000713241	SLC26A6	solute carrier family 26, member 6 [Source:MGI Symbol;Acc:MGI:2159728]	1.40167
ENSMUSG00000042659	412.877	0.487298	0.0975514	4.9953	5.87437e-07	2.11725e-05	ARRDC4	arrestin domain containing 4 [Source:MGI Symbol;Acc:MGI:1913662]	1.40182
ENSMUSG00000096987	6.09655	0.48739	0.176311	2.76437	0.0057032	0.0471361	GM26525	predicted gene, 26525 [Source:MGI Symbol;Acc:MGI:5477019]	1.40191
ENSMUSG00000042272	9.37038	0.488026	0.167387	2.91556	0.00355047	0.0331836	SESTD1	SEC14 and spectrin domains 1 [Source:MGI Symbol;Acc:MGI:1916262]	1.40252
ENSMUSG00000037095	24.367	0.488455	0.128937	3.78832	0.000151672	0.00272286	LRG1	leucine-rich alpha-2-glycoprotein 1 [Source:MGI Symbol;Acc:MGI:1924155]	1.40294
ENSMUSG00000028212	56.2627	0.490278	0.16353	2.99809	0.00271679	0.0269727	CCNE2	cyclin E2 [Source:MGI Symbol;Acc:MGI:1329034]	1.40472
ENSMUSG00000099875	20.2919	0.490305	0.177109	2.76838	0.00563362	0.0467201	GM15453	predicted gene 15453 [Source:MGI Symbol;Acc:MGI:3642874]	1.40474
ENSMUSG00000031584	437.673	0.490414	0.114859	4.26972	1.95716e-05	0.00047883	GSR	glutathione reductase [Source:MGI Symbol;Acc:MGI:95804]	1.40485
ENSMUSG00000036513	563.317	0.490683	0.121784	4.02913	5.59831e-05	0.00117947	COMMD2	COMM domain containing 2 [Source:MGI Symbol;Acc:MGI:1098806]	1.40511
ENSMUSG00000039960	5.39874	0.49273	0.138699	3.5525	0.00038159	0.00584152	RHOU	ras homolog family member U [Source:MGI Symbol;Acc:MGI:1916831]	1.4071
ENSMUSG00000079388	84.6626	0.493948	0.154663	3.19371	0.00140459	0.0161824	2610042L04RIK	RIKEN cDNA 2610042L04 gene [Source:MGI Symbol;Acc:MGI:1914305]	1.40829
ENSMUSG00000051817	27.0179	0.494111	0.173935	2.84078	0.00450036	0.0397697	SOX12	SRY (sex determining region Y)-box 12 [Source:MGI Symbol;Acc:MGI:98360]	1.40845
ENSMUSG00000079402	166.603	0.494379	0.11035	4.48011	7.46038e-06	0.000207326	GM3020	predicted gene 3020 [Source:MGI Symbol;Acc:MGI:3781198]	1.40871
ENSMUSG00000096488	166.603	0.494379	0.11035	4.48011	7.46038e-06	0.000207326	GM10409	predicted gene 10409 [Source:MGI Symbol;Acc:MGI:3710610]	1.40871
ENSMUSG00000039153	4.70457	0.496058	0.172166	2.88127	0.00396071	0.0360353	RUNX2	runt related transcription factor 2 [Source:MGI Symbol;Acc:MGI:99829]	1.41035
ENSMUSG00000078202	166.898	0.496298	0.145226	3.41741	0.000632191	0.00890677	NRARP	Notch-regulated ankyrin repeat protein [Source:MGI Symbol;Acc:MGI:1914372]	1.41059
ENSMUSG00000004814	65.4342	0.496329	0.106677	4.65262	3.27746e-06	9.96159e-05	CCL24	chemokine (C-C motif) ligand 24 [Source:MGI Symbol;Acc:MGI:1928953]	1.41062
ENSMUSG00000101970	686.753	0.498961	0.0778944	6.40561	1.49774e-10	9.84874e-09	1810026B05RIK	RIKEN cDNA 1810026B05 gene [Source:MGI Symbol;Acc:MGI:1916420]	1.4132
ENSMUSG00000032648	50.6337	0.499171	0.175744	2.84033	0.00450673	0.0397768	PYGM	muscle glycogen phosphorylase [Source:MGI Symbol;Acc:MGI:97830]	1.4134
ENSMUSG00000024235	355.17	0.499233	0.0831756	6.00216	1.94707e-09	1.10671e-07	MAP3K8	mitogen-activated protein kinase kinase kinase 8 [Source:MGI Symbol;Acc:MGI:1346878]	1.41346
ENSMUSG00000071478	7.16935	0.499479	0.152146	3.28289	0.00102748	0.0127935	HIST1H2AD	histone cluster 1, H2ad [Source:MGI Symbol;Acc:MGI:2448289]	1.4137
ENSMUSG00000051043	8.70924	0.502299	0.183167	2.74229	0.0061012	0.0497133	GPRC5C	G protein-coupled receptor, family C, group 5, member C [Source:MGI Symbol;Acc:MGI:1917605]	1.41647
ENSMUSG00000087371	15.569	0.503991	0.180871	2.78646	0.00532866	0.044997	GM15541	predicted gene 15541 [Source:MGI Symbol;Acc:MGI:3782989]	1.41813
ENSMUSG00000039007	415.894	0.504142	0.0962127	5.23987	1.60689e-07	6.44605e-06	CPQ	carboxypeptidase Q [Source:MGI Symbol;Acc:MGI:1889205]	1.41828
ENSMUSG00000107304	146.385	0.508915	0.15448	3.29438	0.000986404	0.0124218	GM43775	predicted gene 43775 [Source:MGI Symbol;Acc:MGI:5663912]	1.42298
ENSMUSG00000099689	49.3411	0.509812	0.154623	3.29712	0.000976808	0.0123653	ZFP383	zinc finger protein 383 [Source:MGI Symbol;Acc:MGI:1920979]	1.42386
ENSMUSG00000048450	10.7766	0.509869	0.134811	3.78211	0.000155503	0.00278102	MSX1	msh homeobox 1 [Source:MGI Symbol;Acc:MGI:97168]	1.42392
ENSMUSG00000087528	31.7725	0.51011	0.155113	3.28862	0.00100679	0.0125943	9830144P21RIK	RIKEN cDNA 9830144P21 gene [Source:MGI Symbol;Acc:MGI:3041171]	1.42416
ENSMUSG00000054717	472.838	0.511747	0.0832321	6.14843	7.82547e-10	4.61531e-08	HMGB2	high mobility group box 2 [Source:MGI Symbol;Acc:MGI:96157]	1.42578
ENSMUSG00000039713	227.608	0.513014	0.0858777	5.97377	2.31835e-09	1.27536e-07	PLEKHG5	pleckstrin homology domain containing, family G (with RhoGef domain) member 5 [Source:MGI Symbol;Acc:MGI:2652860]	1.42703
ENSMUSG00000079298	6.37591	0.513173	0.180243	2.84712	0.00441166	0.0391145	KLRB1B	killer cell lectin-like receptor subfamily B member 1B [Source:MGI Symbol;Acc:MGI:107539]	1.42719
ENSMUSG00000019889	5.14348	0.51333	0.1451	3.53777	0.000403519	0.00609294	PTPRK	protein tyrosine phosphatase, receptor type, K [Source:MGI Symbol;Acc:MGI:103310]	1.42734
ENSMUSG00000089726	30.8497	0.513521	0.182999	2.80614	0.00501382	0.0430731	MIR17HG	Mir17 host gene (non-protein coding) [Source:MGI Symbol;Acc:MGI:1923207]	1.42753
ENSMUSG00000037573	55.0252	0.513588	0.173025	2.96829	0.00299459	0.0290542	TOB1	transducer of ErbB-2.1 [Source:MGI Symbol;Acc:MGI:1349721]	1.4276
ENSMUSG00000103364	69.011	0.514222	0.161299	3.18801	0.00143254	0.016384	GM38157	predicted gene, 38157 [Source:MGI Symbol;Acc:MGI:5611385]	1.42822
ENSMUSG00000005611	9.3483	0.514296	0.180009	2.85706	0.00427588	0.0382418	MRVI1	MRV integration site 1 [Source:MGI Symbol;Acc:MGI:1338023]	1.4283
ENSMUSG00000026156	20.9654	0.517099	0.18573	2.78414	0.005367	0.0451581	B3GAT2	beta-1,3-glucuronyltransferase 2 (glucuronosyltransferase S) [Source:MGI Symbol;Acc:MGI:2389490]	1.43107
ENSMUSG00000066191	361.395	0.517572	0.0943511	5.48559	4.1209e-08	1.8548e-06	ANKS6	ankyrin repeat and sterile alpha motif domain containing 6 [Source:MGI Symbol;Acc:MGI:1922941]	1.43154
ENSMUSG00000057157	5.72302	0.52019	0.184728	2.81598	0.00486288	0.0420838	GM6054	predicted gene 6054 [Source:MGI Symbol;Acc:MGI:3645581]	1.43414
ENSMUSG00000096950	4.8343	0.520683	0.174284	2.98756	0.00281218	0.0276572	GM9530	predicted gene 9530 [Source:MGI Symbol;Acc:MGI:3779939]	1.43463
ENSMUSG00000097327	12.7705	0.523171	0.189838	2.75587	0.00585354	0.0481752	E030030I06RIK	RIKEN cDNA E030030I06 gene [Source:MGI Symbol;Acc:MGI:2442914]	1.43711
ENSMUSG00000034220	13.6465	0.52323	0.173101	3.02268	0.00250544	0.0252747	GPC1	glypican 1 [Source:MGI Symbol;Acc:MGI:1194891]	1.43717
ENSMUSG00000095195	72.0298	0.523524	0.187471	2.79256	0.00522924	0.0443766	GM3005	predicted gene 3005 [Source:MGI Symbol;Acc:MGI:3781183]	1.43746
ENSMUSG00000033998	4.04285	0.52394	0.164838	3.17852	0.00148031	0.0168382	KCNK1	potassium channel, subfamily K, member 1 [Source:MGI Symbol;Acc:MGI:109322]	1.43788
ENSMUSG00000104114	51.6017	0.524438	0.17003	3.08438	0.00203975	0.0217303	GM37297	predicted gene, 37297 [Source:MGI Symbol;Acc:MGI:5610525]	1.43837
ENSMUSG00000015467	14.2569	0.524935	0.191399	2.74262	0.00609505	0.0497133	EGFL8	EGF-like domain 8 [Source:MGI Symbol;Acc:MGI:1932094]	1.43887
ENSMUSG00000036931	145.725	0.525027	0.134559	3.90183	9.54663e-05	0.00185428	NFKBID	nuclear factor of kappa light polypeptide gene enhancer in B cells inhibitor, delta [Source:MGI Symbol;Acc:MGI:3041243]	1.43896
ENSMUSG00000042293	152.232	0.525439	0.136127	3.85991	0.000113429	0.0021491	GM5617	predicted gene 5617 [Source:MGI Symbol;Acc:MGI:3643566]	1.43937
ENSMUSG00000024795	44.0275	0.526242	0.179122	2.93789	0.00330451	0.0314313	KIF20B	kinesin family member 20B [Source:MGI Symbol;Acc:MGI:2444576]	1.44017
ENSMUSG00000021213	32.3711	0.526988	0.170208	3.09614	0.0019606	0.021018	AKR1C13	aldo-keto reductase family 1, member C13 [Source:MGI Symbol;Acc:MGI:1351662]	1.44092
ENSMUSG00000038357	474.224	0.527419	0.132512	3.98015	6.88716e-05	0.00139857	CAMP	cathelicidin antimicrobial peptide [Source:MGI Symbol;Acc:MGI:108443]	1.44135
ENSMUSG00000063522	22.417	0.527561	0.18427	2.86298	0.0041968	0.0377238	2010109I03RIK	RIKEN cDNA 2010109I03 gene [Source:MGI Symbol;Acc:MGI:1914288]	1.44149
ENSMUSG00000026833	46.9604	0.527716	0.179868	2.93391	0.00334721	0.0318042	OLFM1	olfactomedin 1 [Source:MGI Symbol;Acc:MGI:1860437]	1.44164
ENSMUSG00000028064	223.123	0.528674	0.123552	4.27895	1.87777e-05	0.000462492	SEMA4A	sema domain, immunoglobulin domain (Ig), transmembrane domain (TM) and short cytoplasmic domain, (semaphorin) 4A [Source:MGI Symbol;Acc:MGI:107560]	1.4426
ENSMUSG00000021367	22.4152	0.529224	0.191206	2.76782	0.00564331	0.0467724	EDN1	endothelin 1 [Source:MGI Symbol;Acc:MGI:95283]	1.44315
ENSMUSG00000026822	246.893	0.53026	0.133445	3.97362	7.07886e-05	0.00143515	LCN2	lipocalin 2 [Source:MGI Symbol;Acc:MGI:96757]	1.44419
ENSMUSG00000099162	17.7688	0.530704	0.185642	2.85875	0.00425316	0.0381026	GM27168	predicted gene 27168 [Source:MGI Symbol;Acc:MGI:5521011]	1.44463
ENSMUSG00000012483	141.675	0.531855	0.142457	3.73345	0.000188872	0.00328414	RPA3	replication protein A3 [Source:MGI Symbol;Acc:MGI:1915490]	1.44579
ENSMUSG00000046321	7.1733	0.532345	0.183211	2.90565	0.00366495	0.0339497	HS3ST2	heparan sulfate (glucosamine) 3-O-sulfotransferase 2 [Source:MGI Symbol;Acc:MGI:1333802]	1.44628
ENSMUSG00000075266	5.41222	0.532712	0.184701	2.88419	0.00392427	0.0357883	CENPW	centromere protein W [Source:MGI Symbol;Acc:MGI:1913561]	1.44665
ENSMUSG00000071226	8.43282	0.532989	0.183416	2.90589	0.00366205	0.0339398	CECR2	CECR2, histone acetyl-lysine reader [Source:MGI Symbol;Acc:MGI:1923799]	1.44692
ENSMUSG00000045664	13.537	0.532999	0.192392	2.77038	0.00559906	0.0465285	CDC42EP2	CDC42 effector protein (Rho GTPase binding) 2 [Source:MGI Symbol;Acc:MGI:1929744]	1.44693
ENSMUSG00000030924	85.1482	0.533519	0.146954	3.63052	0.000282846	0.00460733	2610020H08RIK	RIKEN cDNA 2610020H08 gene [Source:MGI Symbol;Acc:MGI:1919402]	1.44746
ENSMUSG00000092074	56.4049	0.534463	0.171089	3.12389	0.00178475	0.0195222	DYNLT1A	dynein light chain Tctex-type 1A [Source:MGI Symbol;Acc:MGI:3807506]	1.4484
ENSMUSG00000054203	6.76513	0.535109	0.165684	3.2297	0.00123921	0.014786	IFI205	interferon activated gene 205 [Source:MGI Symbol;Acc:MGI:101847]	1.44905
ENSMUSG00000027883	6.41722	0.53515	0.185511	2.88474	0.00391743	0.0357432	GPSM2	G-protein signalling modulator 2 (AGS3-like, C. elegans) [Source:MGI Symbol;Acc:MGI:1923373]	1.44909
ENSMUSG00000048285	60.1101	0.535547	0.155153	3.45172	0.000557018	0.00798761	FRMD6	FERM domain containing 6 [Source:MGI Symbol;Acc:MGI:2442579]	1.44949
ENSMUSG00000054850	227.419	0.537204	0.113834	4.71919	2.3679e-06	7.58937e-05	SMIM10L2A	small integral membrane protein 10 like 2A [Source:MGI Symbol;Acc:MGI:2443645]	1.45116
ENSMUSG00000074344	20.0689	0.537544	0.191746	2.80341	0.00505649	0.043273	TMIGD3	transmembrane and immunoglobulin domain containing 3 [Source:MGI Symbol;Acc:MGI:5604098]	1.4515
ENSMUSG00000099881	295.62	0.537745	0.122503	4.38965	1.13534e-05	0.000299583	2810013P06RIK	RIKEN cDNA 2810013P06 gene [Source:MGI Symbol;Acc:MGI:1914456]	1.4517
ENSMUSG00000032348	10.4934	0.538007	0.193896	2.77471	0.00552501	0.0460556	GSTA4	glutathione S-transferase, alpha 4 [Source:MGI Symbol;Acc:MGI:1309515]	1.45197
ENSMUSG00000042564	10.8339	0.538361	0.192023	2.80363	0.00505304	0.0432717	FAM227A	family with sequence similarity 227, member A [Source:MGI Symbol;Acc:MGI:1922979]	1.45232
ENSMUSG00000074627	5.46338	0.539453	0.189109	2.8526	0.00433628	0.0385992	MROH8	maestro heat-like repeat family member 8 [Source:MGI Symbol;Acc:MGI:3603828]	1.45342
ENSMUSG00000092103	15.818	0.540394	0.192845	2.80222	0.00507525	0.0433713	GM17039	predicted gene 17039 [Source:MGI Symbol;Acc:MGI:4937866]	1.45437
ENSMUSG00000095930	7.37828	0.540728	0.185451	2.91574	0.00354848	0.0331828	NIM1K	NIM1 serine/threonine protein kinase [Source:MGI Symbol;Acc:MGI:2442399]	1.45471
ENSMUSG00000096793	36.681	0.541261	0.189851	2.85098	0.0043585	0.0387527	GM3002	predicted gene 3002 [Source:MGI Symbol;Acc:MGI:3781180]	1.45524
ENSMUSG00000043153	8.40277	0.541324	0.189975	2.84945	0.00437942	0.0388837	ISPD	isoprenoid synthase domain containing [Source:MGI Symbol;Acc:MGI:1923097]	1.45531
ENSMUSG00000049676	59.6511	0.541875	0.167975	3.22593	0.00125565	0.014914	CATSPERG1	cation channel sperm associated auxiliary subunit gamma 1 [Source:MGI Symbol;Acc:MGI:2443617]	1.45586
ENSMUSG00000079710	4.38529	0.54291	0.1521	3.56944	0.000357752	0.00556739	GM3448	predicted gene 3448 [Source:MGI Symbol;Acc:MGI:3809205]	1.45691
ENSMUSG00000107116	5.24461	0.543117	0.192486	2.82159	0.00477863	0.0415336	GM43274	predicted gene 43274 [Source:MGI Symbol;Acc:MGI:5663411]	1.45712
ENSMUSG00000021745	14.303	0.543821	0.193856	2.80528	0.00502723	0.0431441	PTPRG	protein tyrosine phosphatase, receptor type, G [Source:MGI Symbol;Acc:MGI:97814]	1.45783
ENSMUSG00000098889	16.8814	0.5447	0.193199	2.81937	0.00481184	0.0417371	GM27206	predicted gene 27206 [Source:MGI Symbol;Acc:MGI:5521049]	1.45872
ENSMUSG00000005125	13.8813	0.546119	0.17691	3.08699	0.00202194	0.0215773	NDRG1	N-myc downstream regulated gene 1 [Source:MGI Symbol;Acc:MGI:1341799]	1.46015
ENSMUSG00000020108	283.647	0.546153	0.193467	2.82298	0.00475802	0.0414241	DDIT4	DNA-damage-inducible transcript 4 [Source:MGI Symbol;Acc:MGI:1921997]	1.46019
ENSMUSG00000030340	7.8682	0.549227	0.189635	2.89622	0.00377685	0.0346961	SCNN1A	sodium channel, nonvoltage-gated 1 alpha [Source:MGI Symbol;Acc:MGI:101782]	1.4633
ENSMUSG00000102457	5.1979	0.551061	0.190229	2.89684	0.00376947	0.0346456	GM38342	predicted gene, 38342 [Source:MGI Symbol;Acc:MGI:5611570]	1.46516
ENSMUSG00000070868	15.6219	0.551068	0.188858	2.9179	0.00352394	0.0330314	SKINT3	selection and upkeep of intraepithelial T cells 3 [Source:MGI Symbol;Acc:MGI:3045331]	1.46517
ENSMUSG00000024180	44.2686	0.551166	0.176736	3.11858	0.00181725	0.0198087	TMEM8	transmembrane protein 8 (five membrane-spanning domains) [Source:MGI Symbol;Acc:MGI:1926283]	1.46527
ENSMUSG00000039994	33.1296	0.55124	0.168738	3.26683	0.0010876	0.0133564	TIMELESS	timeless circadian clock 1 [Source:MGI Symbol;Acc:MGI:1321393]	1.46534
ENSMUSG00000096255	840.113	0.552419	0.133806	4.12851	3.65122e-05	0.000822683	DYNLT1B	dynein light chain Tctex-type 1B [Source:MGI Symbol;Acc:MGI:98643]	1.46654
ENSMUSG00000027360	31.363	0.55256	0.132012	4.18567	2.84323e-05	0.000656351	HDC	histidine decarboxylase [Source:MGI Symbol;Acc:MGI:96062]	1.46669
ENSMUSG00000047507	5.57824	0.552704	0.178133	3.10276	0.00191722	0.0206945	BAIAP3	BAI1-associated protein 3 [Source:MGI Symbol;Acc:MGI:2685783]	1.46683
ENSMUSG00000069307	8.02898	0.553611	0.154794	3.57643	0.000348316	0.00545192	HIST1H2BQ	histone cluster 1, H2bq [Source:MGI Symbol;Acc:MGI:3702051]	1.46775
ENSMUSG00000090157	11.0604	0.553774	0.192652	2.87448	0.00404692	0.0366052	GM16534	predicted gene 16534 [Source:MGI Symbol;Acc:MGI:4413442]	1.46792
ENSMUSG00000033965	11.6695	0.554315	0.176601	3.1388	0.00169643	0.0187524	SLC16A2	solute carrier family 16 (monocarboxylic acid transporters), member 2 [Source:MGI Symbol;Acc:MGI:1203732]	1.46847
ENSMUSG00000054855	5.41428	0.555206	0.185178	2.99823	0.00271553	0.0269727	RND1	Rho family GTPase 1 [Source:MGI Symbol;Acc:MGI:2444878]	1.46938
ENSMUSG00000105879	6.80937	0.555502	0.193879	2.86519	0.00416753	0.0374799	GM6204	predicted gene 6204 [Source:MGI Symbol;Acc:MGI:3649038]	1.46968
ENSMUSG00000003779	21.5903	0.555803	0.193659	2.87	0.00410467	0.037003	KIF20A	kinesin family member 20A [Source:MGI Symbol;Acc:MGI:1201682]	1.46999
ENSMUSG00000005800	211.286	0.556129	0.129284	4.30159	1.69576e-05	0.000425387	MMP8	matrix metallopeptidase 8 [Source:MGI Symbol;Acc:MGI:1202395]	1.47032
ENSMUSG00000030346	38.8723	0.556845	0.179294	3.10577	0.00189785	0.0205089	RAD51AP1	RAD51 associated protein 1 [Source:MGI Symbol;Acc:MGI:1098224]	1.47105
ENSMUSG00000024354	7.1771	0.557014	0.193952	2.87192	0.00407981	0.0368745	SLC23A1	solute carrier family 23 (nucleobase transporters), member 1 [Source:MGI Symbol;Acc:MGI:1341903]	1.47122
ENSMUSG00000099021	1105.91	0.557145	0.177081	3.14627	0.00165368	0.018377	RN7S1	7S RNA 1 [Source:MGI Symbol;Acc:MGI:97950]	1.47135
ENSMUSG00000024942	57.749	0.5584	0.14728	3.79141	0.000149796	0.00269948	CAPN1	calpain 1 [Source:MGI Symbol;Acc:MGI:88263]	1.47263
ENSMUSG00000023940	6.70666	0.558941	0.183689	3.04287	0.00234336	0.0241314	SGOL1	shugoshin-like 1 (S. pombe) [Source:MGI Symbol;Acc:MGI:1919665]	1.47319
ENSMUSG00000033213	5.08066	0.559354	0.14582	3.83593	0.000125092	0.00233713	AA467197	expressed sequence AA467197 [Source:MGI Symbol;Acc:MGI:3034182]	1.47361
ENSMUSG00000074505	222.188	0.560326	0.133473	4.19803	2.69242e-05	0.000629257	FAT3	FAT atypical cadherin 3 [Source:MGI Symbol;Acc:MGI:2444314]	1.4746
ENSMUSG00000100876	56.1108	0.560528	0.175859	3.18737	0.00143575	0.0164108	2810454H06RIK	RIKEN cDNA 2810454H06 gene [Source:MGI Symbol;Acc:MGI:1920063]	1.47481
ENSMUSG00000085287	48.4456	0.560617	0.170355	3.29087	0.000998781	0.0125357	4833418N02RIK	RIKEN cDNA 4833418N02 gene [Source:MGI Symbol;Acc:MGI:1921847]	1.4749
ENSMUSG00000032666	48.7783	0.560645	0.170425	3.28968	0.00100301	0.0125599	1700025G04RIK	RIKEN cDNA 1700025G04 gene [Source:MGI Symbol;Acc:MGI:1916649]	1.47493
ENSMUSG00000102620	69.4407	0.562693	0.194213	2.8973	0.00376385	0.0346444	GM37675	predicted gene, 37675 [Source:MGI Symbol;Acc:MGI:5610903]	1.47702
ENSMUSG00000087006	98.9366	0.562824	0.133973	4.20101	2.65726e-05	0.000624921	GM13889	predicted gene 13889 [Source:MGI Symbol;Acc:MGI:3652053]	1.47716
ENSMUSG00000085891	5.61358	0.564186	0.17217	3.2769	0.00104952	0.0129906	GM14634	predicted gene 14634 [Source:MGI Symbol;Acc:MGI:3705147]	1.47855
ENSMUSG00000075225	282.421	0.565906	0.102817	5.504	3.7128e-08	1.67915e-06	CCDC162	coiled-coil domain containing 162 [Source:MGI Symbol;Acc:MGI:1923223]	1.48032
ENSMUSG00000101711	14.712	0.566523	0.190599	2.97232	0.00295555	0.0287964	GM28306	predicted gene 28306 [Source:MGI Symbol;Acc:MGI:5579012]	1.48095
ENSMUSG00000022013	289.591	0.56729	0.14413	3.93596	8.28647e-05	0.00163935	DNAJC15	DnaJ heat shock protein family (Hsp40) member C15 [Source:MGI Symbol;Acc:MGI:1913398]	1.48174
ENSMUSG00000032739	15.1595	0.567311	0.186351	3.04431	0.00233214	0.0240421	PRAM1	PML-RAR alpha-regulated adaptor molecule 1 [Source:MGI Symbol;Acc:MGI:3576625]	1.48176
ENSMUSG00000021215	8.66924	0.567647	0.169085	3.35717	0.000787461	0.0104702	NET1	neuroepithelial cell transforming gene 1 [Source:MGI Symbol;Acc:MGI:1927138]	1.4821
ENSMUSG00000073910	25.3848	0.56781	0.18788	3.0222	0.00250947	0.0253018	MOB3B	MOB kinase activator 3B [Source:MGI Symbol;Acc:MGI:2664539]	1.48227
ENSMUSG00000103006	18.6389	0.569046	0.181725	3.13135	0.00174003	0.0191444	4933417C20RIK	RIKEN cDNA 4933417C20 gene [Source:MGI Symbol;Acc:MGI:1918378]	1.48354
ENSMUSG00000026315	23.3149	0.569108	0.193209	2.94556	0.00322368	0.0308066	SERPINB8	serine (or cysteine) peptidase inhibitor, clade B, member 8 [Source:MGI Symbol;Acc:MGI:894657]	1.48361
ENSMUSG00000005131	5.2835	0.569349	0.188626	3.0184	0.00254111	0.0255524	4930550C14RIK	RIKEN cDNA 4930550C14 gene [Source:MGI Symbol;Acc:MGI:1922561]	1.48385
ENSMUSG00000102894	5.22535	0.569794	0.185096	3.07837	0.00208138	0.0220613	GM37851	predicted gene, 37851 [Source:MGI Symbol;Acc:MGI:5611079]	1.48431
ENSMUSG00000029913	15.2268	0.570621	0.187362	3.04556	0.00232248	0.0239689	PRDM5	PR domain containing 5 [Source:MGI Symbol;Acc:MGI:1918029]	1.48516
ENSMUSG00000027562	34.3336	0.570913	0.190595	2.99543	0.00274061	0.0271378	CAR2	carbonic anhydrase 2 [Source:MGI Symbol;Acc:MGI:88269]	1.48546
ENSMUSG00000000184	31.9542	0.571258	0.186648	3.06061	0.00220883	0.0230744	CCND2	cyclin D2 [Source:MGI Symbol;Acc:MGI:88314]	1.48582
ENSMUSG00000024778	27.1191	0.57223	0.1772	3.22928	0.00124101	0.0147868	FAS	Fas (TNF receptor superfamily member 6) [Source:MGI Symbol;Acc:MGI:95484]	1.48682
ENSMUSG00000029153	10.3584	0.572947	0.18579	3.08385	0.00204342	0.0217449	OCIAD2	OCIA domain containing 2 [Source:MGI Symbol;Acc:MGI:1916377]	1.48756
ENSMUSG00000106205	257.829	0.574008	0.1289	4.45313	8.46291e-06	0.000231763	C230096K16RIK	RIKEN cDNA C230096K16 gene [Source:MGI Symbol;Acc:MGI:3041194]	1.48865
ENSMUSG00000070691	8.0854	0.575146	0.181491	3.16901	0.00152962	0.0172778	RUNX3	runt related transcription factor 3 [Source:MGI Symbol;Acc:MGI:102672]	1.48983
ENSMUSG00000099250	1053.44	0.577367	0.19416	2.97366	0.00294267	0.0287099	RN7S2	7S RNA 2 [Source:MGI Symbol;Acc:MGI:97953]	1.49212
ENSMUSG00000069873	5.28156	0.577392	0.142797	4.04344	5.26737e-05	0.00112104	4930438A08RIK	RIKEN cDNA 4930438A08 gene [Source:MGI Symbol;Acc:MGI:1921238]	1.49215
ENSMUSG00000034349	91.2447	0.577407	0.14706	3.92635	8.62443e-05	0.00169551	SMC4	structural maintenance of chromosomes 4 [Source:MGI Symbol;Acc:MGI:1917349]	1.49217
ENSMUSG00000064349	5.95001	0.577932	0.186626	3.09674	0.00195659	0.020987	MT-TC	mitochondrially encoded tRNA cysteine [Source:MGI Symbol;Acc:MGI:102490]	1.49271
ENSMUSG00000032783	6.24689	0.578096	0.181206	3.19026	0.00142144	0.0163067	TROAP	trophinin associated protein [Source:MGI Symbol;Acc:MGI:1925983]	1.49288
ENSMUSG00000047671	7.46929	0.578621	0.193952	2.98332	0.00285136	0.0279549	TCTEX1D4	Tctex1 domain containing 4 [Source:MGI Symbol;Acc:MGI:3045358]	1.49342
ENSMUSG00000031565	20.7423	0.578839	0.179814	3.21911	0.0012859	0.0151775	FGFR1	fibroblast growth factor receptor 1 [Source:MGI Symbol;Acc:MGI:95522]	1.49365
ENSMUSG00000102425	21.9484	0.57926	0.19269	3.00618	0.00264556	0.026405	GM26616	predicted gene, 26616 [Source:MGI Symbol;Acc:MGI:5477110]	1.49408
ENSMUSG00000091275	161.404	0.579812	0.128803	4.50153	6.74664e-06	0.000190017	GM3248	predicted gene 3248 [Source:MGI Symbol;Acc:MGI:3781426]	1.49465
ENSMUSG00000033405	41.5388	0.579934	0.170808	3.39525	0.000685659	0.00948529	NUDT15	nudix (nucleoside diphosphate linked moiety X)-type motif 15 [Source:MGI Symbol;Acc:MGI:2443366]	1.49478
ENSMUSG00000015112	75.8056	0.579963	0.143561	4.03983	5.3491e-05	0.00113459	SLC25A13	solute carrier family 25 (mitochondrial carrier, adenine nucleotide translocator), member 13 [Source:MGI Symbol;Acc:MGI:1354721]	1.49481
ENSMUSG00000089994	4.21516	0.580027	0.174995	3.31453	0.00091796	0.0117807	GM16239	predicted gene 16239 [Source:MGI Symbol;Acc:MGI:3801746]	1.49488
ENSMUSG00000025359	5.65558	0.580277	0.190152	3.05165	0.00227589	0.0236045	PMEL	premelanosome protein [Source:MGI Symbol;Acc:MGI:98301]	1.49514
ENSMUSG00000035042	29.8792	0.580625	0.185912	3.12311	0.00178949	0.0195514	CCL5	chemokine (C-C motif) ligand 5 [Source:MGI Symbol;Acc:MGI:98262]	1.4955
ENSMUSG00000019942	49.7866	0.581125	0.163201	3.5608	0.000369722	0.00570628	CDK1	cyclin-dependent kinase 1 [Source:MGI Symbol;Acc:MGI:88351]	1.49602
ENSMUSG00000048521	9.70226	0.58121	0.184843	3.14434	0.00166463	0.0184878	CXCR6	chemokine (C-X-C motif) receptor 6 [Source:MGI Symbol;Acc:MGI:1934582]	1.4961
ENSMUSG00000034361	37.9371	0.581342	0.18252	3.18509	0.0014471	0.0165165	CPNE2	copine II [Source:MGI Symbol;Acc:MGI:2387578]	1.49624
ENSMUSG00000047534	17.5488	0.581801	0.193964	2.99954	0.00270392	0.0268735	MIS18BP1	MIS18 binding protein 1 [Source:MGI Symbol;Acc:MGI:2145099]	1.49672
ENSMUSG00000031004	46.6364	0.581871	0.192398	3.02431	0.00249202	0.0251933	MKI67	antigen identified by monoclonal antibody Ki 67 [Source:MGI Symbol;Acc:MGI:106035]	1.49679
ENSMUSG00000064128	58.8147	0.582281	0.132835	4.38349	1.16794e-05	0.000305615	CENPJ	centromere protein J [Source:MGI Symbol;Acc:MGI:2684927]	1.49721
ENSMUSG00000103715	15.7987	0.582417	0.189076	3.08033	0.00206771	0.0219537	4933431K14RIK	RIKEN cDNA 4933431K14 gene [Source:MGI Symbol;Acc:MGI:1918545]	1.49736
ENSMUSG00000074476	7.03837	0.583926	0.1754	3.32911	0.000871226	0.0113121	SPC24	SPC24, NDC80 kinetochore complex component, homolog (S. cerevisiae) [Source:MGI Symbol;Acc:MGI:1914879]	1.49892
ENSMUSG00000038375	198.259	0.584638	0.126106	4.63607	3.55093e-06	0.000106551	TRP53INP2	transformation related protein 53 inducible nuclear protein 2 [Source:MGI Symbol;Acc:MGI:1915978]	1.49966
ENSMUSG00000107019	13.618	0.584907	0.193003	3.03055	0.00244105	0.024798	GM43682	predicted gene 43682 [Source:MGI Symbol;Acc:MGI:5663819]	1.49994
ENSMUSG00000026879	185.234	0.585738	0.15097	3.87984	0.000104525	0.00201283	GSN	gelsolin [Source:MGI Symbol;Acc:MGI:95851]	1.50081
ENSMUSG00000085016	5.96817	0.587208	0.192648	3.04808	0.00230309	0.0238317	GM11335	predicted gene 11335 [Source:MGI Symbol;Acc:MGI:3705194]	1.50234
ENSMUSG00000055546	12.2177	0.588477	0.189097	3.11204	0.00185797	0.0201823	TIMD4	T cell immunoglobulin and mucin domain containing 4 [Source:MGI Symbol;Acc:MGI:2445125]	1.50366
ENSMUSG00000025163	4.32574	0.588547	0.132268	4.44967	8.60011e-06	0.000234877	CD7	CD7 antigen [Source:MGI Symbol;Acc:MGI:88344]	1.50373
ENSMUSG00000023132	22.2104	0.588743	0.131364	4.48176	7.40286e-06	0.000206337	GZMA	granzyme A [Source:MGI Symbol;Acc:MGI:109266]	1.50394
ENSMUSG00000003849	4.20114	0.590141	0.154332	3.82384	0.000131389	0.00242996	NQO1	NAD(P)H dehydrogenase, quinone 1 [Source:MGI Symbol;Acc:MGI:103187]	1.50539
ENSMUSG00000107195	11.2342	0.590537	0.193456	3.05257	0.00226891	0.023558	4930589O11RIK	RIKEN cDNA 4930589O11 gene [Source:MGI Symbol;Acc:MGI:1925464]	1.50581
ENSMUSG00000040522	23.7453	0.591493	0.186452	3.17235	0.00151209	0.0171273	TLR8	toll-like receptor 8 [Source:MGI Symbol;Acc:MGI:2176887]	1.5068
ENSMUSG00000039910	521.284	0.591835	0.101881	5.80906	6.2825e-09	3.22948e-07	CITED2	Cbp/p300-interacting transactivator, with Glu/Asp-rich carboxy-terminal domain, 2 [Source:MGI Symbol;Acc:MGI:1306784]	1.50716
ENSMUSG00000026202	129.568	0.592132	0.125426	4.72097	2.34722e-06	7.53592e-05	TUBA4A	tubulin, alpha 4A [Source:MGI Symbol;Acc:MGI:1095410]	1.50747
ENSMUSG00000007872	6.00361	0.593165	0.183951	3.22458	0.00126159	0.0149656	ID3	inhibitor of DNA binding 3 [Source:MGI Symbol;Acc:MGI:96398]	1.50855
ENSMUSG00000032373	11.6287	0.593427	0.140576	4.22139	2.42795e-05	0.000580426	CAR12	carbonic anhydrase 12 [Source:MGI Symbol;Acc:MGI:1923709]	1.50883
ENSMUSG00000030677	18.5966	0.593612	0.19112	3.10597	0.00189656	0.0205069	KIF22	kinesin family member 22 [Source:MGI Symbol;Acc:MGI:109233]	1.50902
ENSMUSG00000031779	7.39606	0.593647	0.190048	3.12367	0.00178614	0.0195261	CCL22	chemokine (C-C motif) ligand 22 [Source:MGI Symbol;Acc:MGI:1306779]	1.50906
ENSMUSG00000031174	49.7552	0.594749	0.171231	3.47338	0.00051394	0.00748395	RPGR	retinitis pigmentosa GTPase regulator [Source:MGI Symbol;Acc:MGI:1344037]	1.51021
ENSMUSG00000071723	9.90961	0.594905	0.171942	3.45992	0.000540336	0.00779592	GSPT2	G1 to S phase transition 2 [Source:MGI Symbol;Acc:MGI:1316727]	1.51037
ENSMUSG00000020660	7.93712	0.596232	0.19371	3.07796	0.00208423	0.0220668	POMC	pro-opiomelanocortin-alpha [Source:MGI Symbol;Acc:MGI:97742]	1.51176
ENSMUSG00000051378	8.08251	0.597072	0.186105	3.20825	0.00133547	0.0155962	KIF18B	kinesin family member 18B [Source:MGI Symbol;Acc:MGI:2446979]	1.51264
ENSMUSG00000026835	9.24559	0.597201	0.149205	4.00256	6.26605e-05	0.00129691	FCNB	ficolin B [Source:MGI Symbol;Acc:MGI:1341158]	1.51278
ENSMUSG00000040564	5.64007	0.598195	0.183978	3.25146	0.00114814	0.0139614	APOC1	apolipoprotein C-I [Source:MGI Symbol;Acc:MGI:88053]	1.51382
ENSMUSG00000087377	4.59431	0.598204	0.192971	3.09997	0.00193543	0.0208433	AV099323	expressed sequence AV099323 [Source:MGI Symbol;Acc:MGI:2139252]	1.51383
ENSMUSG00000020649	27.3388	0.599068	0.189586	3.15987	0.00157839	0.0176942	RRM2	ribonucleotide reductase M2 [Source:MGI Symbol;Acc:MGI:98181]	1.51474
ENSMUSG00000030144	5.6299	0.599194	0.143659	4.17096	3.03325e-05	0.000698502	CLEC4D	C-type lectin domain family 4, member d [Source:MGI Symbol;Acc:MGI:1298389]	1.51487
ENSMUSG00000016024	9.07696	0.599562	0.15467	3.8764	0.000106012	0.00203412	LBP	lipopolysaccharide binding protein [Source:MGI Symbol;Acc:MGI:1098776]	1.51526
ENSMUSG00000025492	501.713	0.60008	0.143325	4.18686	2.82835e-05	0.000654522	IFITM3	interferon induced transmembrane protein 3 [Source:MGI Symbol;Acc:MGI:1913391]	1.5158
ENSMUSG00000022949	22.2484	0.601053	0.142057	4.23106	2.32593e-05	0.00055959	CLIC6	chloride intracellular channel 6 [Source:MGI Symbol;Acc:MGI:2146607]	1.51682
ENSMUSG00000103486	9.5233	0.601664	0.193565	3.10833	0.00188146	0.0203904	GM10657	predicted gene 10657 [Source:MGI Symbol;Acc:MGI:3642259]	1.51747
ENSMUSG00000096904	153.687	0.60194	0.110936	5.42602	5.76236e-08	2.52123e-06	GM3591	predicted gene 3591 [Source:MGI Symbol;Acc:MGI:3781768]	1.51776
ENSMUSG00000026429	13.7129	0.602313	0.188814	3.18999	0.00142279	0.0163123	UBE2T	ubiquitin-conjugating enzyme E2T [Source:MGI Symbol;Acc:MGI:1914446]	1.51815
ENSMUSG00000029177	75.9243	0.602732	0.153186	3.93464	8.33222e-05	0.00164666	CENPA	centromere protein A [Source:MGI Symbol;Acc:MGI:88375]	1.51859
ENSMUSG00000072082	39.9822	0.604416	0.172883	3.4961	0.00047211	0.00699942	CCNF	cyclin F [Source:MGI Symbol;Acc:MGI:102551]	1.52036
ENSMUSG00000024610	4841.01	0.604658	0.151223	3.99845	6.37578e-05	0.00131528	CD74	CD74 antigen (invariant polypeptide of major histocompatibility complex, class II antigen-associated) [Source:MGI Symbol;Acc:MGI:96534]	1.52062
ENSMUSG00000054622	4.1147	0.607311	0.173935	3.4916	0.000480143	0.00709059	D730045B01RIK	RIKEN cDNA D730045B01 gene [Source:MGI Symbol;Acc:MGI:1925117]	1.52342
ENSMUSG00000039187	11.2408	0.607384	0.194028	3.1304	0.0017457	0.0191844	FANCI	Fanconi anemia, complementation group I [Source:MGI Symbol;Acc:MGI:2384790]	1.52349
ENSMUSG00000064372	6.37482	0.609095	0.186105	3.27286	0.00106465	0.013126	MT-TP	mitochondrially encoded tRNA proline [Source:MGI Symbol;Acc:MGI:102478]	1.5253
ENSMUSG00000047604	49.516	0.609581	0.158575	3.84413	0.000120982	0.00226936	FRAT2	frequently rearranged in advanced T cell lymphomas 2 [Source:MGI Symbol;Acc:MGI:2673967]	1.52582
ENSMUSG00000022893	149.412	0.610283	0.159891	3.81688	0.000135152	0.00248801	ADAMTS1	a disintegrin-like and metallopeptidase (reprolysin type) with thrombospondin type 1 motif, 1 [Source:MGI Symbol;Acc:MGI:109249]	1.52656
ENSMUSG00000020644	448.444	0.610606	0.107882	5.65995	1.51419e-08	7.26734e-07	ID2	inhibitor of DNA binding 2 [Source:MGI Symbol;Acc:MGI:96397]	1.5269
ENSMUSG00000020439	31.3609	0.611577	0.178704	3.42229	0.000620952	0.0087839	SMTN	smoothelin [Source:MGI Symbol;Acc:MGI:1354727]	1.52793
ENSMUSG00000001247	24.5296	0.612077	0.190383	3.21498	0.00130453	0.0153205	LSR	lipolysis stimulated lipoprotein receptor [Source:MGI Symbol;Acc:MGI:1927471]	1.52846
ENSMUSG00000085829	17.6547	0.613351	0.180618	3.39584	0.000684178	0.00947176	GM4285	predicted gene 4285 [Source:MGI Symbol;Acc:MGI:3782463]	1.52981
ENSMUSG00000036036	15.4642	0.613572	0.194139	3.16048	0.0015751	0.0176708	ZFP57	zinc finger protein 57 [Source:MGI Symbol;Acc:MGI:99204]	1.53004
ENSMUSG00000026558	17.442	0.613573	0.191975	3.19611	0.00139294	0.0160722	UCK2	uridine-cytidine kinase 2 [Source:MGI Symbol;Acc:MGI:1931744]	1.53004
ENSMUSG00000064493	12.6918	0.614382	0.183783	3.34297	0.000828869	0.0109387	SNORA28	small nucleolar RNA, H/ACA box 28 [Source:MGI Symbol;Acc:MGI:3819496]	1.5309
ENSMUSG00000066755	5.54506	0.615963	0.178385	3.453	0.000554399	0.00796218	TNFSF18	tumor necrosis factor (ligand) superfamily, member 18 [Source:MGI Symbol;Acc:MGI:2673064]	1.53258
ENSMUSG00000106001	267.894	0.616597	0.194029	3.17786	0.00148367	0.0168663	GM42826	predicted gene 42826 [Source:MGI Symbol;Acc:MGI:5662963]	1.53325
ENSMUSG00000041439	30.3433	0.616641	0.193189	3.1919	0.0014134	0.0162323	MFSD6	major facilitator superfamily domain containing 6 [Source:MGI Symbol;Acc:MGI:1922925]	1.5333
ENSMUSG00000040809	389.129	0.617384	0.141952	4.34925	1.36606e-05	0.000350627	CHIL3	chitinase-like 3 [Source:MGI Symbol;Acc:MGI:1330860]	1.53409
ENSMUSG00000046314	10.3818	0.617659	0.185587	3.32814	0.000874284	0.011344	STXBP6	syntaxin binding protein 6 (amisyn) [Source:MGI Symbol;Acc:MGI:2384963]	1.53438
ENSMUSG00000103103	22.0558	0.617743	0.176332	3.5033	0.000459531	0.00683448	4833445I07RIK	RIKEN cDNA 4833445I07 gene [Source:MGI Symbol;Acc:MGI:2143268]	1.53447
ENSMUSG00000091996	31.9294	0.619234	0.172091	3.59829	0.000320321	0.00508138	BC049352	cDNA sequence BC049352 [Source:MGI Symbol;Acc:MGI:3040681]	1.53606
ENSMUSG00000087362	24.401	0.620036	0.1925	3.22097	0.00127755	0.0151019	GM13710	predicted gene 13710 [Source:MGI Symbol;Acc:MGI:3650894]	1.53691
ENSMUSG00000028610	21.823	0.62039	0.187032	3.31703	0.000909792	0.0116905	DMRTB1	DMRT-like family B with proline-rich C-terminal, 1 [Source:MGI Symbol;Acc:MGI:1927125]	1.53729
ENSMUSG00000048498	29.2884	0.621014	0.137986	4.50055	6.77777e-06	0.000190608	CD300E	CD300E molecule [Source:MGI Symbol;Acc:MGI:2387602]	1.53796
ENSMUSG00000015437	10.503	0.621163	0.134264	4.62643	3.7203e-06	0.000111455	GZMB	granzyme B [Source:MGI Symbol;Acc:MGI:109267]	1.53811
ENSMUSG00000027306	13.9195	0.623479	0.189471	3.29062	0.000999654	0.0125371	NUSAP1	nucleolar and spindle associated protein 1 [Source:MGI Symbol;Acc:MGI:2675669]	1.54059
ENSMUSG00000034353	575.32	0.62362	0.133677	4.66513	3.08424e-06	9.46604e-05	RAMP1	receptor (calcitonin) activity modifying protein 1 [Source:MGI Symbol;Acc:MGI:1858418]	1.54074
ENSMUSG00000097378	9.75043	0.625857	0.193971	3.22655	0.00125292	0.0148958	B230208H11RIK	RIKEN cDNA B230208H11 gene [Source:MGI Symbol;Acc:MGI:2443719]	1.54313
ENSMUSG00000048406	59.8738	0.62697	0.127377	4.92216	8.55945e-07	2.97666e-05	B330016D10RIK	RIKEN cDNA B330016D10 gene [Source:MGI Symbol;Acc:MGI:2444063]	1.54432
ENSMUSG00000056054	2341.92	0.628115	0.137569	4.56584	4.97509e-06	0.00014557	S100A8	S100 calcium binding protein A8 (calgranulin A) [Source:MGI Symbol;Acc:MGI:88244]	1.54554
ENSMUSG00000020330	11.9383	0.628149	0.192848	3.25723	0.00112507	0.013727	HMMR	hyaluronan mediated motility receptor (RHAMM) [Source:MGI Symbol;Acc:MGI:104667]	1.54558
ENSMUSG00000028873	18.8914	0.628221	0.19065	3.29516	0.000983669	0.012404	CDCA8	cell division cycle associated 8 [Source:MGI Symbol;Acc:MGI:1196274]	1.54566
[truncated: 514 more rows]
