# Supplementary material for: Cx3cr1-deficient microglia exhibit a premature aging transcriptome
Source: Life Sci Alliance. 2019 Nov 27;2(6):e201900453. doi: 10.26508/lsa.201900453 (PMC6892408; doi:10.26508/lsa.201900453)
Supplement: Supplementary file 9 [file LSA-2019-00453_TableS9.xlsx]

## Sheet: Read me
Comparison: Time course study, KO mice only, 2 mo vs 1 yr
Tab 2: RSEM output table
GeneID	Gene symbol and ENSEMBL ID
baseMean	Average of all samples
log2FoldChange	Log2FoldChange for KO(2 mo vs 1yr) comparison
lfcSE	Standard eror of Log2(FC)
stat	Statistic
pvalue	P-value
padj	Adjusted p-value
symbol	Gene symbol
Tab 3: Filtred list: FDR (pvalue) < 0.05; baseMean > 4; Fold change > 30%

## Sheet: DEG_CX3CR1_seqr_KO_time_2movs1y
gene	baseMean	log2FoldChange	lfcSE	stat	pvalue	padj	name	description
ENSMUSG00000052684	4174.37	2.87801	0.124785	23.0638	1.06857e-117	9.22926e-114	JUN	jun proto-oncogene [Source:MGI Symbol;Acc:MGI:96646]
ENSMUSG00000069273	49.3785	3.82166	0.165661	23.0692	9.44225e-118	9.22926e-114	HIST1H3E	histone cluster 1, H3e [Source:MGI Symbol;Acc:MGI:2448326]
ENSMUSG00000072612	137.542	3.32368	0.145711	22.8101	3.64075e-115	2.09635e-111	GM10382	predicted gene 10382 [Source:MGI Symbol;Acc:MGI:3647829]
ENSMUSG00000043943	1414.9	-1.64923	0.0729698	-22.6016	4.18118e-113	1.80564e-109	NAALAD2	N-acetylated alpha-linked acidic dipeptidase 2 [Source:MGI Symbol;Acc:MGI:1919810]
ENSMUSG00000044786	3480.63	1.91658	0.0911532	21.0259	3.80091e-98	1.31314e-94	ZFP36	zinc finger protein 36 [Source:MGI Symbol;Acc:MGI:99180]
ENSMUSG00000020423	4269.77	1.26669	0.06793	18.647	1.33654e-77	3.84789e-74	BTG2	B cell translocation gene 2, anti-proliferative [Source:MGI Symbol;Acc:MGI:108384]
ENSMUSG00000021782	98.339	-2.51271	0.13988	-17.9633	3.77796e-72	9.32292e-69	DLG5	discs, large homolog 5 (Drosophila) [Source:MGI Symbol;Acc:MGI:1918478]
ENSMUSG00000042529	210.57	-2.47367	0.14016	-17.6489	1.03748e-69	2.24018e-66	KCNJ12	potassium inwardly-rectifying channel, subfamily J, member 12 [Source:MGI Symbol;Acc:MGI:108495]
ENSMUSG00000053560	706.686	2.47603	0.14163	17.4824	1.95229e-68	3.7471e-65	IER2	immediate early response 2 [Source:MGI Symbol;Acc:MGI:104815]
ENSMUSG00000047238	98.923	-2.19475	0.130405	-16.8303	1.46318e-63	2.5275e-60	MAGEH1	melanoma antigen, family H, 1 [Source:MGI Symbol;Acc:MGI:1922875]
ENSMUSG00000064220	242.971	1.96144	0.117419	16.7046	1.21436e-62	1.90699e-59	HIST2H2AA1	histone cluster 2, H2aa1 [Source:MGI Symbol;Acc:MGI:96097]
ENSMUSG00000052837	4473.48	1.64034	0.100362	16.3442	4.78578e-60	6.88913e-57	JUNB	jun B proto-oncogene [Source:MGI Symbol;Acc:MGI:96647]
ENSMUSG00000022505	214.006	-2.00996	0.12838	-15.6563	3.0091e-55	3.9984e-52	EMP2	epithelial membrane protein 2 [Source:MGI Symbol;Acc:MGI:1098726]
ENSMUSG00000021250	360.385	2.5676	0.165081	15.5535	1.5055e-54	1.85758e-51	FOS	FBJ osteosarcoma oncogene [Source:MGI Symbol;Acc:MGI:95574]
ENSMUSG00000071076	1600.4	1.10411	0.0718745	15.3616	2.96222e-53	3.41129e-50	JUND	jun D proto-oncogene [Source:MGI Symbol;Acc:MGI:96648]
ENSMUSG00000091405	43.5197	2.37849	0.156762	15.1726	5.37449e-52	5.80244e-49	HIST2H4	histone cluster 2, H4 [Source:MGI Symbol;Acc:MGI:2140113]
ENSMUSG00000040612	628.81	-2.14681	0.146378	-14.6662	1.06139e-48	1.07849e-45	ILDR2	immunoglobulin-like domain containing receptor 2 [Source:MGI Symbol;Acc:MGI:1196370]
ENSMUSG00000089827	45.5418	2.3687	0.166907	14.1918	1.0303e-45	9.88743e-43	1700023H06RIK	RIKEN cDNA 1700023H06 gene [Source:MGI Symbol;Acc:MGI:1916692]
ENSMUSG00000096010	30.3425	2.36544	0.166851	14.1769	1.27301e-45	1.15737e-42	HIST4H4	histone cluster 4, H4 [Source:MGI Symbol;Acc:MGI:2448443]
ENSMUSG00000001120	67.8358	-1.86537	0.134861	-13.8317	1.63984e-43	1.41633e-40	PCBP3	poly(rC) binding protein 3 [Source:MGI Symbol;Acc:MGI:1890470]
ENSMUSG00000091993	36.56	1.88023	0.137005	13.7238	7.31223e-43	6.01483e-40	B930036N10RIK	RIKEN cDNA B930036N10 gene [Source:MGI Symbol;Acc:MGI:3702496]
ENSMUSG00000024190	513.377	2.27528	0.167652	13.5714	5.91637e-42	4.64543e-39	DUSP1	dual specificity phosphatase 1 [Source:MGI Symbol;Acc:MGI:105120]
ENSMUSG00000028362	190.858	-1.73896	0.129175	-13.4621	2.61382e-41	1.96309e-38	TNFSF8	tumor necrosis factor (ligand) superfamily, member 8 [Source:MGI Symbol;Acc:MGI:88328]
ENSMUSG00000030757	94.1799	-2.0091	0.149866	-13.406	5.57574e-41	4.01314e-38	ZKSCAN2	zinc finger with KRAB and SCAN domains 2 [Source:MGI Symbol;Acc:MGI:2444060]
ENSMUSG00000094777	232.285	1.46821	0.11006	13.3401	1.35322e-40	9.35022e-38	HIST1H2AP	histone cluster 1, H2ap [Source:MGI Symbol;Acc:MGI:3710573]
ENSMUSG00000045502	464.179	-1.6692	0.126147	-13.2321	5.7234e-40	3.80254e-37	HCAR2	hydroxycarboxylic acid receptor 2 [Source:MGI Symbol;Acc:MGI:1933383]
ENSMUSG00000040435	615.948	1.33372	0.101976	13.0788	4.35374e-39	2.78543e-36	PPP1R15A	protein phosphatase 1, regulatory (inhibitor) subunit 15A [Source:MGI Symbol;Acc:MGI:1927072]
ENSMUSG00000056708	2355.66	0.832915	0.065052	12.8038	1.56076e-37	9.62876e-35	IER5	immediate early response 5 [Source:MGI Symbol;Acc:MGI:1337072]
ENSMUSG00000069270	10.1424	2.01743	0.161354	12.5031	7.17589e-36	4.27436e-33	HIST1H2AC	histone cluster 1, H2ac [Source:MGI Symbol;Acc:MGI:2448287]
ENSMUSG00000038418	807.594	2.08649	0.167651	12.4455	1.48001e-35	8.52188e-33	EGR1	early growth response 1 [Source:MGI Symbol;Acc:MGI:95295]
ENSMUSG00000016559	11703.1	0.761446	0.062415	12.1997	3.11864e-34	1.73779e-31	H3F3B	H3 histone, family 3B [Source:MGI Symbol;Acc:MGI:1101768]
ENSMUSG00000028518	60.5223	-1.83346	0.1538	-11.9211	9.19422e-33	4.96316e-30	PRKAA2	protein kinase, AMP-activated, alpha 2 catalytic subunit [Source:MGI Symbol;Acc:MGI:1336173]
ENSMUSG00000058385	57.2475	1.61998	0.137854	11.7514	6.94729e-32	3.63659e-29	HIST1H2BG	histone cluster 1, H2bg [Source:MGI Symbol;Acc:MGI:2448386]
ENSMUSG00000036181	401.558	1.09515	0.0932527	11.7439	7.59478e-32	3.8586e-29	HIST1H1C	histone cluster 1, H1c [Source:MGI Symbol;Acc:MGI:1931526]
ENSMUSG00000031497	382.727	-1.08127	0.0963947	-11.2171	3.36225e-29	1.65942e-26	TNFSF13B	tumor necrosis factor (ligand) superfamily, member 13b [Source:MGI Symbol;Acc:MGI:1344376]
ENSMUSG00000085762	18.6919	1.74473	0.167938	10.3892	2.77814e-25	1.33305e-22	LRRC75AOS2	leucine rich repeat containing 75A, opposite strand 2 [Source:MGI Symbol;Acc:MGI:1914079]
ENSMUSG00000080058	143.903	1.18427	0.114603	10.3336	4.96385e-25	2.31745e-22	GM11175	predicted gene 11175 [Source:MGI Symbol;Acc:MGI:3809055]
ENSMUSG00000036533	364.675	-0.981217	0.0953423	-10.2915	7.69463e-25	3.49781e-22	CDC42EP3	CDC42 effector protein (Rho GTPase binding) 3 [Source:MGI Symbol;Acc:MGI:2384718]
ENSMUSG00000068036	141.099	-1.19926	0.11754	-10.203	1.92269e-24	8.51604e-22	AFDN	afadin, adherens junction formation factor [Source:MGI Symbol;Acc:MGI:1314653]
ENSMUSG00000031327	34.5404	-1.53784	0.153585	-10.013	1.33703e-23	5.77397e-21	CHIC1	cysteine-rich hydrophobic domain 1 [Source:MGI Symbol;Acc:MGI:1344694]
ENSMUSG00000021719	75.2818	1.3884	0.138979	9.98994	1.68684e-23	7.10695e-21	RGS7BP	regulator of G-protein signalling 7 binding protein [Source:MGI Symbol;Acc:MGI:106334]
ENSMUSG00000060402	606.37	-0.882915	0.0884678	-9.98006	1.86346e-23	7.66415e-21	CHST8	carbohydrate (N-acetylgalactosamine 4-0) sulfotransferase 8 [Source:MGI Symbol;Acc:MGI:1916197]
ENSMUSG00000003541	203.507	1.36318	0.139677	9.75955	1.67901e-22	6.69194e-20	IER3	immediate early response 3 [Source:MGI Symbol;Acc:MGI:104814]
ENSMUSG00000102380	42.5326	1.63155	0.167201	9.75802	1.70456e-22	6.69194e-20	GM38140	predicted gene, 38140 [Source:MGI Symbol;Acc:MGI:5611368]
ENSMUSG00000029156	778.011	-0.657244	0.0679638	-9.6705	4.02413e-22	1.54473e-19	SGCB	sarcoglycan, beta (dystrophin-associated glycoprotein) [Source:MGI Symbol;Acc:MGI:1346523]
ENSMUSG00000100210	5.62232	1.4463	0.149781	9.65606	4.63331e-22	1.73991e-19	HIST1H3F	histone cluster 1, H3f [Source:MGI Symbol;Acc:MGI:2448329]
ENSMUSG00000015843	92.3114	-1.53594	0.159686	-9.61852	6.67863e-22	2.45461e-19	RXRG	retinoid X receptor gamma [Source:MGI Symbol;Acc:MGI:98216]
ENSMUSG00000029322	37.035	1.61248	0.167905	9.60355	7.72402e-22	2.77968e-19	PLAC8	placenta-specific 8 [Source:MGI Symbol;Acc:MGI:2445289]
ENSMUSG00000054945	65.5137	-1.18514	0.125298	-9.45861	3.12055e-21	1.10009e-18	GM9958	predicted gene 9958 [Source:MGI Symbol;Acc:MGI:3641866]
ENSMUSG00000026285	460.825	-1.37389	0.145523	-9.44102	3.69175e-21	1.27543e-18	PDCD1	programmed cell death 1 [Source:MGI Symbol;Acc:MGI:104879]
ENSMUSG00000098108	111.053	-1.31929	0.139834	-9.43474	3.91949e-21	1.32755e-18	GM27008	predicted gene, 27008 [Source:MGI Symbol;Acc:MGI:5504123]
ENSMUSG00000026303	1473.17	-0.548325	0.0581574	-9.4283	4.16806e-21	1.3846e-18	MLPH	melanophilin [Source:MGI Symbol;Acc:MGI:2176380]
ENSMUSG00000049744	212.297	-1.18269	0.126303	-9.36397	7.67968e-21	2.503e-18	ARHGAP15	Rho GTPase activating protein 15 [Source:MGI Symbol;Acc:MGI:1923367]
ENSMUSG00000070544	707.423	0.729127	0.0781458	9.33034	1.05534e-20	3.37591e-18	TOP1	topoisomerase (DNA) I [Source:MGI Symbol;Acc:MGI:98788]
ENSMUSG00000093577	86.5204	1.37032	0.146938	9.32579	1.1016e-20	3.45983e-18	GM20632	predicted gene 20632 [Source:MGI Symbol;Acc:MGI:5313079]
ENSMUSG00000099583	6.56746	1.52446	0.165859	9.19129	3.88171e-20	1.19737e-17	HIST1H3D	histone cluster 1, H3d [Source:MGI Symbol;Acc:MGI:2448322]
ENSMUSG00000000058	251.054	-0.839025	0.0924243	-9.07797	1.10618e-19	3.35229e-17	CAV2	caveolin 2 [Source:MGI Symbol;Acc:MGI:107571]
ENSMUSG00000020811	450.362	-0.951267	0.105398	-9.02546	1.78944e-19	5.23912e-17	WSCD1	WSC domain containing 1 [Source:MGI Symbol;Acc:MGI:2448493]
ENSMUSG00000037266	27943.8	-0.888062	0.0983923	-9.02572	1.78513e-19	5.23912e-17	RSRP1	arginine/serine rich protein 1 [Source:MGI Symbol;Acc:MGI:106498]
ENSMUSG00000026358	528.255	1.28944	0.143249	9.00142	2.22821e-19	6.415e-17	RGS1	regulator of G-protein signaling 1 [Source:MGI Symbol;Acc:MGI:1354694]
ENSMUSG00000030653	1165.82	-1.23302	0.137627	-8.95913	3.27248e-19	9.26701e-17	GM45837	predicted gene 45837 [Source:MGI Symbol;Acc:MGI:5804952]
ENSMUSG00000027368	32.649	1.43191	0.160534	8.91968	4.67627e-19	1.30287e-16	DUSP2	dual specificity phosphatase 2 [Source:MGI Symbol;Acc:MGI:101911]
ENSMUSG00000009214	469.64	-0.782143	0.0882056	-8.86727	7.49587e-19	2.0553e-16	TMEM8C	transmembrane protein 8C [Source:MGI Symbol;Acc:MGI:1913389]
ENSMUSG00000070392	133.578	1.47311	0.166729	8.83533	9.98013e-19	2.6937e-16	GM20634	predicted gene 20634 [Source:MGI Symbol;Acc:MGI:5313081]
ENSMUSG00000089797	184.087	-0.936036	0.10622	-8.81227	1.22641e-18	3.25923e-16	GM16118	predicted gene 16118 [Source:MGI Symbol;Acc:MGI:3801926]
ENSMUSG00000101970	670.613	0.526667	0.0601008	8.76306	1.90013e-18	4.97315e-16	1810026B05RIK	RIKEN cDNA 1810026B05 gene [Source:MGI Symbol;Acc:MGI:1916420]
ENSMUSG00000103165	13.8988	1.43808	0.165321	8.69867	3.35801e-18	8.65765e-16	GM37560	predicted gene, 37560 [Source:MGI Symbol;Acc:MGI:5610788]
ENSMUSG00000022887	63.9708	-1.2897	0.148632	-8.67715	4.05802e-18	1.03086e-15	MASP1	mannan-binding lectin serine peptidase 1 [Source:MGI Symbol;Acc:MGI:88492]
ENSMUSG00000033082	73.0365	-1.30155	0.150938	-8.62309	6.51724e-18	1.60827e-15	CLEC1A	C-type lectin domain family 1, member a [Source:MGI Symbol;Acc:MGI:2444151]
ENSMUSG00000066456	133.378	-1.03777	0.120345	-8.62328	6.50611e-18	1.60827e-15	HMGN3	high mobility group nucleosomal binding domain 3 [Source:MGI Symbol;Acc:MGI:2138069]
ENSMUSG00000053113	457.557	0.893956	0.104015	8.59447	8.36485e-18	2.03513e-15	SOCS3	suppressor of cytokine signaling 3 [Source:MGI Symbol;Acc:MGI:1201791]
ENSMUSG00000097855	23.0123	1.32163	0.153974	8.5835	9.20299e-18	2.20795e-15	A930007I19RIK	RIKEN cDNA A930007I19 gene [Source:MGI Symbol;Acc:MGI:1925029]
ENSMUSG00000043794	53.1719	1.14677	0.13375	8.57404	9.99182e-18	2.36437e-15	D830025C05RIK	RIKEN cDNA D830025C05 gene [Source:MGI Symbol;Acc:MGI:3698180]
ENSMUSG00000031995	562.417	-0.974026	0.11457	-8.50155	1.87081e-17	4.36707e-15	ST14	suppression of tumorigenicity 14 (colon carcinoma) [Source:MGI Symbol;Acc:MGI:1338881]
ENSMUSG00000019970	11761.2	0.771889	0.0919631	8.39346	4.72033e-17	1.08719e-14	SGK1	serum/glucocorticoid regulated kinase 1 [Source:MGI Symbol;Acc:MGI:1340062]
ENSMUSG00000019761	29.7793	-1.24778	0.14963	-8.33913	7.48389e-17	1.67892e-14	KRT10	keratin 10 [Source:MGI Symbol;Acc:MGI:96685]
ENSMUSG00000020083	23.8891	-1.37159	0.164451	-8.34042	7.40296e-17	1.67892e-14	2010107G23RIK	RIKEN cDNA 2010107G23 gene [Source:MGI Symbol;Acc:MGI:1917144]
ENSMUSG00000072915	315.018	-1.02238	0.122945	-8.31574	9.11833e-17	2.01936e-14	GM12258	predicted gene 12258 [Source:MGI Symbol;Acc:MGI:3651534]
ENSMUSG00000039899	600.968	-0.877596	0.106308	-8.25522	1.51618e-16	3.31526e-14	FGL2	fibrinogen-like protein 2 [Source:MGI Symbol;Acc:MGI:103266]
ENSMUSG00000047735	366.041	-1.04814	0.127231	-8.23808	1.7499e-16	3.77848e-14	SAMD9L	sterile alpha motif domain containing 9-like [Source:MGI Symbol;Acc:MGI:1343184]
ENSMUSG00000064702	27.5186	1.36427	0.16669	8.18446	2.73532e-16	5.62499e-14	GM24950	predicted gene, 24950 [Source:MGI Symbol;Acc:MGI:5454727]
ENSMUSG00000065251	27.5186	1.36427	0.16669	8.18446	2.73532e-16	5.62499e-14	GM23971	predicted gene, 23971 [Source:MGI Symbol;Acc:MGI:5453748]
ENSMUSG00000065767	27.5186	1.36427	0.16669	8.18446	2.73532e-16	5.62499e-14	GM23849	predicted gene, 23849 [Source:MGI Symbol;Acc:MGI:5453626]
ENSMUSG00000065944	27.5186	1.36427	0.16669	8.18446	2.73532e-16	5.62499e-14	RNU2-10	U2 small nuclear RNA 10 [Source:MGI Symbol;Acc:MGI:97976]
ENSMUSG00000089796	87.858	0.94288	0.115246	8.18143	2.80506e-16	5.70054e-14	GM16575	predicted gene 16575 [Source:MGI Symbol;Acc:MGI:4414995]
ENSMUSG00000017679	874.906	0.74089	0.0911395	8.12919	4.32175e-16	8.68069e-14	TTPAL	tocopherol (alpha) transfer protein-like [Source:MGI Symbol;Acc:MGI:1923330]
ENSMUSG00000037032	198.971	-0.882702	0.108785	-8.11421	4.88946e-16	9.70811e-14	APBB1	amyloid beta (A4) precursor protein-binding, family B, member 1 [Source:MGI Symbol;Acc:MGI:107765]
ENSMUSG00000029373	101.145	1.20086	0.148615	8.0803	6.46056e-16	1.26818e-13	PF4	platelet factor 4 [Source:MGI Symbol;Acc:MGI:1888711]
ENSMUSG00000033467	671.47	-0.836044	0.103579	-8.07155	6.9414e-16	1.34725e-13	CRLF2	cytokine receptor-like factor 2 [Source:MGI Symbol;Acc:MGI:1889506]
ENSMUSG00000035295	45.847	-1.11206	0.139045	-7.99784	1.2662e-15	2.43027e-13	WDR38	WD repeat domain 38 [Source:MGI Symbol;Acc:MGI:1923896]
ENSMUSG00000004707	926.068	-0.90992	0.113859	-7.99161	1.33189e-15	2.52824e-13	LY9	lymphocyte antigen 9 [Source:MGI Symbol;Acc:MGI:96885]
ENSMUSG00000073409	279.985	-1.04823	0.132003	-7.94093	2.0067e-15	3.76779e-13	H2-Q6	histocompatibility 2, Q region locus 6 [Source:MGI Symbol;Acc:MGI:95935]
ENSMUSG00000021453	234.129	1.05956	0.134665	7.8681	3.60071e-15	6.68802e-13	GADD45G	growth arrest and DNA-damage-inducible 45 gamma [Source:MGI Symbol;Acc:MGI:1346325]
ENSMUSG00000073555	98.6518	-1.17332	0.15067	-7.78736	6.84249e-15	1.25742e-12	GM4951	predicted gene 4951 [Source:MGI Symbol;Acc:MGI:3644953]
ENSMUSG00000048126	323.119	-1.08307	0.139865	-7.74367	9.6584e-15	1.7562e-12	COL6A3	collagen, type VI, alpha 3 [Source:MGI Symbol;Acc:MGI:88461]
ENSMUSG00000030577	384.14	-1.02923	0.133154	-7.72964	1.07852e-14	1.94066e-12	CD22	CD22 antigen [Source:MGI Symbol;Acc:MGI:88322]
ENSMUSG00000008206	97.1198	-1.0121	0.132792	-7.62175	2.50266e-14	4.45679e-12	CERS4	ceramide synthase 4 [Source:MGI Symbol;Acc:MGI:1914510]
ENSMUSG00000101555	12.8244	1.25191	0.166818	7.50466	6.15869e-14	1.08556e-11	GM28731	predicted gene 28731 [Source:MGI Symbol;Acc:MGI:5579437]
ENSMUSG00000003545	4.30468	1.03421	0.138345	7.47557	7.68678e-14	1.34123e-11	FOSB	FBJ osteosarcoma oncogene B [Source:MGI Symbol;Acc:MGI:95575]
ENSMUSG00000051627	179.712	1.09818	0.147375	7.45163	9.21964e-14	1.5926e-11	HIST1H1E	histone cluster 1, H1e [Source:MGI Symbol;Acc:MGI:1931527]
ENSMUSG00000026548	1732.13	-0.618852	0.0833061	-7.42865	1.09712e-13	1.87641e-11	SLAMF9	SLAM family member 9 [Source:MGI Symbol;Acc:MGI:1923692]
ENSMUSG00000022122	25.9318	1.23724	0.167013	7.40804	1.28179e-13	2.17076e-11	EDNRB	endothelin receptor type B [Source:MGI Symbol;Acc:MGI:102720]
ENSMUSG00000016921	2006.46	0.504493	0.068376	7.37822	1.60418e-13	2.69034e-11	SRSF6	serine/arginine-rich splicing factor 6 [Source:MGI Symbol;Acc:MGI:1915246]
ENSMUSG00000014158	192.185	-0.876446	0.119182	-7.35383	1.92608e-13	3.19915e-11	TRPV4	transient receptor potential cation channel, subfamily V, member 4 [Source:MGI Symbol;Acc:MGI:1926945]
ENSMUSG00000020863	1050.66	-0.651533	0.0888046	-7.33671	2.18911e-13	3.6014e-11	LUC7L3	LUC7-like 3 (S. cerevisiae) [Source:MGI Symbol;Acc:MGI:1914934]
ENSMUSG00000041117	19.4994	1.22791	0.167751	7.31984	2.48275e-13	4.04594e-11	CCDC8	coiled-coil domain containing 8 [Source:MGI Symbol;Acc:MGI:3612184]
ENSMUSG00000104187	20.6325	1.20573	0.165242	7.29677	2.94752e-13	4.75845e-11	GM37820	predicted gene, 37820 [Source:MGI Symbol;Acc:MGI:5611048]
ENSMUSG00000022756	71.5033	-1.04037	0.143445	-7.25271	4.08506e-13	6.53383e-11	SLC7A4	solute carrier family 7 (cationic amino acid transporter, y+ system), member 4 [Source:MGI Symbol;Acc:MGI:2146512]
ENSMUSG00000104351	17.6979	1.21707	0.167925	7.24773	4.23799e-13	6.71625e-11	GM37125	predicted gene, 37125 [Source:MGI Symbol;Acc:MGI:5610353]
ENSMUSG00000015355	2302.14	-0.538227	0.0743693	-7.23722	4.5798e-13	7.19195e-11	CD48	CD48 antigen [Source:MGI Symbol;Acc:MGI:88339]
ENSMUSG00000086429	334.506	-0.771724	0.106768	-7.22803	4.90055e-13	7.62632e-11	GT(ROSA)26SOR	gene trap ROSA 26, Philippe Soriano [Source:MGI Symbol;Acc:MGI:104735]
ENSMUSG00000038393	6961.8	0.37628	0.05209	7.22366	5.0607e-13	7.80523e-11	TXNIP	thioredoxin interacting protein [Source:MGI Symbol;Acc:MGI:1889549]
ENSMUSG00000027221	1337.58	-0.798103	0.111478	-7.15927	8.11076e-13	1.23987e-10	CHST1	carbohydrate (keratan sulfate Gal-6) sulfotransferase 1 [Source:MGI Symbol;Acc:MGI:1924219]
ENSMUSG00000028654	373.501	0.846418	0.119212	7.10012	1.24645e-12	1.8887e-10	MYCL	v-myc avian myelocytomatosis viral oncogene lung carcinoma derived [Source:MGI Symbol;Acc:MGI:96799]
ENSMUSG00000097417	32.484	1.13643	0.160661	7.07349	1.51086e-12	2.26944e-10	GM26669	predicted gene, 26669 [Source:MGI Symbol;Acc:MGI:5477163]
ENSMUSG00000006576	35.8333	-1.16528	0.165741	-7.03071	2.0549e-12	3.06003e-10	SLC4A3	solute carrier family 4 (anion exchanger), member 3 [Source:MGI Symbol;Acc:MGI:109350]
ENSMUSG00000047246	232.698	0.773397	0.110553	6.99568	2.63974e-12	3.89734e-10	HIST1H2BE	histone cluster 1, H2be [Source:MGI Symbol;Acc:MGI:2448380]
ENSMUSG00000002944	65.9318	1.09425	0.15688	6.97507	3.05713e-12	4.47533e-10	CD36	CD36 antigen [Source:MGI Symbol;Acc:MGI:107899]
ENSMUSG00000030787	31.5912	1.12265	0.161632	6.94574	3.7649e-12	5.39005e-10	LYVE1	lymphatic vessel endothelial hyaluronan receptor 1 [Source:MGI Symbol;Acc:MGI:2136348]
ENSMUSG00000048330	330.227	-0.713934	0.102793	-6.94534	3.7756e-12	5.39005e-10	RIC3	RIC3 acetylcholine receptor chaperone [Source:MGI Symbol;Acc:MGI:2443887]
ENSMUSG00000035686	956.043	-0.41434	0.0597865	-6.93032	4.19896e-12	5.94531e-10	THRSP	thyroid hormone responsive [Source:MGI Symbol;Acc:MGI:109126]
ENSMUSG00000055061	54.1334	1.0982	0.158728	6.91878	4.55547e-12	6.39765e-10	4931431C16RIK	RIKEN cDNA 4931431C16 gene [Source:MGI Symbol;Acc:MGI:1921614]
ENSMUSG00000106375	221.62	0.807554	0.117274	6.88606	5.73604e-12	7.99067e-10	GM43361	predicted gene 43361 [Source:MGI Symbol;Acc:MGI:5663498]
ENSMUSG00000100213	42.1332	-1.10373	0.160698	-6.86833	6.49591e-12	8.97683e-10	GM28151	predicted gene 28151 [Source:MGI Symbol;Acc:MGI:5578857]
ENSMUSG00000027661	53.0429	-1.09671	0.159759	-6.86483	6.65717e-12	9.12666e-10	SLC2A10	solute carrier family 2 (facilitated glucose transporter), member 10 [Source:MGI Symbol;Acc:MGI:2156687]
ENSMUSG00000055319	756.86	0.356253	0.0521163	6.83573	8.15898e-12	1.10975e-09	SEC23IP	Sec23 interacting protein [Source:MGI Symbol;Acc:MGI:2450915]
ENSMUSG00000022106	3046.02	-0.401036	0.0590613	-6.79016	1.12007e-11	1.51157e-09	RCBTB2	regulator of chromosome condensation (RCC1) and BTB (POZ) domain containing protein 2 [Source:MGI Symbol;Acc:MGI:1917200]
ENSMUSG00000080999	2.74677	0.934546	0.137842	6.77981	1.20333e-11	1.61135e-09	GM11336	predicted gene 11336 [Source:MGI Symbol;Acc:MGI:3651860]
ENSMUSG00000022679	89.7469	-0.819629	0.120993	-6.77418	1.25116e-11	1.66251e-09	MPV17L	Mpv17 transgene, kidney disease mutant-like [Source:MGI Symbol;Acc:MGI:2135951]
ENSMUSG00000006360	59.4936	1.00162	0.148246	6.75646	1.41401e-11	1.86455e-09	CRIP1	cysteine-rich protein 1 (intestinal) [Source:MGI Symbol;Acc:MGI:88501]
ENSMUSG00000034574	198.567	-0.643821	0.095538	-6.7389	1.5959e-11	2.08845e-09	DAAM1	dishevelled associated activator of morphogenesis 1 [Source:MGI Symbol;Acc:MGI:1914596]
ENSMUSG00000038346	1150.24	0.276894	0.0411955	6.72146	1.79917e-11	2.33675e-09	ZFP384	zinc finger protein 384 [Source:MGI Symbol;Acc:MGI:2443203]
ENSMUSG00000028214	35.9125	1.09938	0.163836	6.71022	1.94337e-11	2.50521e-09	GEM	GTP binding protein (gene overexpressed in skeletal muscle) [Source:MGI Symbol;Acc:MGI:99844]
ENSMUSG00000016494	7170.59	-0.294171	0.0439	-6.70094	2.07087e-11	2.6498e-09	CD34	CD34 antigen [Source:MGI Symbol;Acc:MGI:88329]
ENSMUSG00000030342	17731.3	-0.459164	0.069224	-6.63302	3.28887e-11	4.17735e-09	CD9	CD9 antigen [Source:MGI Symbol;Acc:MGI:88348]
ENSMUSG00000035530	6383.63	0.366798	0.0553871	6.62245	3.53298e-11	4.45465e-09	EIF1	eukaryotic translation initiation factor 1 [Source:MGI Symbol;Acc:MGI:105125]
ENSMUSG00000069272	31.7627	1.05051	0.158841	6.61362	3.75038e-11	4.69449e-09	HIST1H2AE	histone cluster 1, H2ae [Source:MGI Symbol;Acc:MGI:2448290]
ENSMUSG00000101493	89.3761	-0.803509	0.121675	-6.60373	4.00931e-11	4.9825e-09	2810405F17RIK	RIKEN cDNA 2810405F17 gene [Source:MGI Symbol;Acc:MGI:1917225]
ENSMUSG00000026407	75.7116	-0.830573	0.126106	-6.5863	4.50918e-11	5.56369e-09	CACNA1S	calcium channel, voltage-dependent, L type, alpha 1S subunit [Source:MGI Symbol;Acc:MGI:88294]
ENSMUSG00000069265	3.42391	0.948502	0.144362	6.57029	5.02171e-11	6.15213e-09	HIST1H3A	histone cluster 1, H3a [Source:MGI Symbol;Acc:MGI:2668828]
ENSMUSG00000064023	1005.65	-0.622838	0.0948517	-6.56644	5.15318e-11	6.26874e-09	KLK8	kallikrein related-peptidase 8 [Source:MGI Symbol;Acc:MGI:1343327]
ENSMUSG00000030088	25.3107	-1.07885	0.165289	-6.52704	6.7081e-11	8.1032e-09	ALDH1L1	aldehyde dehydrogenase 1 family, member L1 [Source:MGI Symbol;Acc:MGI:1340024]
ENSMUSG00000093656	20.7354	1.08968	0.167821	6.49307	8.41059e-11	1.00892e-08	GM20628	predicted gene 20628 [Source:MGI Symbol;Acc:MGI:5313075]
ENSMUSG00000019843	258.106	0.667235	0.102801	6.49057	8.55106e-11	1.0187e-08	FYN	Fyn proto-oncogene [Source:MGI Symbol;Acc:MGI:95602]
ENSMUSG00000060550	257.378	-0.904616	0.139409	-6.48895	8.64342e-11	1.02265e-08	H2-Q7	histocompatibility 2, Q region locus 7 [Source:MGI Symbol;Acc:MGI:95936]
ENSMUSG00000060034	36.7467	0.988206	0.152714	6.47095	9.73899e-11	1.14443e-08	CTF2	cardiotrophin 2 [Source:MGI Symbol;Acc:MGI:2684607]
ENSMUSG00000061353	6.02862	0.966233	0.149549	6.46099	1.04018e-10	1.21406e-08	CXCL12	chemokine (C-X-C motif) ligand 12 [Source:MGI Symbol;Acc:MGI:103556]
ENSMUSG00000100632	56.5507	0.936304	0.145156	6.45032	1.11612e-10	1.29395e-08	9430060I03RIK	RIKEN cDNA 9430060I03 gene [Source:MGI Symbol;Acc:MGI:3702484]
ENSMUSG00000020709	2384.26	0.229517	0.0357071	6.42777	1.29493e-10	1.49124e-08	ADAP2	ArfGAP with dual PH domains 2 [Source:MGI Symbol;Acc:MGI:2663075]
ENSMUSG00000023132	2.67608	0.824571	0.128478	6.41797	1.38101e-10	1.57984e-08	GZMA	granzyme A [Source:MGI Symbol;Acc:MGI:109266]
ENSMUSG00000090105	5.63437	1.04227	0.162798	6.4022	1.53152e-10	1.74049e-08	GM15890	predicted gene 15890 [Source:MGI Symbol;Acc:MGI:3802160]
ENSMUSG00000103332	162.114	-0.910144	0.142413	-6.39086	1.64952e-10	1.86234e-08	PCDHGA2	protocadherin gamma subfamily A, 2 [Source:MGI Symbol;Acc:MGI:1935214]
ENSMUSG00000025150	66.9299	1.05017	0.164762	6.37387	1.84319e-10	2.06748e-08	CBR2	carbonyl reductase 2 [Source:MGI Symbol;Acc:MGI:107200]
ENSMUSG00000024268	46.5748	-0.961477	0.151355	-6.35247	2.11885e-10	2.36135e-08	CELF4	CUGBP, Elav-like family member 4 [Source:MGI Symbol;Acc:MGI:1932407]
ENSMUSG00000058773	2.32723	0.874513	0.137907	6.34134	2.27775e-10	2.52217e-08	HIST1H1B	histone cluster 1, H1b [Source:MGI Symbol;Acc:MGI:1861461]
ENSMUSG00000024276	785.977	-0.501405	0.0791233	-6.337	2.3428e-10	2.57768e-08	ZFP397	zinc finger protein 397 [Source:MGI Symbol;Acc:MGI:1916506]
ENSMUSG00000003418	516.428	-0.922687	0.146163	-6.31274	2.7413e-10	2.99703e-08	ST8SIA6	ST8 alpha-N-acetyl-neuraminide alpha-2,8-sialyltransferase 6 [Source:MGI Symbol;Acc:MGI:2386797]
ENSMUSG00000018428	282.056	-0.595965	0.0945829	-6.30098	2.95771e-10	3.2133e-08	AKAP1	A kinase (PRKA) anchor protein 1 [Source:MGI Symbol;Acc:MGI:104729]
ENSMUSG00000051652	7131.29	-0.303189	0.0482384	-6.28523	3.27367e-10	3.53434e-08	LRRC3	leucine rich repeat containing 3 [Source:MGI Symbol;Acc:MGI:2447899]
ENSMUSG00000021069	145.206	0.821289	0.130875	6.27539	3.48763e-10	3.74194e-08	PYGL	liver glycogen phosphorylase [Source:MGI Symbol;Acc:MGI:97829]
ENSMUSG00000097194	36.184	-1.04896	0.167654	-6.25668	3.93268e-10	4.1934e-08	9330175E14RIK	RIKEN cDNA 9330175E14 gene [Source:MGI Symbol;Acc:MGI:2443913]
ENSMUSG00000040907	398.347	-0.77105	0.123502	-6.24323	4.28627e-10	4.54239e-08	ATP1A3	ATPase, Na+/K+ transporting, alpha 3 polypeptide [Source:MGI Symbol;Acc:MGI:88107]
ENSMUSG00000036931	157.799	0.568917	0.0912462	6.23496	4.51885e-10	4.75967e-08	NFKBID	nuclear factor of kappa light polypeptide gene enhancer in B cells inhibitor, delta [Source:MGI Symbol;Acc:MGI:3041243]
ENSMUSG00000022987	63.6269	-0.77843	0.124988	-6.22804	4.72292e-10	4.94446e-08	ZFP641	zinc finger protein 641 [Source:MGI Symbol;Acc:MGI:2442788]
ENSMUSG00000039208	111.391	0.802503	0.129101	6.21609	5.09691e-10	5.30385e-08	METRNL	meteorin, glial cell differentiation regulator-like [Source:MGI Symbol;Acc:MGI:2384806]
ENSMUSG00000102894	4.28781	1.00951	0.16244	6.21464	5.14419e-10	5.32101e-08	GM37851	predicted gene, 37851 [Source:MGI Symbol;Acc:MGI:5611079]
ENSMUSG00000054364	4353.01	0.516309	0.0831597	6.20864	5.34464e-10	5.49543e-08	RHOB	ras homolog family member B [Source:MGI Symbol;Acc:MGI:107949]
ENSMUSG00000026222	603.223	-0.465939	0.0752585	-6.19118	5.97163e-10	6.10378e-08	SP100	nuclear antigen Sp100 [Source:MGI Symbol;Acc:MGI:109561]
ENSMUSG00000003032	21.8744	1.03602	0.16795	6.16865	6.88745e-10	6.99846e-08	KLF4	Kruppel-like factor 4 (gut) [Source:MGI Symbol;Acc:MGI:1342287]
ENSMUSG00000030733	603.874	0.377532	0.0612417	6.16462	7.06529e-10	7.13719e-08	SH2B1	SH2B adaptor protein 1 [Source:MGI Symbol;Acc:MGI:1201407]
ENSMUSG00000097296	75.9442	-0.786062	0.128109	-6.13587	8.46949e-10	8.50593e-08	GM26532	predicted gene, 26532 [Source:MGI Symbol;Acc:MGI:5477026]
ENSMUSG00000049436	3586.26	-0.646372	0.105632	-6.11908	9.41155e-10	9.3974e-08	UPK1B	uroplakin 1B [Source:MGI Symbol;Acc:MGI:98912]
ENSMUSG00000027995	3757.68	-0.357816	0.0585235	-6.11405	9.71333e-10	9.64299e-08	TLR2	toll-like receptor 2 [Source:MGI Symbol;Acc:MGI:1346060]
ENSMUSG00000034120	3232.46	0.304608	0.0498362	6.11218	9.82762e-10	9.70071e-08	SRSF2	serine/arginine-rich splicing factor 2 [Source:MGI Symbol;Acc:MGI:98284]
ENSMUSG00000023868	47.9796	-0.971454	0.159791	-6.07953	1.20538e-09	1.18306e-07	PDE10A	phosphodiesterase 10A [Source:MGI Symbol;Acc:MGI:1345143]
ENSMUSG00000050138	439.712	0.516209	0.0857648	6.0189	1.75611e-09	1.71384e-07	KCNK12	potassium channel, subfamily K, member 12 [Source:MGI Symbol;Acc:MGI:2684043]
ENSMUSG00000086109	13.4763	-1.00299	0.167146	-6.00066	1.96521e-09	1.90713e-07	GM13391	predicted gene 13391 [Source:MGI Symbol;Acc:MGI:3651526]
ENSMUSG00000102703	34.592	-0.872454	0.145683	-5.98873	2.11491e-09	2.04095e-07	GM38313	predicted gene, 38313 [Source:MGI Symbol;Acc:MGI:5611541]
ENSMUSG00000008348	25294.5	0.394276	0.0659803	5.97567	2.2915e-09	2.19907e-07	UBC	ubiquitin C [Source:MGI Symbol;Acc:MGI:98889]
ENSMUSG00000022000	306.449	0.468582	0.0786219	5.95995	2.5232e-09	2.40806e-07	ZC3H13	zinc finger CCCH type containing 13 [Source:MGI Symbol;Acc:MGI:1914552]
ENSMUSG00000021986	116.42	-0.721038	0.121324	-5.94308	2.79717e-09	2.65485e-07	AMER2	APC membrane recruitment 2 [Source:MGI Symbol;Acc:MGI:1919375]
ENSMUSG00000027457	209.282	-0.593973	0.100025	-5.93826	2.88071e-09	2.7192e-07	SNPH	syntaphilin [Source:MGI Symbol;Acc:MGI:2139270]
ENSMUSG00000017561	2080.55	0.297108	0.0500904	5.93143	3.003e-09	2.81923e-07	CRLF3	cytokine receptor-like factor 3 [Source:MGI Symbol;Acc:MGI:1860086]
ENSMUSG00000073609	409.18	0.390734	0.0658983	5.92935	3.0413e-09	2.83976e-07	D2HGDH	D-2-hydroxyglutarate dehydrogenase [Source:MGI Symbol;Acc:MGI:2138209]
ENSMUSG00000102037	555.043	-0.632559	0.106754	-5.92537	3.11598e-09	2.89384e-07	BCL2A1A	B cell leukemia/lymphoma 2 related protein A1a [Source:MGI Symbol;Acc:MGI:102687]
ENSMUSG00000004267	38.287	-0.977771	0.165316	-5.91454	3.32796e-09	3.07418e-07	ENO2	enolase 2, gamma neuronal [Source:MGI Symbol;Acc:MGI:95394]
ENSMUSG00000033615	20.7344	-0.976917	0.165781	-5.89281	3.79693e-09	3.47421e-07	CPLX1	complexin 1 [Source:MGI Symbol;Acc:MGI:104727]
ENSMUSG00000037992	7.80281	0.810099	0.137477	5.89262	3.80124e-09	3.47421e-07	RARA	retinoic acid receptor, alpha [Source:MGI Symbol;Acc:MGI:97856]
ENSMUSG00000074580	34.6255	0.824437	0.140289	5.87672	4.18473e-09	3.80458e-07	4931440P22RIK	RIKEN cDNA 4931440P22 gene [Source:MGI Symbol;Acc:MGI:1918254]
ENSMUSG00000032118	15.6797	-0.977948	0.166786	-5.86351	4.53193e-09	4.09867e-07	FEZ1	fasciculation and elongation protein zeta 1 (zygin I) [Source:MGI Symbol;Acc:MGI:2670976]
ENSMUSG00000084274	6.79973	0.980784	0.16733	5.86136	4.59088e-09	4.13036e-07	GM12504	predicted pseudogene 12504 [Source:MGI Symbol;Acc:MGI:3651567]
ENSMUSG00000075010	307.701	-0.504362	0.086367	-5.83976	5.22764e-09	4.67887e-07	AW112010	expressed sequence AW112010 [Source:MGI Symbol;Acc:MGI:2147706]
ENSMUSG00000078763	5.86962	0.914366	0.156763	5.83279	5.45097e-09	4.85361e-07	SLFN1	schlafen 1 [Source:MGI Symbol;Acc:MGI:1313259]
ENSMUSG00000051451	1208.14	-0.488401	0.0837689	-5.83033	5.53168e-09	4.87522e-07	CREBZF	CREB/ATF bZIP transcription factor [Source:MGI Symbol;Acc:MGI:2675296]
ENSMUSG00000104918	325.886	-0.719819	0.123454	-5.83067	5.52049e-09	4.87522e-07	GM42944	predicted gene 42944 [Source:MGI Symbol;Acc:MGI:5663081]
ENSMUSG00000022433	3717.23	0.225649	0.0387131	5.82875	5.58448e-09	4.89676e-07	CSNK1E	casein kinase 1, epsilon [Source:MGI Symbol;Acc:MGI:1351660]
ENSMUSG00000031144	69.7702	-0.79004	0.135571	-5.8275	5.62647e-09	4.90867e-07	SYP	synaptophysin [Source:MGI Symbol;Acc:MGI:98467]
ENSMUSG00000068758	26.0747	-0.913462	0.157154	-5.81251	6.15414e-09	5.34204e-07	IL3RA	interleukin 3 receptor, alpha chain [Source:MGI Symbol;Acc:MGI:96553]
ENSMUSG00000028657	6768.65	-0.24169	0.0416995	-5.796	6.7916e-09	5.86591e-07	PPT1	palmitoyl-protein thioesterase 1 [Source:MGI Symbol;Acc:MGI:1298204]
ENSMUSG00000053604	91.6135	-0.721837	0.124599	-5.7933	6.90157e-09	5.93123e-07	RPIA	ribose 5-phosphate isomerase A [Source:MGI Symbol;Acc:MGI:103254]
ENSMUSG00000032322	102.784	-0.734059	0.126764	-5.79075	7.00716e-09	5.99216e-07	PSTPIP1	proline-serine-threonine phosphatase-interacting protein 1 [Source:MGI Symbol;Acc:MGI:1321396]
ENSMUSG00000058818	1030.08	-0.589056	0.101812	-5.7857	7.22109e-09	6.14469e-07	PIRB	paired Ig-like receptor B [Source:MGI Symbol;Acc:MGI:894311]
ENSMUSG00000041538	1024.48	-0.389353	0.0674158	-5.77539	7.67742e-09	6.50097e-07	H2-OB	histocompatibility 2, O region beta locus [Source:MGI Symbol;Acc:MGI:95925]
ENSMUSG00000031428	20.0377	-0.94232	0.163294	-5.7707	7.8943e-09	6.65201e-07	ZCCHC18	zinc finger, CCHC domain containing 18 [Source:MGI Symbol;Acc:MGI:1914245]
ENSMUSG00000023467	10.5803	0.960199	0.16642	5.76973	7.93975e-09	6.65783e-07	TULP2	tubby-like protein 2 [Source:MGI Symbol;Acc:MGI:1861600]
ENSMUSG00000097021	13.0865	0.964417	0.167208	5.76777	8.03262e-09	6.70316e-07	4933433G15RIK	RIKEN cDNA 4933433G15 gene [Source:MGI Symbol;Acc:MGI:1918524]
ENSMUSG00000027376	34.2721	-0.912306	0.158445	-5.75787	8.51829e-09	7.07428e-07	PROM2	prominin 2 [Source:MGI Symbol;Acc:MGI:2138997]
ENSMUSG00000087006	51.4882	0.87609	0.152394	5.74886	8.98481e-09	7.42601e-07	GM13889	predicted gene 13889 [Source:MGI Symbol;Acc:MGI:3652053]
ENSMUSG00000031447	23222	-0.254667	0.0444682	-5.72693	1.02263e-08	8.41183e-07	LAMP1	lysosomal-associated membrane protein 1 [Source:MGI Symbol;Acc:MGI:96745]
ENSMUSG00000102252	38.5773	-0.958948	0.167483	-5.72565	1.03038e-08	8.43546e-07	SNRPN	small nuclear ribonucleoprotein N [Source:MGI Symbol;Acc:MGI:98347]
ENSMUSG00000049103	129.868	0.946842	0.165714	5.71371	1.10542e-08	9.00707e-07	CCR2	chemokine (C-C motif) receptor 2 [Source:MGI Symbol;Acc:MGI:106185]
ENSMUSG00000027273	132.221	-0.956404	0.167471	-5.71085	1.1241e-08	9.11631e-07	SNAP25	synaptosomal-associated protein 25 [Source:MGI Symbol;Acc:MGI:98331]
ENSMUSG00000017466	12991.5	-0.262626	0.0460255	-5.70611	1.15588e-08	9.29596e-07	TIMP2	tissue inhibitor of metalloproteinase 2 [Source:MGI Symbol;Acc:MGI:98753]
ENSMUSG00000097944	123.328	-0.672371	0.117837	-5.70594	1.15702e-08	9.29596e-07	A130014A01RIK	RIKEN cDNA A130014A01 gene [Source:MGI Symbol;Acc:MGI:3028043]
ENSMUSG00000039109	247.195	0.95471	0.167559	5.69777	1.21382e-08	9.70722e-07	F13A1	coagulation factor XIII, A1 subunit [Source:MGI Symbol;Acc:MGI:1921395]
ENSMUSG00000085720	6.6905	0.950019	0.166862	5.69343	1.24512e-08	9.91159e-07	GM7854	predicted gene 7854 [Source:MGI Symbol;Acc:MGI:3648234]
ENSMUSG00000018819	1247.43	-0.506535	0.0892243	-5.67709	1.37004e-08	1.0856e-06	LSP1	lymphocyte specific 1 [Source:MGI Symbol;Acc:MGI:96832]
ENSMUSG00000085498	140.735	0.716548	0.126317	5.67262	1.40632e-08	1.10926e-06	GM14023	predicted gene 14023 [Source:MGI Symbol;Acc:MGI:3650639]
ENSMUSG00000029126	14.2373	-0.946377	0.166968	-5.66801	1.44462e-08	1.13429e-06	NSG1	neuron specific gene family member 1 [Source:MGI Symbol;Acc:MGI:109149]
ENSMUSG00000043415	860.187	0.518111	0.0914335	5.66653	1.45718e-08	1.13897e-06	OTUD1	OTU domain containing 1 [Source:MGI Symbol;Acc:MGI:1918448]
ENSMUSG00000033721	8.335	0.861193	0.152027	5.66474	1.47248e-08	1.14575e-06	VAV3	vav 3 oncogene [Source:MGI Symbol;Acc:MGI:1888518]
ENSMUSG00000045326	17.2004	0.929106	0.164254	5.65652	1.54472e-08	1.19657e-06	FNDC7	fibronectin type III domain containing 7 [Source:MGI Symbol;Acc:MGI:2443535]
ENSMUSG00000103043	107.088	-0.692331	0.122535	-5.65008	1.60369e-08	1.2367e-06	GM37306	predicted gene, 37306 [Source:MGI Symbol;Acc:MGI:5610534]
ENSMUSG00000001403	9.17392	0.935497	0.165745	5.64418	1.65967e-08	1.27419e-06	UBE2C	ubiquitin-conjugating enzyme E2C [Source:MGI Symbol;Acc:MGI:1915862]
ENSMUSG00000024404	847.675	0.323743	0.0573857	5.64152	1.68552e-08	1.2883e-06	RIOK3	RIO kinase 3 [Source:MGI Symbol;Acc:MGI:1914128]
ENSMUSG00000028337	559.882	-0.482847	0.08572	-5.63283	1.77272e-08	1.34899e-06	CORO2A	coronin, actin binding protein 2A [Source:MGI Symbol;Acc:MGI:1345966]
ENSMUSG00000019876	536.187	-0.435625	0.077415	-5.62714	1.83222e-08	1.38815e-06	PKIB	protein kinase inhibitor beta, cAMP dependent, testis specific [Source:MGI Symbol;Acc:MGI:101937]
ENSMUSG00000039007	257.913	0.603361	0.107618	5.60653	2.06423e-08	1.5571e-06	CPQ	carboxypeptidase Q [Source:MGI Symbol;Acc:MGI:1889205]
ENSMUSG00000001281	30.6278	0.939738	0.167823	5.59957	2.14879e-08	1.61383e-06	ITGB7	integrin beta 7 [Source:MGI Symbol;Acc:MGI:96616]
ENSMUSG00000041180	42.8745	-0.894821	0.160143	-5.58762	2.30197e-08	1.72139e-06	HECTD2	HECT domain containing 2 [Source:MGI Symbol;Acc:MGI:2442663]
ENSMUSG00000074256	9.78377	0.927879	0.166222	5.58215	2.37558e-08	1.76878e-06	GM10655	predicted gene 10655 [Source:MGI Symbol;Acc:MGI:3642575]
ENSMUSG00000042659	343.245	0.609684	0.109691	5.55822	2.72544e-08	2.02057e-06	ARRDC4	arrestin domain containing 4 [Source:MGI Symbol;Acc:MGI:1913662]
ENSMUSG00000030731	133.669	-0.623873	0.112535	-5.5438	2.95979e-08	2.17564e-06	SYT3	synaptotagmin III [Source:MGI Symbol;Acc:MGI:99665]
ENSMUSG00000073590	490.674	-0.487335	0.0878974	-5.54436	2.95035e-08	2.17564e-06	3222401L13RIK	RIKEN cDNA 3222401L13 gene [Source:MGI Symbol;Acc:MGI:2444186]
ENSMUSG00000025743	2347.87	-0.548203	0.098932	-5.54121	3.00391e-08	2.19871e-06	SDC3	syndecan 3 [Source:MGI Symbol;Acc:MGI:1349163]
ENSMUSG00000029484	7712.4	-0.272615	0.0493106	-5.52854	3.22914e-08	2.34371e-06	ANXA3	annexin A3 [Source:MGI Symbol;Acc:MGI:1201378]
ENSMUSG00000106734	147.069	-0.785657	0.142102	-5.52882	3.22389e-08	2.34371e-06	GM20559	predicted gene, 20559 [Source:MGI Symbol;Acc:MGI:5295666]
ENSMUSG00000052291	466.71	-0.533538	0.0970268	-5.49887	3.82238e-08	2.76267e-06	5330438D12RIK	RIKEN cDNA 5330438D12 gene [Source:MGI Symbol;Acc:MGI:3026931]
ENSMUSG00000048550	142.416	0.549988	0.100285	5.48427	4.15172e-08	2.9882e-06	THNSL1	threonine synthase-like 1 (bacterial) [Source:MGI Symbol;Acc:MGI:2139347]
ENSMUSG00000022150	417.21	0.818838	0.149405	5.48066	4.23749e-08	3.03728e-06	DAB2	disabled 2, mitogen-responsive phosphoprotein [Source:MGI Symbol;Acc:MGI:109175]
ENSMUSG00000031112	174.59	-0.580304	0.105989	-5.47513	4.37191e-08	3.12067e-06	STK26	serine/threonine kinase 26 [Source:MGI Symbol;Acc:MGI:1917665]
ENSMUSG00000018379	1501.24	-0.31867	0.0582239	-5.47318	4.42027e-08	3.14221e-06	SRSF1	serine/arginine-rich splicing factor 1 [Source:MGI Symbol;Acc:MGI:98283]
ENSMUSG00000024235	301.31	0.585083	0.10727	5.45428	4.91705e-08	3.48103e-06	MAP3K8	mitogen-activated protein kinase kinase kinase 8 [Source:MGI Symbol;Acc:MGI:1346878]
ENSMUSG00000066861	45.0313	-0.784569	0.144018	-5.44772	5.10187e-08	3.59713e-06	OAS1G	2'-5' oligoadenylate synthetase 1G [Source:MGI Symbol;Acc:MGI:97429]
ENSMUSG00000056737	753.279	-0.463344	0.0851233	-5.44321	5.23292e-08	3.67453e-06	CAPG	capping protein (actin filament), gelsolin-like [Source:MGI Symbol;Acc:MGI:1098259]
ENSMUSG00000045968	65.4504	0.838698	0.15428	5.43622	5.44237e-08	3.80614e-06	TEDDM2	transmembrane epididymal family member 2 [Source:MGI Symbol;Acc:MGI:1923273]
ENSMUSG00000025855	359.643	-0.536085	0.0986899	-5.43201	5.57215e-08	3.88118e-06	PRKAR1B	protein kinase, cAMP dependent regulatory, type I beta [Source:MGI Symbol;Acc:MGI:97759]
ENSMUSG00000039242	235.531	-0.461966	0.0850862	-5.42938	5.65501e-08	3.92308e-06	B3GALNT2	UDP-GalNAc:betaGlcNAc beta 1,3-galactosaminyltransferase, polypeptide 2 [Source:MGI Symbol;Acc:MGI:2145517]
ENSMUSG00000036062	24.5479	-0.907694	0.167206	-5.4286	5.67976e-08	3.92448e-06	PHF24	PHD finger protein 24 [Source:MGI Symbol;Acc:MGI:2140712]
ENSMUSG00000027981	515.4	-0.426601	0.0786857	-5.42158	5.9076e-08	4.06565e-06	RNPC3	RNA-binding region (RNP1, RRM) containing 3 [Source:MGI Symbol;Acc:MGI:1914475]
ENSMUSG00000097120	2.68609	0.826382	0.152516	5.41834	6.01551e-08	4.12349e-06	GM26887	predicted gene, 26887 [Source:MGI Symbol;Acc:MGI:5477381]
ENSMUSG00000031210	784.268	0.829654	0.153346	5.41034	6.2904e-08	4.29487e-06	GPR165	G protein-coupled receptor 165 [Source:MGI Symbol;Acc:MGI:1923456]
ENSMUSG00000006276	390.818	0.31536	0.0582999	5.40928	6.32786e-08	4.30344e-06	EPS15L1	epidermal growth factor receptor pathway substrate 15-like 1 [Source:MGI Symbol;Acc:MGI:104582]
ENSMUSG00000016763	143.601	-0.694935	0.12856	-5.40551	6.46235e-08	4.37768e-06	SCUBE1	signal peptide, CUB domain, EGF-like 1 [Source:MGI Symbol;Acc:MGI:1890616]
ENSMUSG00000042155	422.927	-0.448097	0.08292	-5.40397	6.51821e-08	4.39827e-06	KLHL23	kelch-like 23 [Source:MGI Symbol;Acc:MGI:2683536]
ENSMUSG00000060678	28.3606	0.90016	0.166792	5.3969	6.78013e-08	4.55719e-06	HIST1H4C	histone cluster 1, H4c [Source:MGI Symbol;Acc:MGI:2448421]
ENSMUSG00000102425	19.2379	0.900862	0.166963	5.39557	6.83058e-08	4.57331e-06	GM26616	predicted gene, 26616 [Source:MGI Symbol;Acc:MGI:5477110]
ENSMUSG00000072618	411.493	-0.592717	0.109897	-5.3934	6.91386e-08	4.6112e-06	GM10384	predicted gene 10384 [Source:MGI Symbol;Acc:MGI:3641812]
ENSMUSG00000001128	25.4866	0.90439	0.167857	5.38787	7.12992e-08	4.73701e-06	CFP	complement factor properdin [Source:MGI Symbol;Acc:MGI:97545]
ENSMUSG00000027562	26.5058	-0.900171	0.167376	-5.37815	7.52567e-08	4.98079e-06	CAR2	carbonic anhydrase 2 [Source:MGI Symbol;Acc:MGI:88269]
ENSMUSG00000090031	157.945	-0.714472	0.132895	-5.37622	7.60672e-08	5.01521e-06	4732440D04RIK	RIKEN cDNA 4732440D04 gene [Source:MGI Symbol;Acc:MGI:3604103]
ENSMUSG00000026483	617.191	-0.617559	0.115025	-5.3689	7.92172e-08	5.20303e-06	FAM129A	family with sequence similarity 129, member A [Source:MGI Symbol;Acc:MGI:2137237]
ENSMUSG00000029053	122.662	-0.647591	0.120662	-5.36698	8.00644e-08	5.23876e-06	PRKCZ	protein kinase C, zeta [Source:MGI Symbol;Acc:MGI:97602]
ENSMUSG00000042873	25.4007	-0.875322	0.163477	-5.35442	8.58332e-08	5.59503e-06	LHFPL4	lipoma HMGIC fusion partner-like protein 4 [Source:MGI Symbol;Acc:MGI:3057108]
ENSMUSG00000099881	302.508	0.501512	0.0937448	5.34976	8.80689e-08	5.71918e-06	2810013P06RIK	RIKEN cDNA 2810013P06 gene [Source:MGI Symbol;Acc:MGI:1914456]
ENSMUSG00000000318	14.8017	0.869236	0.162534	5.34804	8.89127e-08	5.75235e-06	CLEC10A	C-type lectin domain family 10, member A [Source:MGI Symbol;Acc:MGI:96975]
ENSMUSG00000097195	141.129	0.677064	0.126684	5.34452	9.06556e-08	5.84323e-06	SNHG5	small nucleolar RNA host gene 5 [Source:MGI Symbol;Acc:MGI:1919905]
ENSMUSG00000043795	22.9893	-0.881722	0.165036	-5.34259	9.16268e-08	5.88387e-06	PRR33	proline rich 33 [Source:MGI Symbol;Acc:MGI:3642289]
ENSMUSG00000019960	8732.51	0.459192	0.0860662	5.33533	9.53683e-08	6.10145e-06	DUSP6	dual specificity phosphatase 6 [Source:MGI Symbol;Acc:MGI:1914853]
ENSMUSG00000029163	45.4478	0.860988	0.161703	5.32449	1.01235e-07	6.45286e-06	EMILIN1	elastin microfibril interfacer 1 [Source:MGI Symbol;Acc:MGI:1926189]
ENSMUSG00000026626	1012.44	0.290322	0.0545715	5.32004	1.03745e-07	6.58857e-06	PPP2R5A	protein phosphatase 2, regulatory subunit B', alpha [Source:MGI Symbol;Acc:MGI:2388479]
ENSMUSG00000022607	116.343	-0.702984	0.132285	-5.31415	1.07156e-07	6.7555e-06	PTK2	PTK2 protein tyrosine kinase 2 [Source:MGI Symbol;Acc:MGI:95481]
ENSMUSG00000035000	4.2271	0.604953	0.113838	5.31417	1.07144e-07	6.7555e-06	DPP4	dipeptidylpeptidase 4 [Source:MGI Symbol;Acc:MGI:94919]
ENSMUSG00000044117	10.8171	-0.864782	0.16286	-5.30997	1.09646e-07	6.8624e-06	2900011O08RIK	RIKEN cDNA 2900011O08 gene [Source:MGI Symbol;Acc:MGI:1914504]
ENSMUSG00000102748	569.139	-0.527336	0.0993105	-5.30998	1.09639e-07	6.8624e-06	PCDHGB2	protocadherin gamma subfamily B, 2 [Source:MGI Symbol;Acc:MGI:1935170]
ENSMUSG00000023349	17.9814	0.86878	0.164087	5.29464	1.19249e-07	7.4365e-06	CLEC4N	C-type lectin domain family 4, member n [Source:MGI Symbol;Acc:MGI:1861231]
ENSMUSG00000021779	25.7988	-0.880429	0.16666	-5.2828	1.27227e-07	7.90548e-06	THRB	thyroid hormone receptor beta [Source:MGI Symbol;Acc:MGI:98743]
ENSMUSG00000051682	27.5876	0.790296	0.14968	5.27991	1.29246e-07	7.9801e-06	TREML4	triggering receptor expressed on myeloid cells-like 4 [Source:MGI Symbol;Acc:MGI:1923239]
ENSMUSG00000094634	87.4881	0.700553	0.132686	5.27976	1.29352e-07	7.9801e-06	GM3468	predicted gene 3468 [Source:MGI Symbol;Acc:MGI:3781644]
ENSMUSG00000073411	16601.6	-0.430065	0.0815144	-5.27594	1.3208e-07	8.11939e-06	H2-D1	histocompatibility 2, D region locus 1 [Source:MGI Symbol;Acc:MGI:95896]
ENSMUSG00000026739	1024.44	-0.344591	0.0653632	-5.27195	1.34986e-07	8.26858e-06	BMI1	Bmi1 polycomb ring finger oncogene [Source:MGI Symbol;Acc:MGI:88174]
ENSMUSG00000005986	187.672	0.454309	0.0862259	5.26882	1.37303e-07	8.38084e-06	ANKRD13D	ankyrin repeat domain 13 family, member D [Source:MGI Symbol;Acc:MGI:1915673]
ENSMUSG00000026360	7285.27	0.30956	0.058792	5.26534	1.39932e-07	8.5112e-06	RGS2	regulator of G-protein signaling 2 [Source:MGI Symbol;Acc:MGI:1098271]
ENSMUSG00000033350	259.522	-0.746663	0.141954	-5.25988	1.44152e-07	8.73714e-06	CHST2	carbohydrate sulfotransferase 2 [Source:MGI Symbol;Acc:MGI:1891160]
ENSMUSG00000020644	491.742	0.66231	0.126126	5.25118	1.51128e-07	9.12795e-06	ID2	inhibitor of DNA binding 2 [Source:MGI Symbol;Acc:MGI:96397]
ENSMUSG00000021242	5529.46	-0.24	0.0457227	-5.24904	1.52895e-07	9.20249e-06	NPC2	Niemann-Pick type C2 [Source:MGI Symbol;Acc:MGI:1915213]
ENSMUSG00000060675	141.708	-0.541039	0.103087	-5.24838	1.53443e-07	9.20337e-06	PLA2G16	phospholipase A2, group XVI [Source:MGI Symbol;Acc:MGI:2179715]
ENSMUSG00000027712	742.222	-0.439277	0.0839088	-5.23518	1.64827e-07	9.85198e-06	ANXA5	annexin A5 [Source:MGI Symbol;Acc:MGI:106008]
ENSMUSG00000042406	1175.26	0.338792	0.0649101	5.21941	1.79491e-07	1.06914e-05	ATF4	activating transcription factor 4 [Source:MGI Symbol;Acc:MGI:88096]
ENSMUSG00000024044	602.083	-0.658208	0.126163	-5.21712	1.81725e-07	1.07873e-05	EPB41L3	erythrocyte membrane protein band 4.1 like 3 [Source:MGI Symbol;Acc:MGI:103008]
ENSMUSG00000054459	15.2655	-0.843028	0.162034	-5.20279	1.96314e-07	1.16135e-05	VSNL1	visinin-like 1 [Source:MGI Symbol;Acc:MGI:1349453]
ENSMUSG00000037822	1655.26	-0.226461	0.043575	-5.19703	2.02493e-07	1.19381e-05	SMIM14	small integral membrane protein 14 [Source:MGI Symbol;Acc:MGI:1915802]
ENSMUSG00000016206	994.617	-0.300422	0.0579283	-5.18609	2.1475e-07	1.26177e-05	H2-M3	histocompatibility 2, M region locus 3 [Source:MGI Symbol;Acc:MGI:95915]
ENSMUSG00000079547	2906.09	-0.272336	0.0525219	-5.18519	2.15795e-07	1.26361e-05	H2-DMB1	histocompatibility 2, class II, locus Mb1 [Source:MGI Symbol;Acc:MGI:95922]
ENSMUSG00000033255	56.9996	-0.727033	0.140427	-5.17731	2.25108e-07	1.31368e-05	GM5134	predicted gene 5134 [Source:MGI Symbol;Acc:MGI:3646667]
ENSMUSG00000097705	446.406	-0.603775	0.116741	-5.17193	2.31693e-07	1.34756e-05	GM26740	predicted gene, 26740 [Source:MGI Symbol;Acc:MGI:5477234]
ENSMUSG00000007655	44.6445	-0.766141	0.148297	-5.16625	2.38838e-07	1.38003e-05	CAV1	caveolin 1, caveolae protein [Source:MGI Symbol;Acc:MGI:102709]
ENSMUSG00000024529	71.7402	-0.756184	0.146371	-5.16622	2.38872e-07	1.38003e-05	LOX	lysyl oxidase [Source:MGI Symbol;Acc:MGI:96817]
ENSMUSG00000030830	44.0264	0.764263	0.147962	5.16525	2.40119e-07	1.38261e-05	ITGAL	integrin alpha L [Source:MGI Symbol;Acc:MGI:96606]
ENSMUSG00000100029	21.3752	-0.827248	0.160201	-5.16381	2.41979e-07	1.38869e-05	GM29440	predicted gene 29440 [Source:MGI Symbol;Acc:MGI:5580146]
ENSMUSG00000078921	156.914	-0.701462	0.136127	-5.15301	2.56339e-07	1.46623e-05	TGTP2	T cell specific GTPase 2 [Source:MGI Symbol;Acc:MGI:3710083]
ENSMUSG00000028785	23.1148	-0.841517	0.1636	-5.14375	2.69313e-07	1.53535e-05	HPCA	hippocalcin [Source:MGI Symbol;Acc:MGI:1336200]
ENSMUSG00000036904	128.448	-0.66774	0.130002	-5.13639	2.80061e-07	1.59137e-05	FZD8	frizzled class receptor 8 [Source:MGI Symbol;Acc:MGI:108460]
ENSMUSG00000026712	324.004	0.842	0.164057	5.13237	2.86121e-07	1.62048e-05	MRC1	mannose receptor, C type 1 [Source:MGI Symbol;Acc:MGI:97142]
ENSMUSG00000004951	7.42541	0.807225	0.157385	5.129	2.91288e-07	1.63899e-05	HSPB1	heat shock protein 1 [Source:MGI Symbol;Acc:MGI:96240]
ENSMUSG00000011960	559.645	0.305021	0.0594683	5.12914	2.91072e-07	1.63899e-05	CCNT1	cyclin T1 [Source:MGI Symbol;Acc:MGI:1328363]
ENSMUSG00000045087	10.3497	0.689503	0.134508	5.12612	2.95776e-07	1.65884e-05	S1PR5	sphingosine-1-phosphate receptor 5 [Source:MGI Symbol;Acc:MGI:2150641]
ENSMUSG00000041351	46.6586	-0.718336	0.140362	-5.11774	3.0922e-07	1.72863e-05	RAP1GAP	Rap1 GTPase-activating protein [Source:MGI Symbol;Acc:MGI:109338]
ENSMUSG00000030352	624.489	-0.434775	0.0849903	-5.11559	3.12765e-07	1.74281e-05	TSPAN9	tetraspanin 9 [Source:MGI Symbol;Acc:MGI:1924558]
ENSMUSG00000028494	526.444	0.438236	0.0858014	5.10756	3.26342e-07	1.81261e-05	PLIN2	perilipin 2 [Source:MGI Symbol;Acc:MGI:87920]
ENSMUSG00000040128	2060.07	0.31055	0.0608807	5.10096	3.37941e-07	1.87102e-05	PNRC1	proline-rich nuclear receptor coactivator 1 [Source:MGI Symbol;Acc:MGI:1917838]
ENSMUSG00000096573	30.666	-0.729956	0.143145	-5.0994	3.40726e-07	1.88041e-05	1700009J07RIK	RIKEN cDNA 1700009J07 gene [Source:MGI Symbol;Acc:MGI:1914938]
ENSMUSG00000000278	2176.24	-0.275591	0.0540704	-5.09689	3.45286e-07	1.89952e-05	SCPEP1	serine carboxypeptidase 1 [Source:MGI Symbol;Acc:MGI:1921867]
ENSMUSG00000023805	242.363	-0.508751	0.0998989	-5.09266	3.53071e-07	1.93618e-05	SYNJ2	synaptojanin 2 [Source:MGI Symbol;Acc:MGI:1201671]
ENSMUSG00000035373	29.3479	0.853454	0.167807	5.08591	3.65867e-07	1.99999e-05	CCL7	chemokine (C-C motif) ligand 7 [Source:MGI Symbol;Acc:MGI:99512]
ENSMUSG00000028195	8.9697	0.716416	0.14101	5.08058	3.76277e-07	2.05041e-05	CYR61	cysteine rich protein 61 [Source:MGI Symbol;Acc:MGI:88613]
ENSMUSG00000059851	724.171	0.376076	0.0740888	5.07602	3.85422e-07	2.09364e-05	KMT5C	lysine methyltransferase 5C [Source:MGI Symbol;Acc:MGI:2385262]
ENSMUSG00000039117	342.58	0.410408	0.0808937	5.07343	3.90713e-07	2.11573e-05	TAF4	TATA-box binding protein associated factor 4 [Source:MGI Symbol;Acc:MGI:2152346]
ENSMUSG00000040811	34.5925	-0.814307	0.160546	-5.07211	3.93439e-07	2.12383e-05	EML2	echinoderm microtubule associated protein like 2 [Source:MGI Symbol;Acc:MGI:1919455]
ENSMUSG00000042644	224.095	-0.659326	0.130546	-5.05051	4.40631e-07	2.37117e-05	ITPR3	inositol 1,4,5-triphosphate receptor 3 [Source:MGI Symbol;Acc:MGI:96624]
ENSMUSG00000036390	18.0296	0.786649	0.155786	5.04954	4.42867e-07	2.3758e-05	GADD45A	growth arrest and DNA-damage-inducible 45 alpha [Source:MGI Symbol;Acc:MGI:107799]
ENSMUSG00000031736	7.69126	0.82881	0.164208	5.04731	4.48063e-07	2.38884e-05	CRNDE	colorectal neoplasia differentially expressed (non-protein coding) [Source:MGI Symbol;Acc:MGI:1918546]
ENSMUSG00000066191	331.437	0.481233	0.0953411	5.04749	4.4765e-07	2.38884e-05	ANKS6	ankyrin repeat and sterile alpha motif domain containing 6 [Source:MGI Symbol;Acc:MGI:1922941]
ENSMUSG00000004612	3.2625	0.610777	0.12107	5.04483	4.53934e-07	2.41269e-05	NKG7	natural killer cell group 7 sequence [Source:MGI Symbol;Acc:MGI:1931250]
ENSMUSG00000041623	280.469	0.364807	0.0723601	5.04155	4.61781e-07	2.44688e-05	D11WSU47E	DNA segment, Chr 11, Wayne State University 47, expressed [Source:MGI Symbol;Acc:MGI:106356]
ENSMUSG00000017652	30.5403	-0.813075	0.161454	-5.03595	4.75494e-07	2.51183e-05	CD40	CD40 antigen [Source:MGI Symbol;Acc:MGI:88336]
ENSMUSG00000021360	1018.91	-0.509087	0.101108	-5.0351	4.77604e-07	2.51529e-05	GCNT2	glucosaminyl (N-acetyl) transferase 2, I-branching enzyme [Source:MGI Symbol;Acc:MGI:1100870]
ENSMUSG00000031508	930.041	0.32455	0.0645169	5.03046	4.89305e-07	2.56907e-05	ANKRD10	ankyrin repeat domain 10 [Source:MGI Symbol;Acc:MGI:1921840]
ENSMUSG00000034107	337.675	-0.476177	0.0948815	-5.01864	5.20376e-07	2.7157e-05	ANO7	anoctamin 7 [Source:MGI Symbol;Acc:MGI:3052714]
ENSMUSG00000045092	1303.47	-0.423189	0.0843232	-5.01865	5.20352e-07	2.7157e-05	S1PR1	sphingosine-1-phosphate receptor 1 [Source:MGI Symbol;Acc:MGI:1096355]
ENSMUSG00000040557	25.4631	-0.769932	0.153532	-5.01481	5.3087e-07	2.76212e-05	WBSCR27	Williams Beuren syndrome chromosome region 27 (human) [Source:MGI Symbol;Acc:MGI:1933146]
ENSMUSG00000022610	23.1569	-0.781157	0.1558	-5.01383	5.33566e-07	2.76781e-05	MAPK12	mitogen-activated protein kinase 12 [Source:MGI Symbol;Acc:MGI:1353438]
ENSMUSG00000078899	581.072	-0.441836	0.0881455	-5.01257	5.37069e-07	2.77764e-05	GM4631	predicted gene 4631 [Source:MGI Symbol;Acc:MGI:3782813]
ENSMUSG00000046351	370.028	-0.415338	0.0829191	-5.00895	5.47278e-07	2.822e-05	ZFP322A	zinc finger protein 322A [Source:MGI Symbol;Acc:MGI:2442566]
ENSMUSG00000023015	63.6323	0.766496	0.153117	5.00594	5.55897e-07	2.84943e-05	RACGAP1	Rac GTPase-activating protein 1 [Source:MGI Symbol;Acc:MGI:1349423]
ENSMUSG00000033083	248.85	0.467158	0.0933394	5.00494	5.58807e-07	2.85587e-05	TBC1D4	TBC1 domain family, member 4 [Source:MGI Symbol;Acc:MGI:2429660]
ENSMUSG00000021127	1238.73	0.491835	0.0984791	4.99431	5.90468e-07	3.00878e-05	ZFP36L1	zinc finger protein 36, C3H type-like 1 [Source:MGI Symbol;Acc:MGI:107946]
ENSMUSG00000028989	209.758	-0.623121	0.125097	-4.98111	6.32194e-07	3.2025e-05	ANGPTL7	angiopoietin-like 7 [Source:MGI Symbol;Acc:MGI:3605801]
ENSMUSG00000056735	79.4045	-0.661328	0.132754	-4.9816	6.30619e-07	3.2025e-05	A930024E05RIK	RIKEN cDNA A930024E05 gene [Source:MGI Symbol;Acc:MGI:1924414]
ENSMUSG00000004936	2860.1	0.219989	0.0442406	4.97257	6.60721e-07	3.33722e-05	MAP2K1	mitogen-activated protein kinase kinase 1 [Source:MGI Symbol;Acc:MGI:1346866]
ENSMUSG00000008845	70.6037	0.815715	0.164073	4.97167	6.63785e-07	3.34292e-05	CD163	CD163 antigen [Source:MGI Symbol;Acc:MGI:2135946]
ENSMUSG00000048484	2.00916	0.632015	0.127193	4.96894	6.73183e-07	3.3804e-05	GM7461	predicted gene 7461 [Source:MGI Symbol;Acc:MGI:3645338]
ENSMUSG00000013076	121.861	-0.59187	0.119163	-4.96688	6.80403e-07	3.40675e-05	AMOTL1	angiomotin-like 1 [Source:MGI Symbol;Acc:MGI:1922973]
ENSMUSG00000036478	3585.64	0.287518	0.0580223	4.95531	7.22161e-07	3.60538e-05	BTG1	B cell translocation gene 1, anti-proliferative [Source:MGI Symbol;Acc:MGI:88215]
ENSMUSG00000024539	473.447	0.329977	0.0666283	4.95251	7.3264e-07	3.64715e-05	PTPN2	protein tyrosine phosphatase, non-receptor type 2 [Source:MGI Symbol;Acc:MGI:97806]
ENSMUSG00000062545	1495.77	-0.427473	0.0863366	-4.95124	7.37421e-07	3.6604e-05	TLR12	toll-like receptor 12 [Source:MGI Symbol;Acc:MGI:3045221]
ENSMUSG00000097261	14.889	0.814783	0.164643	4.94878	7.46813e-07	3.6964e-05	4930532G15RIK	RIKEN cDNA 4930532G15 gene [Source:MGI Symbol;Acc:MGI:1922432]
ENSMUSG00000019810	2837.06	-0.192221	0.0389013	-4.94124	7.76268e-07	3.83122e-05	FUCA2	fucosidase, alpha-L- 2, plasma [Source:MGI Symbol;Acc:MGI:1914098]
ENSMUSG00000021120	772.335	-0.311271	0.0630037	-4.94053	7.79116e-07	3.83432e-05	PIGH	phosphatidylinositol glycan anchor biosynthesis, class H [Source:MGI Symbol;Acc:MGI:99463]
ENSMUSG00000074743	7.19769	0.692919	0.140413	4.93485	8.02131e-07	3.93637e-05	THBD	thrombomodulin [Source:MGI Symbol;Acc:MGI:98736]
ENSMUSG00000064181	425.481	0.33626	0.0681484	4.93424	8.04645e-07	3.9369e-05	RAB3IP	RAB3A interacting protein [Source:MGI Symbol;Acc:MGI:105933]
ENSMUSG00000105004	49.0119	-0.700845	0.142052	-4.93372	8.06798e-07	3.9369e-05	GM43075	predicted gene 43075 [Source:MGI Symbol;Acc:MGI:5663212]
ENSMUSG00000022893	173.977	0.692595	0.14066	4.9239	8.48362e-07	4.11646e-05	ADAMTS1	a disintegrin-like and metallopeptidase (reprolysin type) with thrombospondin type 1 motif, 1 [Source:MGI Symbol;Acc:MGI:109249]
ENSMUSG00000055430	23.3015	-0.819068	0.166333	-4.92427	8.46777e-07	4.11646e-05	NAP1L5	nucleosome assembly protein 1-like 5 [Source:MGI Symbol;Acc:MGI:1923555]
ENSMUSG00000071478	5.10316	0.615751	0.125292	4.91453	8.89955e-07	4.30618e-05	HIST1H2AD	histone cluster 1, H2ad [Source:MGI Symbol;Acc:MGI:2448289]
ENSMUSG00000031740	809.73	-0.345854	0.0704691	-4.90788	9.20664e-07	4.44233e-05	MMP2	matrix metallopeptidase 2 [Source:MGI Symbol;Acc:MGI:97009]
ENSMUSG00000063428	9.8438	-0.7886	0.160987	-4.89854	9.65517e-07	4.64578e-05	DDO	D-aspartate oxidase [Source:MGI Symbol;Acc:MGI:1925528]
ENSMUSG00000027620	4488.54	0.297418	0.0607235	4.8979	9.68646e-07	4.64788e-05	RBM39	RNA binding motif protein 39 [Source:MGI Symbol;Acc:MGI:2157953]
ENSMUSG00000074807	92.7473	0.530227	0.108308	4.89556	9.80284e-07	4.6907e-05	GM10762	predicted gene 10762 [Source:MGI Symbol;Acc:MGI:3704209]
ENSMUSG00000027217	1524.96	-0.505714	0.103347	-4.89334	9.91384e-07	4.73071e-05	TSPAN18	tetraspanin 18 [Source:MGI Symbol;Acc:MGI:1917186]
ENSMUSG00000079168	8.29971	0.801837	0.164181	4.88386	1.04027e-06	4.95029e-05	CD209G	CD209g antigen [Source:MGI Symbol;Acc:MGI:1917442]
ENSMUSG00000000290	10583	-0.26215	0.0536929	-4.8824	1.04804e-06	4.9736e-05	ITGB2	integrin beta 2 [Source:MGI Symbol;Acc:MGI:96611]
ENSMUSG00000062515	2.23592	0.527407	0.10837	4.86674	1.13455e-06	5.36935e-05	FABP4	fatty acid binding protein 4, adipocyte [Source:MGI Symbol;Acc:MGI:88038]
ENSMUSG00000022376	173.913	-0.659786	0.135634	-4.86447	1.14764e-06	5.4165e-05	ADCY8	adenylate cyclase 8 [Source:MGI Symbol;Acc:MGI:1341110]
ENSMUSG00000069833	28.1686	0.582267	0.120271	4.84131	1.28989e-06	6.07126e-05	AHNAK	AHNAK nucleoprotein (desmoyokin) [Source:MGI Symbol;Acc:MGI:1316648]
ENSMUSG00000028480	12.1253	0.810036	0.167901	4.82449	1.4036e-06	6.58853e-05	GLIPR2	GLI pathogenesis-related 2 [Source:MGI Symbol;Acc:MGI:1917770]
ENSMUSG00000039601	15.7415	-0.704752	0.146253	-4.81872	1.44481e-06	6.7636e-05	RCAN2	regulator of calcineurin 2 [Source:MGI Symbol;Acc:MGI:1858219]
ENSMUSG00000063234	3566.9	-0.408857	0.0850472	-4.80741	1.52897e-06	7.13823e-05	GPR84	G protein-coupled receptor 84 [Source:MGI Symbol;Acc:MGI:1934129]
ENSMUSG00000097796	52.5133	-0.622874	0.129695	-4.80262	1.56605e-06	7.29162e-05	GM16702	predicted gene, 16702 [Source:MGI Symbol;Acc:MGI:4439626]
ENSMUSG00000036949	202.312	-0.567162	0.11836	-4.79183	1.65269e-06	7.65417e-05	SLC39A12	solute carrier family 39 (zinc transporter), member 12 [Source:MGI Symbol;Acc:MGI:2139274]
ENSMUSG00000060591	68.6772	0.80261	0.167496	4.79182	1.65278e-06	7.65417e-05	IFITM2	interferon induced transmembrane protein 2 [Source:MGI Symbol;Acc:MGI:1933382]
ENSMUSG00000049950	147.499	-0.453091	0.0946172	-4.78867	1.67888e-06	7.75428e-05	RPP38	ribonuclease P/MRP 38 subunit [Source:MGI Symbol;Acc:MGI:2443607]
ENSMUSG00000026456	1052.85	-0.313776	0.065575	-4.78499	1.70992e-06	7.87659e-05	CYB5R1	cytochrome b5 reductase 1 [Source:MGI Symbol;Acc:MGI:1919267]
ENSMUSG00000017754	68.8348	0.786819	0.164591	4.78046	1.74895e-06	8.03493e-05	PLTP	phospholipid transfer protein [Source:MGI Symbol;Acc:MGI:103151]
ENSMUSG00000052565	12.4172	0.789371	0.165306	4.77521	1.79522e-06	8.22565e-05	HIST1H1D	histone cluster 1, H1d [Source:MGI Symbol;Acc:MGI:107502]
ENSMUSG00000028976	15186.9	-0.305822	0.0641716	-4.76569	1.88212e-06	8.60099e-05	SLC2A5	solute carrier family 2 (facilitated glucose transporter), member 5 [Source:MGI Symbol;Acc:MGI:1928369]
ENSMUSG00000042272	6.70256	0.738161	0.155022	4.76165	1.92019e-06	8.72876e-05	SESTD1	SEC14 and spectrin domains 1 [Source:MGI Symbol;Acc:MGI:1916262]
ENSMUSG00000053574	48.4461	-0.660474	0.1387	-4.7619	1.91776e-06	8.72876e-05	4930563E22RIK	RIKEN cDNA 4930563E22 gene [Source:MGI Symbol;Acc:MGI:1922554]
ENSMUSG00000054426	90.4186	-0.550705	0.115739	-4.75817	1.95359e-06	8.8573e-05	A930005H10RIK	RIKEN cDNA A930005H10 gene [Source:MGI Symbol;Acc:MGI:1915411]
ENSMUSG00000058317	41.1758	-0.738203	0.155181	-4.75704	1.96453e-06	8.88357e-05	UBE2E2	ubiquitin-conjugating enzyme E2E 2 [Source:MGI Symbol;Acc:MGI:2384997]
ENSMUSG00000042677	137.526	0.392577	0.0827062	4.74664	2.06821e-06	9.32802e-05	ZC3H12A	zinc finger CCCH type containing 12A [Source:MGI Symbol;Acc:MGI:2385891]
ENSMUSG00000025875	46.1974	-0.602758	0.127009	-4.74578	2.07702e-06	9.34333e-05	TSPAN17	tetraspanin 17 [Source:MGI Symbol;Acc:MGI:1921507]
ENSMUSG00000057342	845.957	0.309382	0.0652238	4.74338	2.10179e-06	9.4302e-05	SPHK2	sphingosine kinase 2 [Source:MGI Symbol;Acc:MGI:1861380]
ENSMUSG00000028820	745.423	0.329367	0.0695278	4.7372	2.16694e-06	9.69734e-05	SFPQ	splicing factor proline/glutamine rich (polypyrimidine tract binding protein associated) [Source:MGI Symbol;Acc:MGI:1918764]
ENSMUSG00000025854	430.272	-0.566291	0.119796	-4.72713	2.27712e-06	0.000101641	FAM20C	family with sequence similarity 20, member C [Source:MGI Symbol;Acc:MGI:2136853]
ENSMUSG00000025092	171.732	-0.664916	0.140726	-4.72491	2.30214e-06	0.000102493	HSPA12A	heat shock protein 12A [Source:MGI Symbol;Acc:MGI:1920692]
ENSMUSG00000024974	476.372	0.322022	0.0681658	4.7241	2.31134e-06	0.000102638	SMC3	structural maintenance of chromosomes 3 [Source:MGI Symbol;Acc:MGI:1339795]
ENSMUSG00000079499	114.828	-0.641594	0.13593	-4.72002	2.35824e-06	0.000104452	6530402F18RIK	RIKEN cDNA 6530402F18 gene [Source:MGI Symbol;Acc:MGI:1923470]
ENSMUSG00000001493	8.90046	-0.787048	0.167003	-4.71277	2.44375e-06	0.000107828	MEOX1	mesenchyme homeobox 1 [Source:MGI Symbol;Acc:MGI:103220]
ENSMUSG00000066406	2525.86	0.276218	0.0586138	4.7125	2.44696e-06	0.000107828	AKAP13	A kinase (PRKA) anchor protein 13 [Source:MGI Symbol;Acc:MGI:2676556]
ENSMUSG00000027699	31.2288	0.762434	0.16182	4.71161	2.45769e-06	0.000108026	ECT2	ect2 oncogene [Source:MGI Symbol;Acc:MGI:95281]
ENSMUSG00000043895	243.607	0.457923	0.0972038	4.71096	2.46551e-06	0.000108094	S1PR2	sphingosine-1-phosphate receptor 2 [Source:MGI Symbol;Acc:MGI:99569]
ENSMUSG00000027009	41.6373	0.790479	0.167827	4.71007	2.47632e-06	0.000108294	ITGA4	integrin alpha 4 [Source:MGI Symbol;Acc:MGI:96603]
ENSMUSG00000085184	52.768	-0.657369	0.139829	-4.70123	2.58594e-06	0.000112802	4933439K11RIK	RIKEN cDNA 4933439K11 gene [Source:MGI Symbol;Acc:MGI:1918569]
ENSMUSG00000000982	401.408	0.699897	0.149162	4.69219	2.70297e-06	0.00011761	CCL3	chemokine (C-C motif) ligand 3 [Source:MGI Symbol;Acc:MGI:98260]
ENSMUSG00000078853	1417.77	-0.245275	0.0523347	-4.68666	2.77698e-06	0.000120526	IGTP	interferon gamma induced GTPase [Source:MGI Symbol;Acc:MGI:107729]
ENSMUSG00000035067	80.87	-0.583972	0.124734	-4.68175	2.84442e-06	0.000123144	XKR6	X-linked Kx blood group related 6 [Source:MGI Symbol;Acc:MGI:2447765]
ENSMUSG00000026707	225.632	0.420903	0.0899273	4.68048	2.86205e-06	0.000123598	NSUN6	NOL1/NOP2/Sun domain family member 6 [Source:MGI Symbol;Acc:MGI:1921705]
ENSMUSG00000029814	3.64103	0.641897	0.137188	4.67895	2.88345e-06	0.000124211	IGF2BP3	insulin-like growth factor 2 mRNA binding protein 3 [Source:MGI Symbol;Acc:MGI:1890359]
ENSMUSG00000023034	74.552	0.780853	0.167488	4.66215	3.12924e-06	0.000134464	NR4A1	nuclear receptor subfamily 4, group A, member 1 [Source:MGI Symbol;Acc:MGI:1352454]
ENSMUSG00000036103	21.2101	0.760976	0.163428	4.65634	3.21873e-06	0.000137966	COLEC12	collectin sub-family member 12 [Source:MGI Symbol;Acc:MGI:2152907]
ENSMUSG00000044628	6.90668	-0.770143	0.165631	-4.64975	3.32332e-06	0.000142096	RNF208	ring finger protein 208 [Source:MGI Symbol;Acc:MGI:1916096]
ENSMUSG00000048621	3.91794	0.620187	0.133504	4.64547	3.39299e-06	0.000144718	GM6377	predicted gene 6377 [Source:MGI Symbol;Acc:MGI:3647255]
ENSMUSG00000043833	184.868	-0.482275	0.103867	-4.64319	3.43062e-06	0.000145962	2900005J15RIK	RIKEN cDNA 2900005J15 gene [Source:MGI Symbol;Acc:MGI:1914511]
ENSMUSG00000000308	5.55063	-0.684066	0.147402	-4.64081	3.47044e-06	0.00014697	CKMT1	creatine kinase, mitochondrial 1, ubiquitous [Source:MGI Symbol;Acc:MGI:99441]
ENSMUSG00000074281	87.4443	-0.555102	0.119614	-4.64076	3.47134e-06	0.00014697	GM12522	predicted gene 12522 [Source:MGI Symbol;Acc:MGI:3651334]
ENSMUSG00000035385	117.665	0.727332	0.157127	4.62894	3.67535e-06	0.000155227	CCL2	chemokine (C-C motif) ligand 2 [Source:MGI Symbol;Acc:MGI:98259]
ENSMUSG00000030677	22.0502	0.762758	0.164825	4.62767	3.69796e-06	0.000155801	KIF22	kinesin family member 22 [Source:MGI Symbol;Acc:MGI:109233]
ENSMUSG00000013921	13.8573	-0.757988	0.163923	-4.62407	3.76292e-06	0.000158152	CLIP3	CAP-GLY domain containing linker protein 3 [Source:MGI Symbol;Acc:MGI:1923936]
ENSMUSG00000030374	1235.75	0.256785	0.0555461	4.62291	3.7839e-06	0.000158648	STRN4	striatin, calmodulin binding protein 4 [Source:MGI Symbol;Acc:MGI:2142346]
ENSMUSG00000022992	1054.9	0.316791	0.0686752	4.61288	3.97122e-06	0.000166099	KANSL2	KAT8 regulatory NSL complex subunit 2 [Source:MGI Symbol;Acc:MGI:1916862]
ENSMUSG00000034349	91.4133	0.637663	0.138289	4.61109	4.00556e-06	0.00016713	SMC4	structural maintenance of chromosomes 4 [Source:MGI Symbol;Acc:MGI:1917349]
ENSMUSG00000019699	73.3885	-0.578927	0.125568	-4.61048	4.01743e-06	0.000167222	AKT3	thymoma viral proto-oncogene 3 [Source:MGI Symbol;Acc:MGI:1345147]
ENSMUSG00000031633	1355.96	-0.251429	0.0545544	-4.60877	4.05054e-06	0.000168195	SLC25A4	solute carrier family 25 (mitochondrial carrier, adenine nucleotide translocator), member 4 [Source:MGI Symbol;Acc:MGI:1353495]
ENSMUSG00000017858	652.339	-0.259722	0.0563636	-4.60796	4.06633e-06	0.000168446	IFT52	intraflagellar transport 52 [Source:MGI Symbol;Acc:MGI:2387217]
ENSMUSG00000103160	9.4449	-0.752811	0.163542	-4.60317	4.16116e-06	0.000171962	C130012C08RIK	RIKEN cDNA C130012C08 gene [Source:MGI Symbol;Acc:MGI:2145684]
ENSMUSG00000029177	62.8613	0.578704	0.125857	4.59812	4.26326e-06	0.00017576	CENPA	centromere protein A [Source:MGI Symbol;Acc:MGI:88375]
ENSMUSG00000002885	50.5104	0.630111	0.137116	4.59547	4.31774e-06	0.000177583	ADGRE5	adhesion G protein-coupled receptor E5 [Source:MGI Symbol;Acc:MGI:1347095]
ENSMUSG00000052336	1815.56	-0.226049	0.0492014	-4.59436	4.34084e-06	0.000178109	CX3CR1	chemokine (C-X3-C motif) receptor 1 [Source:MGI Symbol;Acc:MGI:1333815]
ENSMUSG00000034641	34.1368	0.693505	0.151056	4.59105	4.41018e-06	0.000180525	CD300LD	CD300 molecule like family member d [Source:MGI Symbol;Acc:MGI:2442358]
ENSMUSG00000062591	41.6492	-0.765453	0.16686	-4.58738	4.4884e-06	0.000183292	TUBB4A	tubulin, beta 4A class IVA [Source:MGI Symbol;Acc:MGI:107848]
ENSMUSG00000079056	596.118	-0.399473	0.0871261	-4.58499	4.54003e-06	0.000184914	KCNIP3	Kv channel interacting protein 3, calsenilin [Source:MGI Symbol;Acc:MGI:1929258]
ENSMUSG00000106104	1.37136	0.427954	0.0933469	4.58456	4.54953e-06	0.000184914	GM42660	predicted gene 42660 [Source:MGI Symbol;Acc:MGI:5662797]
ENSMUSG00000034825	9.65372	-0.753654	0.164505	-4.58135	4.61986e-06	0.000187332	NRIP3	nuclear receptor interacting protein 3 [Source:MGI Symbol;Acc:MGI:1925843]
ENSMUSG00000025264	219.027	-0.325396	0.0710423	-4.58032	4.64262e-06	0.000187814	TSR2	TSR2 20S rRNA accumulation [Source:MGI Symbol;Acc:MGI:1916749]
ENSMUSG00000102717	28.6196	-0.715083	0.156272	-4.57589	4.74203e-06	0.000191388	GM37759	predicted gene, 37759 [Source:MGI Symbol;Acc:MGI:5610987]
ENSMUSG00000035168	64.3222	-0.640218	0.139973	-4.57386	4.78823e-06	0.000192353	TANC1	tetratricopeptide repeat, ankyrin repeat and coiled-coil containing 1 [Source:MGI Symbol;Acc:MGI:1914110]
ENSMUSG00000091996	32.6649	0.676237	0.147843	4.57401	4.78469e-06	0.000192353	BC049352	cDNA sequence BC049352 [Source:MGI Symbol;Acc:MGI:3040681]
ENSMUSG00000024168	692.135	0.356957	0.0780788	4.57176	4.83644e-06	0.000193839	TMEM204	transmembrane protein 204 [Source:MGI Symbol;Acc:MGI:3039635]
ENSMUSG00000060981	14.1382	0.763674	0.167151	4.56878	4.90578e-06	0.000196163	HIST1H4H	histone cluster 1, H4h [Source:MGI Symbol;Acc:MGI:2448427]
ENSMUSG00000054717	382.836	0.314769	0.0689422	4.56569	4.97842e-06	0.000198608	HMGB2	high mobility group box 2 [Source:MGI Symbol;Acc:MGI:96157]
ENSMUSG00000039013	783.737	-0.29467	0.0645817	-4.56274	5.04892e-06	0.000200494	SIGLECF	sialic acid binding Ig-like lectin F [Source:MGI Symbol;Acc:MGI:2681107]
ENSMUSG00000060639	14.3469	0.755871	0.165649	4.56309	5.0407e-06	0.000200494	HIST1H4I	histone cluster 1, H4i [Source:MGI Symbol;Acc:MGI:2448432]
ENSMUSG00000023913	79.1664	0.732994	0.160849	4.55702	5.18842e-06	0.000205561	PLA2G7	phospholipase A2, group VII (platelet-activating factor acetylhydrolase, plasma) [Source:MGI Symbol;Acc:MGI:1351327]
ENSMUSG00000056215	47.4889	-0.760363	0.166928	-4.55502	5.23794e-06	0.000207048	LRGUK	leucine-rich repeats and guanylate kinase domain containing [Source:MGI Symbol;Acc:MGI:1921604]
ENSMUSG00000095123	92.0807	-0.568514	0.124832	-4.55423	5.25776e-06	0.000207357	GM21781	predicted gene, 21781 [Source:MGI Symbol;Acc:MGI:5433945]
ENSMUSG00000056228	184.608	0.306296	0.067656	4.52725	5.97572e-06	0.000235136	CARS2	cysteinyl-tRNA synthetase 2 (mitochondrial)(putative) [Source:MGI Symbol;Acc:MGI:1919191]
ENSMUSG00000051359	18.8724	-0.729511	0.161265	-4.52369	6.07719e-06	0.000238585	NCALD	neurocalcin delta [Source:MGI Symbol;Acc:MGI:1196326]
ENSMUSG00000047842	14.7363	-0.717349	0.158732	-4.51925	6.20584e-06	0.000243083	DIRAS2	DIRAS family, GTP-binding RAS-like 2 [Source:MGI Symbol;Acc:MGI:1915453]
ENSMUSG00000033111	310.494	-0.337838	0.074805	-4.51625	6.29445e-06	0.000245682	3830406C13RIK	RIKEN cDNA 3830406C13 gene [Source:MGI Symbol;Acc:MGI:1917937]
ENSMUSG00000091154	7.68169	0.753965	0.166953	4.51604	6.30062e-06	0.000245682	PROSCOS	proline synthetase co-transcribed, opposite strand [Source:MGI Symbol;Acc:MGI:3704307]
ENSMUSG00000072825	15.5043	-0.751634	0.166534	-4.5134	6.37977e-06	0.000248207	CEP170B	centrosomal protein 170B [Source:MGI Symbol;Acc:MGI:2145043]
ENSMUSG00000021728	13.6641	0.67433	0.149538	4.50941	6.5009e-06	0.000252352	EMB	embigin [Source:MGI Symbol;Acc:MGI:95321]
ENSMUSG00000056216	1870.76	-0.249173	0.0552633	-4.50884	6.51842e-06	0.000252464	CEBPG	CCAAT/enhancer binding protein (C/EBP), gamma [Source:MGI Symbol;Acc:MGI:104982]
ENSMUSG00000027806	1109.3	0.31339	0.0695357	4.50689	6.57847e-06	0.00025422	TSC22D2	TSC22 domain family, member 2 [Source:MGI Symbol;Acc:MGI:1919283]
ENSMUSG00000035069	754.047	0.205169	0.0455403	4.50521	6.63073e-06	0.000255668	OMA1	OMA1 zinc metallopeptidase [Source:MGI Symbol;Acc:MGI:1914263]
ENSMUSG00000026832	62.3903	0.726474	0.161451	4.49965	6.80651e-06	0.000261861	CYTIP	cytohesin 1 interacting protein [Source:MGI Symbol;Acc:MGI:2183535]
ENSMUSG00000020604	1221.64	-0.428582	0.0952672	-4.49874	6.83578e-06	0.000262034	ARSG	arylsulfatase G [Source:MGI Symbol;Acc:MGI:1921258]
ENSMUSG00000022055	21.4585	-0.749207	0.166544	-4.49857	6.84135e-06	0.000262034	NEFL	neurofilament, light polypeptide [Source:MGI Symbol;Acc:MGI:97313]
ENSMUSG00000073489	336.131	-0.534709	0.119143	-4.48796	7.19088e-06	0.000274812	IFI204	interferon activated gene 204 [Source:MGI Symbol;Acc:MGI:96429]
ENSMUSG00000056145	32.5453	-0.706751	0.157528	-4.48651	7.2401e-06	0.000276083	AI504432	expressed sequence AI504432 [Source:MGI Symbol;Acc:MGI:2139742]
ENSMUSG00000054720	38.9217	0.750126	0.167394	4.48119	7.42281e-06	0.000282427	LRRC8C	leucine rich repeat containing 8 family, member C [Source:MGI Symbol;Acc:MGI:2140839]
ENSMUSG00000004473	10.7984	-0.749633	0.167424	-4.47745	7.55405e-06	0.000286788	CLEC11A	C-type lectin domain family 11, member a [Source:MGI Symbol;Acc:MGI:1298219]
ENSMUSG00000052040	525.045	0.379633	0.0848565	4.47382	7.68349e-06	0.000291063	KLF13	Kruppel-like factor 13 [Source:MGI Symbol;Acc:MGI:1354948]
ENSMUSG00000026938	9.63285	0.745221	0.166659	4.47154	7.76592e-06	0.000293409	FCNA	ficolin A [Source:MGI Symbol;Acc:MGI:1340905]
ENSMUSG00000074093	108.667	-0.446005	0.0997513	-4.47117	7.77941e-06	0.000293409	SVIP	small VCP/p97-interacting protein [Source:MGI Symbol;Acc:MGI:1922994]
ENSMUSG00000020893	137.273	0.738748	0.165331	4.4683	7.88435e-06	0.00029672	PER1	period circadian clock 1 [Source:MGI Symbol;Acc:MGI:1098283]
ENSMUSG00000070527	41.5141	-0.702324	0.157477	-4.45985	8.20153e-06	0.000307985	MKRN3	makorin, ring finger protein, 3 [Source:MGI Symbol;Acc:MGI:2181178]
ENSMUSG00000018865	23.6829	-0.74673	0.167479	-4.45865	8.24762e-06	0.000309044	SULT4A1	sulfotransferase family 4A, member 1 [Source:MGI Symbol;Acc:MGI:1888971]
ENSMUSG00000048100	263.539	0.288215	0.0647092	4.454	8.42859e-06	0.000315142	TAF13	TATA-box binding protein associated factor 13 [Source:MGI Symbol;Acc:MGI:1913500]
ENSMUSG00000104960	49.4089	0.599317	0.134687	4.44971	8.59877e-06	0.00032081	SNHG8	small nucleolar RNA host gene 8 [Source:MGI Symbol;Acc:MGI:1917145]
ENSMUSG00000056290	3.7523	0.615744	0.138413	4.4486	8.64303e-06	0.000321767	MS4A4B	membrane-spanning 4-domains, subfamily A, member 4B [Source:MGI Symbol;Acc:MGI:1913083]
ENSMUSG00000006651	56.3916	-0.642025	0.144406	-4.44596	8.74998e-06	0.000324155	APLP1	amyloid beta (A4) precursor-like protein 1 [Source:MGI Symbol;Acc:MGI:88046]
ENSMUSG00000038026	113.803	-0.691561	0.155531	-4.44646	8.7296e-06	0.000324155	KCNJ9	potassium inwardly-rectifying channel, subfamily J, member 9 [Source:MGI Symbol;Acc:MGI:108007]
ENSMUSG00000085379	22.5036	-0.677809	0.152466	-4.44563	8.76349e-06	0.000324155	2310058D17RIK	RIKEN cDNA 2310058D17 gene [Source:MGI Symbol;Acc:MGI:1922944]
ENSMUSG00000052151	180.168	-0.449904	0.10139	-4.43734	9.1077e-06	0.000336167	PLPP2	phospholipid phosphatase 2 [Source:MGI Symbol;Acc:MGI:1354945]
ENSMUSG00000028034	1492.91	-0.27353	0.0618053	-4.42568	9.61387e-06	0.000354094	FUBP1	far upstream element (FUSE) binding protein 1 [Source:MGI Symbol;Acc:MGI:1196294]
ENSMUSG00000052144	403.429	0.285043	0.0644287	4.42417	9.68139e-06	0.000355822	PPP4R2	protein phosphatase 4, regulatory subunit 2 [Source:MGI Symbol;Acc:MGI:3027896]
ENSMUSG00000040883	58.5245	-0.543638	0.122945	-4.4218	9.78824e-06	0.000358985	TMEM205	transmembrane protein 205 [Source:MGI Symbol;Acc:MGI:3045495]
ENSMUSG00000032849	240.715	-0.459201	0.103904	-4.41949	9.89348e-06	0.000362076	ABCC4	ATP-binding cassette, sub-family C (CFTR/MRP), member 4 [Source:MGI Symbol;Acc:MGI:2443111]
ENSMUSG00000031990	290.143	-0.468907	0.106191	-4.41568	1.00691e-05	0.000367725	JAM3	junction adhesion molecule 3 [Source:MGI Symbol;Acc:MGI:1933825]
ENSMUSG00000103898	68.0003	-0.673471	0.152554	-4.41463	1.01181e-05	0.000368736	GM30238	predicted gene, 30238 [Source:MGI Symbol;Acc:MGI:5589397]
ENSMUSG00000026958	1142.41	-0.332221	0.0752647	-4.41404	1.01458e-05	0.000368965	DPP7	dipeptidylpeptidase 7 [Source:MGI Symbol;Acc:MGI:1933213]
ENSMUSG00000024042	11.7042	0.69705	0.158011	4.41139	1.02708e-05	0.000372727	SIK1	salt inducible kinase 1 [Source:MGI Symbol;Acc:MGI:104754]
ENSMUSG00000037855	9.55205	-0.706392	0.160191	-4.40968	1.03524e-05	0.0003749	ZFP365	zinc finger protein 365 [Source:MGI Symbol;Acc:MGI:2143676]
ENSMUSG00000049327	408.627	0.304461	0.069148	4.40303	1.06747e-05	0.000385763	KMT5A	lysine methyltransferase 5A [Source:MGI Symbol;Acc:MGI:1915206]
ENSMUSG00000009394	18.725	-0.702867	0.159722	-4.40056	1.07973e-05	0.000388567	SYN2	synapsin II [Source:MGI Symbol;Acc:MGI:103020]
ENSMUSG00000094655	5.4342	0.658659	0.149982	4.3916	1.1252e-05	0.000404088	GM25360	predicted gene, 25360 [Source:MGI Symbol;Acc:MGI:5455137]
ENSMUSG00000074896	392.644	-0.557969	0.127364	-4.3809	1.18188e-05	0.000423565	IFIT3	interferon-induced protein with tetratricopeptide repeats 3 [Source:MGI Symbol;Acc:MGI:1101055]
ENSMUSG00000032076	3179.41	-0.215032	0.049124	-4.37732	1.20145e-05	0.000429687	CADM1	cell adhesion molecule 1 [Source:MGI Symbol;Acc:MGI:1889272]
ENSMUSG00000045817	5597.62	0.312739	0.0714707	4.37577	1.21003e-05	0.000431862	ZFP36L2	zinc finger protein 36, C3H type-like 2 [Source:MGI Symbol;Acc:MGI:107945]
ENSMUSG00000040713	6677.45	-0.202535	0.0462943	-4.37495	1.21461e-05	0.000432603	CREG1	cellular repressor of E1A-stimulated genes 1 [Source:MGI Symbol;Acc:MGI:1344382]
ENSMUSG00000002602	1228.11	-0.486909	0.111437	-4.36935	1.24619e-05	0.000442935	AXL	AXL receptor tyrosine kinase [Source:MGI Symbol;Acc:MGI:1347244]
ENSMUSG00000026893	118.164	-0.501048	0.114713	-4.36784	1.25479e-05	0.000445078	GCA	grancalcin [Source:MGI Symbol;Acc:MGI:1918521]
ENSMUSG00000023764	1362.36	-0.426613	0.0978644	-4.35923	1.30521e-05	0.000462011	SFI1	Sfi1 homolog, spindle assembly associated (yeast) [Source:MGI Symbol;Acc:MGI:1926137]
ENSMUSG00000030785	48.0154	-0.643932	0.148009	-4.35063	1.35747e-05	0.000479527	COX6A2	cytochrome c oxidase subunit VIa polypeptide 2 [Source:MGI Symbol;Acc:MGI:104649]
ENSMUSG00000038301	1330.07	-0.219189	0.0504726	-4.34274	1.40717e-05	0.000496069	SNX10	sorting nexin 10 [Source:MGI Symbol;Acc:MGI:1919232]
ENSMUSG00000027326	16.4037	0.727195	0.16752	4.34096	1.41864e-05	0.000499059	KNL1	kinetochore scaffold 1 [Source:MGI Symbol;Acc:MGI:1923714]
ENSMUSG00000027333	2356.78	0.18987	0.0437437	4.34053	1.42143e-05	0.000499059	SMOX	spermine oxidase [Source:MGI Symbol;Acc:MGI:2445356]
ENSMUSG00000037217	17.0406	-0.696698	0.160565	-4.33904	1.43104e-05	0.000501416	SYN1	synapsin I [Source:MGI Symbol;Acc:MGI:98460]
ENSMUSG00000035681	15.2218	0.726988	0.167691	4.33529	1.45566e-05	0.000509008	KCNC2	potassium voltage gated channel, Shaw-related subfamily, member 2 [Source:MGI Symbol;Acc:MGI:96668]
ENSMUSG00000090069	66.3458	0.527243	0.121668	4.33346	1.46784e-05	0.000512231	E430024P14RIK	RIKEN cDNA E430024P14 gene [Source:MGI Symbol;Acc:MGI:2445079]
ENSMUSG00000022774	486.102	-0.288787	0.0667089	-4.32906	1.49744e-05	0.000520603	NCBP2	nuclear cap binding protein subunit 2 [Source:MGI Symbol;Acc:MGI:1915342]
ENSMUSG00000052776	237.937	-0.5019	0.115939	-4.329	1.49786e-05	0.000520603	OAS1A	2'-5' oligoadenylate synthetase 1A [Source:MGI Symbol;Acc:MGI:2180860]
ENSMUSG00000021559	163.798	0.473728	0.109495	4.32648	1.51514e-05	0.000525552	DAPK1	death associated protein kinase 1 [Source:MGI Symbol;Acc:MGI:1916885]
ENSMUSG00000006235	31.7567	0.701342	0.162217	4.32347	1.53593e-05	0.000531277	EPOR	erythropoietin receptor [Source:MGI Symbol;Acc:MGI:95408]
ENSMUSG00000006930	55.0379	-0.646837	0.149638	-4.32267	1.54153e-05	0.000531277	HAP1	huntingtin-associated protein 1 [Source:MGI Symbol;Acc:MGI:1261831]
ENSMUSG00000028015	3105	-0.163953	0.0379309	-4.32242	1.5433e-05	0.000531277	CTSO	cathepsin O [Source:MGI Symbol;Acc:MGI:2139628]
ENSMUSG00000034311	5.4096	0.676876	0.1566	4.32232	1.54394e-05	0.000531277	KIF4	kinesin family member 4 [Source:MGI Symbol;Acc:MGI:108389]
ENSMUSG00000021000	1415.01	0.265571	0.0614749	4.31998	1.56041e-05	0.000534813	CTAGE5	melanoma inhibitory activity 2 [Source:MGI Symbol;Acc:MGI:2159614]
ENSMUSG00000049037	35.0613	0.716328	0.165809	4.32021	1.55883e-05	0.000534813	CLEC4A1	C-type lectin domain family 4, member a1 [Source:MGI Symbol;Acc:MGI:3036291]
ENSMUSG00000033450	2261.53	0.54413	0.125977	4.31926	1.5655e-05	0.000535495	TAGAP	T cell activation Rho GTPase activating protein [Source:MGI Symbol;Acc:MGI:3615484]
ENSMUSG00000020175	18.7723	-0.721743	0.167193	-4.31683	1.58284e-05	0.000540354	RAB36	RAB36, member RAS oncogene family [Source:MGI Symbol;Acc:MGI:1924127]
ENSMUSG00000029254	11.6495	0.667452	0.154726	4.31378	1.60486e-05	0.000545715	STAP1	signal transducing adaptor family member 1 [Source:MGI Symbol;Acc:MGI:1926193]
ENSMUSG00000046753	114.85	0.431026	0.099916	4.31388	1.60411e-05	0.000545715	CCDC66	coiled-coil domain containing 66 [Source:MGI Symbol;Acc:MGI:2443639]
ENSMUSG00000034891	6.8108	-0.657047	0.152329	-4.31334	1.60806e-05	0.000545731	SNCB	synuclein, beta [Source:MGI Symbol;Acc:MGI:1889011]
ENSMUSG00000097277	81.0513	-0.51051	0.118412	-4.31131	1.62288e-05	0.000549679	2900076A07RIK	RIKEN cDNA 2900076A07 gene [Source:MGI Symbol;Acc:MGI:1920242]
ENSMUSG00000000732	2136.87	-0.197359	0.0458237	-4.30692	1.65547e-05	0.000559022	ICOSL	icos ligand [Source:MGI Symbol;Acc:MGI:1354701]
ENSMUSG00000037443	2656.41	0.496792	0.115363	4.30634	1.65977e-05	0.000559022	CEP85	centrosomal protein 85 [Source:MGI Symbol;Acc:MGI:1917262]
ENSMUSG00000058755	284.126	0.367134	0.0852553	4.30629	1.66017e-05	0.000559022	OSM	oncostatin M [Source:MGI Symbol;Acc:MGI:104749]
ENSMUSG00000036564	81.9927	-0.701889	0.163082	-4.3039	1.67817e-05	0.000563981	NDRG4	N-myc downstream regulated gene 4 [Source:MGI Symbol;Acc:MGI:2384590]
ENSMUSG00000087221	108.882	0.450652	0.10483	4.29886	1.71677e-05	0.000575833	BC037032	cDNA Sequence BC037032 [Source:MGI Symbol;Acc:MGI:3040924]
ENSMUSG00000037239	13.4064	-0.713114	0.166274	-4.28878	1.79655e-05	0.000601427	SPRED3	sprouty-related, EVH1 domain containing 3 [Source:MGI Symbol;Acc:MGI:2142186]
ENSMUSG00000055184	178.455	0.387379	0.0903475	4.28766	1.80567e-05	0.000603309	FAM72A	family with sequence similarity 72, member A [Source:MGI Symbol;Acc:MGI:1919669]
ENSMUSG00000064493	11.6379	0.717906	0.167661	4.28189	1.8531e-05	0.000616945	SNORA28	small nucleolar RNA, H/ACA box 28 [Source:MGI Symbol;Acc:MGI:3819496]
ENSMUSG00000074677	12.2449	0.482107	0.112594	4.28183	1.85362e-05	0.000616945	SIRPB1C	signal-regulatory protein beta 1C [Source:MGI Symbol;Acc:MGI:3807521]
ENSMUSG00000005142	16873.7	-0.271165	0.0633588	-4.27983	1.87037e-05	0.000621322	MAN2B1	mannosidase 2, alpha B1 [Source:MGI Symbol;Acc:MGI:107286]
ENSMUSG00000030337	504.829	-0.439986	0.102871	-4.27705	1.89382e-05	0.000627907	VAMP1	vesicle-associated membrane protein 1 [Source:MGI Symbol;Acc:MGI:1313276]
ENSMUSG00000025584	68.0511	-0.623993	0.145931	-4.27594	1.90332e-05	0.000629845	PDE8A	phosphodiesterase 8A [Source:MGI Symbol;Acc:MGI:1277116]
ENSMUSG00000097746	5.27754	0.702255	0.164468	4.26986	1.956e-05	0.00064604	GM6225	predicted gene 6225 [Source:MGI Symbol;Acc:MGI:3643252]
ENSMUSG00000038623	4064.83	0.177984	0.0417038	4.26782	1.97391e-05	0.000650711	TM6SF1	transmembrane 6 superfamily member 1 [Source:MGI Symbol;Acc:MGI:1933209]
ENSMUSG00000026956	950.921	-0.24879	0.0583253	-4.26556	1.994e-05	0.000656084	UAP1L1	UDP-N-acteylglucosamine pyrophosphorylase 1-like 1 [Source:MGI Symbol;Acc:MGI:2443318]
ENSMUSG00000038733	1023.5	0.313883	0.0735936	4.26509	1.99819e-05	0.000656211	WDR26	WD repeat domain 26 [Source:MGI Symbol;Acc:MGI:1923825]
ENSMUSG00000002204	24.1965	0.43003	0.100879	4.26285	2.01836e-05	0.000661579	NAPSA	napsin A aspartic peptidase [Source:MGI Symbol;Acc:MGI:109365]
ENSMUSG00000085241	162.692	-0.427292	0.100248	-4.26235	2.02289e-05	0.000661807	SNHG3	small nucleolar RNA host gene 3 [Source:MGI Symbol;Acc:MGI:2684817]
ENSMUSG00000090691	75.1805	0.442722	0.103951	4.25894	2.05402e-05	0.000670721	GM3667	predicted gene 3667 [Source:MGI Symbol;Acc:MGI:3781843]
ENSMUSG00000021281	606.912	-0.410336	0.0963811	-4.25743	2.06791e-05	0.000672715	TNFAIP2	tumor necrosis factor, alpha-induced protein 2 [Source:MGI Symbol;Acc:MGI:104960]
ENSMUSG00000031511	373.73	0.323564	0.075998	4.25753	2.06694e-05	0.000672715	ARHGEF7	Rho guanine nucleotide exchange factor (GEF7) [Source:MGI Symbol;Acc:MGI:1860493]
ENSMUSG00000032300	6338.16	0.207255	0.0486931	4.25635	2.07788e-05	0.000674687	1700017B05RIK	RIKEN cDNA 1700017B05 gene [Source:MGI Symbol;Acc:MGI:1921461]
ENSMUSG00000085622	134.995	-0.571376	0.134369	-4.25228	2.11606e-05	0.000685793	3110056K07RIK	RIKEN cDNA 3110056K07 gene [Source:MGI Symbol;Acc:MGI:1920454]
ENSMUSG00000026083	472.243	0.3591	0.0844819	4.25061	2.13184e-05	0.000689616	EIF5B	eukaryotic translation initiation factor 5B [Source:MGI Symbol;Acc:MGI:2441772]
ENSMUSG00000027698	388.897	-0.371988	0.0876186	-4.24554	2.18067e-05	0.000702719	NCEH1	neutral cholesterol ester hydrolase 1 [Source:MGI Symbol;Acc:MGI:2443191]
ENSMUSG00000045094	1.70237	0.409181	0.0963946	4.24486	2.18734e-05	0.000702719	ARHGEF37	Rho guanine nucleotide exchange factor (GEF) 37 [Source:MGI Symbol;Acc:MGI:3045339]
ENSMUSG00000051457	7.5869	0.578764	0.136321	4.2456	2.18013e-05	0.000702719	SPN	sialophorin [Source:MGI Symbol;Acc:MGI:98384]
ENSMUSG00000086877	51.5273	-0.603542	0.142186	-4.24472	2.18862e-05	0.000702719	A230072C01RIK	RIKEN cDNA A230072C01 gene [Source:MGI Symbol;Acc:MGI:2444644]
ENSMUSG00000056592	966.927	0.300789	0.0709601	4.23884	2.24675e-05	0.000720045	ZFP658	zinc finger protein 658 [Source:MGI Symbol;Acc:MGI:2652821]
ENSMUSG00000085438	971.776	-0.328359	0.0775201	-4.23579	2.27746e-05	0.000728535	1700020I14RIK	RIKEN cDNA 1700020I14 gene [Source:MGI Symbol;Acc:MGI:1913852]
ENSMUSG00000036745	5.75658	-0.635557	0.15006	-4.23536	2.28183e-05	0.000728583	TTLL7	tubulin tyrosine ligase-like family, member 7 [Source:MGI Symbol;Acc:MGI:1918142]
ENSMUSG00000031060	434.614	0.327259	0.0772873	4.23432	2.29249e-05	0.000730636	RBM10	RNA binding motif protein 10 [Source:MGI Symbol;Acc:MGI:2384310]
ENSMUSG00000024810	8.63559	-0.648741	0.153334	-4.23091	2.32744e-05	0.000740409	IL33	interleukin 33 [Source:MGI Symbol;Acc:MGI:1924375]
ENSMUSG00000066684	10.7106	0.692967	0.163831	4.22978	2.33923e-05	0.000742793	PILRB1	paired immunoglobin-like type 2 receptor beta 1 [Source:MGI Symbol;Acc:MGI:2450532]
ENSMUSG00000056608	1811.67	0.33255	0.0786471	4.22839	2.35375e-05	0.00074603	CHD9	chromodomain helicase DNA binding protein 9 [Source:MGI Symbol;Acc:MGI:1924001]
ENSMUSG00000071547	253.134	0.337279	0.0797751	4.22788	2.35905e-05	0.000746341	NT5DC2	5'-nucleotidase domain containing 2 [Source:MGI Symbol;Acc:MGI:1917271]
ENSMUSG00000001588	2.33408	0.453077	0.107186	4.22701	2.36812e-05	0.000747842	ACAP1	ArfGAP with coiled-coil, ankyrin repeat and PH domains 1 [Source:MGI Symbol;Acc:MGI:2388270]
ENSMUSG00000085786	2.42844	0.411701	0.0974259	4.22579	2.38106e-05	0.000750554	GM15987	predicted gene 15987 [Source:MGI Symbol;Acc:MGI:3801849]
ENSMUSG00000052609	5.96952	0.61751	0.146329	4.22002	2.44286e-05	0.000768633	PLEKHG3	pleckstrin homology domain containing, family G (with RhoGef domain) member 3 [Source:MGI Symbol;Acc:MGI:2388284]
ENSMUSG00000016256	28331.4	-0.257659	0.0611114	-4.21622	2.48431e-05	0.000780253	CTSZ	cathepsin Z [Source:MGI Symbol;Acc:MGI:1891190]
ENSMUSG00000039910	499.643	0.407839	0.0967549	4.21518	2.49582e-05	0.000782447	CITED2	Cbp/p300-interacting transactivator, with Glu/Asp-rich carboxy-terminal domain, 2 [Source:MGI Symbol;Acc:MGI:1306784]
ENSMUSG00000018339	31.0796	0.70194	0.166613	4.21299	2.52007e-05	0.000787193	GPX3	glutathione peroxidase 3 [Source:MGI Symbol;Acc:MGI:105102]
ENSMUSG00000054770	298.082	0.3552	0.0843041	4.21332	2.51643e-05	0.000787193	KCTD18	potassium channel tetramerisation domain containing 18 [Source:MGI Symbol;Acc:MGI:3603813]
ENSMUSG00000084821	27.5179	-0.680547	0.161638	-4.21031	2.55025e-05	0.00079518	GM15880	predicted gene 15880 [Source:MGI Symbol;Acc:MGI:3802014]
ENSMUSG00000062785	4.58199	-0.674789	0.160589	-4.20197	2.64602e-05	0.000823556	KCNC3	potassium voltage gated channel, Shaw-related subfamily, member 3 [Source:MGI Symbol;Acc:MGI:96669]
ENSMUSG00000041654	738.866	-0.274328	0.0653069	-4.2006	2.66213e-05	0.00082708	SLC39A11	solute carrier family 39 (metal ion transporter), member 11 [Source:MGI Symbol;Acc:MGI:1917056]
ENSMUSG00000046785	529.841	-0.546219	0.130178	-4.19595	2.71735e-05	0.000842719	EPM2AIP1	EPM2A (laforin) interacting protein 1 [Source:MGI Symbol;Acc:MGI:1925031]
ENSMUSG00000032089	11423	0.315522	0.0752133	4.19503	2.7283e-05	0.000844601	IL10RA	interleukin 10 receptor, alpha [Source:MGI Symbol;Acc:MGI:96538]
ENSMUSG00000026921	8.70655	0.704395	0.167948	4.19411	2.7394e-05	0.00084652	EGFL7	EGF-like domain 7 [Source:MGI Symbol;Acc:MGI:2449923]
ENSMUSG00000055413	55.4916	-0.645848	0.154299	-4.1857	2.84288e-05	0.000876928	H2-Q5	histocompatibility 2, Q region locus 5 [Source:MGI Symbol;Acc:MGI:95934]
ENSMUSG00000043157	629.536	-0.252115	0.0602664	-4.18335	2.87246e-05	0.000884473	ARL11	ADP-ribosylation factor-like 11 [Source:MGI Symbol;Acc:MGI:2444054]
ENSMUSG00000018920	1580.8	-0.271721	0.0649906	-4.18093	2.90321e-05	0.000892348	CXCL16	chemokine (C-X-C motif) ligand 16 [Source:MGI Symbol;Acc:MGI:1932682]
ENSMUSG00000020641	70.3822	-0.614693	0.147076	-4.17942	2.92255e-05	0.000896697	RSAD2	radical S-adenosyl methionine domain containing 2 [Source:MGI Symbol;Acc:MGI:1929628]
ENSMUSG00000026872	2565.79	0.271821	0.0650553	4.1783	2.93699e-05	0.000899531	ZEB2	zinc finger E-box binding homeobox 2 [Source:MGI Symbol;Acc:MGI:1344407]
ENSMUSG00000025085	204.33	-0.576062	0.137897	-4.17747	2.9477e-05	0.000901213	ABLIM1	actin-binding LIM protein 1 [Source:MGI Symbol;Acc:MGI:1194500]
ENSMUSG00000032000	668.627	0.233812	0.0560869	4.16875	3.06277e-05	0.000934741	BIRC3	baculoviral IAP repeat-containing 3 [Source:MGI Symbol;Acc:MGI:1197007]
ENSMUSG00000030002	883.948	0.294099	0.0705634	4.16787	3.07463e-05	0.000936705	DUSP11	dual specificity phosphatase 11 (RNA/RNP complex 1-interacting) [Source:MGI Symbol;Acc:MGI:1919352]
ENSMUSG00000079036	573.47	0.309423	0.0742574	4.16689	3.08777e-05	0.000939051	ALKBH1	alkB homolog 1, histone H2A dioxygenase [Source:MGI Symbol;Acc:MGI:2384034]
ENSMUSG00000067928	262.286	-0.474691	0.113947	-4.16589	3.10135e-05	0.000941523	ZFP760	zinc finger protein 760 [Source:MGI Symbol;Acc:MGI:2679257]
ENSMUSG00000044447	4.22491	0.43442	0.104333	4.1638	3.13e-05	0.000948554	DOCK5	dedicator of cytokinesis 5 [Source:MGI Symbol;Acc:MGI:2652871]
ENSMUSG00000024780	290.601	-0.233811	0.0561618	-4.16316	3.13866e-05	0.000949515	CDC37L1	cell division cycle 37-like 1 [Source:MGI Symbol;Acc:MGI:1914322]
ENSMUSG00000042371	103.643	-0.565405	0.136497	-4.14226	3.43899e-05	0.00103855	SLC5A10	solute carrier family 5 (sodium/glucose cotransporter), member 10 [Source:MGI Symbol;Acc:MGI:1926089]
ENSMUSG00000058355	1216.41	0.258077	0.0623174	4.14133	3.45294e-05	0.00104094	ABCE1	ATP-binding cassette, sub-family E (OABP), member 1 [Source:MGI Symbol;Acc:MGI:1195458]
ENSMUSG00000021886	328.198	-0.478442	0.115558	-4.14026	3.46916e-05	0.00104401	GPR65	G-protein coupled receptor 65 [Source:MGI Symbol;Acc:MGI:108031]
ENSMUSG00000035864	11.5704	-0.607034	0.146652	-4.13927	3.48411e-05	0.00104669	SYT1	synaptotagmin I [Source:MGI Symbol;Acc:MGI:99667]
ENSMUSG00000090272	15.8141	0.677041	0.163595	4.13851	3.49569e-05	0.00104834	MNDAL	myeloid nuclear differentiation antigen like [Source:MGI Symbol;Acc:MGI:3780953]
ENSMUSG00000030605	520.384	-0.309788	0.0749633	-4.13253	3.5879e-05	0.0010719	MFGE8	milk fat globule-EGF factor 8 protein [Source:MGI Symbol;Acc:MGI:102768]
ENSMUSG00000030678	490.276	0.266604	0.0645148	4.13245	3.58918e-05	0.0010719	MAZ	MYC-associated zinc finger protein (purine-binding transcription factor) [Source:MGI Symbol;Acc:MGI:1338823]
ENSMUSG00000031517	16.9837	-0.685491	0.16589	-4.13221	3.59286e-05	0.0010719	GPM6A	glycoprotein m6a [Source:MGI Symbol;Acc:MGI:107671]
ENSMUSG00000037608	1307.01	0.296739	0.0718234	4.1315	3.60405e-05	0.00107338	BCLAF1	BCL2-associated transcription factor 1 [Source:MGI Symbol;Acc:MGI:1917580]
ENSMUSG00000038020	32.3516	-0.651107	0.157617	-4.13094	3.61287e-05	0.00107416	RAPGEFL1	Rap guanine nucleotide exchange factor (GEF)-like 1 [Source:MGI Symbol;Acc:MGI:3611446]
ENSMUSG00000079605	417.13	-0.397081	0.0961414	-4.13018	3.62482e-05	0.00107586	ZBTB9	zinc finger and BTB domain containing 9 [Source:MGI Symbol;Acc:MGI:1918022]
ENSMUSG00000105501	20.743	-0.673344	0.163065	-4.12929	3.63887e-05	0.00107818	5330426L24RIK	RIKEN cDNA 5330426L24 gene [Source:MGI Symbol;Acc:MGI:1925535]
ENSMUSG00000007458	4894.74	-0.141077	0.0341827	-4.12714	3.67305e-05	0.00108644	M6PR	mannose-6-phosphate receptor, cation dependent [Source:MGI Symbol;Acc:MGI:96904]
ENSMUSG00000035824	1534.73	-0.238003	0.0577208	-4.12335	3.73399e-05	0.00110258	TK2	thymidine kinase 2, mitochondrial [Source:MGI Symbol;Acc:MGI:1913266]
ENSMUSG00000065176	2.10226	0.495914	0.120341	4.12091	3.77381e-05	0.00111244	RNU12	RNA U12, small nuclear [Source:MGI Symbol;Acc:MGI:1336893]
ENSMUSG00000035759	117.581	-0.496701	0.120584	-4.11913	3.80308e-05	0.00111831	BBS10	Bardet-Biedl syndrome 10 (human) [Source:MGI Symbol;Acc:MGI:1919019]
ENSMUSG00000048058	27.8388	0.671664	0.163068	4.11891	3.8067e-05	0.00111831	LDLRAD3	low density lipoprotein receptor class A domain containing 3 [Source:MGI Symbol;Acc:MGI:2138856]
ENSMUSG00000025586	21.711	-0.686217	0.166689	-4.11676	3.84237e-05	0.00112688	CPEB1	cytoplasmic polyadenylation element binding protein 1 [Source:MGI Symbol;Acc:MGI:108442]
ENSMUSG00000070639	61.4474	0.6143	0.14938	4.11235	3.91656e-05	0.00114669	LRRC8B	leucine rich repeat containing 8 family, member B [Source:MGI Symbol;Acc:MGI:2141353]
ENSMUSG00000020227	126.916	-0.50277	0.122276	-4.11176	3.92655e-05	0.00114767	IRAK3	interleukin-1 receptor-associated kinase 3 [Source:MGI Symbol;Acc:MGI:1921164]
ENSMUSG00000044229	7.41342	0.519912	0.126518	4.1094	3.96696e-05	0.00115752	NXPE4	neurexophilin and PC-esterase domain family, member 4 [Source:MGI Symbol;Acc:MGI:1924792]
ENSMUSG00000051650	912.28	-0.309478	0.0753259	-4.10853	3.98192e-05	0.00115993	B3GNT2	UDP-GlcNAc:betaGal beta-1,3-N-acetylglucosaminyltransferase 2 [Source:MGI Symbol;Acc:MGI:1889505]
ENSMUSG00000102151	328.779	0.521078	0.126888	4.1066	4.01531e-05	0.00116768	GM37472	predicted gene, 37472 [Source:MGI Symbol;Acc:MGI:5610700]
ENSMUSG00000028488	15.1091	-0.638912	0.155655	-4.10466	4.04916e-05	0.00117358	SH3GL2	SH3-domain GRB2-like 2 [Source:MGI Symbol;Acc:MGI:700009]
ENSMUSG00000034771	235.174	-0.457572	0.111472	-4.10482	4.04628e-05	0.00117358	TLE2	transducin-like enhancer of split 2 [Source:MGI Symbol;Acc:MGI:104635]
ENSMUSG00000022951	971.191	0.4081	0.0995218	4.10061	4.12063e-05	0.00119229	RCAN1	regulator of calcineurin 1 [Source:MGI Symbol;Acc:MGI:1890564]
ENSMUSG00000038914	1291.55	-0.310816	0.0758239	-4.09919	4.146e-05	0.00119564	DIDO1	death inducer-obliterator 1 [Source:MGI Symbol;Acc:MGI:1344352]
ENSMUSG00000042750	12.8425	-0.669938	0.163432	-4.09919	4.14605e-05	0.00119564	BEX2	brain expressed X-linked 2 [Source:MGI Symbol;Acc:MGI:1338017]
ENSMUSG00000024991	1372.6	0.226882	0.0553593	4.09836	4.16094e-05	0.00119793	EIF3A	eukaryotic translation initiation factor 3, subunit A [Source:MGI Symbol;Acc:MGI:95301]
ENSMUSG00000032501	903.898	0.431334	0.105292	4.09653	4.19384e-05	0.0012034	TRIB1	tribbles pseudokinase 1 [Source:MGI Symbol;Acc:MGI:2443397]
ENSMUSG00000053436	3505.22	0.19647	0.0479558	4.09689	4.18738e-05	0.0012034	MAPK14	mitogen-activated protein kinase 14 [Source:MGI Symbol;Acc:MGI:1346865]
ENSMUSG00000057894	391.573	-0.408748	0.0998324	-4.09434	4.23375e-05	0.00121283	ZFP329	zinc finger protein 329 [Source:MGI Symbol;Acc:MGI:1921283]
ENSMUSG00000021379	5.90911	-0.65804	0.16079	-4.09255	4.26655e-05	0.00122021	ID4	inhibitor of DNA binding 4 [Source:MGI Symbol;Acc:MGI:99414]
ENSMUSG00000085078	1.3557	0.486804	0.118992	4.09105	4.29416e-05	0.00122607	C030013C21RIK	RIKEN cDNA C030013C21 gene [Source:MGI Symbol;Acc:MGI:1924667]
ENSMUSG00000038642	105041	-0.197992	0.0484092	-4.08997	4.31429e-05	0.00122979	CTSS	cathepsin S [Source:MGI Symbol;Acc:MGI:107341]
ENSMUSG00000025647	4979.04	-0.243554	0.0595586	-4.08931	4.32653e-05	0.00123124	SHISA5	shisa family member 5 [Source:MGI Symbol;Acc:MGI:1915044]
ENSMUSG00000026473	4355.71	0.509665	0.124767	4.08494	4.40887e-05	0.00125261	GLUL	glutamate-ammonia ligase (glutamine synthetase) [Source:MGI Symbol;Acc:MGI:95739]
ENSMUSG00000019942	45.4659	0.57293	0.140486	4.07821	4.53842e-05	0.0012873	CDK1	cyclin-dependent kinase 1 [Source:MGI Symbol;Acc:MGI:88351]
ENSMUSG00000087545	17.4421	0.648488	0.159213	4.07308	4.63956e-05	0.00131383	GM13966	predicted gene 13966 [Source:MGI Symbol;Acc:MGI:3650827]
ENSMUSG00000052673	18.6981	0.598892	0.147079	4.07191	4.66292e-05	0.00131828	GM9887	predicted gene 9887 [Source:MGI Symbol;Acc:MGI:3642578]
ENSMUSG00000025470	185.169	0.376656	0.092514	4.07134	4.67433e-05	0.00131935	ZFP511	zinc finger protein 511 [Source:MGI Symbol;Acc:MGI:1917002]
ENSMUSG00000014859	901.566	0.194456	0.0477936	4.06866	4.72845e-05	0.00133245	E2F4	E2F transcription factor 4 [Source:MGI Symbol;Acc:MGI:103012]
ENSMUSG00000031609	211.117	0.424561	0.104369	4.06787	4.74443e-05	0.00133478	SAP30	sin3 associated polypeptide [Source:MGI Symbol;Acc:MGI:1929129]
ENSMUSG00000029561	291.408	-0.548899	0.134979	-4.06655	4.77142e-05	0.00134019	OASL2	2'-5' oligoadenylate synthetase-like 2 [Source:MGI Symbol;Acc:MGI:1344390]
ENSMUSG00000055323	106.099	-0.509446	0.125429	-4.06162	4.87331e-05	0.00136658	GM9967	predicted gene 9967 [Source:MGI Symbol;Acc:MGI:3704300]
ENSMUSG00000032741	746.74	-0.345027	0.0850006	-4.05912	4.9259e-05	0.00137909	TPCN1	two pore channel 1 [Source:MGI Symbol;Acc:MGI:2182472]
ENSMUSG00000029817	233.778	0.441609	0.108953	4.05319	5.05232e-05	0.0014122	TRA2A	transformer 2 alpha homolog (Drosophila) [Source:MGI Symbol;Acc:MGI:1933972]
ENSMUSG00000032946	5.59753	0.648766	0.160206	4.04957	5.13114e-05	0.00143191	RASGRP2	RAS, guanyl releasing protein 2 [Source:MGI Symbol;Acc:MGI:1333849]
ENSMUSG00000040616	13.4385	0.583629	0.144377	4.04238	5.29106e-05	0.00147416	TMEM51	transmembrane protein 51 [Source:MGI Symbol;Acc:MGI:2384874]
ENSMUSG00000041708	5.06489	-0.618254	0.153074	-4.03893	5.36959e-05	0.00149363	MPPED1	metallophosphoesterase domain containing 1 [Source:MGI Symbol;Acc:MGI:106316]
ENSMUSG00000024675	72.9118	0.568329	0.140781	4.03698	5.41447e-05	0.00150369	MS4A4C	membrane-spanning 4-domains, subfamily A, member 4C [Source:MGI Symbol;Acc:MGI:1927656]
ENSMUSG00000031134	976.475	-0.323776	0.080274	-4.03339	5.49785e-05	0.0015244	RBMX	RNA binding motif protein, X chromosome [Source:MGI Symbol;Acc:MGI:1343044]
ENSMUSG00000022185	776.58	0.247104	0.0613053	4.03072	5.5606e-05	0.00153932	ACIN1	apoptotic chromatin condensation inducer 1 [Source:MGI Symbol;Acc:MGI:1891824]
ENSMUSG00000101389	29.6021	0.659404	0.163649	4.02939	5.5922e-05	0.0015456	MS4A4A	membrane-spanning 4-domains, subfamily A, member 4A [Source:MGI Symbol;Acc:MGI:3643932]
ENSMUSG00000022504	14.7074	0.66969	0.16623	4.02869	5.60891e-05	0.00154774	CIITA	class II transactivator [Source:MGI Symbol;Acc:MGI:108445]
ENSMUSG00000059248	171.693	0.540556	0.134286	4.0254	5.68793e-05	0.00156704	2017-09-09	septin 9 [Source:MGI Symbol;Acc:MGI:1858222]
ENSMUSG00000056749	118.407	0.539184	0.133965	4.02481	5.70206e-05	0.00156843	NFIL3	nuclear factor, interleukin 3, regulated [Source:MGI Symbol;Acc:MGI:109495]
ENSMUSG00000020914	47.8736	0.659617	0.164102	4.01956	5.83081e-05	0.00159369	TOP2A	topoisomerase (DNA) II alpha [Source:MGI Symbol;Acc:MGI:98790]
ENSMUSG00000024317	525.768	0.292922	0.0728698	4.0198	5.82477e-05	0.00159369	RNF138	ring finger protein 138 [Source:MGI Symbol;Acc:MGI:1929211]
ENSMUSG00000025738	18.4607	-0.674257	0.16771	-4.02037	5.81056e-05	0.00159369	FBXL16	F-box and leucine-rich repeat protein 16 [Source:MGI Symbol;Acc:MGI:2448488]
ENSMUSG00000031647	42.5436	-0.603959	0.15025	-4.01969	5.82742e-05	0.00159369	MFAP3L	microfibrillar-associated protein 3-like [Source:MGI Symbol;Acc:MGI:1918556]
ENSMUSG00000039713	248.608	0.410006	0.102067	4.01704	5.89327e-05	0.00160568	PLEKHG5	pleckstrin homology domain containing, family G (with RhoGef domain) member 5 [Source:MGI Symbol;Acc:MGI:2652860]
ENSMUSG00000073591	107.597	-0.526881	0.131157	-4.01718	5.88993e-05	0.00160568	PCDHB22	protocadherin beta 22 [Source:MGI Symbol;Acc:MGI:2136760]
ENSMUSG00000048978	16.2817	-0.636643	0.158519	-4.01621	5.91426e-05	0.00160886	NRSN1	neurensin 1 [Source:MGI Symbol;Acc:MGI:894662]
ENSMUSG00000032254	10.89	0.662768	0.165059	4.01534	5.93603e-05	0.00161225	KIF23	kinesin family member 23 [Source:MGI Symbol;Acc:MGI:1919069]
ENSMUSG00000053310	26.4357	-0.654465	0.163022	-4.01459	5.95493e-05	0.00161484	NRGN	neurogranin [Source:MGI Symbol;Acc:MGI:1927184]
ENSMUSG00000022186	2812.38	-0.161228	0.0401694	-4.0137	5.97735e-05	0.00161838	OXCT1	3-oxoacid CoA transferase 1 [Source:MGI Symbol;Acc:MGI:1914291]
ENSMUSG00000087269	168.196	-0.410545	0.102435	-4.00786	6.12727e-05	0.00165638	D330023K18RIK	RIKEN cDNA D330023K18 gene [Source:MGI Symbol;Acc:MGI:2445152]
ENSMUSG00000031799	713.65	0.269309	0.0672029	4.0074	6.13896e-05	0.00165694	TPM4	tropomyosin 4 [Source:MGI Symbol;Acc:MGI:2449202]
ENSMUSG00000028937	83.2673	-0.462569	0.115475	-4.00579	6.18099e-05	0.00166568	ACOT7	acyl-CoA thioesterase 7 [Source:MGI Symbol;Acc:MGI:1917275]
ENSMUSG00000042073	198.119	-0.364741	0.091071	-4.00501	6.20136e-05	0.00166857	ABHD14B	abhydrolase domain containing 14b [Source:MGI Symbol;Acc:MGI:1923741]
ENSMUSG00000070407	163.467	-0.486236	0.121438	-4.00399	6.22842e-05	0.00167325	HS3ST3B1	heparan sulfate (glucosamine) 3-O-sulfotransferase 3B1 [Source:MGI Symbol;Acc:MGI:1333853]
ENSMUSG00000050335	143.216	0.631064	0.157758	4.0002	6.32888e-05	0.00169496	LGALS3	lectin, galactose binding, soluble 3 [Source:MGI Symbol;Acc:MGI:96778]
ENSMUSG00000053318	512.631	-0.281286	0.0703169	-4.00025	6.32745e-05	0.00169496	SLAMF8	SLAM family member 8 [Source:MGI Symbol;Acc:MGI:1921998]
ENSMUSG00000031847	20.9277	0.646358	0.161618	3.9993	6.35314e-05	0.00169883	1700030J22RIK	RIKEN cDNA 1700030J22 gene [Source:MGI Symbol;Acc:MGI:1916778]
ENSMUSG00000020077	1479.74	-0.283509	0.0709083	-3.99825	6.38128e-05	0.00170371	SRGN	serglycin [Source:MGI Symbol;Acc:MGI:97756]
ENSMUSG00000022090	287.906	-0.353416	0.0884427	-3.99599	6.44234e-05	0.00171736	PDLIM2	PDZ and LIM domain 2 [Source:MGI Symbol;Acc:MGI:2384850]
ENSMUSG00000072082	43.1224	0.664621	0.166383	3.99454	6.48209e-05	0.0017253	CCNF	cyclin F [Source:MGI Symbol;Acc:MGI:102551]
ENSMUSG00000062014	1946.2	-0.266473	0.0667754	-3.99059	6.59098e-05	0.00174967	GMFB	glia maturation factor, beta [Source:MGI Symbol;Acc:MGI:1927133]
ENSMUSG00000074794	946.07	0.455526	0.114153	3.99048	6.59392e-05	0.00174967	ARRDC3	arrestin domain containing 3 [Source:MGI Symbol;Acc:MGI:2145242]
ENSMUSG00000019861	652.088	0.299641	0.075129	3.98835	6.65347e-05	0.0017606	GOPC	golgi associated PDZ and coiled-coil motif containing [Source:MGI Symbol;Acc:MGI:2149946]
ENSMUSG00000041736	799.07	-0.381746	0.0957172	-3.98827	6.65569e-05	0.0017606	TSPO	translocator protein [Source:MGI Symbol;Acc:MGI:88222]
ENSMUSG00000103030	2.93673	0.52127	0.130712	3.98791	6.66569e-05	0.0017606	E330011M16RIK	RIKEN cDNA E330011M16 gene [Source:MGI Symbol;Acc:MGI:3704186]
ENSMUSG00000037514	816.902	0.228499	0.0573059	3.98736	6.68124e-05	0.00176201	PANK2	pantothenate kinase 2 [Source:MGI Symbol;Acc:MGI:1921700]
ENSMUSG00000018449	554.791	0.370042	0.0929309	3.9819	6.83656e-05	0.00180023	RPAIN	RPA interacting protein [Source:MGI Symbol;Acc:MGI:1916973]
ENSMUSG00000035274	7.94919	-0.620424	0.15593	-3.97887	6.92434e-05	0.00182056	TPBG	trophoblast glycoprotein [Source:MGI Symbol;Acc:MGI:1341264]
ENSMUSG00000086859	686.104	-0.371696	0.0936398	-3.96942	7.20463e-05	0.00189138	SNHG20	small nucleolar RNA host gene 20 [Source:MGI Symbol;Acc:MGI:1924222]
ENSMUSG00000074622	11660.8	0.240227	0.0605386	3.96817	7.24264e-05	0.00189847	MAFB	v-maf musculoaponeurotic fibrosarcoma oncogene family, protein B (avian) [Source:MGI Symbol;Acc:MGI:104555]
ENSMUSG00000062661	249.721	0.342775	0.0864096	3.96687	7.28241e-05	0.00190601	NCS1	neuronal calcium sensor 1 [Source:MGI Symbol;Acc:MGI:109166]
ENSMUSG00000029059	346.999	-0.235855	0.0594691	-3.96601	7.30843e-05	0.00190992	FAM213B	family with sequence similarity 213, member B [Source:MGI Symbol;Acc:MGI:1913719]
ENSMUSG00000034336	6.93001	-0.612974	0.15469	-3.96259	7.41399e-05	0.00193458	INA	internexin neuronal intermediate filament protein, alpha [Source:MGI Symbol;Acc:MGI:96568]
ENSMUSG00000008540	11.318	0.615895	0.155501	3.96071	7.4728e-05	0.00194405	MGST1	microsomal glutathione S-transferase 1 [Source:MGI Symbol;Acc:MGI:1913850]
ENSMUSG00000021025	1751.99	0.530057	0.133828	3.96075	7.4716e-05	0.00194405	NFKBIA	nuclear factor of kappa light polypeptide gene enhancer in B cells inhibitor, alpha [Source:MGI Symbol;Acc:MGI:104741]
ENSMUSG00000029076	3085.67	-0.137546	0.0347441	-3.95884	7.53147e-05	0.00195343	SDF4	stromal cell derived factor 4 [Source:MGI Symbol;Acc:MGI:108079]
ENSMUSG00000074272	1149.44	0.301654	0.0761919	3.95914	7.5221e-05	0.00195343	CEACAM1	carcinoembryonic antigen-related cell adhesion molecule 1 [Source:MGI Symbol;Acc:MGI:1347245]
ENSMUSG00000022415	3663.41	-0.264296	0.0668734	-3.95218	7.74416e-05	0.00200559	SYNGR1	synaptogyrin 1 [Source:MGI Symbol;Acc:MGI:1328323]
ENSMUSG00000028610	24.3681	0.653736	0.165466	3.95087	7.7868e-05	0.00201361	DMRTB1	DMRT-like family B with proline-rich C-terminal, 1 [Source:MGI Symbol;Acc:MGI:1927125]
ENSMUSG00000070643	30.8196	0.624665	0.158146	3.94992	7.81776e-05	0.00201859	SOX13	SRY (sex determining region Y)-box 13 [Source:MGI Symbol;Acc:MGI:98361]
ENSMUSG00000020785	514.745	-0.301955	0.0764894	-3.94767	7.89143e-05	0.00203458	CAMKK1	calcium/calmodulin-dependent protein kinase kinase 1, alpha [Source:MGI Symbol;Acc:MGI:1891766]
ENSMUSG00000029608	4.25747	-0.554861	0.140616	-3.94594	7.94875e-05	0.0020463	RPH3A	rabphilin 3A [Source:MGI Symbol;Acc:MGI:102788]
ENSMUSG00000046093	16.3236	-0.628142	0.159242	-3.94456	7.99454e-05	0.00205503	HPCAL4	hippocalcin-like 4 [Source:MGI Symbol;Acc:MGI:2157521]
ENSMUSG00000023795	262.455	-0.352318	0.0893671	-3.94236	8.06831e-05	0.00207091	PISD-PS2	phosphatidylserine decarboxylase, pseudogene 2 [Source:MGI Symbol;Acc:MGI:3612472]
ENSMUSG00000040751	3801.03	-0.278208	0.0706212	-3.93944	8.16711e-05	0.00209316	LAT2	linker for activation of T cells family, member 2 [Source:MGI Symbol;Acc:MGI:1926479]
ENSMUSG00000105350	3.95339	0.621104	0.157686	3.93887	8.18662e-05	0.00209505	4930537H20RIK	RIKEN cDNA 4930537H20 gene [Source:MGI Symbol;Acc:MGI:1923075]
ENSMUSG00000070953	157.152	0.343905	0.0873531	3.93695	8.25226e-05	0.00210872	RABEPK	Rab9 effector protein with kelch motifs [Source:MGI Symbol;Acc:MGI:2139530]
ENSMUSG00000097164	150.509	-0.485258	0.123296	-3.9357	8.2954e-05	0.00211661	CEP83OS	centrosomal protein 83, opposite strand [Source:MGI Symbol;Acc:MGI:1914973]
ENSMUSG00000056116	256.499	-0.301812	0.0767391	-3.93296	8.39063e-05	0.00213775	H2-T22	histocompatibility 2, T region locus 22 [Source:MGI Symbol;Acc:MGI:95956]
ENSMUSG00000043572	120.382	-0.486588	0.123751	-3.93199	8.42451e-05	0.00214322	PARS2	prolyl-tRNA synthetase (mitochondrial)(putative) [Source:MGI Symbol;Acc:MGI:2386296]
ENSMUSG00000028141	6.26875	-0.569697	0.144909	-3.9314	8.4453e-05	0.00214535	OAZ3	ornithine decarboxylase antizyme 3 [Source:MGI Symbol;Acc:MGI:1858170]
ENSMUSG00000020608	449.246	0.253704	0.0645406	3.93091	8.46236e-05	0.00214653	SMC6	structural maintenance of chromosomes 6 [Source:MGI Symbol;Acc:MGI:1914491]
ENSMUSG00000024002	1533.06	0.199784	0.0508743	3.92701	8.60088e-05	0.00217339	BRD4	bromodomain containing 4 [Source:MGI Symbol;Acc:MGI:1888520]
ENSMUSG00000040950	37.5611	0.580262	0.147767	3.92687	8.60601e-05	0.00217339	MGL2	macrophage galactose N-acetyl-galactosamine specific lectin 2 [Source:MGI Symbol;Acc:MGI:2385729]
ENSMUSG00000097224	44.2165	-0.546462	0.139154	-3.92704	8.5998e-05	0.00217339	GM26716	predicted gene, 26716 [Source:MGI Symbol;Acc:MGI:5477210]
ENSMUSG00000026576	14.9337	-0.652762	0.166282	-3.92563	8.6502e-05	0.00218136	ATP1B1	ATPase, Na+/K+ transporting, beta 1 polypeptide [Source:MGI Symbol;Acc:MGI:88108]
ENSMUSG00000001025	19.6843	0.652058	0.16634	3.92004	8.85346e-05	0.00222517	S100A6	S100 calcium binding protein A6 (calcyclin) [Source:MGI Symbol;Acc:MGI:1339467]
ENSMUSG00000029625	477.019	0.259522	0.0662081	3.91979	8.86257e-05	0.00222517	CPSF4	cleavage and polyadenylation specific factor 4 [Source:MGI Symbol;Acc:MGI:1861602]
ENSMUSG00000036067	137.319	-0.571983	0.145899	-3.92041	8.83972e-05	0.00222517	SLC2A6	solute carrier family 2 (facilitated glucose transporter), member 6 [Source:MGI Symbol;Acc:MGI:2443286]
ENSMUSG00000051065	32.7374	-0.648539	0.165743	-3.91291	9.11898e-05	0.00228623	MB21D2	Mab-21 domain containing 2 [Source:MGI Symbol;Acc:MGI:1917028]
ENSMUSG00000025494	5.10567	0.539205	0.138046	3.90598	9.38445e-05	0.00234938	SIGIRR	single immunoglobulin and toll-interleukin 1 receptor (TIR) domain [Source:MGI Symbol;Acc:MGI:1344402]
ENSMUSG00000091275	122.994	0.520488	0.133273	3.90543	9.40583e-05	0.00235132	GM3248	predicted gene 3248 [Source:MGI Symbol;Acc:MGI:3781426]
ENSMUSG00000026728	64.363	0.545816	0.139828	3.90348	9.48212e-05	0.00236536	VIM	vimentin [Source:MGI Symbol;Acc:MGI:98932]
ENSMUSG00000050192	166.288	-0.564459	0.144611	-3.90329	9.48935e-05	0.00236536	EIF5A2	eukaryotic translation initiation factor 5A2 [Source:MGI Symbol;Acc:MGI:1933735]
ENSMUSG00000041552	105.84	-0.471292	0.121059	-3.89308	9.89781e-05	0.00246361	PTCHD1	patched domain containing 1 [Source:MGI Symbol;Acc:MGI:2685233]
ENSMUSG00000041020	4.86605	-0.576747	0.148201	-3.89167	9.95578e-05	0.00247448	MAP7D2	MAP7 domain containing 2 [Source:MGI Symbol;Acc:MGI:1917474]
ENSMUSG00000002992	17.7867	0.567183	0.145776	3.89079	9.99201e-05	0.00247991	APOC2	apolipoprotein C-II [Source:MGI Symbol;Acc:MGI:88054]
ENSMUSG00000024410	570.978	0.196333	0.050478	3.88947	0.000100463	0.0024898	3110002H16RIK	RIKEN cDNA 3110002H16 gene [Source:MGI Symbol;Acc:MGI:1916528]
ENSMUSG00000082286	2069.93	-0.336661	0.08663	-3.8862	0.000101826	0.00251996	PISD-PS1	phosphatidylserine decarboxylase, pseudogene 1 [Source:MGI Symbol;Acc:MGI:3842428]
ENSMUSG00000025193	73.9075	0.512519	0.131933	3.88469	0.000102459	0.00252839	CUTC	cutC copper transporter [Source:MGI Symbol;Acc:MGI:1913638]
ENSMUSG00000066568	1062.34	0.258704	0.0665903	3.88501	0.000102326	0.00252839	LSM14A	LSM14A mRNA processing body assembly factor [Source:MGI Symbol;Acc:MGI:1914320]
ENSMUSG00000020656	5.02267	0.617517	0.159025	3.88315	0.000103113	0.00254089	GRHL1	grainyhead-like 1 (Drosophila) [Source:MGI Symbol;Acc:MGI:2182540]
ENSMUSG00000068220	33.8154	0.609083	0.156951	3.88073	0.000104142	0.00256261	LGALS1	lectin, galactose binding, soluble 1 [Source:MGI Symbol;Acc:MGI:96777]
ENSMUSG00000034781	342.984	0.301304	0.0776702	3.87928	0.000104766	0.0025737	GNA11	guanine nucleotide binding protein, alpha 11 [Source:MGI Symbol;Acc:MGI:95766]
ENSMUSG00000070737	497.634	-0.293873	0.0757602	-3.87899	0.000104891	0.0025737	TMEM35B	transmembrane protein 35B [Source:MGI Symbol;Acc:MGI:3758095]
ENSMUSG00000037762	47.1465	0.560908	0.144628	3.87828	0.000105196	0.00257753	SLC16A9	solute carrier family 16 (monocarboxylic acid transporters), member 9 [Source:MGI Symbol;Acc:MGI:1914109]
ENSMUSG00000030016	1181	0.22198	0.057254	3.8771	0.00010571	0.00258645	ZFP638	zinc finger protein 638 [Source:MGI Symbol;Acc:MGI:1203484]
ENSMUSG00000025351	4780.14	-0.380254	0.0981077	-3.87589	0.000106237	0.00259568	CD63	CD63 antigen [Source:MGI Symbol;Acc:MGI:99529]
ENSMUSG00000022818	1.70894	0.36149	0.0933263	3.8734	0.000107329	0.00261865	CYP2AB1	cytochrome P450, family 2, subfamily ab, polypeptide 1 [Source:MGI Symbol;Acc:MGI:3644957]
ENSMUSG00000051316	350.428	0.322083	0.0831699	3.87259	0.000107683	0.00262358	TAF7	TATA-box binding protein associated factor 7 [Source:MGI Symbol;Acc:MGI:1346348]
ENSMUSG00000035401	310.634	0.371543	0.096061	3.86778	0.00010983	0.00267212	EMSY	EMSY, BRCA2-interacting transcriptional repressor [Source:MGI Symbol;Acc:MGI:1924203]
ENSMUSG00000030469	526.432	0.269399	0.0697691	3.8613	0.000112786	0.00274019	ZFP719	zinc finger protein 719 [Source:MGI Symbol;Acc:MGI:2444708]
ENSMUSG00000021549	1277.85	0.288155	0.074635	3.86086	0.000112988	0.00274123	RASA1	RAS p21 protein activator 1 [Source:MGI Symbol;Acc:MGI:97860]
ENSMUSG00000031425	54.0428	-0.640754	0.166062	-3.85851	0.000114079	0.00276105	PLP1	proteolipid protein (myelin) 1 [Source:MGI Symbol;Acc:MGI:97623]
ENSMUSG00000101828	16.9763	-0.647109	0.167714	-3.85842	0.000114125	0.00276105	D130051D11RIK	RIKEN cDNA D130051D11 gene [Source:MGI Symbol;Acc:MGI:2442642]
ENSMUSG00000015314	808.138	-0.285094	0.0739069	-3.85748	0.000114564	0.00276781	SLAMF6	SLAM family member 6 [Source:MGI Symbol;Acc:MGI:1353620]
ENSMUSG00000104571	24.563	0.64474	0.167191	3.85631	0.000115111	0.00277714	GM43010	predicted gene 43010 [Source:MGI Symbol;Acc:MGI:5663147]
ENSMUSG00000049047	835.575	-0.21012	0.0545242	-3.8537	0.000116345	0.00280299	ARMCX3	armadillo repeat containing, X-linked 3 [Source:MGI Symbol;Acc:MGI:1918953]
ENSMUSG00000023852	555.566	0.322209	0.0836905	3.85001	0.000118113	0.00284163	CHD1	chromodomain helicase DNA binding protein 1 [Source:MGI Symbol;Acc:MGI:88393]
ENSMUSG00000071226	6.0225	0.525794	0.136684	3.84678	0.000119678	0.00287528	CECR2	CECR2, histone acetyl-lysine reader [Source:MGI Symbol;Acc:MGI:1923799]
ENSMUSG00000085704	101.753	0.387466	0.100748	3.8459	0.000120112	0.00288168	4921531C22RIK	RIKEN cDNA 4921531C22 gene [Source:MGI Symbol;Acc:MGI:1913980]
ENSMUSG00000095567	1398.25	0.190131	0.049448	3.84506	0.000120522	0.00288751	NOC2L	NOC2 like nucleolar associated transcriptional repressor [Source:MGI Symbol;Acc:MGI:1931051]
ENSMUSG00000044678	14.3083	-0.637656	0.165962	-3.84217	0.000121949	0.00291765	LY6K	lymphocyte antigen 6 complex, locus K [Source:MGI Symbol;Acc:MGI:1923736]
ENSMUSG00000022436	1931.38	0.180978	0.0471255	3.84034	0.000122864	0.00293548	SH3BP1	SH3-domain binding protein 1 [Source:MGI Symbol;Acc:MGI:104603]
ENSMUSG00000021939	63492	-0.232358	0.0605363	-3.83832	0.000123877	0.00295558	CTSB	cathepsin B [Source:MGI Symbol;Acc:MGI:88561]
ENSMUSG00000029913	6.63401	0.60256	0.157223	3.83252	0.000126836	0.00302202	PRDM5	PR domain containing 5 [Source:MGI Symbol;Acc:MGI:1918029]
ENSMUSG00000018481	1046.61	0.22153	0.0578113	3.83194	0.000127134	0.00302496	APPBP2	amyloid beta precursor protein (cytoplasmic tail) binding protein 2 [Source:MGI Symbol;Acc:MGI:1914134]
ENSMUSG00000107335	9.54726	0.640505	0.167317	3.8281	0.000129138	0.0030684	GM43372	predicted gene 43372 [Source:MGI Symbol;Acc:MGI:5663509]
ENSMUSG00000070729	94.8181	0.424231	0.110917	3.82475	0.000130904	0.0031061	GM12966	predicted gene 12966 [Source:MGI Symbol;Acc:MGI:3652043]
ENSMUSG00000067786	10.7959	-0.630478	0.165041	-3.82013	0.00013338	0.00316049	NNAT	neuronatin [Source:MGI Symbol;Acc:MGI:104716]
ENSMUSG00000026687	811.866	-0.221438	0.0579915	-3.81846	0.000134287	0.00317763	ALDH9A1	aldehyde dehydrogenase 9, subfamily A1 [Source:MGI Symbol;Acc:MGI:1861622]
ENSMUSG00000046417	449.357	0.350254	0.0918411	3.81369	0.000136905	0.00323515	LRRC75A	leucine rich repeat containing 75A [Source:MGI Symbol;Acc:MGI:2682293]
ENSMUSG00000074342	2362.88	-0.253565	0.0664982	-3.81312	0.000137224	0.00323827	I830077J02RIK	RIKEN cDNA I830077J02 gene [Source:MGI Symbol;Acc:MGI:3588284]
ENSMUSG00000027829	2372.84	0.248223	0.0651819	3.80816	0.000140002	0.00329932	CCNL1	cyclin L1 [Source:MGI Symbol;Acc:MGI:1922664]
ENSMUSG00000039473	744.383	0.237381	0.0623809	3.80534	0.000141609	0.00333262	UBN1	ubinuclein 1 [Source:MGI Symbol;Acc:MGI:1891307]
ENSMUSG00000036218	18.0041	-0.626625	0.164779	-3.80283	0.000143055	0.00336208	PDZRN4	PDZ domain containing RING finger 4 [Source:MGI Symbol;Acc:MGI:3056996]
ENSMUSG00000053398	1989.72	-0.255365	0.0671872	-3.80081	0.000144226	0.003385	PHGDH	3-phosphoglycerate dehydrogenase [Source:MGI Symbol;Acc:MGI:1355330]
ENSMUSG00000004366	2.00879	-0.477323	0.125646	-3.79896	0.000145304	0.00340567	SST	somatostatin [Source:MGI Symbol;Acc:MGI:98326]
ENSMUSG00000029605	33.6311	-0.564137	0.148546	-3.79773	0.000146026	0.00341796	OAS1B	2'-5' oligoadenylate synthetase 1B [Source:MGI Symbol;Acc:MGI:97430]
ENSMUSG00000003949	160.456	-0.498806	0.131429	-3.79526	0.000147489	0.00344754	HLF	hepatic leukemia factor [Source:MGI Symbol;Acc:MGI:96108]
ENSMUSG00000009216	3.58956	-0.528712	0.139333	-3.79458	0.000147892	0.00345227	FAM163B	family with sequence similarity 163, member B [Source:MGI Symbol;Acc:MGI:1926106]
ENSMUSG00000033208	13.111	-0.571986	0.150889	-3.79079	0.000150171	0.00350074	S100B	S100 protein, beta polypeptide, neural [Source:MGI Symbol;Acc:MGI:98217]
ENSMUSG00000000673	158.775	-0.403222	0.106528	-3.78513	0.000153626	0.00356684	HAAO	3-hydroxyanthranilate 3,4-dioxygenase [Source:MGI Symbol;Acc:MGI:1349444]
ENSMUSG00000017686	1301.81	0.20322	0.0536827	3.78558	0.000153348	0.00356684	RHOT1	ras homolog family member T1 [Source:MGI Symbol;Acc:MGI:1926078]
ENSMUSG00000024969	1203.86	0.163318	0.0431439	3.78543	0.000153444	0.00356684	MARK2	MAP/microtubule affinity regulating kinase 2 [Source:MGI Symbol;Acc:MGI:99638]
ENSMUSG00000066235	163.671	-0.397526	0.105103	-3.78225	0.000155416	0.00360357	POMGNT2	protein O-linked mannose beta 1,4-N-acetylglucosaminyltransferase 2 [Source:MGI Symbol;Acc:MGI:2143424]
ENSMUSG00000021596	788.052	-0.291734	0.077148	-3.78148	0.0001559	0.00360995	MCTP1	multiple C2 domains, transmembrane 1 [Source:MGI Symbol;Acc:MGI:1926021]
ENSMUSG00000036036	7.85568	0.634951	0.167962	3.78032	0.00015663	0.00362198	ZFP57	zinc finger protein 57 [Source:MGI Symbol;Acc:MGI:99204]
ENSMUSG00000001018	1744.11	-0.169958	0.0449761	-3.77886	0.00015755	0.00363518	SNAPIN	SNAP-associated protein [Source:MGI Symbol;Acc:MGI:1333745]
ENSMUSG00000015745	2580.92	0.285056	0.0754415	3.77851	0.000157769	0.00363518	PLEKHO1	pleckstrin homology domain containing, family O member 1 [Source:MGI Symbol;Acc:MGI:1914470]
ENSMUSG00000035283	814.101	0.525215	0.139004	3.77841	0.000157832	0.00363518	ADRB1	adrenergic receptor, beta 1 [Source:MGI Symbol;Acc:MGI:87937]
ENSMUSG00000022658	14.1645	-0.613023	0.162308	-3.77692	0.000158777	0.00365209	TAGLN3	transgelin 3 [Source:MGI Symbol;Acc:MGI:1926784]
ENSMUSG00000001020	15.9571	0.633218	0.167744	3.77491	0.000160067	0.00367685	S100A4	S100 calcium binding protein A4 [Source:MGI Symbol;Acc:MGI:1330282]
ENSMUSG00000091649	350.856	-0.280152	0.0742226	-3.77449	0.000160335	0.00367812	PHF11B	PHD finger protein 11B [Source:MGI Symbol;Acc:MGI:3645789]
ENSMUSG00000038369	516.984	0.269964	0.0715452	3.77333	0.000161083	0.00369038	NCOA6	nuclear receptor coactivator 6 [Source:MGI Symbol;Acc:MGI:1929915]
ENSMUSG00000037706	47444.9	-0.212989	0.0564607	-3.77234	0.000161723	0.0036986	CD81	CD81 antigen [Source:MGI Symbol;Acc:MGI:1096398]
ENSMUSG00000085891	5.8545	0.604397	0.160228	3.77211	0.00016187	0.0036986	GM14634	predicted gene 14634 [Source:MGI Symbol;Acc:MGI:3705147]
ENSMUSG00000020898	3596.61	0.161786	0.0429206	3.76943	0.00016362	0.00373365	CTC1	CTS telomere maintenance complex component 1 [Source:MGI Symbol;Acc:MGI:1916214]
ENSMUSG00000010110	1729.13	0.184657	0.0489983	3.76865	0.000164131	0.00373671	STX5A	syntaxin 5A [Source:MGI Symbol;Acc:MGI:1928483]
ENSMUSG00000053483	1850.96	0.171679	0.0455556	3.76857	0.000164187	0.00373671	USP21	ubiquitin specific peptidase 21 [Source:MGI Symbol;Acc:MGI:1353665]
ENSMUSG00000027777	10.0027	-0.588518	0.156277	-3.76586	0.000165977	0.00377249	SCHIP1	schwannomin interacting protein 1 [Source:MGI Symbol;Acc:MGI:1353557]
ENSMUSG00000009630	800.005	0.258548	0.0687081	3.76299	0.000167894	0.00381104	PPP2CB	protein phosphatase 2 (formerly 2A), catalytic subunit, beta isoform [Source:MGI Symbol;Acc:MGI:1321161]
ENSMUSG00000024210	3.75819	0.487291	0.129542	3.76164	0.000168803	0.00382414	IP6K3	inositol hexaphosphate kinase 3 [Source:MGI Symbol;Acc:MGI:3045325]
ENSMUSG00000061981	280.68	-0.346876	0.0922181	-3.76148	0.000168914	0.00382414	FLOT2	flotillin 2 [Source:MGI Symbol;Acc:MGI:103309]
ENSMUSG00000032235	317.105	0.311848	0.0829374	3.76004	0.000169885	0.00383607	ICE2	interactor of little elongation complex ELL subunit 2 [Source:MGI Symbol;Acc:MGI:2135947]
ENSMUSG00000038059	605.906	-0.270858	0.0720315	-3.76027	0.00016973	0.00383607	SMIM3	small integral membrane protein 3 [Source:MGI Symbol;Acc:MGI:1917088]
ENSMUSG00000027002	56.7312	-0.553557	0.1473	-3.75801	0.000171268	0.00386226	NCKAP1	NCK-associated protein 1 [Source:MGI Symbol;Acc:MGI:1355333]
ENSMUSG00000033502	291.103	0.262422	0.0698438	3.75727	0.000171775	0.00386864	CDC14A	CDC14 cell division cycle 14A [Source:MGI Symbol;Acc:MGI:2442676]
ENSMUSG00000021982	208.038	0.276062	0.0735747	3.75213	0.000175341	0.00394381	CDADC1	cytidine and dCMP deaminase domain containing 1 [Source:MGI Symbol;Acc:MGI:1919141]
ENSMUSG00000025068	330.391	-0.270179	0.0720588	-3.74943	0.000177236	0.00397109	GSTO1	glutathione S-transferase omega 1 [Source:MGI Symbol;Acc:MGI:1342273]
ENSMUSG00000028927	1675.75	-0.260689	0.0695278	-3.74942	0.000177244	0.00397109	PADI2	peptidyl arginine deiminase, type II [Source:MGI Symbol;Acc:MGI:1338892]
ENSMUSG00000099227	88.4514	0.544801	0.145278	3.75006	0.000176793	0.00397109	MIR8114	microRNA 8114 [Source:MGI Symbol;Acc:MGI:5530764]
ENSMUSG00000047446	86.9412	0.434547	0.116061	3.74412	0.000181029	0.00405064	ARL4A	ADP-ribosylation factor-like 4A [Source:MGI Symbol;Acc:MGI:99437]
ENSMUSG00000104324	26.4706	-0.612464	0.16372	-3.74092	0.000183345	0.00409715	GM37320	predicted gene, 37320 [Source:MGI Symbol;Acc:MGI:5610548]
ENSMUSG00000062585	691.999	-0.310195	0.0829383	-3.74007	0.000183966	0.00410572	CNR2	cannabinoid receptor 2 (macrophage) [Source:MGI Symbol;Acc:MGI:104650]
ENSMUSG00000022098	108.431	0.439348	0.117621	3.73528	0.000187507	0.00417936	BMP1	bone morphogenetic protein 1 [Source:MGI Symbol;Acc:MGI:88176]
ENSMUSG00000031246	145.823	0.413976	0.110918	3.73226	0.000189772	0.00422438	SH3BGRL	SH3-binding domain glutamic acid-rich protein like [Source:MGI Symbol;Acc:MGI:1930849]
ENSMUSG00000043241	204.267	0.301853	0.0809092	3.73077	0.000190898	0.00423853	UPF2	UPF2 regulator of nonsense transcripts homolog (yeast) [Source:MGI Symbol;Acc:MGI:2449307]
ENSMUSG00000061028	420.903	0.250601	0.0671678	3.73097	0.000190747	0.00423853	CLASRP	CLK4-associating serine/arginine rich protein [Source:MGI Symbol;Acc:MGI:1855695]
ENSMUSG00000025867	4.77877	-0.568449	0.152419	-3.7295	0.000191856	0.00425434	CPLX2	complexin 2 [Source:MGI Symbol;Acc:MGI:104726]
ENSMUSG00000026773	1987.72	-0.243555	0.0653122	-3.72909	0.000192171	0.00425584	PFKFB3	6-phosphofructo-2-kinase/fructose-2,6-biphosphatase 3 [Source:MGI Symbol;Acc:MGI:2181202]
ENSMUSG00000020120	8070.07	-0.27866	0.074759	-3.72744	0.000193437	0.00427839	PLEK	pleckstrin [Source:MGI Symbol;Acc:MGI:1860485]
ENSMUSG00000025477	202.288	0.285708	0.0766622	3.72684	0.000193895	0.00428305	INPP5A	inositol polyphosphate-5-phosphatase A [Source:MGI Symbol;Acc:MGI:2686961]
ENSMUSG00000027583	86.8729	0.51307	0.137798	3.72333	0.000196609	0.00433744	ZBTB46	zinc finger and BTB domain containing 46 [Source:MGI Symbol;Acc:MGI:1919397]
ENSMUSG00000076431	1945.76	0.275584	0.074045	3.72185	0.000197769	0.00435749	SOX4	SRY (sex determining region Y)-box 4 [Source:MGI Symbol;Acc:MGI:98366]
ENSMUSG00000002489	54.3807	0.513122	0.137979	3.71885	0.000200128	0.00440385	TIAM1	T cell lymphoma invasion and metastasis 1 [Source:MGI Symbol;Acc:MGI:103306]
ENSMUSG00000025876	66.6179	-0.562468	0.151299	-3.71759	0.000201129	0.00442024	UNC5A	unc-5 netrin receptor A [Source:MGI Symbol;Acc:MGI:894682]
ENSMUSG00000022216	1660.87	-0.204563	0.0550428	-3.71643	0.000202055	0.00443495	PSME1	proteasome (prosome, macropain) activator subunit 1 (PA28 alpha) [Source:MGI Symbol;Acc:MGI:1096367]
ENSMUSG00000024053	39.101	0.532557	0.143568	3.70943	0.000207724	0.00455357	EMILIN2	elastin microfibril interfacer 2 [Source:MGI Symbol;Acc:MGI:2389136]
ENSMUSG00000022102	25.4891	0.618972	0.166883	3.70901	0.000208068	0.00455535	DOK2	docking protein 2 [Source:MGI Symbol;Acc:MGI:1332623]
ENSMUSG00000003269	579.902	0.217787	0.0587389	3.70772	0.000209133	0.00457287	CYTH2	cytohesin 2 [Source:MGI Symbol;Acc:MGI:1334255]
ENSMUSG00000031494	37.1965	0.575097	0.155209	3.70531	0.000211129	0.00461067	CD209A	CD209a antigen [Source:MGI Symbol;Acc:MGI:2157942]
ENSMUSG00000050148	143.938	0.328355	0.0886484	3.70401	0.000212215	0.00462854	UBQLN2	ubiquilin 2 [Source:MGI Symbol;Acc:MGI:1860283]
ENSMUSG00000034379	220.993	-0.331878	0.0896161	-3.70332	0.000212793	0.00463444	WDR5B	WD repeat domain 5B [Source:MGI Symbol;Acc:MGI:1916794]
ENSMUSG00000102642	45.4784	0.572186	0.154518	3.70305	0.000213022	0.00463444	A130048G24RIK	RIKEN cDNA A130048G24 gene [Source:MGI Symbol;Acc:MGI:2443520]
ENSMUSG00000042699	591.644	0.354944	0.095871	3.70231	0.000213646	0.00464217	DHX9	DEAH (Asp-Glu-Ala-His) box polypeptide 9 [Source:MGI Symbol;Acc:MGI:108177]
ENSMUSG00000041309	2.40585	-0.472392	0.127644	-3.70086	0.000214869	0.00466288	NKX6-2	NK6 homeobox 2 [Source:MGI Symbol;Acc:MGI:1352738]
ENSMUSG00000024371	13.9696	0.59972	0.162146	3.69865	0.000216751	0.00469781	C2	complement component 2 (within H-2S) [Source:MGI Symbol;Acc:MGI:88226]
ENSMUSG00000041459	1070.15	-0.288616	0.0780543	-3.69762	0.000217626	0.00471087	TARDBP	TAR DNA binding protein [Source:MGI Symbol;Acc:MGI:2387629]
ENSMUSG00000033585	7.64728	-0.552844	0.149537	-3.69703	0.000218132	0.00471242	NDN	necdin [Source:MGI Symbol;Acc:MGI:97290]
ENSMUSG00000034501	164.907	-0.322821	0.0873219	-3.69691	0.000218243	0.00471242	PCNX4	pecanex homolog 4 [Source:MGI Symbol;Acc:MGI:1914958]
ENSMUSG00000029419	646.544	-0.387057	0.104717	-3.69622	0.000218834	0.00471926	GM996	predicted gene 996 [Source:MGI Symbol;Acc:MGI:2685842]
ENSMUSG00000048921	74.6027	0.441946	0.119643	3.69386	0.000220876	0.00475737	ZFP689	zinc finger protein 689 [Source:MGI Symbol;Acc:MGI:1918381]
ENSMUSG00000087366	10.044	0.618777	0.167557	3.69294	0.000221677	0.00476275	JUNOS	jun proto-oncogene, opposite strand [Source:MGI Symbol;Acc:MGI:2652837]
ENSMUSG00000091418	82.0168	0.541847	0.146724	3.69298	0.000221646	0.00476275	GM3164	predicted gene 3164 [Source:MGI Symbol;Acc:MGI:3781343]
ENSMUSG00000059994	964.183	-0.255221	0.0691643	-3.69007	0.000224196	0.00481089	FCRL1	Fc receptor-like 1 [Source:MGI Symbol;Acc:MGI:2442862]
ENSMUSG00000032312	1331.46	0.225828	0.0612079	3.68952	0.000224675	0.00481389	CSK	c-src tyrosine kinase [Source:MGI Symbol;Acc:MGI:88537]
ENSMUSG00000097455	14.6773	-0.590374	0.160024	-3.68928	0.000224893	0.00481389	GM26891	predicted gene, 26891 [Source:MGI Symbol;Acc:MGI:5477385]
ENSMUSG00000073725	1841.72	-0.159001	0.0431028	-3.68888	0.000225245	0.00481545	LMBRD1	LMBR1 domain containing 1 [Source:MGI Symbol;Acc:MGI:1915671]
ENSMUSG00000089847	794.565	-0.31428	0.0852846	-3.68507	0.000228641	0.00488201	TIMM10B	translocase of inner mitochondrial membrane 10B [Source:MGI Symbol;Acc:MGI:1315196]
ENSMUSG00000001249	213.863	-0.382805	0.103942	-3.68287	0.000230624	0.00491221	HPN	hepsin [Source:MGI Symbol;Acc:MGI:1196620]
ENSMUSG00000020883	661.862	0.245714	0.0667152	3.68303	0.000230481	0.00491221	FBXL20	F-box and leucine-rich repeat protein 20 [Source:MGI Symbol;Acc:MGI:1919444]
ENSMUSG00000024795	37.806	0.531523	0.144379	3.68143	0.000231931	0.00493397	KIF20B	kinesin family member 20B [Source:MGI Symbol;Acc:MGI:2444576]
ENSMUSG00000056342	301.538	0.33989	0.0923421	3.68077	0.000232529	0.0049406	USP34	ubiquitin specific peptidase 34 [Source:MGI Symbol;Acc:MGI:109473]
ENSMUSG00000036352	483.285	0.225839	0.0613802	3.67935	0.000233829	0.00496212	UBAC1	ubiquitin associated domain containing 1 [Source:MGI Symbol;Acc:MGI:1920995]
ENSMUSG00000002028	755.882	0.300476	0.0817172	3.67702	0.000235975	0.00500151	KMT2A	lysine (K)-specific methyltransferase 2A [Source:MGI Symbol;Acc:MGI:96995]
ENSMUSG00000038352	426.128	0.382964	0.104163	3.67657	0.00023639	0.00500418	ARL5C	ADP-ribosylation factor-like 5C [Source:MGI Symbol;Acc:MGI:3028577]
ENSMUSG00000002058	9.00159	0.537024	0.146096	3.67582	0.000237086	0.00501275	UNC119	unc-119 lipid binding chaperone [Source:MGI Symbol;Acc:MGI:1328357]
ENSMUSG00000105851	14.4741	-0.605942	0.164912	-3.67433	0.00023847	0.00503586	9130604C24RIK	RIKEN cDNA 9130604C24 gene [Source:MGI Symbol;Acc:MGI:1924957]
ENSMUSG00000029223	13.1014	-0.605169	0.16473	-3.6737	0.000239063	0.00504221	UCHL1	ubiquitin carboxy-terminal hydrolase L1 [Source:MGI Symbol;Acc:MGI:103149]
ENSMUSG00000001751	3308.91	-0.215339	0.0587458	-3.6656	0.000246756	0.00519812	NAGLU	alpha-N-acetylglucosaminidase (Sanfilippo disease IIIB) [Source:MGI Symbol;Acc:MGI:1351641]
ENSMUSG00000022208	5.2554	-0.532107	0.145198	-3.66469	0.000247636	0.00521031	JPH4	junctophilin 4 [Source:MGI Symbol;Acc:MGI:2443113]
ENSMUSG00000085882	217.54	-0.312677	0.085399	-3.66136	0.000250877	0.00527207	2610507I01RIK	RIKEN cDNA 2610507I01 gene [Source:MGI Symbol;Acc:MGI:1919453]
ENSMUSG00000035311	463.928	-0.291837	0.0797291	-3.66036	0.000251862	0.00527993	GNPTAB	N-acetylglucosamine-1-phosphate transferase, alpha and beta subunits [Source:MGI Symbol;Acc:MGI:3643902]
ENSMUSG00000091754	215.852	0.393579	0.107524	3.66037	0.000251849	0.00527993	GM3636	predicted gene 3636 [Source:MGI Symbol;Acc:MGI:3781812]
ENSMUSG00000036040	130.338	-0.418953	0.114508	-3.65872	0.00025348	0.00530741	ADAMTSL2	ADAMTS-like 2 [Source:MGI Symbol;Acc:MGI:1925044]
ENSMUSG00000095362	120.688	-0.42985	0.117508	-3.65806	0.000254136	0.0053147	GM14325	predicted gene 14325 [Source:MGI Symbol;Acc:MGI:3702875]
ENSMUSG00000033610	69.4686	0.465077	0.127197	3.65634	0.000255841	0.00534389	PANK1	pantothenate kinase 1 [Source:MGI Symbol;Acc:MGI:1922985]
ENSMUSG00000015806	605.346	-0.231151	0.063239	-3.6552	0.000256981	0.00536121	QDPR	quinoid dihydropteridine reductase [Source:MGI Symbol;Acc:MGI:97836]
ENSMUSG00000042246	654.757	0.301144	0.0824611	3.65195	0.000260256	0.00542299	TMC7	transmembrane channel-like gene family 7 [Source:MGI Symbol;Acc:MGI:2443317]
ENSMUSG00000051517	53.536	0.454342	0.124459	3.65053	0.000261697	0.00544645	ARHGEF39	Rho guanine nucleotide exchange factor (GEF) 39 [Source:MGI Symbol;Acc:MGI:3036286]
ENSMUSG00000058290	610.76	-0.299955	0.0822053	-3.64885	0.000263418	0.00547567	ESPL1	extra spindle pole bodies 1, separase [Source:MGI Symbol;Acc:MGI:2146156]
ENSMUSG00000036504	332.671	-0.283306	0.0777138	-3.6455	0.000266872	0.00554081	PHPT1	phosphohistidine phosphatase 1 [Source:MGI Symbol;Acc:MGI:1922704]
ENSMUSG00000028333	404.277	0.237127	0.0650995	3.64253	0.000269973	0.00559845	ANP32B	acidic (leucine-rich) nuclear phosphoprotein 32 family, member B [Source:MGI Symbol;Acc:MGI:1914878]
ENSMUSG00000062444	5.414	-0.508736	0.139744	-3.64049	0.000272115	0.0056361	AP3B2	adaptor-related protein complex 3, beta 2 subunit [Source:MGI Symbol;Acc:MGI:1100869]
ENSMUSG00000039831	165.038	0.381046	0.104693	3.63966	0.000272994	0.00564079	ARHGAP29	Rho GTPase activating protein 29 [Source:MGI Symbol;Acc:MGI:2443818]
ENSMUSG00000041754	3.88361	0.401197	0.110224	3.63982	0.000272828	0.00564079	TREM3	triggering receptor expressed on myeloid cells 3 [Source:MGI Symbol;Acc:MGI:1930003]
ENSMUSG00000027496	21.9348	0.580188	0.159451	3.63866	0.000274058	0.00565601	AURKA	aurora kinase A [Source:MGI Symbol;Acc:MGI:894678]
ENSMUSG00000057157	7.29963	0.581915	0.160038	3.63611	0.000276788	0.00570553	GM6054	predicted gene 6054 [Source:MGI Symbol;Acc:MGI:3645581]
ENSMUSG00000028546	63.9586	0.459186	0.126367	3.63376	0.000279319	0.00575084	ELAVL4	ELAV (embryonic lethal, abnormal vision, Drosophila)-like 4 (Hu antigen D) [Source:MGI Symbol;Acc:MGI:107427]
ENSMUSG00000028063	65.8572	-0.471614	0.129832	-3.63248	0.000280708	0.00575979	LMNA	lamin A [Source:MGI Symbol;Acc:MGI:96794]
ENSMUSG00000038612	4986.92	0.178014	0.0490034	3.63269	0.000280481	0.00575979	MCL1	myeloid cell leukemia sequence 1 [Source:MGI Symbol;Acc:MGI:101769]
ENSMUSG00000042770	102.298	-0.461506	0.127062	-3.63214	0.000281083	0.00575979	HEBP1	heme binding protein 1 [Source:MGI Symbol;Acc:MGI:1333880]
ENSMUSG00000085433	15.2122	-0.58406	0.160803	-3.63213	0.000281087	0.00575979	GM16001	predicted gene 16001 [Source:MGI Symbol;Acc:MGI:3802119]
ENSMUSG00000020744	325.963	0.293359	0.0807989	3.63073	0.000282618	0.00577745	SLC25A19	solute carrier family 25 (mitochondrial thiamine pyrophosphate carrier), member 19 [Source:MGI Symbol;Acc:MGI:1914533]
ENSMUSG00000027379	10.7516	0.601746	0.165729	3.6309	0.000282431	0.00577745	BUB1	BUB1, mitotic checkpoint serine/threonine kinase [Source:MGI Symbol;Acc:MGI:1100510]
ENSMUSG00000024766	560.583	-0.279411	0.0769736	-3.62996	0.000283465	0.00578792	LIPO3	lipase, member O3 [Source:MGI Symbol;Acc:MGI:2147592]
ENSMUSG00000018661	936.668	0.214834	0.0592111	3.62827	0.000285324	0.00581212	COG1	component of oligomeric golgi complex 1 [Source:MGI Symbol;Acc:MGI:1333873]
ENSMUSG00000054676	1300.48	-0.206348	0.056869	-3.62848	0.000285096	0.00581212	1600014C10RIK	RIKEN cDNA 1600014C10 gene [Source:MGI Symbol;Acc:MGI:1919494]
ENSMUSG00000028159	3130.81	0.208921	0.0575889	3.62781	0.000285841	0.0058158	DAPP1	dual adaptor for phosphotyrosine and 3-phosphoinositides 1 [Source:MGI Symbol;Acc:MGI:1347063]
ENSMUSG00000030019	973.383	0.20168	0.0556218	3.62591	0.000287942	0.00585165	FBXL14	F-box and leucine-rich repeat protein 14 [Source:MGI Symbol;Acc:MGI:2141676]
ENSMUSG00000104713	28.2125	-0.607275	0.167504	-3.62545	0.000288461	0.00585532	GBP6	guanylate binding protein 6 [Source:MGI Symbol;Acc:MGI:2140937]
ENSMUSG00000044867	28.8687	-0.562859	0.155354	-3.62308	0.00029112	0.00590236	GIMAP1OS	GTPase, IMAP family member 1, opposite strand [Source:MGI Symbol;Acc:MGI:3781523]
ENSMUSG00000021806	558.016	0.413159	0.114128	3.62015	0.000294434	0.00595041	NID2	nidogen 2 [Source:MGI Symbol;Acc:MGI:1298229]
ENSMUSG00000037852	66.2642	-0.599304	0.16553	-3.62051	0.000294022	0.00595041	CPE	carboxypeptidase E [Source:MGI Symbol;Acc:MGI:101932]
ENSMUSG00000070880	15.6076	-0.536342	0.148158	-3.62007	0.000294524	0.00595041	GAD1	glutamate decarboxylase 1 [Source:MGI Symbol;Acc:MGI:95632]
ENSMUSG00000030059	1118.04	0.192864	0.0533187	3.61719	0.000297821	0.00601001	TMF1	TATA element modulatory factor 1 [Source:MGI Symbol;Acc:MGI:2684999]
ENSMUSG00000063362	671.258	-0.223947	0.0619763	-3.61342	0.000302182	0.00609089	ALG11	asparagine-linked glycosylation 11 (alpha-1,2-mannosyltransferase) [Source:MGI Symbol;Acc:MGI:2142632]
ENSMUSG00000041763	1356.75	0.233006	0.0645041	3.61227	0.000303531	0.00611095	TPP2	tripeptidyl peptidase II [Source:MGI Symbol;Acc:MGI:102724]
ENSMUSG00000020629	627.818	-0.240175	0.066545	-3.60921	0.000307128	0.00617617	ADI1	acireductone dioxygenase 1 [Source:MGI Symbol;Acc:MGI:2144929]
ENSMUSG00000041231	646.65	-0.253534	0.0702696	-3.60801	0.00030855	0.00619756	UBLCP1	ubiquitin-like domain containing CTD phosphatase 1 [Source:MGI Symbol;Acc:MGI:1933105]
ENSMUSG00000022041	1.5914	0.376253	0.104325	3.60654	0.000310306	0.00622558	CHRNA2	cholinergic receptor, nicotinic, alpha polypeptide 2 (neuronal) [Source:MGI Symbol;Acc:MGI:87886]
ENSMUSG00000020894	1530.72	-0.21835	0.0606059	-3.60278	0.00031483	0.00629531	VAMP2	vesicle-associated membrane protein 2 [Source:MGI Symbol;Acc:MGI:1313277]
ENSMUSG00000035805	6.42224	-0.493976	0.137111	-3.60274	0.000314875	0.00629531	MLC1	megalencephalic leukoencephalopathy with subcortical cysts 1 homolog (human) [Source:MGI Symbol;Acc:MGI:2157910]
ENSMUSG00000096983	16.0681	-0.588792	0.163403	-3.60332	0.000314175	0.00629531	2010015M23RIK	RIKEN cDNA 2010015M23 gene [Source:MGI Symbol;Acc:MGI:1919337]
ENSMUSG00000027674	5.53341	-0.499264	0.13863	-3.60142	0.000316483	0.00632014	PEX5L	peroxisomal biogenesis factor 5-like [Source:MGI Symbol;Acc:MGI:1916672]
ENSMUSG00000024338	2325.98	-0.154215	0.0428307	-3.60058	0.000317513	0.00633339	PSMB8	proteasome (prosome, macropain) subunit, beta type 8 (large multifunctional peptidase 7) [Source:MGI Symbol;Acc:MGI:1346527]
ENSMUSG00000033900	12.7163	-0.598561	0.166281	-3.5997	0.000318587	0.00634749	MAP9	microtubule-associated protein 9 [Source:MGI Symbol;Acc:MGI:2442208]
ENSMUSG00000036782	89.1945	-0.437078	0.121438	-3.5992	0.0003192	0.00635238	KLHL13	kelch-like 13 [Source:MGI Symbol;Acc:MGI:1914705]
ENSMUSG00000048200	411.373	0.297379	0.0826516	3.59798	0.000320694	0.00637477	CRACR2B	calcium release activated channel regulator 2B [Source:MGI Symbol;Acc:MGI:2446129]
ENSMUSG00000002104	236.162	-0.347748	0.0967246	-3.59524	0.000324095	0.00643495	RAPSN	receptor-associated protein of the synapse [Source:MGI Symbol;Acc:MGI:99422]
ENSMUSG00000103983	119.482	-0.501118	0.139437	-3.59387	0.000325809	0.00646156	GM20045	predicted gene, 20045 [Source:MGI Symbol;Acc:MGI:5012230]
ENSMUSG00000024579	349.672	0.308201	0.0857782	3.593	0.000326894	0.00647564	PCYOX1L	prenylcysteine oxidase 1 like [Source:MGI Symbol;Acc:MGI:3606062]
ENSMUSG00000010175	190.467	0.447736	0.124635	3.59239	0.000327658	0.00647594	PROX1	prospero homeobox 1 [Source:MGI Symbol;Acc:MGI:97772]
ENSMUSG00000021270	1019.56	0.359131	0.0999639	3.59261	0.000327386	0.00647594	HSP90AA1	heat shock protein 90, alpha (cytosolic), class A member 1 [Source:MGI Symbol;Acc:MGI:96250]
ENSMUSG00000063253	4762.73	0.233694	0.065169	3.58597	0.00033583	0.00662987	SCOC	short coiled-coil protein [Source:MGI Symbol;Acc:MGI:1927654]
ENSMUSG00000086013	94.2746	-0.451977	0.126155	-3.58271	0.000340051	0.00670552	GM15706	predicted gene 15706 [Source:MGI Symbol;Acc:MGI:3783146]
ENSMUSG00000097154	161.534	-0.363193	0.101492	-3.57853	0.000345534	0.00680588	GM26510	predicted gene, 26510 [Source:MGI Symbol;Acc:MGI:5477004]
ENSMUSG00000035273	14.0841	0.545251	0.152436	3.57692	0.000347665	0.00684005	HPSE	heparanase [Source:MGI Symbol;Acc:MGI:1343124]
ENSMUSG00000070526	15.1118	-0.586236	0.163919	-3.57638	0.000348392	0.00684655	PEG12	paternally expressed 12 [Source:MGI Symbol;Acc:MGI:1351637]
ENSMUSG00000020523	1029.55	0.144054	0.0402946	3.57503	0.000350194	0.00687315	FAM114A2	family with sequence similarity 114, member A2 [Source:MGI Symbol;Acc:MGI:1917629]
ENSMUSG00000028184	352.622	0.395151	0.110539	3.57477	0.000350541	0.00687315	ADGRL2	adhesion G protein-coupled receptor L2 [Source:MGI Symbol;Acc:MGI:2139714]
ENSMUSG00000029084	32.1128	0.578284	0.161925	3.57132	0.000355188	0.00695637	CD38	CD38 antigen [Source:MGI Symbol;Acc:MGI:107474]
ENSMUSG00000021287	48.267	-0.473929	0.132732	-3.57057	0.000356209	0.00696058	XRCC3	X-ray repair complementing defective repair in Chinese hamster cells 3 [Source:MGI Symbol;Acc:MGI:1921585]
ENSMUSG00000073598	47.3178	-0.471538	0.132059	-3.57065	0.000356097	0.00696058	1700066B19RIK	RIKEN cDNA 1700066B19 gene [Source:MGI Symbol;Acc:MGI:1920699]
ENSMUSG00000025576	12.8301	-0.592211	0.165961	-3.56837	0.000359207	0.00701123	RBFOX3	RNA binding protein, fox-1 homolog (C. elegans) 3 [Source:MGI Symbol;Acc:MGI:106368]
ENSMUSG00000030428	92.7864	-0.530615	0.148776	-3.56654	0.000361728	0.00705248	TTYH1	tweety family member 1 [Source:MGI Symbol;Acc:MGI:1889007]
ENSMUSG00000085434	8.87997	-0.59149	0.16589	-3.56557	0.000363071	0.00707068	GM11725	predicted gene 11725 [Source:MGI Symbol;Acc:MGI:3649385]
ENSMUSG00000021692	228.603	0.276256	0.0775358	3.56295	0.000366714	0.00713357	DIMT1	DIM1 dimethyladenosine transferase 1-like (S. cerevisiae) [Source:MGI Symbol;Acc:MGI:1913504]
ENSMUSG00000037697	148.156	0.285611	0.0801889	3.56173	0.000368422	0.00715874	DDHD1	DDHD domain containing 1 [Source:MGI Symbol;Acc:MGI:2150302]
ENSMUSG00000005089	21.5998	-0.553538	0.155467	-3.56049	0.000370169	0.00718461	SLC1A2	solute carrier family 1 (glial high affinity glutamate transporter), member 2 [Source:MGI Symbol;Acc:MGI:101931]
ENSMUSG00000045795	322.024	0.230116	0.0646368	3.56014	0.000370652	0.0071859	WHAMM	WAS protein homolog associated with actin, golgi membranes and microtubules [Source:MGI Symbol;Acc:MGI:2142282]
ENSMUSG00000052727	57.257	-0.574766	0.161486	-3.55924	0.000371935	0.00720269	MAP1B	microtubule-associated protein 1B [Source:MGI Symbol;Acc:MGI:1306778]
ENSMUSG00000060275	4.62201	0.513217	0.144219	3.55858	0.00037286	0.00721253	NRG2	neuregulin 2 [Source:MGI Symbol;Acc:MGI:1098246]
ENSMUSG00000062524	1.3669	0.280572	0.0788785	3.55702	0.000375086	0.00724746	NCR1	natural cytotoxicity triggering receptor 1 [Source:MGI Symbol;Acc:MGI:1336212]
ENSMUSG00000086564	196.475	-0.342116	0.0961907	-3.55664	0.000375625	0.00724977	CD101	CD101 antigen [Source:MGI Symbol;Acc:MGI:2685862]
ENSMUSG00000090083	287.613	0.277991	0.0782137	3.55424	0.000379068	0.00730805	RNF8	ring finger protein 8 [Source:MGI Symbol;Acc:MGI:1929069]
ENSMUSG00000063286	1472.89	-0.320304	0.0901263	-3.55394	0.000379502	0.00730828	GM8995	predicted gene 8995 [Source:MGI Symbol;Acc:MGI:3644223]
ENSMUSG00000102813	24.0538	-0.590433	0.166187	-3.55283	0.000381108	0.00733102	GM37795	predicted gene, 37795 [Source:MGI Symbol;Acc:MGI:5611023]
ENSMUSG00000028459	456.607	-0.357787	0.10075	-3.55124	0.000383427	0.00736743	CD72	CD72 antigen [Source:MGI Symbol;Acc:MGI:88345]
ENSMUSG00000026648	554.012	0.243352	0.068537	3.55067	0.000384253	0.00737509	DCLRE1C	DNA cross-link repair 1C [Source:MGI Symbol;Acc:MGI:2441769]
ENSMUSG00000024750	2100.5	0.160143	0.0451193	3.54933	0.000386212	0.00739845	ZFAND5	zinc finger, AN1-type domain 5 [Source:MGI Symbol;Acc:MGI:1278334]
ENSMUSG00000061232	6048.23	-0.295312	0.083204	-3.54925	0.000386326	0.00739845	H2-K1	histocompatibility 2, K1, K region [Source:MGI Symbol;Acc:MGI:95904]
ENSMUSG00000054850	218.047	0.37128	0.104621	3.5488	0.000386995	0.00740304	SMIM10L2A	small integral membrane protein 10 like 2A [Source:MGI Symbol;Acc:MGI:2443645]
ENSMUSG00000051515	14.5758	-0.594813	0.167718	-3.5465	0.000390386	0.00745966	FAM181B	family with sequence similarity 181, member B [Source:MGI Symbol;Acc:MGI:1930951]
ENSMUSG00000027739	477.966	-0.279529	0.0788993	-3.54286	0.000395819	0.00755512	RAB33B	RAB33B, member RAS oncogene family [Source:MGI Symbol;Acc:MGI:1330805]
ENSMUSG00000046280	8.50923	0.54344	0.153459	3.54126	0.000398219	0.00759253	SHE	src homology 2 domain-containing transforming protein E [Source:MGI Symbol;Acc:MGI:1099462]
ENSMUSG00000022534	2.28293	0.329336	0.0930241	3.54033	0.000399632	0.00761107	MEFV	Mediterranean fever [Source:MGI Symbol;Acc:MGI:1859396]
ENSMUSG00000068735	719.002	-0.423893	0.119749	-3.53986	0.000400345	0.00761625	TRP53I11	transformation related protein 53 inducible protein 11 [Source:MGI Symbol;Acc:MGI:2670995]
ENSMUSG00000032860	35.0629	-0.567899	0.160531	-3.53764	0.000403719	0.00766356	P2RY2	purinergic receptor P2Y, G-protein coupled 2 [Source:MGI Symbol;Acc:MGI:105107]
ENSMUSG00000035722	715.492	-0.339589	0.0959882	-3.53782	0.000403448	0.00766356	ABCA7	ATP-binding cassette, sub-family A (ABC1), member 7 [Source:MGI Symbol;Acc:MGI:1351646]
ENSMUSG00000019122	1690.37	0.356766	0.100874	3.53677	0.000405053	0.00767202	CCL9	chemokine (C-C motif) ligand 9 [Source:MGI Symbol;Acc:MGI:104533]
ENSMUSG00000038486	404.075	-0.324861	0.0918505	-3.53685	0.000404931	0.00767202	SV2A	synaptic vesicle glycoprotein 2 a [Source:MGI Symbol;Acc:MGI:1927139]
ENSMUSG00000104453	23.7564	-0.575269	0.162858	-3.53233	0.000411916	0.00779347	GM37829	predicted gene, 37829 [Source:MGI Symbol;Acc:MGI:5611057]
ENSMUSG00000028048	2403.92	-0.172193	0.048762	-3.53129	0.000413534	0.00781552	GBA	glucosidase, beta, acid [Source:MGI Symbol;Acc:MGI:95665]
ENSMUSG00000039236	62.0692	-0.436769	0.123706	-3.53071	0.000414441	0.00782411	ISG20	interferon-stimulated protein [Source:MGI Symbol;Acc:MGI:1928895]
ENSMUSG00000028757	4465.43	-0.151667	0.0429676	-3.5298	0.000415873	0.00784256	DDOST	dolichyl-di-phosphooligosaccharide-protein glycotransferase [Source:MGI Symbol;Acc:MGI:1194508]
ENSMUSG00000024247	150.461	0.360813	0.102381	3.52423	0.00042472	0.00800067	PKDCC	protein kinase domain containing, cytoplasmic [Source:MGI Symbol;Acc:MGI:2147077]
ENSMUSG00000040537	81.5676	-0.510269	0.144832	-3.52317	0.000426418	0.00801392	ADAM22	a disintegrin and metallopeptidase domain 22 [Source:MGI Symbol;Acc:MGI:1340046]
ENSMUSG00000047284	202.275	0.343366	0.0974556	3.5233	0.000426203	0.00801392	NEURL4	neuralized E3 ubiquitin protein ligase 4 [Source:MGI Symbol;Acc:MGI:1921092]
ENSMUSG00000071456	184.501	-0.409099	0.116125	-3.52292	0.000426815	0.00801392	1110002L01RIK	RIKEN cDNA 1110002L01 gene [Source:MGI Symbol;Acc:MGI:1915821]
ENSMUSG00000022064	372.011	0.233064	0.0661659	3.52242	0.000427623	0.00802036	PIBF1	progesterone immunomodulatory binding factor 1 [Source:MGI Symbol;Acc:MGI:1261910]
ENSMUSG00000054387	1158.45	0.326237	0.092691	3.51962	0.000432168	0.00809273	MDM4	transformed mouse 3T3 cell double minute 4 [Source:MGI Symbol;Acc:MGI:107934]
ENSMUSG00000054435	1.69664	0.319018	0.090644	3.51946	0.000432418	0.00809273	GIMAP4	GTPase, IMAP family member 4 [Source:MGI Symbol;Acc:MGI:1349656]
ENSMUSG00000029096	436.466	-0.454106	0.129097	-3.51756	0.000435531	0.00814217	HTRA3	HtrA serine peptidase 3 [Source:MGI Symbol;Acc:MGI:1925808]
ENSMUSG00000051906	36.5994	0.589923	0.167745	3.51679	0.000436807	0.00815719	CD209F	CD209f antigen [Source:MGI Symbol;Acc:MGI:1916392]
ENSMUSG00000032679	4.83148	0.501669	0.142666	3.51638	0.000437478	0.00816091	CD59A	CD59a antigen [Source:MGI Symbol;Acc:MGI:109177]
ENSMUSG00000039396	7.87845	0.55948	0.159166	3.51508	0.000439621	0.00819202	NEIL3	nei like 3 (E. coli) [Source:MGI Symbol;Acc:MGI:2384588]
ENSMUSG00000056501	1954.41	0.388841	0.11066	3.51382	0.000441705	0.008222	CEBPB	CCAAT/enhancer binding protein (C/EBP), beta [Source:MGI Symbol;Acc:MGI:88373]
ENSMUSG00000084845	26.5706	-0.554732	0.157949	-3.51209	0.000444602	0.00826702	TMEM240	transmembrane protein 240 [Source:MGI Symbol;Acc:MGI:3648074]
ENSMUSG00000026825	21.9134	-0.562508	0.160204	-3.5112	0.000446087	0.0082768	DNM1	dynamin 1 [Source:MGI Symbol;Acc:MGI:107384]
ENSMUSG00000034917	18.8322	-0.588884	0.167715	-3.51122	0.000446062	0.0082768	TJP3	tight junction protein 3 [Source:MGI Symbol;Acc:MGI:1351650]
ENSMUSG00000041653	26.5881	-0.586075	0.166947	-3.51054	0.000447189	0.00828835	PNPLA3	patatin-like phospholipase domain containing 3 [Source:MGI Symbol;Acc:MGI:2151796]
ENSMUSG00000035576	7.46667	-0.579364	0.165112	-3.50891	0.000449941	0.00833042	L3MBTL1	l(3)mbt-like (Drosophila) [Source:MGI Symbol;Acc:MGI:2676663]
ENSMUSG00000071533	968.868	0.189934	0.0541529	3.50737	0.000452552	0.00836979	PCNP	PEST proteolytic signal containing nuclear protein [Source:MGI Symbol;Acc:MGI:1923552]
ENSMUSG00000037197	531.918	0.204717	0.0583825	3.50648	0.000454074	0.00838896	RBM17	RNA binding motif protein 17 [Source:MGI Symbol;Acc:MGI:1924188]
ENSMUSG00000040263	306.523	0.28725	0.0819356	3.5058	0.000455243	0.00840156	KLHDC4	kelch domain containing 4 [Source:MGI Symbol;Acc:MGI:2384569]
ENSMUSG00000029004	2148.34	0.20449	0.0583389	3.50521	0.000456243	0.00841104	KMT2E	lysine (K)-specific methyltransferase 2E [Source:MGI Symbol;Acc:MGI:1924825]
ENSMUSG00000042265	1.84023	0.290749	0.0829928	3.50331	0.000459517	0.00846237	TREM1	triggering receptor expressed on myeloid cells 1 [Source:MGI Symbol;Acc:MGI:1930005]
ENSMUSG00000037347	1021.14	0.262675	0.0749876	3.50292	0.000460193	0.00846579	CHST7	carbohydrate (N-acetylglucosamino) sulfotransferase 7 [Source:MGI Symbol;Acc:MGI:1891767]
ENSMUSG00000027318	31.4547	0.586119	0.167344	3.50247	0.000460959	0.00847087	ADAM33	a disintegrin and metallopeptidase domain 33 [Source:MGI Symbol;Acc:MGI:1341813]
ENSMUSG00000001441	422.053	0.232445	0.0664062	3.50036	0.000464635	0.00849323	NPEPPS	aminopeptidase puromycin sensitive [Source:MGI Symbol;Acc:MGI:1101358]
ENSMUSG00000026240	388.4	-0.240564	0.0687208	-3.5006	0.000464211	0.00849323	COPS7B	COP9 signalosome subunit 7B [Source:MGI Symbol;Acc:MGI:1349388]
ENSMUSG00000027775	3546.04	-0.166719	0.0476219	-3.50088	0.000463726	0.00849323	MFSD1	major facilitator superfamily domain containing 1 [Source:MGI Symbol;Acc:MGI:1914118]
ENSMUSG00000056055	19.9954	0.51075	0.145896	3.50078	0.000463892	0.00849323	SAG	S-antigen, retina and pineal gland (arrestin) [Source:MGI Symbol;Acc:MGI:98227]
ENSMUSG00000086784	18.7315	-0.558116	0.159408	-3.50118	0.000463201	0.00849323	ISOC2A	isochorismatase domain containing 2a [Source:MGI Symbol;Acc:MGI:3609243]
ENSMUSG00000026664	539.065	-0.25409	0.0726012	-3.49981	0.000465591	0.00850171	PHYH	phytanoyl-CoA hydroxylase [Source:MGI Symbol;Acc:MGI:891978]
ENSMUSG00000079293	945.807	-0.480127	0.137214	-3.49911	0.000466811	0.00851499	CLEC7A	C-type lectin domain family 7, member a [Source:MGI Symbol;Acc:MGI:1861431]
ENSMUSG00000004880	1126.62	0.233208	0.0666616	3.49839	0.000468077	0.00852908	LBR	lamin B receptor [Source:MGI Symbol;Acc:MGI:2138281]
ENSMUSG00000063193	63.3042	0.559257	0.159919	3.49713	0.000470292	0.00856041	CD300LB	CD300 molecule like family member B [Source:MGI Symbol;Acc:MGI:2685099]
ENSMUSG00000022548	5.09825	-0.477026	0.136441	-3.4962	0.000471935	0.00857224	APOD	apolipoprotein D [Source:MGI Symbol;Acc:MGI:88056]
ENSMUSG00000068227	1.8469	0.267342	0.0764621	3.49641	0.000471571	0.00857224	IL2RB	interleukin 2 receptor, beta chain [Source:MGI Symbol;Acc:MGI:96550]
ENSMUSG00000030706	478.979	-0.231933	0.0664061	-3.49264	0.000478275	0.00867829	MRPL48	mitochondrial ribosomal protein L48 [Source:MGI Symbol;Acc:MGI:1289321]
ENSMUSG00000042579	109.689	-0.481805	0.138016	-3.49093	0.000481337	0.00871751	4632404H12RIK	RIKEN cDNA 4632404H12 gene [Source:MGI Symbol;Acc:MGI:1921284]
ENSMUSG00000105195	39.6674	0.470908	0.134897	3.49087	0.000481447	0.00871751	GM43584	predicted gene 43584 [Source:MGI Symbol;Acc:MGI:5663721]
ENSMUSG00000033014	204.561	0.320028	0.0916915	3.49027	0.000482537	0.00872811	TRIM33	tripartite motif-containing 33 [Source:MGI Symbol;Acc:MGI:2137357]
ENSMUSG00000020333	9.62251	-0.506303	0.145132	-3.48858	0.000485595	0.00877423	ACSL6	acyl-CoA synthetase long-chain family member 6 [Source:MGI Symbol;Acc:MGI:894291]
ENSMUSG00000030386	608.768	-0.235552	0.0675451	-3.48733	0.000487863	0.00880601	ZFP606	zinc finger protein 606 [Source:MGI Symbol;Acc:MGI:1914620]
ENSMUSG00000016496	271.183	-0.414848	0.119014	-3.48571	0.000490827	0.00885026	CD274	CD274 antigen [Source:MGI Symbol;Acc:MGI:1926446]
ENSMUSG00000053279	6.42526	-0.449925	0.12922	-3.48185	0.000497966	0.00896962	ALDH1A1	aldehyde dehydrogenase family 1, subfamily A1 [Source:MGI Symbol;Acc:MGI:1353450]
ENSMUSG00000029723	3097.85	0.20415	0.0587069	3.47744	0.000506231	0.009109	TSC22D4	TSC22 domain family, member 4 [Source:MGI Symbol;Acc:MGI:1926079]
ENSMUSG00000096727	925.85	-0.207804	0.0598616	-3.47141	0.000517738	0.00930636	PSMB9	proteasome (prosome, macropain) subunit, beta type 9 (large multifunctional peptidase 2) [Source:MGI Symbol;Acc:MGI:1346526]
ENSMUSG00000042348	307.175	0.274936	0.0792072	3.4711	0.000518323	0.00930718	ARL15	ADP-ribosylation factor-like 15 [Source:MGI Symbol;Acc:MGI:2442308]
ENSMUSG00000031540	1038.56	0.254535	0.073347	3.47029	0.000519896	0.00932574	KAT6A	K(lysine) acetyltransferase 6A [Source:MGI Symbol;Acc:MGI:2442415]
ENSMUSG00000027430	129.356	-0.377462	0.108812	-3.46892	0.000522551	0.00936363	DTD1	D-tyrosyl-tRNA deacylase 1 [Source:MGI Symbol;Acc:MGI:1913294]
ENSMUSG00000025505	319.201	-0.325257	0.0937885	-3.46798	0.000524382	0.00938089	TMEM80	transmembrane protein 80 [Source:MGI Symbol;Acc:MGI:1918698]
ENSMUSG00000035692	86.2936	-0.44	0.126879	-3.46787	0.0005246	0.00938089	ISG15	ISG15 ubiquitin-like modifier [Source:MGI Symbol;Acc:MGI:1855694]
ENSMUSG00000030798	8085.71	-0.174658	0.0503732	-3.46728	0.000525764	0.00939197	CD37	CD37 antigen [Source:MGI Symbol;Acc:MGI:88330]
ENSMUSG00000093769	3.10527	-0.31347	0.0904175	-3.46692	0.000526464	0.00939477	HIST2H3C1	histone cluster 2, H3c1 [Source:MGI Symbol;Acc:MGI:2448355]
ENSMUSG00000019823	657.647	-0.397288	0.114668	-3.46467	0.000530876	0.00946373	MICAL1	microtubule associated monooxygenase, calponin and LIM domain containing 1 [Source:MGI Symbol;Acc:MGI:2385847]
ENSMUSG00000028189	828.642	-0.220699	0.0637062	-3.46432	0.000531571	0.00946634	CTBS	chitobiase, di-N-acetyl- [Source:MGI Symbol;Acc:MGI:1921495]
ENSMUSG00000074505	237.917	0.474659	0.137048	3.46344	0.000533307	0.00948748	FAT3	FAT atypical cadherin 3 [Source:MGI Symbol;Acc:MGI:2444314]
ENSMUSG00000001663	4.93913	-0.547082	0.158141	-3.45945	0.000541277	0.00961937	GSTT1	glutathione S-transferase, theta 1 [Source:MGI Symbol;Acc:MGI:107379]
ENSMUSG00000030413	5.61513	0.372305	0.10763	3.45912	0.000541948	0.00962138	PGLYRP1	peptidoglycan recognition protein 1 [Source:MGI Symbol;Acc:MGI:1345092]
ENSMUSG00000047959	151.988	-0.407178	0.117724	-3.45876	0.000542676	0.00962442	KCNA3	potassium voltage-gated channel, shaker-related subfamily, member 3 [Source:MGI Symbol;Acc:MGI:96660]
ENSMUSG00000105703	2963.03	0.496535	0.143596	3.45785	0.000544499	0.00964685	GM43305	predicted gene 43305 [Source:MGI Symbol;Acc:MGI:5663442]
ENSMUSG00000072258	131.484	0.379959	0.109917	3.45678	0.000546665	0.00967529	TAF1A	TATA-box binding protein associated factor, RNA polymerase I, A [Source:MGI Symbol;Acc:MGI:109578]
ENSMUSG00000001348	3.51471	0.345415	0.100044	3.45262	0.000555164	0.00981566	ACP5	acid phosphatase 5, tartrate resistant [Source:MGI Symbol;Acc:MGI:87883]
ENSMUSG00000020455	699.688	0.23702	0.0686597	3.4521	0.00055625	0.00982481	TRIM11	tripartite motif-containing 11 [Source:MGI Symbol;Acc:MGI:2137355]
ENSMUSG00000054792	558.547	0.230024	0.0666964	3.44881	0.000563054	0.00993482	KLHL18	kelch-like 18 [Source:MGI Symbol;Acc:MGI:2143315]
ENSMUSG00000049521	35.5302	-0.57804	0.16771	-3.44666	0.00056756	0.0100041	CDC42EP1	CDC42 effector protein (Rho GTPase binding) 1 [Source:MGI Symbol;Acc:MGI:1929763]
ENSMUSG00000017291	884.698	0.268915	0.0780503	3.4454	0.000570205	0.0100303	TAOK1	TAO kinase 1 [Source:MGI Symbol;Acc:MGI:1914490]
ENSMUSG00000026259	9.3636	-0.513047	0.148898	-3.44563	0.000569728	0.0100303	NGEF	neuronal guanine nucleotide exchange factor [Source:MGI Symbol;Acc:MGI:1858414]
ENSMUSG00000032184	7.64445	-0.548821	0.159324	-3.44469	0.000571723	0.0100365	LYSMD2	LysM, putative peptidoglycan-binding, domain containing 2 [Source:MGI Symbol;Acc:MGI:1917332]
ENSMUSG00000032579	164.226	0.361339	0.104892	3.44488	0.000571311	0.0100365	HEMK1	HemK methyltransferase family member 1 [Source:MGI Symbol;Acc:MGI:1916786]
ENSMUSG00000082454	63.2109	0.378558	0.11	3.44145	0.000578609	0.0101471	GM12183	predicted gene 12183 [Source:MGI Symbol;Acc:MGI:3652175]
ENSMUSG00000029095	22.1732	-0.576328	0.167578	-3.43917	0.000583504	0.0102226	ABLIM2	actin-binding LIM protein 2 [Source:MGI Symbol;Acc:MGI:2385758]
ENSMUSG00000004947	285.647	0.286668	0.0833716	3.43844	0.000585068	0.0102383	DTX2	deltex 2, E3 ubiquitin ligase [Source:MGI Symbol;Acc:MGI:1921448]
ENSMUSG00000016552	7.08575	0.4415	0.12842	3.43793	0.00058618	0.0102383	FOXRED2	FAD-dependent oxidoreductase domain containing 2 [Source:MGI Symbol;Acc:MGI:106315]
ENSMUSG00000025287	402.125	-0.280235	0.0815109	-3.438	0.000586028	0.0102383	ACOT9	acyl-CoA thioesterase 9 [Source:MGI Symbol;Acc:MGI:1928939]
ENSMUSG00000016534	13431.4	-0.176006	0.0512068	-3.43716	0.000587842	0.010255	LAMP2	lysosomal-associated membrane protein 2 [Source:MGI Symbol;Acc:MGI:96748]
ENSMUSG00000018217	7342.9	-0.217093	0.0631678	-3.43676	0.000588712	0.010255	PMP22	peripheral myelin protein 22 [Source:MGI Symbol;Acc:MGI:97631]
ENSMUSG00000078783	2.85923	0.365108	0.106239	3.43667	0.000588916	0.010255	GM9733	predicted gene 9733 [Source:MGI Symbol;Acc:MGI:3780136]
ENSMUSG00000032875	4.67872	-0.482577	0.140446	-3.43604	0.000590278	0.0102683	ARHGEF17	Rho guanine nucleotide exchange factor (GEF) 17 [Source:MGI Symbol;Acc:MGI:2673002]
ENSMUSG00000031618	179.725	-0.34648	0.100892	-3.43415	0.000594409	0.0103298	NR3C2	nuclear receptor subfamily 3, group C, member 2 [Source:MGI Symbol;Acc:MGI:99459]
ENSMUSG00000060240	9.50804	-0.501329	0.146062	-3.4323	0.000598479	0.0103901	CEND1	cell cycle exit and neuronal differentiation 1 [Source:MGI Symbol;Acc:MGI:1929898]
ENSMUSG00000020248	304.926	0.232208	0.0676687	3.43155	0.000600148	0.0104086	NFYB	nuclear transcription factor-Y beta [Source:MGI Symbol;Acc:MGI:97317]
ENSMUSG00000090546	7.25997	-0.528396	0.15402	-3.43069	0.000602048	0.0104311	CDR1	cerebellar degeneration related antigen 1 [Source:MGI Symbol;Acc:MGI:88359]
ENSMUSG00000080316	54.8995	-0.507452	0.147937	-3.4302	0.000603145	0.0104396	SPACA6	sperm acrosome associated 6 [Source:MGI Symbol;Acc:MGI:1922452]
ENSMUSG00000034593	261.814	0.353481	0.103088	3.42894	0.000605949	0.0104776	MYO5A	myosin VA [Source:MGI Symbol;Acc:MGI:105976]
ENSMUSG00000038708	592.971	0.280974	0.0819817	3.42728	0.000609668	0.0105314	GOLGA4	golgi autoantigen, golgin subfamily a, 4 [Source:MGI Symbol;Acc:MGI:1859646]
ENSMUSG00000033671	871.133	0.227445	0.066381	3.42635	0.000611752	0.0105568	CEP350	centrosomal protein 350 [Source:MGI Symbol;Acc:MGI:1921331]
ENSMUSG00000030269	562.906	0.269038	0.0785411	3.42544	0.000613796	0.0105816	MTMR14	myotubularin related protein 14 [Source:MGI Symbol;Acc:MGI:1916075]
ENSMUSG00000032745	1086.27	0.226538	0.0661721	3.42346	0.000618287	0.0106483	GPBP1	GC-rich promoter binding protein 1 [Source:MGI Symbol;Acc:MGI:1920524]
ENSMUSG00000027680	288.312	0.258758	0.0756407	3.42089	0.000624175	0.010739	FXR1	fragile X mental retardation gene 1, autosomal homolog [Source:MGI Symbol;Acc:MGI:104860]
ENSMUSG00000052584	2.27444	-0.447309	0.130851	-3.41846	0.000629764	0.0108244	SERP2	stress-associated endoplasmic reticulum protein family member 2 [Source:MGI Symbol;Acc:MGI:1919911]
ENSMUSG00000015889	697.195	0.213003	0.0623352	3.41705	0.000633029	0.0108589	LTA4H	leukotriene A4 hydrolase [Source:MGI Symbol;Acc:MGI:96836]
ENSMUSG00000021062	8.51947	-0.468626	0.137139	-3.41717	0.000632768	0.0108589	RAB15	RAB15, member RAS oncogene family [Source:MGI Symbol;Acc:MGI:1916865]
ENSMUSG00000015222	10.1922	-0.498788	0.14607	-3.41471	0.000638489	0.0109417	MAP2	microtubule-associated protein 2 [Source:MGI Symbol;Acc:MGI:97175]
ENSMUSG00000085315	27.3582	-0.51367	0.150496	-3.41318	0.000642104	0.0109928	A430018G15RIK	RIKEN cDNA A430018G15 gene [Source:MGI Symbol;Acc:MGI:3040796]
ENSMUSG00000022540	2941.12	0.182395	0.0534589	3.41187	0.000645199	0.0110348	ROGDI	rogdi homolog [Source:MGI Symbol;Acc:MGI:1913299]
ENSMUSG00000032253	1137.85	0.289557	0.0848961	3.41073	0.000647901	0.0110591	PHIP	pleckstrin homology domain interacting protein [Source:MGI Symbol;Acc:MGI:1932404]
ENSMUSG00000051456	403.532	-0.303828	0.0890781	-3.4108	0.000647714	0.0110591	HSPB3	heat shock protein 3 [Source:MGI Symbol;Acc:MGI:1928479]
ENSMUSG00000005936	1407.49	0.21639	0.0634535	3.41022	0.000649108	0.0110688	KCTD20	potassium channel tetramerisation domain containing 20 [Source:MGI Symbol;Acc:MGI:1914239]
ENSMUSG00000031444	1.96053	0.302842	0.088863	3.40797	0.000654482	0.0111494	F10	coagulation factor X [Source:MGI Symbol;Acc:MGI:103107]
ENSMUSG00000060131	6.36457	0.300993	0.0883448	3.40703	0.000656746	0.011177	ATP8B4	ATPase, class I, type 8B, member 4 [Source:MGI Symbol;Acc:MGI:1859664]
ENSMUSG00000039221	207.288	0.354163	0.103959	3.40675	0.000657403	0.0111771	RPL22L1	ribosomal protein L22 like 1 [Source:MGI Symbol;Acc:MGI:1915278]
ENSMUSG00000028133	84.1222	-0.452058	0.132712	-3.4063	0.000658492	0.0111847	RWDD3	RWD domain containing 3 [Source:MGI Symbol;Acc:MGI:1920420]
ENSMUSG00000057315	421.35	-0.297923	0.0874889	-3.40527	0.000660983	0.0112159	ARHGAP24	Rho GTPase activating protein 24 [Source:MGI Symbol;Acc:MGI:1922647]
ENSMUSG00000026357	9.70242	0.522756	0.153654	3.40216	0.000668543	0.0113331	RGS18	regulator of G-protein signaling 18 [Source:MGI Symbol;Acc:MGI:1927498]
ENSMUSG00000035696	438.425	0.308609	0.0907212	3.40173	0.000669604	0.0113399	RNF38	ring finger protein 38 [Source:MGI Symbol;Acc:MGI:1920719]
ENSMUSG00000052125	17.9407	-0.570027	0.167587	-3.40138	0.000670458	0.0113407	F730043M19RIK	RIKEN cDNA F730043M19 gene [Source:MGI Symbol;Acc:MGI:2443237]
ENSMUSG00000104190	1.24794	0.356928	0.104942	3.40118	0.00067096	0.0113407	GM10472	predicted gene 10472 [Source:MGI Symbol;Acc:MGI:3642883]
ENSMUSG00000022523	4.4274	-0.500805	0.147271	-3.40058	0.000672437	0.0113434	FGF12	fibroblast growth factor 12 [Source:MGI Symbol;Acc:MGI:109183]
ENSMUSG00000048118	930.739	0.283922	0.0834905	3.40065	0.000672262	0.0113434	ARID4A	AT rich interactive domain 4A (RBP1-like) [Source:MGI Symbol;Acc:MGI:2444354]
ENSMUSG00000059142	538.368	-0.307349	0.0904175	-3.39922	0.000675782	0.0113887	ZFP945	zinc finger protein 945 [Source:MGI Symbol;Acc:MGI:2445132]
ENSMUSG00000021481	174.293	0.294554	0.0867258	3.39638	0.000682829	0.0114963	ZFP346	zinc finger protein 346 [Source:MGI Symbol;Acc:MGI:1349417]
ENSMUSG00000030315	740.584	0.211724	0.0623959	3.39324	0.000690716	0.0116177	VGLL4	vestigial like family member 4 [Source:MGI Symbol;Acc:MGI:2652840]
ENSMUSG00000044147	1578.43	0.185906	0.0548014	3.39235	0.000692946	0.0116326	ARF6	ADP-ribosylation factor 6 [Source:MGI Symbol;Acc:MGI:99435]
ENSMUSG00000050447	97.1157	-0.468601	0.138129	-3.39249	0.000692601	0.0116326	LYPD6	LY6/PLAUR domain containing 6 [Source:MGI Symbol;Acc:MGI:2443848]
ENSMUSG00000029249	618.201	0.227822	0.067176	3.39142	0.000695308	0.0116609	REST	RE1-silencing transcription factor [Source:MGI Symbol;Acc:MGI:104897]
ENSMUSG00000042851	83.6734	-0.511328	0.150894	-3.38865	0.000702379	0.0117681	ZC3H6	zinc finger CCCH type containing 6 [Source:MGI Symbol;Acc:MGI:1926001]
ENSMUSG00000004665	408.08	0.283817	0.0838196	3.38605	0.000709057	0.0118677	CNN2	calponin 2 [Source:MGI Symbol;Acc:MGI:105093]
ENSMUSG00000049932	148.239	0.332043	0.0980692	3.3858	0.000709701	0.0118677	H2AFX	H2A histone family, member X [Source:MGI Symbol;Acc:MGI:102688]
ENSMUSG00000003123	600.488	0.200895	0.0593547	3.38465	0.000712688	0.0118832	LIPE	lipase, hormone sensitive [Source:MGI Symbol;Acc:MGI:96790]
ENSMUSG00000024109	6.16807	-0.475496	0.140477	-3.38486	0.000712141	0.0118832	NRXN1	neurexin I [Source:MGI Symbol;Acc:MGI:1096391]
ENSMUSG00000031790	31.8571	0.518644	0.153221	3.38494	0.000711937	0.0118832	MMP15	matrix metallopeptidase 15 [Source:MGI Symbol;Acc:MGI:109320]
ENSMUSG00000027200	195.601	0.500792	0.148101	3.38141	0.000721147	0.0120126	SEMA6D	sema domain, transmembrane domain (TM), and cytoplasmic domain, (semaphorin) 6D [Source:MGI Symbol;Acc:MGI:2387661]
ENSMUSG00000022125	1896.39	-0.230262	0.0681144	-3.38052	0.000723483	0.0120399	CLN5	ceroid-lipofuscinosis, neuronal 5 [Source:MGI Symbol;Acc:MGI:2442253]
ENSMUSG00000009293	989.534	0.223986	0.0663177	3.37746	0.000731584	0.012163	UBE2G2	ubiquitin-conjugating enzyme E2G 2 [Source:MGI Symbol;Acc:MGI:1343188]
ENSMUSG00000031229	1351.58	0.268415	0.0795303	3.37501	0.000738135	0.0122601	ATRX	ATRX, chromatin remodeler [Source:MGI Symbol;Acc:MGI:103067]
ENSMUSG00000097418	3.89328	-0.489038	0.144947	-3.37392	0.00074107	0.0122971	MIR155HG	Mir155 host gene (non-protein coding) [Source:MGI Symbol;Acc:MGI:5477161]
ENSMUSG00000035021	511.017	0.29816	0.0883976	3.37294	0.000743709	0.0123255	BAZ1A	bromodomain adjacent to zinc finger domain 1A [Source:MGI Symbol;Acc:MGI:1309478]
ENSMUSG00000098183	22.6722	-0.540118	0.160142	-3.37275	0.000744211	0.0123255	GM27010	predicted gene, 27010 [Source:MGI Symbol;Acc:MGI:5504125]
ENSMUSG00000006463	475.208	-0.22733	0.0674279	-3.37145	0.000747727	0.0123719	ZDHHC24	zinc finger, DHHC domain containing 24 [Source:MGI Symbol;Acc:MGI:1917855]
ENSMUSG00000103957	15.5651	-0.5628	0.166993	-3.37021	0.000751109	0.0124159	GM10766	predicted gene 10766 [Source:MGI Symbol;Acc:MGI:3642134]
ENSMUSG00000033389	5.96356	-0.48868	0.145016	-3.36983	0.000752144	0.0124212	ARHGAP44	Rho GTPase activating protein 44 [Source:MGI Symbol;Acc:MGI:2144423]
ENSMUSG00000058794	8.52133	0.483824	0.143676	3.36747	0.000758626	0.0125162	NFE2	nuclear factor, erythroid derived 2 [Source:MGI Symbol;Acc:MGI:97308]
ENSMUSG00000031004	57.4365	0.554433	0.164671	3.36691	0.000760147	0.0125294	MKI67	antigen identified by monoclonal antibody Ki 67 [Source:MGI Symbol;Acc:MGI:106035]
ENSMUSG00000062380	7.78938	-0.497751	0.14789	-3.36569	0.000763519	0.012573	TUBB3	tubulin, beta 3 class III [Source:MGI Symbol;Acc:MGI:107813]
ENSMUSG00000032103	284.45	-0.264967	0.078753	-3.36453	0.00076674	0.012614	PUS3	pseudouridine synthase 3 [Source:MGI Symbol;Acc:MGI:1914299]
ENSMUSG00000027962	384.609	-0.451992	0.134379	-3.36355	0.000769462	0.0126467	VCAM1	vascular cell adhesion molecule 1 [Source:MGI Symbol;Acc:MGI:98926]
ENSMUSG00000037465	343.443	0.336426	0.10003	3.36325	0.000770314	0.0126487	KLF10	Kruppel-like factor 10 [Source:MGI Symbol;Acc:MGI:1101353]
ENSMUSG00000028597	12.9852	-0.556592	0.165517	-3.36275	0.000771696	0.0126593	GPX7	glutathione peroxidase 7 [Source:MGI Symbol;Acc:MGI:1914555]
ENSMUSG00000070034	1317.49	-0.166258	0.0495033	-3.35852	0.000783614	0.0128426	SP110	Sp110 nuclear body protein [Source:MGI Symbol;Acc:MGI:1923364]
ENSMUSG00000021314	4.82093	-0.42761	0.127351	-3.35773	0.000785849	0.0128549	AMPH	amphiphysin [Source:MGI Symbol;Acc:MGI:103574]
ENSMUSG00000074874	233.969	-0.393174	0.117094	-3.35776	0.000785761	0.0128549	CTLA2B	cytotoxic T lymphocyte-associated protein 2 beta [Source:MGI Symbol;Acc:MGI:88555]
ENSMUSG00000038280	1732.95	-0.142117	0.0423317	-3.35723	0.000787272	0.012866	OSTM1	osteopetrosis associated transmembrane protein 1 [Source:MGI Symbol;Acc:MGI:2655574]
ENSMUSG00000071637	979.662	0.225024	0.0670366	3.35674	0.00078868	0.0128768	CEBPD	CCAAT/enhancer binding protein (C/EBP), delta [Source:MGI Symbol;Acc:MGI:103573]
ENSMUSG00000026721	153.949	-0.332465	0.0990892	-3.35521	0.000793049	0.0129359	RABGAP1L	RAB GTPase activating protein 1-like [Source:MGI Symbol;Acc:MGI:1352507]
ENSMUSG00000032690	71.0282	-0.526103	0.156827	-3.35468	0.000794578	0.0129486	OAS2	2'-5' oligoadenylate synthetase 2 [Source:MGI Symbol;Acc:MGI:2180852]
ENSMUSG00000027215	3526.61	-0.190275	0.056751	-3.35281	0.000799949	0.0130239	CD82	CD82 antigen [Source:MGI Symbol;Acc:MGI:104651]
ENSMUSG00000022947	128.481	-0.379878	0.113319	-3.35228	0.000801501	0.0130246	CBR3	carbonyl reductase 3 [Source:MGI Symbol;Acc:MGI:1309992]
ENSMUSG00000078780	2.64636	0.319038	0.0951642	3.3525	0.000800846	0.0130246	GM5150	predicted gene 5150 [Source:MGI Symbol;Acc:MGI:3779469]
ENSMUSG00000026616	6.17585	-0.551818	0.164699	-3.35047	0.000806758	0.013075	CR2	complement receptor 2 [Source:MGI Symbol;Acc:MGI:88489]
ENSMUSG00000028126	225.212	0.334727	0.0998928	3.35086	0.000805611	0.013075	PIP5K1A	phosphatidylinositol-4-phosphate 5-kinase, type 1 alpha [Source:MGI Symbol;Acc:MGI:107929]
ENSMUSG00000029687	63.4627	0.455855	0.136059	3.35043	0.000806872	0.013075	EZH2	enhancer of zeste 2 polycomb repressive complex 2 subunit [Source:MGI Symbol;Acc:MGI:107940]
ENSMUSG00000039058	6.7406	-0.526988	0.157355	-3.34903	0.00081095	0.0131287	AK5	adenylate kinase 5 [Source:MGI Symbol;Acc:MGI:2677491]
ENSMUSG00000021638	149.336	-0.419094	0.125151	-3.34872	0.000811868	0.0131288	OCLN	occludin [Source:MGI Symbol;Acc:MGI:106183]
ENSMUSG00000031837	3.17711	-0.452141	0.135027	-3.34851	0.000812475	0.0131288	NECAB2	N-terminal EF-hand calcium binding protein 2 [Source:MGI Symbol;Acc:MGI:2152211]
ENSMUSG00000032554	27871.8	-0.196896	0.0588101	-3.348	0.000813984	0.0131409	TRF	transferrin [Source:MGI Symbol;Acc:MGI:98821]
ENSMUSG00000017390	68.4145	-0.532405	0.159086	-3.34665	0.000817932	0.0131923	ALDOC	aldolase C, fructose-bisphosphate [Source:MGI Symbol;Acc:MGI:101863]
ENSMUSG00000037408	166.798	0.316977	0.0947253	3.34627	0.000819061	0.0131982	CNNM4	cyclin M4 [Source:MGI Symbol;Acc:MGI:2151060]
ENSMUSG00000103593	58.9245	0.479083	0.143189	3.34581	0.000820428	0.0132079	GM37352	predicted gene, 37352 [Source:MGI Symbol;Acc:MGI:5610580]
ENSMUSG00000038784	835.275	0.199571	0.0596557	3.34538	0.000821688	0.0132159	CNOT4	CCR4-NOT transcription complex, subunit 4 [Source:MGI Symbol;Acc:MGI:1859026]
ENSMUSG00000029598	1719.07	-0.251758	0.0752999	-3.34341	0.000827569	0.0132981	PLBD2	phospholipase B domain containing 2 [Source:MGI Symbol;Acc:MGI:1919022]
ENSMUSG00000012017	275.881	-0.323202	0.096714	-3.34183	0.000832277	0.0133613	SCARF2	scavenger receptor class F, member 2 [Source:MGI Symbol;Acc:MGI:1858430]
ENSMUSG00000055148	348.157	0.545201	0.163179	3.34113	0.000834379	0.0133826	KLF2	Kruppel-like factor 2 (lung) [Source:MGI Symbol;Acc:MGI:1342772]
ENSMUSG00000045932	334.163	-0.438525	0.131371	-3.33808	0.000843594	0.0135179	IFIT2	interferon-induced protein with tetratricopeptide repeats 2 [Source:MGI Symbol;Acc:MGI:99449]
ENSMUSG00000002396	351.972	-0.331373	0.0992898	-3.33744	0.000845545	0.0135366	OCEL1	occludin/ELL domain containing 1 [Source:MGI Symbol;Acc:MGI:1924340]
ENSMUSG00000029229	839.066	0.198108	0.0594317	3.33338	0.000857988	0.013723	CHIC2	cysteine-rich hydrophobic domain 2 [Source:MGI Symbol;Acc:MGI:1921527]
ENSMUSG00000048924	22.5023	0.520354	0.156176	3.33185	0.000862707	0.0137858	CCDC125	coiled-coil domain containing 125 [Source:MGI Symbol;Acc:MGI:1923291]
ENSMUSG00000005813	442.601	0.270729	0.0812771	3.33093	0.000865555	0.0138185	METAP1	methionyl aminopeptidase 1 [Source:MGI Symbol;Acc:MGI:1922874]
ENSMUSG00000022812	978.952	0.185309	0.0556431	3.33032	0.000867465	0.0138362	GSK3B	glycogen synthase kinase 3 beta [Source:MGI Symbol;Acc:MGI:1861437]
ENSMUSG00000103034	247.724	0.26223	0.0787607	3.32945	0.000870185	0.0138668	GM8797	predicted pseudogene 8797 [Source:MGI Symbol;Acc:MGI:3643769]
ENSMUSG00000104197	8.66952	-0.557031	0.167328	-3.32897	0.000871692	0.013878	GM37632	predicted gene, 37632 [Source:MGI Symbol;Acc:MGI:5610860]
ENSMUSG00000032218	21.4582	0.557884	0.167667	3.32733	0.000876815	0.0139467	CCNB2	cyclin B2 [Source:MGI Symbol;Acc:MGI:88311]
ENSMUSG00000052812	444.981	0.292742	0.0879989	3.32665	0.000878958	0.0139679	ATAD2B	ATPase family, AAA domain containing 2B [Source:MGI Symbol;Acc:MGI:2444798]
ENSMUSG00000056367	21.1597	-0.55443	0.166721	-3.3255	0.000882602	0.0140129	ACTR3B	ARP3 actin-related protein 3B [Source:MGI Symbol;Acc:MGI:2661120]
ENSMUSG00000044042	195.22	0.389065	0.117025	3.32464	0.00088532	0.0140303	FMN1	formin 1 [Source:MGI Symbol;Acc:MGI:101815]
ENSMUSG00000097080	29.2089	-0.483811	0.145517	-3.32477	0.000884911	0.0140303	1700086O06RIK	RIKEN cDNA 1700086O06 gene [Source:MGI Symbol;Acc:MGI:1920766]
ENSMUSG00000066043	146.614	0.332053	0.0999621	3.32179	0.000894418	0.0141615	PHACTR4	phosphatase and actin regulator 4 [Source:MGI Symbol;Acc:MGI:2140327]
ENSMUSG00000078606	1358.23	-0.312013	0.093947	-3.32117	0.000896424	0.0141802	GM4070	predicted gene 4070 [Source:MGI Symbol;Acc:MGI:3782245]
ENSMUSG00000030774	1239.75	0.179504	0.0540551	3.32076	0.000897734	0.014184	PAK1	p21 protein (Cdc42/Rac)-activated kinase 1 [Source:MGI Symbol;Acc:MGI:1339975]
ENSMUSG00000032482	9.51609	-0.551512	0.166089	-3.32058	0.000898304	0.014184	CSPG5	chondroitin sulfate proteoglycan 5 [Source:MGI Symbol;Acc:MGI:1352747]
ENSMUSG00000030313	14.2263	0.509017	0.15348	3.31651	0.000911489	0.0143659	DENND5B	DENN/MADD domain containing 5B [Source:MGI Symbol;Acc:MGI:2444273]
ENSMUSG00000074151	128.026	-0.487292	0.146921	-3.3167	0.000910868	0.0143659	NLRC5	NLR family, CARD domain containing 5 [Source:MGI Symbol;Acc:MGI:3612191]
ENSMUSG00000025937	862.742	-0.180545	0.0544543	-3.31554	0.000914666	0.0144029	LACTB2	lactamase, beta 2 [Source:MGI Symbol;Acc:MGI:2442551]
ENSMUSG00000019087	9417.2	-0.134896	0.0406927	-3.31499	0.000916452	0.0144178	ATP6AP1	ATPase, H+ transporting, lysosomal accessory protein 1 [Source:MGI Symbol;Acc:MGI:109629]
ENSMUSG00000037750	468.319	0.253232	0.0764061	3.31428	0.000918779	0.0144413	FAM222B	family with sequence similarity 222, member B [Source:MGI Symbol;Acc:MGI:2384939]
ENSMUSG00000025658	3.82577	-0.420294	0.126868	-3.31285	0.000923516	0.0144925	CNKSR2	connector enhancer of kinase suppressor of Ras 2 [Source:MGI Symbol;Acc:MGI:2661175]
ENSMUSG00000050382	4.08312	0.447732	0.135157	3.31267	0.000924086	0.0144925	KIF7	kinesin family member 7 [Source:MGI Symbol;Acc:MGI:1098239]
ENSMUSG00000073491	59.0137	-0.515622	0.155658	-3.31253	0.000924553	0.0144925	IFI213	interferon activated gene 213 [Source:MGI Symbol;Acc:MGI:3695276]
ENSMUSG00000001098	346.457	0.271017	0.0818274	3.31206	0.000926115	0.0145038	KCTD10	potassium channel tetramerisation domain containing 10 [Source:MGI Symbol;Acc:MGI:2141207]
ENSMUSG00000107215	6.86704	-0.509945	0.154001	-3.31131	0.000928614	0.0145298	GM43197	predicted gene 43197 [Source:MGI Symbol;Acc:MGI:5663334]
ENSMUSG00000020053	38.6549	0.554845	0.167592	3.3107	0.000930645	0.0145484	IGF1	insulin-like growth factor 1 [Source:MGI Symbol;Acc:MGI:96432]
ENSMUSG00000026830	10.2862	-0.501148	0.15139	-3.3103	0.000931954	0.0145557	ERMN	ermin, ERM-like protein [Source:MGI Symbol;Acc:MGI:1925017]
ENSMUSG00000102059	131.549	-0.34525	0.104321	-3.3095	0.000934629	0.0145711	GM20257	predicted gene, 20257 [Source:MGI Symbol;Acc:MGI:5012442]
ENSMUSG00000026787	7.03755	-0.502792	0.152055	-3.30666	0.000944165	0.0147065	GAD2	glutamic acid decarboxylase 2 [Source:MGI Symbol;Acc:MGI:95634]
ENSMUSG00000002265	11.2121	-0.483751	0.14631	-3.30634	0.000945246	0.0147101	PEG3	paternally expressed 3 [Source:MGI Symbol;Acc:MGI:104748]
ENSMUSG00000041025	108.121	0.330591	0.100036	3.30474	0.000950648	0.0147588	IFFO2	intermediate filament family orphan 2 [Source:MGI Symbol;Acc:MGI:2140675]
ENSMUSG00000057367	663.864	0.198046	0.0599295	3.30465	0.000950938	0.0147588	BIRC2	baculoviral IAP repeat-containing 2 [Source:MGI Symbol;Acc:MGI:1197009]
ENSMUSG00000097787	55.0009	-0.414674	0.125471	-3.30494	0.000949951	0.0147588	2700046G09RIK	RIKEN cDNA 2700046G09 gene [Source:MGI Symbol;Acc:MGI:1914438]
ENSMUSG00000053101	7.58459	0.284655	0.0862115	3.30182	0.000960585	0.0148951	GPR141	G protein-coupled receptor 141 [Source:MGI Symbol;Acc:MGI:2672983]
ENSMUSG00000032370	628.82	0.200043	0.0606206	3.29991	0.000967151	0.0149433	LACTB	lactamase, beta [Source:MGI Symbol;Acc:MGI:1933395]
ENSMUSG00000032725	43.6296	0.514921	0.15603	3.30013	0.000966388	0.0149433	FOLR2	folate receptor 2 (fetal) [Source:MGI Symbol;Acc:MGI:95569]
ENSMUSG00000085337	143.012	-0.383689	0.116261	-3.30022	0.000966079	0.0149433	GM15964	predicted gene 15964 [Source:MGI Symbol;Acc:MGI:3802003]
ENSMUSG00000092193	28.365	-0.464136	0.14063	-3.30042	0.00096541	0.0149433	CD9-PS	Cd9 antigen, pseudogene [Source:MGI Symbol;Acc:MGI:3645134]
ENSMUSG00000026558	16.4503	0.552278	0.167425	3.29867	0.000971453	0.0149963	UCK2	uridine-cytidine kinase 2 [Source:MGI Symbol;Acc:MGI:1931744]
ENSMUSG00000040820	132.311	-0.402573	0.122078	-3.29766	0.000974947	0.0150368	HLCS	holocarboxylase synthetase (biotin- [propriony-Coenzyme A-carboxylase (ATP-hydrolysing)] ligase) [Source:MGI Symbol;Acc:MGI:894646]
ENSMUSG00000038517	180.12	0.297034	0.0901393	3.29528	0.000983226	0.0151106	TBKBP1	TBK1 binding protein 1 [Source:MGI Symbol;Acc:MGI:1920424]
ENSMUSG00000049422	16.6888	-0.540352	0.163978	-3.29528	0.000983229	0.0151106	CHCHD10	coiled-coil-helix-coiled-coil-helix domain containing 10 [Source:MGI Symbol;Acc:MGI:2143558]
ENSMUSG00000056486	35.383	-0.518495	0.157322	-3.29575	0.000981578	0.0151106	CHN1	chimerin 1 [Source:MGI Symbol;Acc:MGI:1915674]
ENSMUSG00000061911	7.69442	-0.480754	0.145874	-3.29569	0.000981801	0.0151106	MYT1L	myelin transcription factor 1-like [Source:MGI Symbol;Acc:MGI:1100511]
ENSMUSG00000045962	2086.2	0.201179	0.0610837	3.2935	0.000989492	0.0151931	WNK1	WNK lysine deficient protein kinase 1 [Source:MGI Symbol;Acc:MGI:2442092]
ENSMUSG00000065147	1.82312	0.371593	0.112835	3.29325	0.000990359	0.0151931	SNORA31	small nucleolar RNA, H/ACA box 31 [Source:MGI Symbol;Acc:MGI:3819500]
ENSMUSG00000029730	334.039	-0.240139	0.0729466	-3.29199	0.000994823	0.0152223	MCM7	minichromosome maintenance complex component 7 [Source:MGI Symbol;Acc:MGI:1298398]
ENSMUSG00000032656	40.7572	0.505167	0.153455	3.29196	0.000994903	0.0152223	2017-03-03	membrane-associated ring finger (C3HC4) 3 [Source:MGI Symbol;Acc:MGI:2443667]
ENSMUSG00000042787	481.361	0.32344	0.0982472	3.29211	0.000994403	0.0152223	EXOG	endo/exonuclease (5'-3'), endonuclease G-like [Source:MGI Symbol;Acc:MGI:2143333]
ENSMUSG00000030519	5.32065	-0.458914	0.13943	-3.29137	0.000997011	0.0152314	APBA2	amyloid beta (A4) precursor protein-binding, family A, member 2 [Source:MGI Symbol;Acc:MGI:1261791]
ENSMUSG00000030793	2970.18	-0.234442	0.0712309	-3.2913	0.000997261	0.0152314	PYCARD	PYD and CARD domain containing [Source:MGI Symbol;Acc:MGI:1931465]
ENSMUSG00000029471	717.268	-0.271218	0.0824272	-3.2904	0.00100046	0.0152667	CAMKK2	calcium/calmodulin-dependent protein kinase kinase 2, beta [Source:MGI Symbol;Acc:MGI:2444812]
ENSMUSG00000022664	1806.98	-0.199655	0.0607046	-3.28896	0.00100557	0.0153311	SLC35A5	solute carrier family 35, member A5 [Source:MGI Symbol;Acc:MGI:1921352]
ENSMUSG00000042734	257.609	-0.377739	0.114922	-3.28692	0.0010129	0.0154293	TTC9	tetratricopeptide repeat domain 9 [Source:MGI Symbol;Acc:MGI:1916730]
ENSMUSG00000027375	2.67551	-0.37859	0.1152	-3.28636	0.00101493	0.0154466	MAL	myelin and lymphocyte protein, T cell differentiation protein [Source:MGI Symbol;Acc:MGI:892970]
ENSMUSG00000021003	638.873	-0.309936	0.0943567	-3.28473	0.0010208	0.0155223	GALC	galactosylceramidase [Source:MGI Symbol;Acc:MGI:95636]
ENSMUSG00000003411	3.70677	-0.445735	0.135754	-3.2834	0.00102562	0.0155819	RAB3B	RAB3B, member RAS oncogene family [Source:MGI Symbol;Acc:MGI:1917158]
ENSMUSG00000031760	10.5136	-0.534042	0.162685	-3.28267	0.0010283	0.0156089	MT3	metallothionein 3 [Source:MGI Symbol;Acc:MGI:97173]
ENSMUSG00000039661	5.64546	-0.489747	0.149213	-3.2822	0.00103	0.015621	DUSP26	dual specificity phosphatase 26 (putative) [Source:MGI Symbol;Acc:MGI:1914209]
ENSMUSG00000027224	113.597	-0.450823	0.137397	-3.28116	0.00103379	0.0156647	DUOXA1	dual oxidase maturation factor 1 [Source:MGI Symbol;Acc:MGI:2384861]
ENSMUSG00000024403	81.2395	-0.454066	0.138574	-3.27671	0.00105025	0.0159001	ATP6V1G2	ATPase, H+ transporting, lysosomal V1 subunit G2 [Source:MGI Symbol;Acc:MGI:1913487]
ENSMUSG00000049904	82.438	-0.343282	0.104823	-3.27488	0.00105708	0.0159895	TMEM17	transmembrane protein 17 [Source:MGI Symbol;Acc:MGI:2144205]
ENSMUSG00000022108	66286.2	-0.144185	0.0440475	-3.2734	0.00106263	0.0160594	ITM2B	integral membrane protein 2B [Source:MGI Symbol;Acc:MGI:1309517]
ENSMUSG00000028059	2270.83	0.134273	0.041033	3.27232	0.0010667	0.0160994	ARHGEF2	rho/rac guanine nucleotide exchange factor (GEF) 2 [Source:MGI Symbol;Acc:MGI:103264]
ENSMUSG00000093979	315.159	0.283016	0.0864977	3.27195	0.00106808	0.0160994	GM2237	predicted gene 2237 [Source:MGI Symbol;Acc:MGI:3780407]
ENSMUSG00000103696	116.319	0.393531	0.120269	3.2721	0.00106752	0.0160994	GM37531	predicted gene, 37531 [Source:MGI Symbol;Acc:MGI:5610759]
ENSMUSG00000043263	283.178	-0.27487	0.0840423	-3.27062	0.00107314	0.0161616	IFI209	interferon activated gene 209 [Source:MGI Symbol;Acc:MGI:2138243]
ENSMUSG00000097321	204.61	-0.346927	0.106082	-3.27036	0.0010741	0.016162	1700028E10RIK	RIKEN cDNA 1700028E10 gene [Source:MGI Symbol;Acc:MGI:1916713]
ENSMUSG00000020076	441.219	0.254696	0.0779519	3.26735	0.00108559	0.0163065	DDX50	DEAD (Asp-Glu-Ala-Asp) box polypeptide 50 [Source:MGI Symbol;Acc:MGI:2182303]
ENSMUSG00000042066	43.7419	-0.504797	0.154492	-3.26747	0.00108513	0.0163065	TMCC2	transmembrane and coiled-coil domains 2 [Source:MGI Symbol;Acc:MGI:1916125]
ENSMUSG00000042104	117.457	-0.327362	0.100206	-3.26688	0.0010874	0.0163195	UGGT2	UDP-glucose glycoprotein glucosyltransferase 2 [Source:MGI Symbol;Acc:MGI:1913685]
ENSMUSG00000073902	248.721	-0.389807	0.119336	-3.26647	0.00108896	0.0163287	GM1966	predicted gene 1966 [Source:MGI Symbol;Acc:MGI:3584360]
ENSMUSG00000079179	468.701	-0.256757	0.0786578	-3.26423	0.00109764	0.0164445	RAB10OS	RAB10, member RAS oncogene family, opposite strand [Source:MGI Symbol;Acc:MGI:1921423]
ENSMUSG00000102428	234.517	-0.350671	0.10746	-3.26326	0.00110139	0.0164865	PCDHGA12	protocadherin gamma subfamily A, 12 [Source:MGI Symbol;Acc:MGI:1935229]
ENSMUSG00000018411	11.3872	-0.517917	0.158758	-3.26232	0.00110505	0.0164984	MAPT	microtubule-associated protein tau [Source:MGI Symbol;Acc:MGI:97180]
ENSMUSG00000026670	611.673	0.18047	0.0553156	3.26256	0.00110412	0.0164984	UAP1	UDP-N-acetylglucosamine pyrophosphorylase 1 [Source:MGI Symbol;Acc:MGI:1334459]
ENSMUSG00000097479	52.5782	0.459382	0.14081	3.26243	0.00110463	0.0164984	GM26582	predicted gene, 26582 [Source:MGI Symbol;Acc:MGI:5477076]
ENSMUSG00000028717	110.835	0.385483	0.118193	3.26146	0.00110839	0.0165055	TAL1	T cell acute lymphocytic leukemia 1 [Source:MGI Symbol;Acc:MGI:98480]
ENSMUSG00000042751	3.53035	-0.450238	0.138042	-3.26161	0.00110783	0.0165055	NMNAT2	nicotinamide nucleotide adenylyltransferase 2 [Source:MGI Symbol;Acc:MGI:2444155]
ENSMUSG00000044350	2001.4	-0.181012	0.0554951	-3.26177	0.00110721	0.0165055	LACC1	laccase (multicopper oxidoreductase) domain containing 1 [Source:MGI Symbol;Acc:MGI:2445077]
ENSMUSG00000019889	2.93104	0.390992	0.119919	3.26046	0.00111232	0.0165497	PTPRK	protein tyrosine phosphatase, receptor type, K [Source:MGI Symbol;Acc:MGI:103310]
ENSMUSG00000050132	101.285	-0.422321	0.129546	-3.26001	0.00111408	0.0165616	SARM1	sterile alpha and HEAT/Armadillo motif containing 1 [Source:MGI Symbol;Acc:MGI:2136419]
ENSMUSG00000031889	579.266	0.23356	0.0716803	3.25837	0.00112056	0.0166437	D230025D16RIK	RIKEN cDNA D230025D16 gene [Source:MGI Symbol;Acc:MGI:2443049]
ENSMUSG00000005102	324.573	0.283947	0.0871643	3.2576	0.00112357	0.0166598	EIF2AK4	eukaryotic translation initiation factor 2 alpha kinase 4 [Source:MGI Symbol;Acc:MGI:1353427]
ENSMUSG00000029204	2993.97	0.131842	0.0404712	3.25767	0.00112332	0.0166598	RHOH	ras homolog family member H [Source:MGI Symbol;Acc:MGI:1921984]
ENSMUSG00000021457	2535.6	0.210931	0.0647709	3.25656	0.00112769	0.0167065	SYK	spleen tyrosine kinase [Source:MGI Symbol;Acc:MGI:99515]
ENSMUSG00000034235	93.164	-0.451918	0.138902	-3.25349	0.00113995	0.0168736	USP54	ubiquitin specific peptidase 54 [Source:MGI Symbol;Acc:MGI:1926037]
ENSMUSG00000089998	119.484	-0.456086	0.140317	-3.2504	0.00115241	0.0170434	PHTF1OS	putative homeodomain transcription factor 1, opposite strand [Source:MGI Symbol;Acc:MGI:3698050]
ENSMUSG00000011884	2356.83	-0.209877	0.0646079	-3.24847	0.00116029	0.0171123	GLTP	glycolipid transfer protein [Source:MGI Symbol;Acc:MGI:1929253]
ENSMUSG00000020424	227.506	-0.297219	0.0915025	-3.2482	0.00116137	0.0171123	GATSL3	GATS protein-like 3 [Source:MGI Symbol;Acc:MGI:1919212]
ENSMUSG00000025509	1085.93	0.218554	0.0672878	3.24804	0.00116202	0.0171123	PNPLA2	patatin-like phospholipase domain containing 2 [Source:MGI Symbol;Acc:MGI:1914103]
ENSMUSG00000059742	8.85623	-0.536091	0.165002	-3.24901	0.00115808	0.0171123	KCNH7	potassium voltage-gated channel, subfamily H (eag-related), member 7 [Source:MGI Symbol;Acc:MGI:2159566]
ENSMUSG00000067212	3892.27	-0.183795	0.0565785	-3.24849	0.00116019	0.0171123	H2-T23	histocompatibility 2, T region locus 23 [Source:MGI Symbol;Acc:MGI:95957]
ENSMUSG00000031728	78.7195	0.39431	0.121419	3.24751	0.00116421	0.01713	ZFP821	zinc finger protein 821 [Source:MGI Symbol;Acc:MGI:1923121]
ENSMUSG00000040663	638.284	0.240168	0.0739664	3.24699	0.00116634	0.0171467	CLCF1	cardiotrophin-like cytokine factor 1 [Source:MGI Symbol;Acc:MGI:1930088]
ENSMUSG00000095788	8.86619	0.332719	0.10258	3.24349	0.00118074	0.0173436	SIRPB1A	signal-regulatory protein beta 1A [Source:MGI Symbol;Acc:MGI:2444824]
ENSMUSG00000106822	5.15358	0.456326	0.140728	3.24261	0.0011844	0.0173825	GM43533	predicted gene 43533 [Source:MGI Symbol;Acc:MGI:5663670]
ENSMUSG00000034949	32.0686	-0.518099	0.1598	-3.24217	0.00118623	0.0173947	ZFR2	zinc finger RNA binding protein 2 [Source:MGI Symbol;Acc:MGI:2143792]
ENSMUSG00000099843	43.4083	-0.476209	0.146892	-3.24189	0.00118741	0.0173972	GM7160	predicted gene 7160 [Source:MGI Symbol;Acc:MGI:3646078]
ENSMUSG00000028041	5905.61	-0.167168	0.0515919	-3.24019	0.00119449	0.0174861	ADAM15	a disintegrin and metallopeptidase domain 15 (metargidin) [Source:MGI Symbol;Acc:MGI:1333882]
ENSMUSG00000015340	358.839	0.53167	0.164199	3.23795	0.00120391	0.0175793	CYBB	cytochrome b-245, beta polypeptide [Source:MGI Symbol;Acc:MGI:88574]
ENSMUSG00000024260	373.983	-0.273749	0.0845396	-3.23811	0.00120323	0.0175793	SAP130	Sin3A associated protein [Source:MGI Symbol;Acc:MGI:1919782]
ENSMUSG00000080717	65.1162	-0.394677	0.121888	-3.23805	0.00120351	0.0175793	B230307C23RIK	RIKEN cDNA B230307C23 gene [Source:MGI Symbol;Acc:MGI:3643396]
ENSMUSG00000039774	934.763	0.201485	0.0622362	3.23743	0.00120613	0.0175968	GALNT12	UDP-N-acetyl-alpha-D-galactosamine:polypeptide N-acetylgalactosaminyltransferase 12 [Source:MGI Symbol;Acc:MGI:2444664]
ENSMUSG00000033114	203.332	-0.317128	0.0979652	-3.23715	0.00120729	0.0175989	SLC35D2	solute carrier family 35, member D2 [Source:MGI Symbol;Acc:MGI:1917734]
ENSMUSG00000070802	8.66788	-0.508186	0.157007	-3.2367	0.00120921	0.017612	PNMAL2	PNMA-like 2 [Source:MGI Symbol;Acc:MGI:3645856]
ENSMUSG00000022422	14.897	-0.536116	0.165729	-3.23489	0.0012169	0.0177091	DSCC1	DNA replication and sister chromatid cohesion 1 [Source:MGI Symbol;Acc:MGI:1919357]
ENSMUSG00000028222	9.03188	-0.478077	0.147865	-3.23319	0.00122414	0.0177845	CALB1	calbindin 1 [Source:MGI Symbol;Acc:MGI:88248]
ENSMUSG00000040037	7.14102	-0.522006	0.161448	-3.23328	0.00122379	0.0177845	NEGR1	neuronal growth regulator 1 [Source:MGI Symbol;Acc:MGI:2444846]
ENSMUSG00000022722	66.7979	-0.407793	0.126151	-3.23258	0.00122678	0.0177958	ARL6	ADP-ribosylation factor-like 6 [Source:MGI Symbol;Acc:MGI:1927136]
ENSMUSG00000092074	39.1359	0.542335	0.167774	3.23253	0.00122697	0.0177958	DYNLT1A	dynein light chain Tctex-type 1A [Source:MGI Symbol;Acc:MGI:3807506]
ENSMUSG00000052062	323.472	-0.311717	0.0964846	-3.23074	0.00123469	0.0178927	PARD3B	par-3 family cell polarity regulator beta [Source:MGI Symbol;Acc:MGI:1919301]
ENSMUSG00000065208	3.15245	0.50633	0.15675	3.23018	0.00123714	0.0179011	GM24616	predicted gene, 24616 [Source:MGI Symbol;Acc:MGI:5454393]
ENSMUSG00000101013	105.589	-0.42376	0.13119	-3.23013	0.00123735	0.0179011	A630072M18RIK	RIKEN cDNA A630072M18 gene [Source:MGI Symbol;Acc:MGI:2444702]
ENSMUSG00000027285	254.986	-0.308569	0.0955425	-3.22965	0.00123942	0.0179012	HAUS2	HAUS augmin-like complex, subunit 2 [Source:MGI Symbol;Acc:MGI:1913546]
ENSMUSG00000098206	19.2349	-0.540862	0.167458	-3.22984	0.00123861	0.0179012	A430106G13RIK	RIKEN cDNA A430106G13 gene [Source:MGI Symbol;Acc:MGI:2443823]
ENSMUSG00000044708	27.0972	-0.517817	0.160464	-3.22701	0.00125093	0.0180523	KCNJ10	potassium inwardly-rectifying channel, subfamily J, member 10 [Source:MGI Symbol;Acc:MGI:1194504]
ENSMUSG00000041245	12.2689	-0.517684	0.160508	-3.22529	0.00125845	0.0181457	WNK3	WNK lysine deficient protein kinase 3 [Source:MGI Symbol;Acc:MGI:2652875]
ENSMUSG00000092274	1187.91	-0.36174	0.112188	-3.22441	0.00126234	0.0181865	NEAT1	nuclear paraspeckle assembly transcript 1 (non-protein coding) [Source:MGI Symbol;Acc:MGI:1914211]
ENSMUSG00000002870	224.843	-0.397037	0.123156	-3.22385	0.0012648	0.0181916	MCM2	minichromosome maintenance complex component 2 [Source:MGI Symbol;Acc:MGI:105380]
ENSMUSG00000028614	236.323	0.341082	0.105797	3.22393	0.00126443	0.0181916	NDC1	NDC1 transmembrane nucleoporin [Source:MGI Symbol;Acc:MGI:1920037]
ENSMUSG00000066682	12.6508	0.536211	0.166341	3.22358	0.00126601	0.0181939	PILRB2	paired immunoglobin-like type 2 receptor beta 2 [Source:MGI Symbol;Acc:MGI:2450535]
ENSMUSG00000025579	3180.67	-0.265779	0.0824682	-3.22281	0.0012694	0.0182275	GAA	glucosidase, alpha, acid [Source:MGI Symbol;Acc:MGI:95609]
ENSMUSG00000030147	3.0506	0.364644	0.113161	3.22235	0.00127143	0.0182414	CLEC4B1	C-type lectin domain family 4, member b1 [Source:MGI Symbol;Acc:MGI:1917060]
ENSMUSG00000047757	55.5743	-0.411458	0.127739	-3.22109	0.00127703	0.0183065	FANCB	Fanconi anemia, complementation group B [Source:MGI Symbol;Acc:MGI:2448558]
ENSMUSG00000020310	5.50365	-0.518669	0.161263	-3.21629	0.00129859	0.0186003	MADCAM1	mucosal vascular addressin cell adhesion molecule 1 [Source:MGI Symbol;Acc:MGI:103579]
ENSMUSG00000052713	271.935	0.236012	0.0734231	3.21441	0.00130713	0.018707	ZFP608	zinc finger protein 608 [Source:MGI Symbol;Acc:MGI:2442338]
ENSMUSG00000099034	80.9179	-0.361252	0.112403	-3.21388	0.00130952	0.0187257	2810039B14RIK	RIKEN cDNA 2810039B14 gene [Source:MGI Symbol;Acc:MGI:1919915]
ENSMUSG00000063849	4298.46	-0.247515	0.0770332	-3.2131	0.0013131	0.0187458	PPCDC	phosphopantothenoylcysteine decarboxylase [Source:MGI Symbol;Acc:MGI:1914062]
ENSMUSG00000072969	194.553	-0.310264	0.0965572	-3.21327	0.00131233	0.0187458	ARMCX5	armadillo repeat containing, X-linked 5 [Source:MGI Symbol;Acc:MGI:2148026]
ENSMUSG00000060181	860.582	-0.251163	0.0781893	-3.21224	0.00131704	0.0187866	SLC35E3	solute carrier family 35, member E3 [Source:MGI Symbol;Acc:MGI:2448489]
ENSMUSG00000039485	40.5548	-0.537412	0.167417	-3.21001	0.0013273	0.0189098	TSPYL4	TSPY-like 4 [Source:MGI Symbol;Acc:MGI:106393]
ENSMUSG00000073274	19.3483	-0.538397	0.167731	-3.20989	0.00132787	0.0189098	GM14636	predicted gene 14636 [Source:MGI Symbol;Acc:MGI:3641976]
ENSMUSG00000079419	373.197	0.376701	0.117394	3.20886	0.00133264	0.0189622	MS4A6C	membrane-spanning 4-domains, subfamily A, member 6C [Source:MGI Symbol;Acc:MGI:2385644]
ENSMUSG00000020074	813.964	0.189173	0.0590048	3.20607	0.00134562	0.0190694	CCAR1	cell division cycle and apoptosis regulator 1 [Source:MGI Symbol;Acc:MGI:1914750]
ENSMUSG00000027677	1752.08	-0.262053	0.081741	-3.20589	0.00134645	0.0190694	TTC14	tetratricopeptide repeat domain 14 [Source:MGI Symbol;Acc:MGI:1914370]
ENSMUSG00000040528	324.889	-0.279581	0.087193	-3.20646	0.00134377	0.0190694	MILR1	mast cell immunoglobulin like receptor 1 [Source:MGI Symbol;Acc:MGI:2685731]
ENSMUSG00000046546	60.1283	0.503993	0.157224	3.20558	0.00134791	0.0190694	FAM43A	family with sequence similarity 43, member A [Source:MGI Symbol;Acc:MGI:2676309]
ENSMUSG00000057137	994.895	-0.165369	0.0515843	-3.2058	0.00134689	0.0190694	TMEM140	transmembrane protein 140 [Source:MGI Symbol;Acc:MGI:1915737]
ENSMUSG00000102882	7.14491	-0.522514	0.162994	-3.20573	0.00134719	0.0190694	GM2065	predicted gene 2065 [Source:MGI Symbol;Acc:MGI:3780232]
ENSMUSG00000106492	3.46042	0.452284	0.141081	3.20585	0.00134664	0.0190694	GM29707	predicted gene, 29707 [Source:MGI Symbol;Acc:MGI:5588866]
ENSMUSG00000026028	157.005	0.350962	0.109498	3.2052	0.00134968	0.0190788	TRAK2	trafficking protein, kinesin binding 2 [Source:MGI Symbol;Acc:MGI:1918077]
ENSMUSG00000022295	2885.18	-0.159769	0.049857	-3.20455	0.00135274	0.0191064	ATP6V1C1	ATPase, H+ transporting, lysosomal V1 subunit C1 [Source:MGI Symbol;Acc:MGI:1913585]
ENSMUSG00000020695	701.224	-0.408842	0.127618	-3.20365	0.001357	0.0191403	MRC2	mannose receptor, C type 2 [Source:MGI Symbol;Acc:MGI:107818]
ENSMUSG00000022014	337.927	-0.229785	0.0717278	-3.20357	0.00135735	0.0191403	EPSTI1	epithelial stromal interaction 1 (breast) [Source:MGI Symbol;Acc:MGI:1915168]
ENSMUSG00000025701	1308.01	-0.268776	0.0839107	-3.20312	0.00135949	0.0191548	ALOX5	arachidonate 5-lipoxygenase [Source:MGI Symbol;Acc:MGI:87999]
ENSMUSG00000028487	13.3699	-0.532407	0.166269	-3.20207	0.00136442	0.0192086	BNC2	basonuclin 2 [Source:MGI Symbol;Acc:MGI:2443805]
ENSMUSG00000061482	67.9211	0.490186	0.153098	3.20177	0.00136586	0.0192133	HIST1H4D	histone cluster 1, H4d [Source:MGI Symbol;Acc:MGI:2448423]
ENSMUSG00000070305	11.1316	-0.502063	0.156835	-3.20123	0.00136844	0.0192339	MPZL3	myelin protein zero-like 3 [Source:MGI Symbol;Acc:MGI:2442647]
ENSMUSG00000023940	7.49717	0.509874	0.159334	3.20004	0.00137407	0.0192973	SGOL1	shugoshin-like 1 (S. pombe) [Source:MGI Symbol;Acc:MGI:1919665]
ENSMUSG00000074403	1.54738	-0.384224	0.120158	-3.19765	0.00138552	0.0194424	HIST2H3B	histone cluster 2, H3b [Source:MGI Symbol;Acc:MGI:2448351]
ENSMUSG00000040738	533.253	0.275971	0.0863732	3.1951	0.00139782	0.019599	INTS8	integrator complex subunit 8 [Source:MGI Symbol;Acc:MGI:1919906]
ENSMUSG00000078619	1357.82	0.188884	0.0591393	3.19388	0.00140373	0.0196659	SMARCD2	SWI/SNF related, matrix associated, actin dependent regulator of chromatin, subfamily d, member 2 [Source:MGI Symbol;Acc:MGI:1933621]
ENSMUSG00000063354	181.339	-0.396174	0.124096	-3.19248	0.00141058	0.0197459	SLC39A4	solute carrier family 39 (zinc transporter), member 4 [Source:MGI Symbol;Acc:MGI:1919277]
ENSMUSG00000028773	11.86	-0.532396	0.166831	-3.19122	0.00141672	0.0198157	FABP3	fatty acid binding protein 3, muscle and heart [Source:MGI Symbol;Acc:MGI:95476]
ENSMUSG00000018167	3205.27	0.135944	0.0426263	3.1892	0.00142667	0.0199387	STARD3	START domain containing 3 [Source:MGI Symbol;Acc:MGI:1929618]
ENSMUSG00000102258	23.725	0.535005	0.167771	3.18891	0.00142813	0.019943	GM38257	predicted gene, 38257 [Source:MGI Symbol;Acc:MGI:5611485]
ENSMUSG00000031748	12.6555	-0.522826	0.163992	-3.18812	0.00143199	0.0199808	GNAO1	guanine nucleotide binding protein, alpha O [Source:MGI Symbol;Acc:MGI:95775]
ENSMUSG00000097006	211.451	-0.311821	0.0978802	-3.18574	0.00144383	0.0201297	9530082P21RIK	RIKEN cDNA 9530082P21 gene [Source:MGI Symbol;Acc:MGI:3603340]
ENSMUSG00000097613	16.9056	-0.533408	0.167612	-3.18239	0.00146063	0.0203475	GM17597	predicted gene, 17597 [Source:MGI Symbol;Acc:MGI:4937231]
ENSMUSG00000032515	205.217	0.334706	0.105187	3.18201	0.00146257	0.0203581	CSRNP1	cysteine-serine-rich nuclear protein 1 [Source:MGI Symbol;Acc:MGI:2387989]
ENSMUSG00000026922	524.272	-0.214279	0.0673481	-3.18167	0.00146431	0.0203659	AGPAT2	1-acylglycerol-3-phosphate O-acyltransferase 2 (lysophosphatidic acid acyltransferase, beta) [Source:MGI Symbol;Acc:MGI:1914762]
ENSMUSG00000038344	195.383	0.265487	0.083464	3.18086	0.0014684	0.0204064	TXLNG	taxilin gamma [Source:MGI Symbol;Acc:MGI:3590652]
ENSMUSG00000032966	1638.11	-0.128115	0.0402878	-3.17999	0.00147282	0.0204514	FKBP1A	FK506 binding protein 1a [Source:MGI Symbol;Acc:MGI:95541]
ENSMUSG00000027500	7.60006	-0.501183	0.1577	-3.17808	0.00148255	0.0205534	STMN2	stathmin-like 2 [Source:MGI Symbol;Acc:MGI:98241]
ENSMUSG00000040896	12.656	-0.4971	0.15641	-3.17819	0.001482	0.0205534	KCND3	potassium voltage-gated channel, Shal-related family, member 3 [Source:MGI Symbol;Acc:MGI:1928743]
ENSMUSG00000049092	9.65988	0.52891	0.166482	3.17698	0.00148815	0.0206145	GPR137C	G protein-coupled receptor 137C [Source:MGI Symbol;Acc:MGI:1917963]
ENSMUSG00000000530	684.642	-0.237206	0.074686	-3.17604	0.001493	0.0206652	ACVRL1	activin A receptor, type II-like 1 [Source:MGI Symbol;Acc:MGI:1338946]
ENSMUSG00000044442	198.486	-0.298479	0.0940287	-3.17434	0.00150177	0.0207699	N6AMT1	N-6 adenine-specific DNA methyltransferase 1 (putative) [Source:MGI Symbol;Acc:MGI:1915018]
ENSMUSG00000004558	90.7121	-0.49573	0.156263	-3.17241	0.00151178	0.0208915	NDRG2	N-myc downstream regulated gene 2 [Source:MGI Symbol;Acc:MGI:1352498]
ENSMUSG00000028630	392.593	0.197963	0.0624215	3.17139	0.00151713	0.0209487	DYRK2	dual-specificity tyrosine-(Y)-phosphorylation regulated kinase 2 [Source:MGI Symbol;Acc:MGI:1330301]
ENSMUSG00000001313	21.9866	-0.530788	0.167384	-3.17109	0.00151869	0.0209536	RND2	Rho family GTPase 2 [Source:MGI Symbol;Acc:MGI:1338755]
ENSMUSG00000005583	7765.6	0.152607	0.0481366	3.1703	0.00152282	0.020977	MEF2C	myocyte enhancer factor 2C [Source:MGI Symbol;Acc:MGI:99458]
ENSMUSG00000015396	4341.76	-0.24206	0.0763523	-3.17031	0.00152276	0.020977	CD83	CD83 antigen [Source:MGI Symbol;Acc:MGI:1328316]
ENSMUSG00000028629	299.762	-0.232187	0.073283	-3.16835	0.00153305	0.0211011	EXO5	exonuclease 5 [Source:MGI Symbol;Acc:MGI:1920422]
ENSMUSG00000032265	1243.86	0.275742	0.0870415	3.16793	0.00153526	0.0211138	FAM46A	family with sequence similarity 46, member A [Source:MGI Symbol;Acc:MGI:2670964]
ENSMUSG00000063652	62.1439	0.444409	0.140293	3.16772	0.00153642	0.0211138	SLC22A21	solute carrier family 22 (organic cation transporter), member 21 [Source:MGI Symbol;Acc:MGI:1929481]
ENSMUSG00000026504	493.341	0.2097	0.0662416	3.16569	0.00154717	0.0212447	SDCCAG8	serologically defined colon cancer antigen 8 [Source:MGI Symbol;Acc:MGI:1924066]
ENSMUSG00000012443	17.2998	0.517992	0.163679	3.16467	0.00155258	0.0212932	KIF11	kinesin family member 11 [Source:MGI Symbol;Acc:MGI:1098231]
ENSMUSG00000032281	14.1779	-0.441815	0.139613	-3.16456	0.00155317	0.0212932	ACSBG1	acyl-CoA synthetase bubblegum family member 1 [Source:MGI Symbol;Acc:MGI:2385656]
ENSMUSG00000013663	2810.13	0.184276	0.0582476	3.16367	0.00155792	0.0213314	PTEN	phosphatase and tensin homolog [Source:MGI Symbol;Acc:MGI:109583]
ENSMUSG00000100599	43.7056	-0.42077	0.133004	-3.16358	0.00155842	0.0213314	1700120C14RIK	RIKEN cDNA 1700120C14 gene [Source:MGI Symbol;Acc:MGI:1920850]
ENSMUSG00000048852	41.1253	-0.504833	0.159813	-3.1589	0.00158366	0.0216596	GM12185	predicted gene 12185 [Source:MGI Symbol;Acc:MGI:3652173]
ENSMUSG00000055541	14604.8	-0.163412	0.0517369	-3.15851	0.00158577	0.0216714	LAIR1	leukocyte-associated Ig-like receptor 1 [Source:MGI Symbol;Acc:MGI:105492]
ENSMUSG00000029061	42.1652	-0.443173	0.140355	-3.15752	0.00159115	0.0217105	MMP23	matrix metallopeptidase 23 [Source:MGI Symbol;Acc:MGI:1347361]
ENSMUSG00000044252	493.208	-0.259208	0.0821079	-3.15691	0.00159448	0.0217388	OSBPL1A	oxysterol binding protein-like 1A [Source:MGI Symbol;Acc:MGI:1927551]
ENSMUSG00000032014	786.979	-0.283164	0.0897029	-3.15668	0.00159574	0.0217389	OAF	out at first homolog [Source:MGI Symbol;Acc:MGI:94852]
ENSMUSG00000022718	244.452	0.274551	0.0870277	3.15475	0.00160634	0.0218488	DGCR8	DGCR8, microprocessor complex subunit [Source:MGI Symbol;Acc:MGI:2151114]
ENSMUSG00000024302	4.21456	-0.428121	0.135698	-3.15495	0.00160525	0.0218488	DTNA	dystrobrevin alpha [Source:MGI Symbol;Acc:MGI:106039]
ENSMUSG00000073437	139.212	-0.267375	0.0848319	-3.15183	0.00162253	0.0220516	D330041H03RIK	RIKEN cDNA D330041H03 gene [Source:MGI Symbol;Acc:MGI:3603827]
ENSMUSG00000020589	508.405	-0.310352	0.0984764	-3.15154	0.00162414	0.0220562	FAM49A	family with sequence similarity 49, member A [Source:MGI Symbol;Acc:MGI:1261783]
ENSMUSG00000038453	4.52898	-0.504746	0.160196	-3.15081	0.00162818	0.0220936	SRCIN1	SRC kinase signaling inhibitor 1 [Source:MGI Symbol;Acc:MGI:1933179]
ENSMUSG00000033955	105.014	0.365185	0.115935	3.1499	0.00163324	0.0221449	TNKS1BP1	tankyrase 1 binding protein 1 [Source:MGI Symbol;Acc:MGI:2446193]
ENSMUSG00000005233	21.3829	0.525866	0.167003	3.14883	0.00163923	0.0221948	SPC25	SPC25, NDC80 kinetochore complex component, homolog (S. cerevisiae) [Source:MGI Symbol;Acc:MGI:1913692]
ENSMUSG00000035851	859.682	0.186727	0.0593012	3.14879	0.00163949	0.0221948	YTHDC1	YTH domain containing 1 [Source:MGI Symbol;Acc:MGI:2443713]
ENSMUSG00000097295	24.407	-0.520131	0.165207	-3.14837	0.00164183	0.0222091	HMGB1-PS8	high mobility group box 1, pseudogene 8 [Source:MGI Symbol;Acc:MGI:96114]
ENSMUSG00000093594	110.415	-0.331778	0.105397	-3.1479	0.00164446	0.0222273	GM20707	predicted gene 20707 [Source:MGI Symbol;Acc:MGI:5313154]
ENSMUSG00000040481	464.739	0.328804	0.104519	3.14588	0.00165586	0.0223638	BPTF	bromodomain PHD finger transcription factor [Source:MGI Symbol;Acc:MGI:2444008]
ENSMUSG00000023011	5.76267	-0.465792	0.148111	-3.14487	0.00166159	0.0224237	FAIM2	Fas apoptotic inhibitory molecule 2 [Source:MGI Symbol;Acc:MGI:1919643]
ENSMUSG00000049717	99.9477	-0.340376	0.108255	-3.14421	0.00166533	0.0224566	LIG4	ligase IV, DNA, ATP-dependent [Source:MGI Symbol;Acc:MGI:1335098]
ENSMUSG00000019947	235.427	0.255814	0.0814327	3.14142	0.00168133	0.0226547	ARID5B	AT rich interactive domain 5B (MRF1-like) [Source:MGI Symbol;Acc:MGI:2175912]
ENSMUSG00000027035	374.208	0.31325	0.099725	3.14114	0.00168293	0.0226585	CERS6	ceramide synthase 6 [Source:MGI Symbol;Acc:MGI:2442564]
ENSMUSG00000093803	217	0.249342	0.0794023	3.14023	0.00168813	0.0227109	PPP2R3D	protein phosphatase 2 (formerly 2A), regulatory subunit B'', delta [Source:MGI Symbol;Acc:MGI:1335093]
ENSMUSG00000097180	34.1358	-0.498072	0.158653	-3.13939	0.00169298	0.0227585	2700038G22RIK	RIKEN cDNA 2700038G22 gene [Source:MGI Symbol;Acc:MGI:1914444]
ENSMUSG00000061778	258.779	-0.249869	0.0796953	-3.1353	0.00171676	0.0230601	MOSPD2	motile sperm domain containing 2 [Source:MGI Symbol;Acc:MGI:1924013]
ENSMUSG00000058013	276.479	0.241766	0.0771831	3.13237	0.00173401	0.0232738	2017-09-11	septin 11 [Source:MGI Symbol;Acc:MGI:1277214]
ENSMUSG00000052406	666.173	0.215306	0.0687513	3.13166	0.00173819	0.0233117	REXO4	REX4, 3'-5' exonuclease [Source:MGI Symbol;Acc:MGI:2684957]
ENSMUSG00000020091	207.015	0.27149	0.0867003	3.13136	0.00174	0.0233178	EIF4EBP2	eukaryotic translation initiation factor 4E binding protein 2 [Source:MGI Symbol;Acc:MGI:109198]
ENSMUSG00000036634	509.539	-0.202363	0.0646357	-3.13082	0.0017432	0.0233427	MAG	myelin-associated glycoprotein [Source:MGI Symbol;Acc:MGI:96912]
ENSMUSG00000029864	98.359	-0.365514	0.116763	-3.13039	0.00174573	0.0233585	GSTK1	glutathione S-transferase kappa 1 [Source:MGI Symbol;Acc:MGI:1923513]
ENSMUSG00000015357	725.716	0.201673	0.0644411	3.12956	0.00175066	0.0233881	CLPX	caseinolytic mitochondrial matrix peptidase chaperone subunit [Source:MGI Symbol;Acc:MGI:1346017]
ENSMUSG00000045973	371.314	0.224243	0.0716489	3.12974	0.0017496	0.0233881	SLC25A51	solute carrier family 25, member 51 [Source:MGI Symbol;Acc:MGI:2684984]
ENSMUSG00000022199	1193.73	-0.267507	0.0854994	-3.12876	0.00175548	0.0234345	SLC22A17	solute carrier family 22 (organic cation transporter), member 17 [Source:MGI Symbol;Acc:MGI:1926225]
ENSMUSG00000025485	1241.39	-0.120109	0.0384103	-3.12699	0.00176608	0.0235304	RIC8A	RIC8 guanine nucleotide exchange factor A [Source:MGI Symbol;Acc:MGI:2141866]
ENSMUSG00000041556	2.40441	-0.417417	0.133493	-3.12687	0.00176675	0.0235304	FBXO2	F-box protein 2 [Source:MGI Symbol;Acc:MGI:2446216]
ENSMUSG00000098176	185.649	-0.30151	0.0964253	-3.12688	0.00176672	0.0235304	CCDC166	coiled-coil domain containing 166 [Source:MGI Symbol;Acc:MGI:1925902]
ENSMUSG00000021253	1.70096	-0.27564	0.0881969	-3.12529	0.00177633	0.0236172	TGFB3	transforming growth factor, beta 3 [Source:MGI Symbol;Acc:MGI:98727]
ENSMUSG00000028799	191.471	0.253857	0.0812241	3.12538	0.00177573	0.0236172	ZFP362	zinc finger protein 362 [Source:MGI Symbol;Acc:MGI:2652839]
ENSMUSG00000062488	92.1619	-0.470216	0.150464	-3.12511	0.00177737	0.0236172	IFIT3B	interferon-induced protein with tetratricopeptide repeats 3B [Source:MGI Symbol;Acc:MGI:3698419]
ENSMUSG00000026424	6.20475	-0.44261	0.141675	-3.12413	0.00178332	0.023678	GPR37L1	G protein-coupled receptor 37-like 1 [Source:MGI Symbol;Acc:MGI:1928503]
ENSMUSG00000063281	508.045	0.220928	0.0707742	3.12159	0.00179877	0.0238648	ZFP35	zinc finger protein 35 [Source:MGI Symbol;Acc:MGI:99179]
ENSMUSG00000002205	558.342	0.215005	0.0689107	3.12005	0.00180822	0.0239231	VRK3	vaccinia related kinase 3 [Source:MGI Symbol;Acc:MGI:2182465]
ENSMUSG00000023072	126.098	0.321427	0.103023	3.11997	0.0018087	0.0239231	CEP89	centrosomal protein 89 [Source:MGI Symbol;Acc:MGI:1919390]
ENSMUSG00000040761	783.72	0.250985	0.0804437	3.12001	0.00180846	0.0239231	SPEN	SPEN homolog, transcriptional regulator (Drosophila) [Source:MGI Symbol;Acc:MGI:1891706]
ENSMUSG00000069874	1878.66	-0.224739	0.0720246	-3.12031	0.00180659	0.0239231	IRGM2	immunity-related GTPase family M member 2 [Source:MGI Symbol;Acc:MGI:1926262]
ENSMUSG00000027075	25.9599	0.519273	0.166491	3.11892	0.00181517	0.0239902	SLC43A1	solute carrier family 43, member 1 [Source:MGI Symbol;Acc:MGI:1931352]
ENSMUSG00000015112	64.7306	0.437461	0.140329	3.11739	0.00182463	0.0240968	SLC25A13	solute carrier family 25 (mitochondrial carrier, adenine nucleotide translocator), member 13 [Source:MGI Symbol;Acc:MGI:1354721]
ENSMUSG00000032264	281.765	0.268535	0.0861481	3.11713	0.00182618	0.0240989	ZW10	zw10 kinetochore protein [Source:MGI Symbol;Acc:MGI:1349478]
ENSMUSG00000022960	426.161	-0.194097	0.0622772	-3.11666	0.0018291	0.0241189	DONSON	downstream neighbor of SON [Source:MGI Symbol;Acc:MGI:1890621]
ENSMUSG00000042271	843.331	-0.235969	0.0757833	-3.11373	0.0018474	0.0243417	NXT2	nuclear transport factor 2-like export factor 2 [Source:MGI Symbol;Acc:MGI:2147914]
ENSMUSG00000022537	676.512	0.297396	0.095529	3.11315	0.00185099	0.0243521	TMEM44	transmembrane protein 44 [Source:MGI Symbol;Acc:MGI:1924489]
ENSMUSG00000062929	453.898	-0.248934	0.0799754	-3.11263	0.0018543	0.0243521	CFL2	cofilin 2, muscle [Source:MGI Symbol;Acc:MGI:101763]
ENSMUSG00000085558	7.27809	-0.51474	0.16538	-3.11248	0.00185524	0.0243521	4930412C18RIK	RIKEN cDNA 4930412C18 gene [Source:MGI Symbol;Acc:MGI:2443490]
ENSMUSG00000097059	63.5099	-0.365604	0.117451	-3.11283	0.00185304	0.0243521	FAM120AOS	family with sequence similarity 120A, opposite strand [Source:MGI Symbol;Acc:MGI:1915378]
ENSMUSG00000102496	18.7188	-0.512278	0.164576	-3.11271	0.00185378	0.0243521	GM36989	predicted gene, 36989 [Source:MGI Symbol;Acc:MGI:5610217]
ENSMUSG00000029472	1893.87	-0.144539	0.046453	-3.11152	0.00186128	0.0243944	ANAPC5	anaphase-promoting complex subunit 5 [Source:MGI Symbol;Acc:MGI:1929722]
ENSMUSG00000041827	30.733	-0.512499	0.1647	-3.11171	0.00186005	0.0243944	OASL1	2'-5' oligoadenylate synthetase-like 1 [Source:MGI Symbol;Acc:MGI:2180849]
ENSMUSG00000030865	6.50171	0.487518	0.156715	3.11086	0.00186541	0.02443	CHP2	calcineurin-like EF hand protein 2 [Source:MGI Symbol;Acc:MGI:1917511]
ENSMUSG00000050855	68.5481	0.432323	0.138986	3.11054	0.00186744	0.024438	ZFP940	zinc finger protein 940 [Source:MGI Symbol;Acc:MGI:2446235]
ENSMUSG00000021094	1101.28	-0.180376	0.0580005	-3.1099	0.00187151	0.0244542	DHRS7	dehydrogenase/reductase (SDR family) member 7 [Source:MGI Symbol;Acc:MGI:1913625]
ENSMUSG00000038884	584.873	-0.255988	0.0823095	-3.11007	0.00187046	0.0244542	A230050P20RIK	RIKEN cDNA A230050P20 gene [Source:MGI Symbol;Acc:MGI:2441788]
ENSMUSG00000026490	198.031	0.342683	0.110316	3.10637	0.00189399	0.0247292	CDC42BPA	CDC42 binding protein kinase alpha [Source:MGI Symbol;Acc:MGI:2441841]
ENSMUSG00000038843	4358.66	-0.239874	0.07723	-3.10597	0.00189657	0.0247442	GCNT1	glucosaminyl (N-acetyl) transferase 1, core 2 [Source:MGI Symbol;Acc:MGI:95676]
ENSMUSG00000029772	641.807	0.22993	0.0740385	3.10554	0.00189932	0.0247614	AHCYL2	S-adenosylhomocysteine hydrolase-like 2 [Source:MGI Symbol;Acc:MGI:1921590]
ENSMUSG00000028180	1002.32	-0.22586	0.0727401	-3.10502	0.00190264	0.0247859	ZRANB2	zinc finger, RAN-binding domain containing 2 [Source:MGI Symbol;Acc:MGI:1858211]
ENSMUSG00000105679	38.0348	-0.496545	0.159969	-3.10401	0.00190916	0.0248522	GM43338	predicted gene 43338 [Source:MGI Symbol;Acc:MGI:5663475]
ENSMUSG00000091472	160.478	0.380182	0.122507	3.10336	0.00191337	0.0248883	GM3739	predicted gene 3739 [Source:MGI Symbol;Acc:MGI:3781914]
ENSMUSG00000032740	520.864	0.213081	0.0686801	3.10251	0.00191885	0.0249407	CCDC88A	coiled coil domain containing 88A [Source:MGI Symbol;Acc:MGI:1925177]
ENSMUSG00000032181	3.41459	-0.359561	0.115933	-3.10145	0.00192577	0.0250119	SCG3	secretogranin III [Source:MGI Symbol;Acc:MGI:103032]
ENSMUSG00000061718	20.2103	-0.515647	0.166323	-3.10028	0.00193338	0.0250896	PPP1R1B	protein phosphatase 1, regulatory (inhibitor) subunit 1B [Source:MGI Symbol;Acc:MGI:94860]
ENSMUSG00000103677	159.458	-0.390676	0.126021	-3.10008	0.00193466	0.0250896	PCDHGA4	protocadherin gamma subfamily A, 4 [Source:MGI Symbol;Acc:MGI:1935216]
ENSMUSG00000030317	2.6505	-0.354907	0.114505	-3.09949	0.00193851	0.0251206	TIMP4	tissue inhibitor of metalloproteinase 4 [Source:MGI Symbol;Acc:MGI:109125]
ENSMUSG00000003812	2054.85	-0.276478	0.0892181	-3.09891	0.00194236	0.0251517	DNASE2A	deoxyribonuclease II alpha [Source:MGI Symbol;Acc:MGI:1329019]
ENSMUSG00000105201	118.182	0.414746	0.133855	3.09847	0.00194522	0.0251699	GM43362	predicted gene 43362 [Source:MGI Symbol;Acc:MGI:5663499]
ENSMUSG00000034252	563.201	0.234296	0.0756277	3.09802	0.00194816	0.025189	SENP6	SUMO/sentrin specific peptidase 6 [Source:MGI Symbol;Acc:MGI:1922075]
ENSMUSG00000028019	24.4113	-0.519084	0.167601	-3.09715	0.00195394	0.0252448	PDGFC	platelet-derived growth factor, C polypeptide [Source:MGI Symbol;Acc:MGI:1859631]
ENSMUSG00000019467	109.468	-0.337778	0.109088	-3.0964	0.00195889	0.0252893	ARHGEF25	Rho guanine nucleotide exchange factor (GEF) 25 [Source:MGI Symbol;Acc:MGI:1277173]
ENSMUSG00000020649	28.7079	0.517879	0.167271	3.09604	0.00196125	0.0252893	RRM2	ribonucleotide reductase M2 [Source:MGI Symbol;Acc:MGI:98181]
ENSMUSG00000104761	105.024	-0.441339	0.142553	-3.09596	0.00196178	0.0252893	GM43511	predicted gene 43511 [Source:MGI Symbol;Acc:MGI:5663648]
ENSMUSG00000048644	10.7258	-0.51585	0.166651	-3.09539	0.00196555	0.0253142	CTXN1	cortexin 1 [Source:MGI Symbol;Acc:MGI:88566]
ENSMUSG00000078920	42.9687	0.448558	0.144919	3.09523	0.00196663	0.0253142	IFI47	interferon gamma inducible protein 47 [Source:MGI Symbol;Acc:MGI:99448]
ENSMUSG00000028191	1041.12	0.177515	0.0574115	3.09197	0.00198835	0.025552	BCL10	B cell leukemia/lymphoma 10 [Source:MGI Symbol;Acc:MGI:1337994]
ENSMUSG00000037820	2486.3	-0.29006	0.093805	-3.09216	0.00198707	0.025552	TGM2	transglutaminase 2, C polypeptide [Source:MGI Symbol;Acc:MGI:98731]
ENSMUSG00000053332	1076.83	0.225626	0.0729759	3.09179	0.00198955	0.025552	GAS5	growth arrest specific 5 [Source:MGI Symbol;Acc:MGI:95659]
ENSMUSG00000024835	5244.26	-0.109157	0.035315	-3.09094	0.00199522	0.0255931	CORO1B	coronin, actin binding protein 1B [Source:MGI Symbol;Acc:MGI:1345963]
ENSMUSG00000056459	224.712	-0.219619	0.0710541	-3.09087	0.00199572	0.0255931	ZBTB25	zinc finger and BTB domain containing 25 [Source:MGI Symbol;Acc:MGI:99197]
ENSMUSG00000085156	84.8449	0.427132	0.138201	3.09065	0.00199719	0.0255931	SNHG15	small nucleolar RNA host gene 15 [Source:MGI Symbol;Acc:MGI:3650059]
ENSMUSG00000028524	45.6377	-0.46285	0.149777	-3.09027	0.00199976	0.025607	SGIP1	SH3-domain GRB2-like (endophilin) interacting protein 1 [Source:MGI Symbol;Acc:MGI:1920344]
ENSMUSG00000057614	11.2512	-0.486935	0.157611	-3.08947	0.00200515	0.025657	GNAI1	guanine nucleotide binding protein (G protein), alpha inhibiting 1 [Source:MGI Symbol;Acc:MGI:95771]
ENSMUSG00000062944	266.867	-0.312089	0.101026	-3.0892	0.00200695	0.025661	9130023H24RIK	RIKEN cDNA 9130023H24 gene [Source:MGI Symbol;Acc:MGI:2442738]
ENSMUSG00000048490	4852.7	0.190775	0.0617666	3.08865	0.0020107	0.0256899	NRIP1	nuclear receptor interacting protein 1 [Source:MGI Symbol;Acc:MGI:1315213]
ENSMUSG00000026317	2388.72	-0.166477	0.0539088	-3.08813	0.00201423	0.0257161	CLN8	ceroid-lipofuscinosis, neuronal 8 [Source:MGI Symbol;Acc:MGI:1349447]
ENSMUSG00000017386	11.5167	0.517607	0.167645	3.08752	0.00201835	0.0257496	TRAF4	TNF receptor associated factor 4 [Source:MGI Symbol;Acc:MGI:1202880]
ENSMUSG00000022562	188.084	0.314401	0.101837	3.08729	0.00201987	0.02575	OPLAH	5-oxoprolinase (ATP-hydrolysing) [Source:MGI Symbol;Acc:MGI:1922725]
ENSMUSG00000068407	15.4481	-0.504168	0.163388	-3.08571	0.00203064	0.0258682	RNASE12	ribonuclease, RNase A family, 12 (non-active) [Source:MGI Symbol;Acc:MGI:3528588]
ENSMUSG00000037225	97.7059	-0.423356	0.137221	-3.0852	0.00203414	0.0258937	FGF2	fibroblast growth factor 2 [Source:MGI Symbol;Acc:MGI:95516]
ENSMUSG00000029054	18.2021	-0.51708	0.167691	-3.08354	0.00204556	0.0260199	GABRD	gamma-aminobutyric acid (GABA) A receptor, subunit delta [Source:MGI Symbol;Acc:MGI:95622]
ENSMUSG00000024664	75.4442	0.422569	0.137078	3.08269	0.0020514	0.026075	FADS3	fatty acid desaturase 3 [Source:MGI Symbol;Acc:MGI:1928740]
ENSMUSG00000013974	9.60123	0.462066	0.14991	3.08228	0.00205419	0.0260912	MCEMP1	mast cell expressed membrane protein 1 [Source:MGI Symbol;Acc:MGI:1916439]
ENSMUSG00000017740	5.37695	-0.449703	0.145922	-3.08181	0.00205749	0.026114	SLC12A5	solute carrier family 12, member 5 [Source:MGI Symbol;Acc:MGI:1862037]
ENSMUSG00000032565	604.963	-0.241094	0.0782498	-3.08108	0.00206254	0.0261588	NUDT16	nudix (nucleoside diphosphate linked moiety X)-type motif 16 [Source:MGI Symbol;Acc:MGI:1922936]
ENSMUSG00000005881	2627.48	-0.152407	0.0494768	-3.08037	0.00206747	0.0262021	ERGIC3	ERGIC and golgi 3 [Source:MGI Symbol;Acc:MGI:1913616]
ENSMUSG00000018765	818.46	0.170225	0.0553085	3.07773	0.00208584	0.0263769	FXR2	fragile X mental retardation, autosomal homolog 2 [Source:MGI Symbol;Acc:MGI:1346074]
ENSMUSG00000030041	45.3249	-0.427172	0.138789	-3.07786	0.00208495	0.0263769	M1AP	meiosis 1 associated protein [Source:MGI Symbol;Acc:MGI:1315200]
ENSMUSG00000031816	489.507	-0.307812	0.100007	-3.07791	0.0020846	0.0263769	MTHFSD	methenyltetrahydrofolate synthetase domain containing [Source:MGI Symbol;Acc:MGI:2679252]
ENSMUSG00000027750	151.885	0.377914	0.122851	3.0762	0.00209659	0.0264934	POSTN	periostin, osteoblast specific factor [Source:MGI Symbol;Acc:MGI:1926321]
ENSMUSG00000104039	2.18154	0.397929	0.129395	3.0753	0.00210291	0.0265538	GM37772	predicted gene, 37772 [Source:MGI Symbol;Acc:MGI:5611000]
ENSMUSG00000003882	511.991	0.332771	0.108271	3.07351	0.00211555	0.026694	IL7R	interleukin 7 receptor [Source:MGI Symbol;Acc:MGI:96562]
ENSMUSG00000003469	3.34799	-0.394842	0.128494	-3.07284	0.0021203	0.0267343	PHYHIP	phytanoyl-CoA hydroxylase interacting protein [Source:MGI Symbol;Acc:MGI:1860417]
ENSMUSG00000097971	1318.26	0.48846	0.158987	3.07233	0.00212395	0.0267608	GM26917	predicted gene, 26917 [Source:MGI Symbol;Acc:MGI:5504032]
ENSMUSG00000053411	556.696	-0.292413	0.095215	-3.07108	0.00213287	0.0268537	CBX7	chromobox 7 [Source:MGI Symbol;Acc:MGI:1196439]
ENSMUSG00000102673	11.3107	0.513513	0.167228	3.07073	0.00213535	0.0268653	GM37437	predicted gene, 37437 [Source:MGI Symbol;Acc:MGI:5610665]
ENSMUSG00000025545	52.7706	-0.426086	0.138859	-3.06848	0.0021515	0.0270487	CLYBL	citrate lyase beta like [Source:MGI Symbol;Acc:MGI:1916884]
ENSMUSG00000022884	2351.11	0.198907	0.0648315	3.06805	0.00215458	0.0270678	EIF4A2	eukaryotic translation initiation factor 4A2 [Source:MGI Symbol;Acc:MGI:106906]
ENSMUSG00000029821	234.705	-0.247785	0.0807834	-3.06728	0.00216016	0.0271181	DFNA5	deafness, autosomal dominant 5 (human) [Source:MGI Symbol;Acc:MGI:1889850]
ENSMUSG00000028282	343.252	0.205729	0.0670826	3.06681	0.00216357	0.0271413	CASP8AP2	caspase 8 associated protein 2 [Source:MGI Symbol;Acc:MGI:1349399]
ENSMUSG00000036944	202.492	-0.280543	0.091523	-3.06527	0.00217473	0.0272615	TMEM71	transmembrane protein 71 [Source:MGI Symbol;Acc:MGI:2146049]
ENSMUSG00000022594	5.69679	-0.469472	0.153227	-3.06389	0.0021848	0.0273678	LYNX1	Ly6/neurotoxin 1 [Source:MGI Symbol;Acc:MGI:1345180]
ENSMUSG00000025889	10.9392	-0.488972	0.159629	-3.06318	0.00219001	0.0274132	SNCA	synuclein, alpha [Source:MGI Symbol;Acc:MGI:1277151]
ENSMUSG00000078816	14.7484	-0.492178	0.160703	-3.06266	0.00219379	0.0274322	PRKCG	protein kinase C, gamma [Source:MGI Symbol;Acc:MGI:97597]
ENSMUSG00000087362	14.0298	0.486452	0.158839	3.06254	0.0021947	0.0274322	GM13710	predicted gene 13710 [Source:MGI Symbol;Acc:MGI:3650894]
ENSMUSG00000022617	1140.72	0.226368	0.0739284	3.06198	0.00219875	0.0274629	CHKB	choline kinase beta [Source:MGI Symbol;Acc:MGI:1328313]
ENSMUSG00000033763	5.87827	-0.452383	0.147757	-3.06167	0.00220106	0.0274719	MTSS1L	metastasis suppressor 1-like [Source:MGI Symbol;Acc:MGI:3039591]
ENSMUSG00000037235	623.395	0.246002	0.080368	3.06094	0.00220644	0.0275192	MXD4	Max dimerization protein 4 [Source:MGI Symbol;Acc:MGI:104991]
ENSMUSG00000036459	226.45	0.259634	0.0848628	3.05945	0.00221744	0.0276208	WTIP	WT1-interacting protein [Source:MGI Symbol;Acc:MGI:2141920]
ENSMUSG00000074733	551.868	-0.281079	0.0918739	-3.0594	0.00221778	0.0276208	ZFP950	zinc finger protein 950 [Source:MGI Symbol;Acc:MGI:2652824]
ENSMUSG00000097431	203.86	-0.256494	0.0838459	-3.05912	0.00221992	0.0276274	GM26782	predicted gene, 26782 [Source:MGI Symbol;Acc:MGI:5477276]
ENSMUSG00000033355	531.825	-0.360566	0.11791	-3.05798	0.00222833	0.0276922	RTP4	receptor transporter protein 4 [Source:MGI Symbol;Acc:MGI:1915025]
ENSMUSG00000100572	4.12394	-0.483809	0.158211	-3.05799	0.00222824	0.0276922	2410021H03RIK	RIKEN cDNA 2410021H03 gene [Source:MGI Symbol;Acc:MGI:1917000]
ENSMUSG00000103495	7.30429	0.50758	0.166014	3.05746	0.00223223	0.0277207	GM37409	predicted gene, 37409 [Source:MGI Symbol;Acc:MGI:5610637]
ENSMUSG00000034487	591.372	-0.300738	0.0983793	-3.05692	0.00223622	0.0277503	KDELC2	KDEL (Lys-Asp-Glu-Leu) containing 2 [Source:MGI Symbol;Acc:MGI:1923765]
ENSMUSG00000035045	85.6486	-0.433885	0.142052	-3.0544	0.00225509	0.0279644	ZC3H12B	zinc finger CCCH-type containing 12B [Source:MGI Symbol;Acc:MGI:2442133]
ENSMUSG00000022629	5.39807	-0.435677	0.142692	-3.05328	0.00226354	0.028029	KIF21A	kinesin family member 21A [Source:MGI Symbol;Acc:MGI:109188]
ENSMUSG00000030708	3.24046	0.427026	0.139855	3.05336	0.00226297	0.028029	DNAJB13	DnaJ heat shock protein family (Hsp40) member B13 [Source:MGI Symbol;Acc:MGI:1916637]
ENSMUSG00000071661	80.2566	-0.35055	0.114875	-3.05158	0.00227638	0.0281677	ZBTB3	zinc finger and BTB domain containing 3 [Source:MGI Symbol;Acc:MGI:1922541]
ENSMUSG00000104113	9.70945	-0.511499	0.167678	-3.05049	0.00228467	0.0282501	GM37292	predicted gene, 37292 [Source:MGI Symbol;Acc:MGI:5610520]
ENSMUSG00000070808	126.528	0.323394	0.106059	3.04919	0.00229459	0.0283525	GLTSCR1	glioma tumor suppressor candidate region gene 1 [Source:MGI Symbol;Acc:MGI:2154263]
ENSMUSG00000103364	60.5352	0.452378	0.148376	3.04886	0.00229713	0.0283636	GM38157	predicted gene, 38157 [Source:MGI Symbol;Acc:MGI:5611385]
ENSMUSG00000003657	5.54736	-0.448092	0.147056	-3.04709	0.0023107	0.0284965	CALB2	calbindin 2 [Source:MGI Symbol;Acc:MGI:101914]
ENSMUSG00000016984	199.225	0.23733	0.0778891	3.04702	0.0023112	0.0284965	ETAA1	Ewing tumor-associated antigen 1 [Source:MGI Symbol;Acc:MGI:1915395]
ENSMUSG00000020399	5506.57	-0.15539	0.0510028	-3.04669	0.00231377	0.0285079	HAVCR2	hepatitis A virus cellular receptor 2 [Source:MGI Symbol;Acc:MGI:2159682]
ENSMUSG00000020184	1043.8	0.180136	0.0591493	3.04544	0.00232337	0.0286058	MDM2	transformed mouse 3T3 cell double minute 2 [Source:MGI Symbol;Acc:MGI:96952]
ENSMUSG00000037337	47.397	0.464349	0.152552	3.04388	0.00233547	0.0287343	MAP4K1	mitogen-activated protein kinase kinase kinase kinase 1 [Source:MGI Symbol;Acc:MGI:1346882]
ENSMUSG00000104662	11.9695	-0.487825	0.160373	-3.04181	0.00235159	0.028912	GM43267	predicted gene 43267 [Source:MGI Symbol;Acc:MGI:5663404]
ENSMUSG00000029455	744.412	-0.171602	0.056428	-3.04108	0.00235733	0.0289619	ALDH2	aldehyde dehydrogenase 2, mitochondrial [Source:MGI Symbol;Acc:MGI:99600]
ENSMUSG00000097123	61.2136	-0.429229	0.141189	-3.04011	0.00236493	0.0290347	GM6297	predicted gene 6297 [Source:MGI Symbol;Acc:MGI:3779584]
ENSMUSG00000023951	20.2396	0.50188	0.165117	3.03954	0.00236942	0.0290691	VEGFA	vascular endothelial growth factor A [Source:MGI Symbol;Acc:MGI:103178]
ENSMUSG00000017607	227.676	-0.282631	0.0929999	-3.03905	0.00237325	0.0290955	TNS4	tensin 4 [Source:MGI Symbol;Acc:MGI:2144377]
ENSMUSG00000021494	415.257	0.224914	0.0740134	3.03883	0.00237501	0.0290965	DDX41	DEAD (Asp-Glu-Ala-Asp) box polypeptide 41 [Source:MGI Symbol;Acc:MGI:1920185]
ENSMUSG00000078945	1012.49	-0.239038	0.0787188	-3.0366	0.00239259	0.029291	NAIP2	NLR family, apoptosis inhibitory protein 2 [Source:MGI Symbol;Acc:MGI:1298226]
ENSMUSG00000018451	15.0442	-0.470438	0.154944	-3.03618	0.00239598	0.0293116	6330403K07RIK	RIKEN cDNA 6330403K07 gene [Source:MGI Symbol;Acc:MGI:1918001]
ENSMUSG00000032557	828.64	0.149575	0.0492676	3.03597	0.00239767	0.0293116	UBA5	ubiquitin-like modifier activating enzyme 5 [Source:MGI Symbol;Acc:MGI:1913913]
ENSMUSG00000026134	131.508	-0.29708	0.0978956	-3.03466	0.00240809	0.0294182	PRIM2	DNA primase, p58 subunit [Source:MGI Symbol;Acc:MGI:97758]
ENSMUSG00000097460	36.649	-0.463	0.152594	-3.03421	0.0024117	0.0294414	GM26734	predicted gene, 26734 [Source:MGI Symbol;Acc:MGI:5477228]
ENSMUSG00000031391	8.91247	0.447684	0.14758	3.0335	0.00241736	0.0294897	L1CAM	L1 cell adhesion molecule [Source:MGI Symbol;Acc:MGI:96721]
ENSMUSG00000020932	11.6733	-0.476527	0.157113	-3.03302	0.00242119	0.0295156	GFAP	glial fibrillary acidic protein [Source:MGI Symbol;Acc:MGI:95697]
ENSMUSG00000022201	1339.48	0.195085	0.0643542	3.03143	0.00243396	0.0296503	ZFR	zinc finger RNA binding protein [Source:MGI Symbol;Acc:MGI:1341890]
ENSMUSG00000021756	6744.17	-0.37105	0.122435	-3.03058	0.00244083	0.0297131	IL6ST	interleukin 6 signal transducer [Source:MGI Symbol;Acc:MGI:96560]
ENSMUSG00000085009	65.4799	-0.381607	0.125982	-3.02905	0.00245324	0.0298432	GM12977	predicted gene 12977 [Source:MGI Symbol;Acc:MGI:3650699]
ENSMUSG00000028873	21.6296	0.486968	0.160808	3.02826	0.00245965	0.0299001	CDCA8	cell division cycle associated 8 [Source:MGI Symbol;Acc:MGI:1196274]
ENSMUSG00000040479	2919.66	-0.214874	0.0709663	-3.02784	0.0024631	0.0299209	DGKZ	diacylglycerol kinase zeta [Source:MGI Symbol;Acc:MGI:1278339]
ENSMUSG00000093661	394.206	-0.213767	0.0706203	-3.02699	0.00246999	0.0299835	EIF4E3	eukaryotic translation initiation factor 4E member 3 [Source:MGI Symbol;Acc:MGI:1914142]
ENSMUSG00000031387	1815.89	-0.157121	0.0519146	-3.02653	0.00247377	0.0299873	RENBP	renin binding protein [Source:MGI Symbol;Acc:MGI:105940]
ENSMUSG00000057522	1282.59	0.150763	0.0498135	3.02655	0.00247358	0.0299873	SPOP	speckle-type POZ protein [Source:MGI Symbol;Acc:MGI:1343085]
ENSMUSG00000052631	66.0905	-0.384514	0.127094	-3.02544	0.00248273	0.0300749	SH2D6	SH2 domain containing 6 [Source:MGI Symbol;Acc:MGI:1918380]
ENSMUSG00000036334	83.2233	0.505213	0.167057	3.0242	0.00249288	0.0301626	IGSF10	immunoglobulin superfamily, member 10 [Source:MGI Symbol;Acc:MGI:1923481]
ENSMUSG00000037211	383.468	0.313516	0.103671	3.02413	0.00249347	0.0301626	SPRY1	sprouty homolog 1 (Drosophila) [Source:MGI Symbol;Acc:MGI:1345139]
ENSMUSG00000023992	20772.2	-0.17344	0.057364	-3.02349	0.00249876	0.0302054	TREM2	triggering receptor expressed on myeloid cells 2 [Source:MGI Symbol;Acc:MGI:1913150]
ENSMUSG00000026031	2133.37	0.189758	0.0627711	3.02302	0.00250266	0.0302314	CFLAR	CASP8 and FADD-like apoptosis regulator [Source:MGI Symbol;Acc:MGI:1336166]
ENSMUSG00000028911	688.498	0.176027	0.0582427	3.02229	0.00250867	0.0302828	SRSF4	serine/arginine-rich splicing factor 4 [Source:MGI Symbol;Acc:MGI:1890577]
ENSMUSG00000100629	15.1939	-0.488673	0.161715	-3.02181	0.00251267	0.0303099	GM28192	predicted gene 28192 [Source:MGI Symbol;Acc:MGI:5578898]
ENSMUSG00000041132	992.586	0.259852	0.0859991	3.02157	0.00251468	0.030313	N4BP2L1	NEDD4 binding protein 2-like 1 [Source:MGI Symbol;Acc:MGI:2140872]
ENSMUSG00000022270	1739.55	-0.135724	0.0449268	-3.02099	0.00251948	0.0303498	FAM134B	family with sequence similarity 134, member B [Source:MGI Symbol;Acc:MGI:1913520]
ENSMUSG00000006010	637.464	0.170088	0.0563083	3.02065	0.0025223	0.0303625	BC003331	cDNA sequence BC003331 [Source:MGI Symbol;Acc:MGI:2385108]
ENSMUSG00000021774	788.554	-0.186859	0.0619636	-3.01562	0.00256451	0.0308491	UBE2E1	ubiquitin-conjugating enzyme E2E 1 [Source:MGI Symbol;Acc:MGI:107411]
ENSMUSG00000020585	6559.25	-0.150655	0.049984	-3.01406	0.00257778	0.0309872	LAPTM4A	lysosomal-associated protein transmembrane 4A [Source:MGI Symbol;Acc:MGI:108017]
ENSMUSG00000104022	13.7211	0.486137	0.161338	3.01316	0.00258545	0.0310577	GM37214	predicted gene, 37214 [Source:MGI Symbol;Acc:MGI:5610442]
ENSMUSG00000104835	36.469	-0.420838	0.139807	-3.01013	0.00261136	0.0313472	GM5547	predicted gene 5547 [Source:MGI Symbol;Acc:MGI:3648206]
ENSMUSG00000078870	94.7563	-0.380122	0.126304	-3.00959	0.002616	0.0313811	GM14410	predicted gene 14410 [Source:MGI Symbol;Acc:MGI:3709158]
ENSMUSG00000000244	360.059	-0.287078	0.0954101	-3.00888	0.00262211	0.0314316	TSPAN32	tetraspanin 32 [Source:MGI Symbol;Acc:MGI:1350360]
ENSMUSG00000025648	1649.36	-0.178294	0.0592598	-3.00868	0.00262385	0.0314316	PFKFB4	6-phosphofructo-2-kinase/fructose-2,6-biphosphatase 4 [Source:MGI Symbol;Acc:MGI:2687284]
ENSMUSG00000087424	60.3463	-0.460921	0.153231	-3.00801	0.00262967	0.0314795	5730405O15RIK	RIKEN cDNA 5730405O15 gene [Source:MGI Symbol;Acc:MGI:1917739]
ENSMUSG00000027254	9.08301	-0.427866	0.142254	-3.00777	0.00263176	0.0314827	MAP1A	microtubule-associated protein 1 A [Source:MGI Symbol;Acc:MGI:1306776]
ENSMUSG00000024843	824.144	0.23623	0.0785591	3.00704	0.00263807	0.0315145	CHKA	choline kinase alpha [Source:MGI Symbol;Acc:MGI:107760]
ENSMUSG00000039883	5.03355	-0.461829	0.153572	-3.00724	0.0026363	0.0315145	LRRC17	leucine rich repeat containing 17 [Source:MGI Symbol;Acc:MGI:1921761]
ENSMUSG00000035105	26.622	-0.495314	0.164764	-3.00621	0.00264524	0.0315734	EGLN3	egl-9 family hypoxia-inducible factor 3 [Source:MGI Symbol;Acc:MGI:1932288]
ENSMUSG00000063063	3.52511	-0.349272	0.11619	-3.00605	0.00264665	0.0315734	CTNNA2	catenin (cadherin associated protein), alpha 2 [Source:MGI Symbol;Acc:MGI:88275]
ENSMUSG00000097591	1.73825	0.382333	0.127205	3.00565	0.00265016	0.0315934	A330032B11RIK	RIKEN cDNA A330032B11 gene [Source:MGI Symbol;Acc:MGI:2443002]
ENSMUSG00000096802	8.42756	-0.494571	0.164567	-3.00528	0.00265337	0.0316099	GM15433	predicted pseudogene 15433 [Source:MGI Symbol;Acc:MGI:3705860]
ENSMUSG00000026556	106.396	0.362999	0.120852	3.00365	0.00266758	0.0317497	VANGL2	vang-like 2 (van gogh, Drosophila) [Source:MGI Symbol;Acc:MGI:2135272]
ENSMUSG00000102733	20.1456	0.463333	0.154263	3.00352	0.00266879	0.0317497	GM38262	predicted gene, 38262 [Source:MGI Symbol;Acc:MGI:5611490]
ENSMUSG00000037649	3971.29	-0.204536	0.0681333	-3.002	0.00268213	0.0318865	H2-DMA	histocompatibility 2, class II, locus DMa [Source:MGI Symbol;Acc:MGI:95921]
ENSMUSG00000020486	43.0007	-0.473783	0.157909	-3.00035	0.00269671	0.0320378	2017-09-04	septin 4 [Source:MGI Symbol;Acc:MGI:1270156]
ENSMUSG00000031200	179.859	-0.356032	0.118708	-2.99922	0.00270673	0.0321347	MTCP1	mature T cell proliferation 1 [Source:MGI Symbol;Acc:MGI:102699]
ENSMUSG00000073607	23.5039	0.435	0.145084	2.99827	0.00271518	0.032213	GM10548	predicted gene 10548 [Source:MGI Symbol;Acc:MGI:3641893]
ENSMUSG00000042507	469.522	0.228829	0.0763268	2.99801	0.00271748	0.0322181	ELMSAN1	ELM2 and Myb/SANT-like domain containing 1 [Source:MGI Symbol;Acc:MGI:2685106]
ENSMUSG00000053360	19.612	-0.495019	0.1652	-2.99648	0.00273113	0.0323578	F730035P03RIK	RIKEN cDNA F730035P03 gene [Source:MGI Symbol;Acc:MGI:3045385]
ENSMUSG00000000561	877.263	-0.19547	0.0652542	-2.99552	0.0027398	0.0323898	WDR77	WD repeat domain 77 [Source:MGI Symbol;Acc:MGI:1917715]
ENSMUSG00000032582	1061.87	0.181039	0.0604287	2.99591	0.00273631	0.0323898	RBM6	RNA binding motif protein 6 [Source:MGI Symbol;Acc:MGI:1338037]
ENSMUSG00000096957	30.6349	0.428679	0.143115	2.99535	0.00274134	0.0323898	E230013L22RIK	RIKEN cDNA E230013L22 gene [Source:MGI Symbol;Acc:MGI:2142601]
ENSMUSG00000104443	15.4218	-0.497672	0.166138	-2.99553	0.0027397	0.0323898	4932442E05RIK	RIKEN cDNA 4932442E05 gene [Source:MGI Symbol;Acc:MGI:1921665]
ENSMUSG00000034602	414.928	0.283924	0.0948068	2.99476	0.0027466	0.0324298	MON2	MON2 homolog, regulator of endosome to Golgi trafficking [Source:MGI Symbol;Acc:MGI:1914324]
ENSMUSG00000025171	538.928	0.164738	0.0550461	2.99272	0.00276501	0.0326248	UBTD1	ubiquitin domain containing 1 [Source:MGI Symbol;Acc:MGI:2385092]
ENSMUSG00000055424	6.54499	0.501658	0.167638	2.99251	0.00276694	0.0326254	GM9970	predicted gene 9970 [Source:MGI Symbol;Acc:MGI:3642876]
ENSMUSG00000031431	2239.48	0.469208	0.156828	2.99187	0.00277274	0.0326714	TSC22D3	TSC22 domain family, member 3 [Source:MGI Symbol;Acc:MGI:1196284]
ENSMUSG00000024137	693.455	0.212914	0.0711927	2.99067	0.00278369	0.0327781	E4F1	E4F transcription factor 1 [Source:MGI Symbol;Acc:MGI:109530]
ENSMUSG00000040105	590.687	-0.184757	0.0617891	-2.99012	0.00278864	0.032814	PLPP6	phospholipid phosphatase 6 [Source:MGI Symbol;Acc:MGI:1921661]
ENSMUSG00000024290	759.127	0.197978	0.0662248	2.98949	0.00279442	0.0328596	ROCK1	Rho-associated coiled-coil containing protein kinase 1 [Source:MGI Symbol;Acc:MGI:107927]
ENSMUSG00000038152	1.86447	0.34879	0.116708	2.98858	0.00280273	0.032935	5033430I15RIK	RIKEN cDNA 5033430I15 gene [Source:MGI Symbol;Acc:MGI:1923250]
ENSMUSG00000047884	12.6214	-0.500162	0.167445	-2.98703	0.00281702	0.0330804	KLK9	kallikrein related-peptidase 9 [Source:MGI Symbol;Acc:MGI:1921082]
ENSMUSG00000053985	86.8637	0.338311	0.113288	2.9863	0.00282375	0.0331368	ZFP14	zinc finger protein 14 [Source:MGI Symbol;Acc:MGI:99160]
ENSMUSG00000040711	22.8755	0.500174	0.167674	2.98301	0.0028543	0.0334727	SH3PXD2B	SH3 and PX domains 2B [Source:MGI Symbol;Acc:MGI:2442062]
ENSMUSG00000065420	1.9313	0.40024	0.134223	2.98189	0.00286472	0.0335721	MIR142B	microRNA 142b [Source:MGI Symbol;Acc:MGI:5531132]
ENSMUSG00000035356	209.486	0.350238	0.117495	2.98089	0.00287415	0.0336478	NFKBIZ	nuclear factor of kappa light polypeptide gene enhancer in B cells inhibitor, zeta [Source:MGI Symbol;Acc:MGI:1931595]
ENSMUSG00000056260	527.033	-0.191348	0.0641939	-2.98079	0.00287509	0.0336478	LRIF1	ligand dependent nuclear receptor interacting factor 1 [Source:MGI Symbol;Acc:MGI:2445214]
ENSMUSG00000040009	16.9085	-0.499528	0.167671	-2.97922	0.00288986	0.0337978	GNAZ	guanine nucleotide binding protein, alpha z subunit [Source:MGI Symbol;Acc:MGI:95780]
ENSMUSG00000050796	420.439	-0.196574	0.065987	-2.97898	0.00289207	0.0338008	B3GALT6	UDP-Gal:betaGal beta 1,3-galactosyltransferase, polypeptide 6 [Source:MGI Symbol;Acc:MGI:2152819]
ENSMUSG00000032066	1123.91	0.17314	0.0581565	2.97713	0.00290959	0.0339826	BCO2	beta-carotene oxygenase 2 [Source:MGI Symbol;Acc:MGI:2177469]
ENSMUSG00000104696	1.54863	-0.341662	0.114771	-2.97689	0.00291185	0.033986	GM42946	predicted gene 42946 [Source:MGI Symbol;Acc:MGI:5663083]
ENSMUSG00000028345	445.265	0.149901	0.0503685	2.97609	0.00291952	0.0340336	TEX10	testis expressed gene 10 [Source:MGI Symbol;Acc:MGI:1344413]
ENSMUSG00000034684	8.28724	-0.462351	0.155379	-2.97564	0.00292381	0.0340336	SEMA3F	sema domain, immunoglobulin domain (Ig), short basic domain, secreted, (semaphorin) 3F [Source:MGI Symbol;Acc:MGI:1096347]
ENSMUSG00000037636	49.079	-0.384362	0.129168	-2.97567	0.00292352	0.0340336	SLC25A43	solute carrier family 25, member 43 [Source:MGI Symbol;Acc:MGI:2684854]
ENSMUSG00000050751	5.28995	-0.411948	0.13843	-2.97586	0.00292165	0.0340336	PGBD5	piggyBac transposable element derived 5 [Source:MGI Symbol;Acc:MGI:2429955]
ENSMUSG00000031432	233.308	-0.235486	0.0791735	-2.97431	0.00293649	0.0341582	PRPS1	phosphoribosyl pyrophosphate synthetase 1 [Source:MGI Symbol;Acc:MGI:97775]
ENSMUSG00000031642	7.57025	0.449437	0.151147	2.97351	0.00294411	0.0342238	SH3RF1	SH3 domain containing ring finger 1 [Source:MGI Symbol;Acc:MGI:1913066]
ENSMUSG00000021666	3694.28	-0.182477	0.0614092	-2.97149	0.00296361	0.0344042	GFM2	G elongation factor, mitochondrial 2 [Source:MGI Symbol;Acc:MGI:2444783]
ENSMUSG00000036661	66.3124	-0.463319	0.155917	-2.97158	0.00296275	0.0344042	DENND3	DENN/MADD domain containing 3 [Source:MGI Symbol;Acc:MGI:2146009]
ENSMUSG00000036585	36.8405	-0.484951	0.163339	-2.96898	0.0029879	0.0346628	FGF1	fibroblast growth factor 1 [Source:MGI Symbol;Acc:MGI:95515]
ENSMUSG00000006219	330.503	-0.305115	0.102786	-2.96844	0.00299316	0.0347005	FBLIM1	filamin binding LIM protein 1 [Source:MGI Symbol;Acc:MGI:1921452]
ENSMUSG00000079003	128.233	0.308278	0.103891	2.96732	0.00300405	0.0348034	SAMD1	sterile alpha motif domain containing 1 [Source:MGI Symbol;Acc:MGI:2142433]
ENSMUSG00000032035	2022.12	0.217938	0.0734678	2.96644	0.00301264	0.0348339	ETS1	E26 avian leukemia oncogene 1, 5' domain [Source:MGI Symbol;Acc:MGI:95455]
ENSMUSG00000037747	10.9465	-0.436026	0.147003	-2.9661	0.00301604	0.0348339	PHYHIPL	phytanoyl-CoA hydroxylase interacting protein-like [Source:MGI Symbol;Acc:MGI:1918161]
ENSMUSG00000047180	1571.52	-0.143164	0.0482558	-2.96677	0.00300951	0.0348339	NEURL3	neuralized E3 ubiquitin protein ligase 3 [Source:MGI Symbol;Acc:MGI:2429944]
ENSMUSG00000048874	635.673	0.199195	0.0671589	2.96603	0.00301676	0.0348339	PHF3	PHD finger protein 3 [Source:MGI Symbol;Acc:MGI:2446126]
ENSMUSG00000097429	318.154	-0.421608	0.142138	-2.9662	0.00301507	0.0348339	GM26520	predicted gene, 26520 [Source:MGI Symbol;Acc:MGI:5477014]
ENSMUSG00000079317	481.464	-0.204371	0.0689362	-2.96463	0.00303044	0.0349685	TRAPPC2	trafficking protein particle complex 2 [Source:MGI Symbol;Acc:MGI:1913476]
ENSMUSG00000057649	657.552	0.159957	0.0539674	2.96395	0.0030372	0.0350231	BRD9	bromodomain containing 9 [Source:MGI Symbol;Acc:MGI:2145317]
ENSMUSG00000041846	1255.43	0.242579	0.0818604	2.96332	0.0030434	0.0350477	PPP4R3A	protein phosphatase 4 regulatory subunit 3A [Source:MGI Symbol;Acc:MGI:1915984]
ENSMUSG00000103883	21.0311	-0.484097	0.163355	-2.96347	0.00304196	0.0350477	GM37010	predicted gene, 37010 [Source:MGI Symbol;Acc:MGI:5610238]
ENSMUSG00000032352	27.6032	-0.478289	0.161464	-2.9622	0.00305448	0.0351098	LRRC1	leucine rich repeat containing 1 [Source:MGI Symbol;Acc:MGI:2442313]
ENSMUSG00000034327	62.9365	0.415334	0.140208	2.96227	0.00305379	0.0351098	KCTD9	potassium channel tetramerisation domain containing 9 [Source:MGI Symbol;Acc:MGI:2145579]
ENSMUSG00000057880	21.1352	-0.466244	0.1574	-2.96216	0.00305488	0.0351098	ABAT	4-aminobutyrate aminotransferase [Source:MGI Symbol;Acc:MGI:2443582]
ENSMUSG00000090207	26.4387	0.408854	0.13807	2.9612	0.00306444	0.0351962	4930524O07RIK	RIKEN cDNA 4930524O07 gene [Source:MGI Symbol;Acc:MGI:1915514]
ENSMUSG00000073144	35.7279	-0.372627	0.125924	-2.95913	0.00308508	0.0353862	4930599N23RIK	RIKEN cDNA 4930599N23 gene [Source:MGI Symbol;Acc:MGI:1922629]
ENSMUSG00000074863	3.79926	0.473904	0.160142	2.95927	0.00308365	0.0353862	PLATR25	pluripotency associated transcript 25 [Source:MGI Symbol;Acc:MGI:3645613]
ENSMUSG00000070331	9.90458	-0.492829	0.166562	-2.95884	0.00308797	0.0353958	QRICH2	glutamine rich 2 [Source:MGI Symbol;Acc:MGI:2684912]
ENSMUSG00000026014	36.5576	0.405749	0.137262	2.95601	0.00311643	0.0356984	RAPH1	Ras association (RalGDS/AF-6) and pleckstrin homology domains 1 [Source:MGI Symbol;Acc:MGI:1924550]
ENSMUSG00000071302	216.57	-0.275659	0.0932754	-2.95532	0.00312344	0.035755	2610044O15RIK8	RIKEN cDNA 2610044O15 gene [Source:MGI Symbol;Acc:MGI:1919389]
ENSMUSG00000026421	35.7122	-0.477453	0.161583	-2.95484	0.00312829	0.0357868	CSRP1	cysteine and glycine-rich protein 1 [Source:MGI Symbol;Acc:MGI:88549]
ENSMUSG00000035172	139.681	-0.313008	0.105951	-2.95426	0.00313418	0.0358304	PLEKHH3	pleckstrin homology domain containing, family H (with MyTH4 domain) member 3 [Source:MGI Symbol;Acc:MGI:2384950]
ENSMUSG00000029309	36.8353	-0.4495	0.152333	-2.95078	0.00316974	0.036213	SPARCL1	SPARC-like 1 [Source:MGI Symbol;Acc:MGI:108110]
ENSMUSG00000048949	151.98	0.294714	0.0998939	2.95027	0.00317499	0.0362491	GM6206	predicted pseudogene 6206 [Source:MGI Symbol;Acc:MGI:3644890]
ENSMUSG00000057541	242.101	-0.256414	0.0869275	-2.94975	0.00318029	0.0362855	PUS7	pseudouridylate synthase 7 [Source:MGI Symbol;Acc:MGI:1925947]
ENSMUSG00000024521	84.094	0.464406	0.15754	2.94786	0.00319984	0.0364845	PMAIP1	phorbol-12-myristate-13-acetate-induced protein 1 [Source:MGI Symbol;Acc:MGI:1930146]
ENSMUSG00000071192	5.30126	0.446942	0.151679	2.94664	0.00321247	0.0365562	WFIKKN1	WAP, FS, Ig, KU, and NTR-containing protein 1 [Source:MGI Symbol;Acc:MGI:2670967]
ENSMUSG00000075590	4.00828	-0.423104	0.143571	-2.94699	0.00320879	0.0365562	NRBP2	nuclear receptor binding protein 2 [Source:MGI Symbol;Acc:MGI:2385017]
ENSMUSG00000101037	16.7256	-0.493103	0.167339	-2.94674	0.00321148	0.0365562	GM28424	predicted gene 28424 [Source:MGI Symbol;Acc:MGI:5579130]
ENSMUSG00000046709	10.8004	-0.442377	0.150196	-2.94533	0.00322607	0.0366867	MAPK10	mitogen-activated protein kinase 10 [Source:MGI Symbol;Acc:MGI:1346863]
ENSMUSG00000026547	597.801	-0.230764	0.0783634	-2.9448	0.00323167	0.0367021	TAGLN2	transgelin 2 [Source:MGI Symbol;Acc:MGI:1312985]
ENSMUSG00000107096	20.183	-0.493341	0.167526	-2.94486	0.00323097	0.0367021	GM43597	predicted gene 43597 [Source:MGI Symbol;Acc:MGI:5663734]
ENSMUSG00000032577	587.98	-0.240647	0.081727	-2.94453	0.00323448	0.0367099	MAPKAPK3	mitogen-activated protein kinase-activated protein kinase 3 [Source:MGI Symbol;Acc:MGI:2143163]
ENSMUSG00000003031	236.465	0.265357	0.0901876	2.94228	0.00325807	0.0369049	CDKN1B	cyclin-dependent kinase inhibitor 1B [Source:MGI Symbol;Acc:MGI:104565]
ENSMUSG00000034855	93.8567	-0.461785	0.156939	-2.94245	0.00325628	0.0369049	CXCL10	chemokine (C-X-C motif) ligand 10 [Source:MGI Symbol;Acc:MGI:1352450]
ENSMUSG00000039787	62.3236	0.345321	0.117365	2.94229	0.0032579	0.0369049	CERCAM	cerebral endothelial cell adhesion molecule [Source:MGI Symbol;Acc:MGI:2139134]
ENSMUSG00000001642	1200.21	-0.149884	0.0509551	-2.94149	0.00326633	0.0369499	AKR1B3	aldo-keto reductase family 1, member B3 (aldose reductase) [Source:MGI Symbol;Acc:MGI:1353494]
ENSMUSG00000019891	3.15131	0.353141	0.120067	2.9412	0.00326941	0.0369499	DCBLD1	discoidin, CUB and LCCL domain containing 1 [Source:MGI Symbol;Acc:MGI:1913936]
ENSMUSG00000022668	437.324	-0.227136	0.0772208	-2.94138	0.00326753	0.0369499	GTPBP8	GTP-binding protein 8 (putative) [Source:MGI Symbol;Acc:MGI:1913317]
ENSMUSG00000031012	991.655	-0.160302	0.0545044	-2.94109	0.0032706	0.0369499	CASK	calcium/calmodulin-dependent serine protein kinase (MAGUK family) [Source:MGI Symbol;Acc:MGI:1309489]
ENSMUSG00000027552	171.097	0.253975	0.0863617	2.94082	0.0032734	0.036955	E2F5	E2F transcription factor 5 [Source:MGI Symbol;Acc:MGI:105091]
ENSMUSG00000053063	31.8046	0.486014	0.165275	2.94064	0.00327533	0.036955	CLEC12A	C-type lectin domain family 12, member a [Source:MGI Symbol;Acc:MGI:3040968]
ENSMUSG00000043183	249.133	0.331474	0.112738	2.94021	0.00327994	0.0369829	SIMC1	SUMO-interacting motifs containing 1 [Source:MGI Symbol;Acc:MGI:2442599]
ENSMUSG00000033629	2051.68	-0.140899	0.0479251	-2.93998	0.00328238	0.0369862	HACD3	3-hydroxyacyl-CoA dehydratase 3 [Source:MGI Symbol;Acc:MGI:1889341]
ENSMUSG00000032113	17.9473	-0.48583	0.165378	-2.93769	0.00330664	0.0372353	CHEK1	checkpoint kinase 1 [Source:MGI Symbol;Acc:MGI:1202065]
ENSMUSG00000099632	44.9239	-0.428092	0.145776	-2.93664	0.00331794	0.0373382	2900093K20RIK	RIKEN cDNA 2900093K20 gene [Source:MGI Symbol;Acc:MGI:1915287]
ENSMUSG00000074220	40.3971	0.430938	0.146765	2.93624	0.00332215	0.0373612	ZFP382	zinc finger protein 382 [Source:MGI Symbol;Acc:MGI:3588204]
ENSMUSG00000022964	3492.66	-0.144998	0.0493857	-2.93603	0.00332445	0.0373627	TMEM50B	transmembrane protein 50B [Source:MGI Symbol;Acc:MGI:1925225]
ENSMUSG00000063646	3.44251	-0.419564	0.142937	-2.9353	0.00333227	0.0374263	JAKMIP1	janus kinase and microtubule interacting protein 1 [Source:MGI Symbol;Acc:MGI:1923321]
ENSMUSG00000017421	2541.79	-0.194743	0.0663624	-2.93454	0.00334046	0.0374939	ZFP207	zinc finger protein 207 [Source:MGI Symbol;Acc:MGI:1340045]
ENSMUSG00000055717	7.96646	-0.432239	0.147325	-2.93391	0.00334718	0.0375449	SLAIN1	SLAIN motif family, member 1 [Source:MGI Symbol;Acc:MGI:2145578]
ENSMUSG00000048285	50.1269	0.432775	0.147523	2.93362	0.00335037	0.0375564	FRMD6	FERM domain containing 6 [Source:MGI Symbol;Acc:MGI:2442579]
ENSMUSG00000025352	9.01831	0.481477	0.164136	2.9334	0.00335271	0.0375582	GDF11	growth differentiation factor 11 [Source:MGI Symbol;Acc:MGI:1338027]
ENSMUSG00000020530	984.932	0.139643	0.0476149	2.93276	0.00335969	0.0376119	GGNBP2	gametogenetin binding protein 2 [Source:MGI Symbol;Acc:MGI:2387356]
ENSMUSG00000030344	6.64698	-0.470189	0.160338	-2.93249	0.00336255	0.0376132	AKAP3	A kinase (PRKA) anchor protein 3 [Source:MGI Symbol;Acc:MGI:1341149]
ENSMUSG00000039377	379.532	0.249166	0.0849717	2.93234	0.00336416	0.0376132	HLX	H2.0-like homeobox [Source:MGI Symbol;Acc:MGI:96109]
ENSMUSG00000097379	55.4372	-0.43397	0.148005	-2.93212	0.00336653	0.0376154	GM26873	predicted gene, 26873 [Source:MGI Symbol;Acc:MGI:5477367]
ENSMUSG00000069307	3.40826	0.336309	0.114706	2.93192	0.00336878	0.0376162	HIST1H2BQ	histone cluster 1, H2bq [Source:MGI Symbol;Acc:MGI:3702051]
ENSMUSG00000036822	1107.01	0.199191	0.067955	2.93121	0.00337644	0.0376232	TOPORS	topoisomerase I binding, arginine/serine-rich [Source:MGI Symbol;Acc:MGI:2146189]
ENSMUSG00000051671	149.579	-0.242685	0.0828091	-2.93066	0.00338247	0.0376232	COA6	cytochrome c oxidase assembly factor 6 [Source:MGI Symbol;Acc:MGI:1915142]
ENSMUSG00000052373	2.64813	-0.38085	0.129944	-2.93088	0.00338002	0.0376232	MPP3	membrane protein, palmitoylated 3 (MAGUK p55 subfamily member 3) [Source:MGI Symbol;Acc:MGI:1328354]
ENSMUSG00000085201	149.22	0.302611	0.103251	2.93084	0.00338046	0.0376232	NR6A1OS	nuclear receptor subfamily 6, group A, member 1, opposite strand [Source:MGI Symbol;Acc:MGI:3649430]
ENSMUSG00000085795	387.129	0.239485	0.0817064	2.93104	0.00337831	0.0376232	ZFP703	zinc finger protein 703 [Source:MGI Symbol;Acc:MGI:2662729]
ENSMUSG00000087674	17.6066	-0.481536	0.164294	-2.93094	0.00337938	0.0376232	4930447M23RIK	RIKEN cDNA 4930447M23 gene [Source:MGI Symbol;Acc:MGI:1918902]
ENSMUSG00000032547	302.392	-0.220215	0.0751511	-2.9303	0.00338638	0.0376425	RYK	receptor-like tyrosine kinase [Source:MGI Symbol;Acc:MGI:101766]
ENSMUSG00000020766	264.836	-0.248121	0.0847134	-2.92894	0.00340117	0.0376855	GALK1	galactokinase 1 [Source:MGI Symbol;Acc:MGI:95730]
ENSMUSG00000027255	2099.28	0.141234	0.0482092	2.9296	0.00339398	0.0376855	ARFGAP2	ADP-ribosylation factor GTPase activating protein 2 [Source:MGI Symbol;Acc:MGI:1924288]
ENSMUSG00000053825	2.84199	-0.308731	0.105406	-2.92897	0.00340089	0.0376855	PPFIA2	protein tyrosine phosphatase, receptor type, f polypeptide (PTPRF), interacting protein (liprin), alpha 2 [Source:MGI Symbol;Acc:MGI:2443834]
ENSMUSG00000059714	1116.76	-0.133862	0.0457008	-2.9291	0.00339941	0.0376855	FLOT1	flotillin 1 [Source:MGI Symbol;Acc:MGI:1100500]
ENSMUSG00000104060	300.515	0.403367	0.137714	2.92902	0.00340033	0.0376855	GM37954	predicted gene, 37954 [Source:MGI Symbol;Acc:MGI:5611182]
ENSMUSG00000029553	4.00368	0.351443	0.120054	2.92737	0.00341841	0.0378523	TFEC	transcription factor EC [Source:MGI Symbol;Acc:MGI:1333760]
ENSMUSG00000027581	11.598	-0.430131	0.146961	-2.92684	0.0034242	0.0378679	STMN3	stathmin-like 3 [Source:MGI Symbol;Acc:MGI:1277137]
ENSMUSG00000055546	8.20014	0.478775	0.163572	2.927	0.00342247	0.0378679	TIMD4	T cell immunoglobulin and mucin domain containing 4 [Source:MGI Symbol;Acc:MGI:2445125]
ENSMUSG00000030246	6945.2	-0.150446	0.0514597	-2.92357	0.00346043	0.038244	LDHB	lactate dehydrogenase B [Source:MGI Symbol;Acc:MGI:96763]
ENSMUSG00000054302	447.147	0.163016	0.0557643	2.92331	0.00346334	0.0382517	EAPP	E2F-associated phosphoprotein [Source:MGI Symbol;Acc:MGI:1913516]
ENSMUSG00000022054	4.9504	-0.404296	0.138326	-2.92278	0.00346921	0.0382921	NEFM	neurofilament, medium polypeptide [Source:MGI Symbol;Acc:MGI:97314]
ENSMUSG00000022761	605.149	0.14185	0.0485405	2.92231	0.0034745	0.0383016	LZTR1	leucine-zipper-like transcriptional regulator, 1 [Source:MGI Symbol;Acc:MGI:1914113]
ENSMUSG00000028673	2614.23	-0.140273	0.0479981	-2.92246	0.00347276	0.0383016	FUCA1	fucosidase, alpha-L- 1, tissue [Source:MGI Symbol;Acc:MGI:95593]
ENSMUSG00000024401	86.1894	0.422528	0.144628	2.92148	0.00348372	0.0383542	TNF	tumor necrosis factor [Source:MGI Symbol;Acc:MGI:104798]
ENSMUSG00000053687	13.6696	0.488043	0.167047	2.92159	0.00348246	0.0383542	DPEP2	dipeptidase 2 [Source:MGI Symbol;Acc:MGI:2442042]
ENSMUSG00000026072	48.0818	-0.46597	0.159613	-2.91938	0.00350728	0.0385891	IL1R1	interleukin 1 receptor, type I [Source:MGI Symbol;Acc:MGI:96545]
ENSMUSG00000026094	830.984	0.281242	0.0964643	2.91551	0.00355112	0.0390465	STK17B	serine/threonine kinase 17b (apoptosis-inducing) [Source:MGI Symbol;Acc:MGI:2138162]
ENSMUSG00000020297	5.64718	-0.37462	0.128516	-2.91497	0.0035572	0.0390885	NSG2	neuron specific gene family member 2 [Source:MGI Symbol;Acc:MGI:1202070]
ENSMUSG00000074417	3.64814	0.345523	0.118583	2.91377	0.00357094	0.0392145	GM14548	predicted gene 14548 [Source:MGI Symbol;Acc:MGI:3709645]
ENSMUSG00000039219	568.147	0.204279	0.0701279	2.91295	0.00358038	0.0392932	ARID4B	AT rich interactive domain 4B (RBP1-like) [Source:MGI Symbol;Acc:MGI:2137512]
ENSMUSG00000032405	1895.75	0.153844	0.0528244	2.91236	0.00358706	0.0393415	PIAS1	protein inhibitor of activated STAT 1 [Source:MGI Symbol;Acc:MGI:1913125]
ENSMUSG00000025880	1005.08	0.187466	0.0643815	2.91181	0.00359347	0.0393868	SMAD7	SMAD family member 7 [Source:MGI Symbol;Acc:MGI:1100518]
ENSMUSG00000022364	409.76	0.210564	0.0723191	2.9116	0.00359583	0.0393877	TBC1D31	TBC1 domain family, member 31 [Source:MGI Symbol;Acc:MGI:2684931]
ENSMUSG00000032470	410.94	0.278841	0.0958284	2.9098	0.00361665	0.0395907	MRAS	muscle and microspikes RAS [Source:MGI Symbol;Acc:MGI:1100856]
ENSMUSG00000040584	1.17474	0.264777	0.0910037	2.90951	0.00361991	0.0396012	ABCB1A	ATP-binding cassette, sub-family B (MDR/TAP), member 1A [Source:MGI Symbol;Acc:MGI:97570]
ENSMUSG00000006445	251.081	-0.452559	0.155643	-2.90767	0.00364127	0.0398013	EPHA2	Eph receptor A2 [Source:MGI Symbol;Acc:MGI:95278]
ENSMUSG00000053581	397.561	0.24968	0.0858731	2.90754	0.00364281	0.0398013	ZFAND2A	zinc finger, AN1-type domain 2A [Source:MGI Symbol;Acc:MGI:2140729]
ENSMUSG00000035683	7.9126	0.457567	0.157412	2.90682	0.00365122	0.039868	MELK	maternal embryonic leucine zipper kinase [Source:MGI Symbol;Acc:MGI:106924]
ENSMUSG00000039047	1606.06	-0.186235	0.0640764	-2.90646	0.00365542	0.0398886	PIGK	phosphatidylinositol glycan anchor biosynthesis, class K [Source:MGI Symbol;Acc:MGI:1913863]
ENSMUSG00000026471	539.258	-0.238122	0.0819555	-2.9055	0.00366666	0.039986	MR1	major histocompatibility complex, class I-related [Source:MGI Symbol;Acc:MGI:1195463]
ENSMUSG00000039994	43.2481	-0.417581	0.143809	-2.90372	0.00368762	0.0401386	TIMELESS	timeless circadian clock 1 [Source:MGI Symbol;Acc:MGI:1321393]
ENSMUSG00000051444	139.722	-0.346391	0.119289	-2.90381	0.00368653	0.0401386	BBS12	Bardet-Biedl syndrome 12 (human) [Source:MGI Symbol;Acc:MGI:2686651]
ENSMUSG00000072762	147.07	-0.282514	0.0972863	-2.90395	0.0036849	0.0401386	4930522L14RIK	RIKEN cDNA 4930522L14 gene [Source:MGI Symbol;Acc:MGI:1925270]
ENSMUSG00000025766	287.132	-0.292411	0.100735	-2.90278	0.00369865	0.0402333	D3ERTD751E	DNA segment, Chr 3, ERATO Doi 751, expressed [Source:MGI Symbol;Acc:MGI:1289213]
ENSMUSG00000029559	226.512	-0.250146	0.0862141	-2.90145	0.00371441	0.0403539	2210016L21RIK	RIKEN cDNA 2210016L21 gene [Source:MGI Symbol;Acc:MGI:1919607]
ENSMUSG00000045176	195.231	0.268185	0.092425	2.90165	0.00371209	0.0403539	BORCS6	BLOC-1 related complex subunit 6 [Source:MGI Symbol;Acc:MGI:1919173]
ENSMUSG00000033540	1842.28	-0.23921	0.0824516	-2.90121	0.00371722	0.040359	IDUA	iduronidase, alpha-L- [Source:MGI Symbol;Acc:MGI:96418]
ENSMUSG00000031767	406.548	-0.252594	0.0870775	-2.9008	0.00372216	0.0403874	NUDT7	nudix (nucleoside diphosphate linked moiety X)-type motif 7 [Source:MGI Symbol;Acc:MGI:1914778]
ENSMUSG00000002820	335.365	0.223194	0.0769476	2.90059	0.00372458	0.0403882	ATG4D	autophagy related 4D, cysteine peptidase [Source:MGI Symbol;Acc:MGI:2444308]
ENSMUSG00000004446	1457.23	-0.161349	0.0556499	-2.89936	0.00373926	0.0405044	BID	BH3 interacting domain death agonist [Source:MGI Symbol;Acc:MGI:108093]
ENSMUSG00000026610	7.32229	-0.427262	0.147367	-2.8993	0.00373999	0.0405044	ESRRG	estrogen-related receptor gamma [Source:MGI Symbol;Acc:MGI:1347056]
ENSMUSG00000007659	1875.42	-0.21729	0.0749816	-2.89791	0.00375663	0.0406592	BCL2L1	BCL2-like 1 [Source:MGI Symbol;Acc:MGI:88139]
ENSMUSG00000099398	5.30513	0.367028	0.126676	2.89737	0.00376302	0.0407028	MS4A14	membrane-spanning 4-domains, subfamily A, member 14 [Source:MGI Symbol;Acc:MGI:2686122]
ENSMUSG00000022453	1813.96	-0.170116	0.0587297	-2.89659	0.00377239	0.0407531	NAGA	N-acetyl galactosaminidase, alpha [Source:MGI Symbol;Acc:MGI:1261422]
ENSMUSG00000030124	824.38	-0.264929	0.0914611	-2.89663	0.00377197	0.0407531	LAG3	lymphocyte-activation gene 3 [Source:MGI Symbol;Acc:MGI:106588]
ENSMUSG00000019194	883.413	-0.204095	0.0704838	-2.89563	0.00378397	0.0408527	SCN1B	sodium channel, voltage-gated, type I, beta [Source:MGI Symbol;Acc:MGI:98247]
ENSMUSG00000018102	347.911	0.329969	0.114065	2.89283	0.00381792	0.0411935	HIST1H2BC	histone cluster 1, H2bc [Source:MGI Symbol;Acc:MGI:1915274]
ENSMUSG00000018548	172.875	-0.31793	0.109918	-2.89242	0.00382288	0.0411955	TRIM37	tripartite motif-containing 37 [Source:MGI Symbol;Acc:MGI:2153072]
ENSMUSG00000021500	451.211	0.237122	0.0819782	2.89251	0.00382181	0.0411955	DDX46	DEAD (Asp-Glu-Ala-Asp) box polypeptide 46 [Source:MGI Symbol;Acc:MGI:1920895]
ENSMUSG00000064267	6145.36	-0.186249	0.064428	-2.8908	0.00384257	0.0413819	HVCN1	hydrogen voltage-gated channel 1 [Source:MGI Symbol;Acc:MGI:1921346]
ENSMUSG00000022844	392.046	-0.298083	0.103157	-2.88961	0.0038572	0.0415136	PDIA5	protein disulfide isomerase associated 5 [Source:MGI Symbol;Acc:MGI:1919849]
ENSMUSG00000023328	250.929	-0.390865	0.135291	-2.88907	0.00386388	0.0415596	ACHE	acetylcholinesterase [Source:MGI Symbol;Acc:MGI:87876]
ENSMUSG00000003948	260.242	-0.269125	0.0932098	-2.8873	0.00388558	0.0417467	MMD	monocyte to macrophage differentiation-associated [Source:MGI Symbol;Acc:MGI:1914718]
ENSMUSG00000044783	1308.19	0.169301	0.0586413	2.88707	0.00388853	0.0417467	HJURP	Holliday junction recognition protein [Source:MGI Symbol;Acc:MGI:2685821]
ENSMUSG00000106825	16.7762	-0.450587	0.156068	-2.88712	0.00388783	0.0417467	2510016D11RIK	RIKEN cDNA 2510016D11 gene [Source:MGI Symbol;Acc:MGI:1917539]
ENSMUSG00000070570	4.60587	-0.437997	0.151771	-2.88591	0.00390286	0.0418745	SLC17A7	solute carrier family 17 (sodium-dependent inorganic phosphate cotransporter), member 7 [Source:MGI Symbol;Acc:MGI:1920211]
ENSMUSG00000037364	592.858	0.210812	0.0730968	2.88401	0.00392645	0.0421014	SRRT	serrate RNA effector molecule homolog (Arabidopsis) [Source:MGI Symbol;Acc:MGI:1933527]
ENSMUSG00000021700	5.10286	-0.396327	0.137445	-2.88353	0.00393245	0.0421136	RAB3C	RAB3C, member RAS oncogene family [Source:MGI Symbol;Acc:MGI:1914545]
ENSMUSG00000062373	1030.92	-0.1997	0.0692515	-2.88369	0.00393049	0.0421136	TMEM65	transmembrane protein 65 [Source:MGI Symbol;Acc:MGI:1922118]
ENSMUSG00000030741	1218.39	0.156559	0.054346	2.88078	0.00396687	0.0424558	SPNS1	spinster homolog 1 [Source:MGI Symbol;Acc:MGI:1920908]
ENSMUSG00000025019	346.851	0.274206	0.0952314	2.87937	0.00398476	0.0426208	LCOR	ligand dependent nuclear receptor corepressor [Source:MGI Symbol;Acc:MGI:2443930]
ENSMUSG00000043085	26.0909	-0.472913	0.164259	-2.87907	0.00398854	0.042635	TMEM82	transmembrane protein 82 [Source:MGI Symbol;Acc:MGI:2384869]
ENSMUSG00000005410	174.127	-0.262854	0.0913054	-2.87884	0.00399137	0.0426388	MCM5	minichromosome maintenance complex component 5 [Source:MGI Symbol;Acc:MGI:103197]
ENSMUSG00000092593	15.4958	0.472095	0.164067	2.87746	0.00400893	0.0427999	GM20492	predicted gene 20492 [Source:MGI Symbol;Acc:MGI:5141957]
ENSMUSG00000026439	529.902	0.184133	0.0640124	2.87652	0.00402092	0.0428989	RBBP5	retinoblastoma binding protein 5, histone lysine methyltransferase complex subunit [Source:MGI Symbol;Acc:MGI:1918367]
ENSMUSG00000051098	115.2	-0.305856	0.106335	-2.87634	0.00402317	0.0428989	MBLAC2	metallo-beta-lactamase domain containing 2 [Source:MGI Symbol;Acc:MGI:1920102]
ENSMUSG00000025931	44.0711	-0.44266	0.153948	-2.87539	0.00403529	0.0430016	PAQR8	progestin and adipoQ receptor family member VIII [Source:MGI Symbol;Acc:MGI:1921479]
ENSMUSG00000021068	276.095	0.317546	0.110463	2.8747	0.00404416	0.0430696	NIN	ninein [Source:MGI Symbol;Acc:MGI:105108]
ENSMUSG00000023495	20.632	-0.473066	0.164645	-2.87325	0.00406271	0.0431607	PCBP4	poly(rC) binding protein 4 [Source:MGI Symbol;Acc:MGI:1890471]
ENSMUSG00000039934	1846.12	-0.163046	0.0567393	-2.87361	0.00405813	0.0431607	GSAP	gamma-secretase activating protein [Source:MGI Symbol;Acc:MGI:2442259]
ENSMUSG00000046727	6.72912	-0.454522	0.158183	-2.87339	0.00406092	0.0431607	CYSTM1	cysteine-rich transmembrane module containing 1 [Source:MGI Symbol;Acc:MGI:1913310]
ENSMUSG00000054708	127.229	-0.34672	0.120649	-2.87378	0.00405593	0.0431607	ANKRD24	ankyrin repeat domain 24 [Source:MGI Symbol;Acc:MGI:1890394]
ENSMUSG00000046240	3.24377	-0.345652	0.12033	-2.87254	0.00407184	0.0432045	HEPACAM	hepatocyte cell adhesion molecule [Source:MGI Symbol;Acc:MGI:1920177]
ENSMUSG00000104467	9.71291	0.457015	0.159087	2.87273	0.00406936	0.0432045	GM37660	predicted gene, 37660 [Source:MGI Symbol;Acc:MGI:5610888]
ENSMUSG00000057103	61.4245	-0.391798	0.136489	-2.87054	0.0040977	0.0434522	NAT8F1	N-acetyltransferase 8 (GCN5-related) family member 1 [Source:MGI Symbol;Acc:MGI:1913366]
ENSMUSG00000033768	13.3587	-0.470468	0.163916	-2.87018	0.00410239	0.0434753	NRXN2	neurexin II [Source:MGI Symbol;Acc:MGI:1096362]
ENSMUSG00000020205	6.07457	0.444175	0.15479	2.86954	0.00411074	0.0435371	PHLDA1	pleckstrin homology like domain, family A, member 1 [Source:MGI Symbol;Acc:MGI:1096880]
ENSMUSG00000027454	42.8115	-0.387082	0.134908	-2.86922	0.00411482	0.0435535	GINS1	GINS complex subunit 1 (Psf1 homolog) [Source:MGI Symbol;Acc:MGI:1916520]
ENSMUSG00000010476	165.27	-0.259988	0.0906344	-2.86854	0.00412377	0.0436215	EBF3	early B cell factor 3 [Source:MGI Symbol;Acc:MGI:894289]
ENSMUSG00000004364	1239.98	0.171747	0.0599159	2.86647	0.00415074	0.0437461	CUL3	cullin 3 [Source:MGI Symbol;Acc:MGI:1347360]
ENSMUSG00000019579	1114.96	-0.168685	0.058837	-2.86699	0.00414397	0.0437461	MYDGF	myeloid derived growth factor [Source:MGI Symbol;Acc:MGI:2156020]
ENSMUSG00000020156	474.822	-0.247751	0.0864064	-2.86728	0.00414018	0.0437461	MUM1	melanoma associated antigen (mutated) 1 [Source:MGI Symbol;Acc:MGI:1915364]
ENSMUSG00000028653	472.606	0.18022	0.0628625	2.86688	0.00414534	0.0437461	TRIT1	tRNA isopentenyltransferase 1 [Source:MGI Symbol;Acc:MGI:1914216]
ENSMUSG00000052748	388.784	0.205345	0.0716349	2.86655	0.00414978	0.0437461	SWT1	SWT1 RNA endoribonuclease homolog (S. cerevisiae) [Source:MGI Symbol;Acc:MGI:1914125]
ENSMUSG00000042015	777.745	0.242401	0.0846171	2.86468	0.00417435	0.0439681	WDR41	WD repeat domain 41 [Source:MGI Symbol;Acc:MGI:2445123]
ENSMUSG00000027907	41.505	0.463117	0.161703	2.86399	0.00418341	0.0440219	S100A11	S100 calcium binding protein A11 [Source:MGI Symbol;Acc:MGI:1338798]
ENSMUSG00000092569	12.4478	-0.473732	0.165415	-2.8639	0.00418455	0.0440219	GM20544	predicted gene 20544 [Source:MGI Symbol;Acc:MGI:5142009]
ENSMUSG00000020108	160.87	0.463892	0.162039	2.86284	0.00419862	0.0441431	DDIT4	DNA-damage-inducible transcript 4 [Source:MGI Symbol;Acc:MGI:1921997]
ENSMUSG00000053647	5.53101	0.435823	0.152277	2.86203	0.00420931	0.0442284	GPER1	G protein-coupled estrogen receptor 1 [Source:MGI Symbol;Acc:MGI:1924104]
ENSMUSG00000063931	1595.3	-0.15651	0.0546957	-2.86147	0.00421686	0.0442808	PEPD	peptidase D [Source:MGI Symbol;Acc:MGI:97542]
ENSMUSG00000072694	185.942	-0.279786	0.097797	-2.86088	0.00422468	0.044336	1500011B03RIK	RIKEN cDNA 1500011B03 gene [Source:MGI Symbol;Acc:MGI:1913486]
ENSMUSG00000025318	201.057	-0.32583	0.11396	-2.85917	0.00424745	0.044531	JPH3	junctophilin 3 [Source:MGI Symbol;Acc:MGI:1891497]
ENSMUSG00000047604	49.4226	0.383078	0.133985	2.8591	0.00424842	0.044531	FRAT2	frequently rearranged in advanced T cell lymphomas 2 [Source:MGI Symbol;Acc:MGI:2673967]
ENSMUSG00000040276	58.9402	0.451646	0.158009	2.85835	0.00425852	0.0446098	PACSIN1	protein kinase C and casein kinase substrate in neurons 1 [Source:MGI Symbol;Acc:MGI:1345181]
ENSMUSG00000000594	4123.53	-0.153099	0.0536015	-2.85625	0.00428675	0.0448587	GM2A	GM2 ganglioside activator protein [Source:MGI Symbol;Acc:MGI:95762]
ENSMUSG00000022945	22.5493	-0.477052	0.167023	-2.8562	0.00428747	0.0448587	CHAF1B	chromatin assembly factor 1, subunit B (p60) [Source:MGI Symbol;Acc:MGI:1314881]
ENSMUSG00000062908	961.736	0.131276	0.0459676	2.85585	0.00429224	0.0448814	ACADM	acyl-Coenzyme A dehydrogenase, medium chain [Source:MGI Symbol;Acc:MGI:87867]
ENSMUSG00000104484	48.3791	-0.431482	0.151115	-2.85531	0.00429944	0.0449295	GM33142	predicted gene, 33142 [Source:MGI Symbol;Acc:MGI:5592301]
ENSMUSG00000069713	21.422	0.471364	0.165099	2.85503	0.00430322	0.0449418	4933406P04RIK	RIKEN cDNA 4933406P04 gene [Source:MGI Symbol;Acc:MGI:1921670]
ENSMUSG00000039148	716.495	0.153824	0.0539052	2.8536	0.00432272	0.0451183	SART1	squamous cell carcinoma antigen recognized by T cells 1 [Source:MGI Symbol;Acc:MGI:1309453]
ENSMUSG00000021669	270.084	0.205346	0.0719706	2.8532	0.00432816	0.0451477	COL4A3BP	collagen, type IV, alpha 3 (Goodpasture antigen) binding protein [Source:MGI Symbol;Acc:MGI:1915268]
ENSMUSG00000030365	23.2694	0.478451	0.167755	2.85208	0.00434339	0.0452793	CLEC2I	C-type lectin domain family 2, member i [Source:MGI Symbol;Acc:MGI:2136650]
ENSMUSG00000104597	3.2384	0.344446	0.120851	2.85016	0.00436969	0.045526	B230334C09RIK	RIKEN cDNA B230334C09 gene [Source:MGI Symbol;Acc:MGI:2442224]
ENSMUSG00000048240	84.9115	-0.37363	0.131105	-2.84986	0.00437382	0.0455415	GNG7	guanine nucleotide binding protein (G protein), gamma 7 [Source:MGI Symbol;Acc:MGI:95787]
ENSMUSG00000021431	150.559	0.244695	0.0858811	2.84923	0.00438246	0.0455793	SNRNP48	small nuclear ribonucleoprotein 48 (U11/U12) [Source:MGI Symbol;Acc:MGI:1915047]
ENSMUSG00000026177	6748.87	-0.122011	0.0428226	-2.84921	0.00438273	0.0455793	SLC11A1	solute carrier family 11 (proton-coupled divalent metal ion transporters), member 1 [Source:MGI Symbol;Acc:MGI:1345275]
ENSMUSG00000030760	3101.05	-0.169276	0.0594258	-2.84852	0.00439229	0.0456513	ACER3	alkaline ceramidase 3 [Source:MGI Symbol;Acc:MGI:1913440]
ENSMUSG00000025232	16298.1	-0.120472	0.0423103	-2.84733	0.00440873	0.0457946	HEXA	hexosaminidase A [Source:MGI Symbol;Acc:MGI:96073]
ENSMUSG00000020642	3.97893	0.314371	0.110437	2.84662	0.0044186	0.0458632	RNF144A	ring finger protein 144A [Source:MGI Symbol;Acc:MGI:1344401]
ENSMUSG00000028974	263.228	0.235427	0.0827084	2.84647	0.00442065	0.0458632	DFFA	DNA fragmentation factor, alpha subunit [Source:MGI Symbol;Acc:MGI:1196227]
ENSMUSG00000041225	1711.54	0.156207	0.0548909	2.84578	0.00443025	0.0459353	ARHGAP12	Rho GTPase activating protein 12 [Source:MGI Symbol;Acc:MGI:1922665]
ENSMUSG00000025058	851.353	-0.223698	0.0786133	-2.84555	0.00443346	0.045941	5430427O19RIK	RIKEN cDNA 5430427O19 gene [Source:MGI Symbol;Acc:MGI:1918648]
ENSMUSG00000039037	3.16205	-0.345253	0.121388	-2.8442	0.00445228	0.0460807	ST6GALNAC5	ST6 (alpha-N-acetyl-neuraminyl-2,3-beta-galactosyl-1,3)-N-acetylgalactosaminide alpha-2,6-sialyltransferase 5 [Source:MGI Symbol;Acc:MGI:1349471]
ENSMUSG00000045345	13.5452	-0.475204	0.167072	-2.84431	0.00445083	0.0460807	9530056K15RIK	RIKEN cDNA 9530056K15 gene [Source:MGI Symbol;Acc:MGI:2444456]
ENSMUSG00000021209	7.22656	-0.446632	0.157062	-2.84367	0.00445973	0.0461301	PPP4R4	protein phosphatase 4, regulatory subunit 4 [Source:MGI Symbol;Acc:MGI:1921771]
ENSMUSG00000060594	183.33	0.200517	0.0705205	2.84339	0.00446366	0.0461432	LAYN	layilin [Source:MGI Symbol;Acc:MGI:2685357]
ENSMUSG00000045826	4.67863	0.467925	0.164603	2.84275	0.00447258	0.0462077	PTPRCAP	protein tyrosine phosphatase, receptor type, C polypeptide-associated protein [Source:MGI Symbol;Acc:MGI:97811]
ENSMUSG00000038555	3.6661	-0.405271	0.142691	-2.84021	0.00450838	0.0465497	REEP2	receptor accessory protein 2 [Source:MGI Symbol;Acc:MGI:2385070]
ENSMUSG00000069792	46.0358	0.47444	0.16708	2.83959	0.00451709	0.0466119	WFDC17	WAP four-disulfide core domain 17 [Source:MGI Symbol;Acc:MGI:3649773]
ENSMUSG00000069763	1517.72	-0.20463	0.0720765	-2.83906	0.00452462	0.0466616	TMEM100	transmembrane protein 100 [Source:MGI Symbol;Acc:MGI:1915138]
ENSMUSG00000027223	19.352	-0.475377	0.167606	-2.83628	0.00456422	0.047042	MAPK8IP1	mitogen-activated protein kinase 8 interacting protein 1 [Source:MGI Symbol;Acc:MGI:1309464]
ENSMUSG00000038552	71.2465	-0.405816	0.143112	-2.83566	0.00457304	0.0471048	FNDC4	fibronectin type III domain containing 4 [Source:MGI Symbol;Acc:MGI:1917195]
ENSMUSG00000035901	1332.9	0.185842	0.0655584	2.83476	0.00458605	0.0472106	DENND5A	DENN/MADD domain containing 5A [Source:MGI Symbol;Acc:MGI:1201681]
ENSMUSG00000027514	74.7288	-0.41239	0.145487	-2.83455	0.00458898	0.0472126	ZBP1	Z-DNA binding protein 1 [Source:MGI Symbol;Acc:MGI:1927449]
ENSMUSG00000079057	1538.01	-0.184936	0.0652505	-2.83425	0.0045934	0.04723	CYP4V3	cytochrome P450, family 4, subfamily v, polypeptide 3 [Source:MGI Symbol;Acc:MGI:2142763]
ENSMUSG00000043733	298.078	0.238355	0.0841317	2.83312	0.00460964	0.0473406	PTPN11	protein tyrosine phosphatase, non-receptor type 11 [Source:MGI Symbol;Acc:MGI:99511]
ENSMUSG00000058388	259.603	0.261173	0.0921834	2.83319	0.00460861	0.0473406	PHTF1	putative homeodomain transcription factor 1 [Source:MGI Symbol;Acc:MGI:1332671]
ENSMUSG00000002748	698.092	0.193873	0.0684661	2.83166	0.00463064	0.047528	BAZ1B	bromodomain adjacent to zinc finger domain, 1B [Source:MGI Symbol;Acc:MGI:1353499]
ENSMUSG00000034247	382.984	0.260288	0.0919549	2.8306	0.00464604	0.0476012	PLEKHM1	pleckstrin homology domain containing, family M (with RUN domain) member 1 [Source:MGI Symbol;Acc:MGI:2443207]
ENSMUSG00000034837	2.08189	0.411186	0.145264	2.83062	0.00464586	0.0476012	GNAT1	guanine nucleotide binding protein, alpha transducing 1 [Source:MGI Symbol;Acc:MGI:95778]
ENSMUSG00000064247	37.5324	0.412232	0.145616	2.83094	0.00464108	0.0476012	PLCXD1	phosphatidylinositol-specific phospholipase C, X domain containing 1 [Source:MGI Symbol;Acc:MGI:2685422]
ENSMUSG00000026185	2.83855	-0.254913	0.0900875	-2.82962	0.00466037	0.0476069	IGFBP5	insulin-like growth factor binding protein 5 [Source:MGI Symbol;Acc:MGI:96440]
ENSMUSG00000028552	1331.26	-0.173278	0.0612219	-2.83033	0.00464993	0.0476069	EPS15	epidermal growth factor receptor pathway substrate 15 [Source:MGI Symbol;Acc:MGI:104583]
ENSMUSG00000061393	268.22	0.281514	0.0994756	2.82998	0.00465508	0.0476069	ACVR2B	activin receptor IIB [Source:MGI Symbol;Acc:MGI:87912]
ENSMUSG00000088789	4.29977	-0.455371	0.160921	-2.82978	0.00465799	0.0476069	SCARNA13	small Cajal body-specific RNA 1 [Source:MGI Symbol;Acc:MGI:4360027]
ENSMUSG00000106224	10.5015	-0.470965	0.166423	-2.82993	0.00465585	0.0476069	GM43823	predicted gene 43823 [Source:MGI Symbol;Acc:MGI:5663960]
ENSMUSG00000004221	871.204	-0.184812	0.0653369	-2.82861	0.00467512	0.0476805	IKBKG	inhibitor of kappaB kinase gamma [Source:MGI Symbol;Acc:MGI:1338074]
ENSMUSG00000022387	867.001	0.183756	0.0649645	2.82856	0.00467586	0.0476805	BRD1	bromodomain containing 1 [Source:MGI Symbol;Acc:MGI:1924161]
ENSMUSG00000072573	15.6443	-0.454271	0.160594	-2.82869	0.00467385	0.0476805	GM10369	predicted gene 10369 [Source:MGI Symbol;Acc:MGI:3642774]
ENSMUSG00000005716	2.99519	-0.342351	0.121082	-2.82743	0.00469227	0.0477998	PVALB	parvalbumin [Source:MGI Symbol;Acc:MGI:97821]
ENSMUSG00000020189	559.585	0.220681	0.0780515	2.82738	0.00469309	0.0477998	OSBPL8	oxysterol binding protein-like 8 [Source:MGI Symbol;Acc:MGI:2443807]
ENSMUSG00000004085	93.5374	0.33811	0.119681	2.8251	0.00472659	0.0481126	MAP3K20	mitogen-activated protein kinase kinase kinase 20 [Source:MGI Symbol;Acc:MGI:2443258]
ENSMUSG00000020638	73.3973	-0.408023	0.14445	-2.82467	0.00473291	0.0481486	CMPK2	cytidine monophosphate (UMP-CMP) kinase 2, mitochondrial [Source:MGI Symbol;Acc:MGI:99830]
ENSMUSG00000042548	846.127	0.228599	0.0809356	2.82446	0.00473599	0.0481516	ASXL1	additional sex combs like 1 [Source:MGI Symbol;Acc:MGI:2684063]
ENSMUSG00000024500	5.21868	-0.381509	0.135092	-2.82407	0.00474178	0.0481821	PPP2R2B	protein phosphatase 2, regulatory subunit B, beta [Source:MGI Symbol;Acc:MGI:1920180]
ENSMUSG00000020525	329.439	0.230808	0.0817444	2.82354	0.00474972	0.0482344	PPM1D	protein phosphatase 1D magnesium-dependent, delta isoform [Source:MGI Symbol;Acc:MGI:1858214]
ENSMUSG00000014075	228.691	-0.227638	0.0806939	-2.821	0.00478735	0.0485879	TCTEX1D2	Tctex1 domain containing 2 [Source:MGI Symbol;Acc:MGI:1913311]
ENSMUSG00000020087	467.213	0.187671	0.0665439	2.82026	0.0047985	0.0486439	TYSND1	trypsin domain containing 1 [Source:MGI Symbol;Acc:MGI:1919017]
ENSMUSG00000027737	54.1234	-0.465883	0.165187	-2.82034	0.0047973	0.0486439	SLC7A11	solute carrier family 7 (cationic amino acid transporter, y+ system), member 11 [Source:MGI Symbol;Acc:MGI:1347355]
ENSMUSG00000093553	27.7367	0.472879	0.167806	2.81801	0.00483223	0.0489572	GM20633	predicted gene 20633 [Source:MGI Symbol;Acc:MGI:5313080]
ENSMUSG00000027624	38.7295	-0.455217	0.161565	-2.81754	0.00483926	0.0489709	EPB41L1	erythrocyte membrane protein band 4.1 like 1 [Source:MGI Symbol;Acc:MGI:103010]
ENSMUSG00000073867	116.083	-0.327636	0.116278	-2.8177	0.00483694	0.0489709	AA474408	expressed sequence AA474408 [Source:MGI Symbol;Acc:MGI:3034216]
ENSMUSG00000030138	314.908	0.230235	0.0817273	2.81712	0.00484569	0.0490073	BMS1	BMS1, ribosome biogenesis factor [Source:MGI Symbol;Acc:MGI:2446132]
ENSMUSG00000029385	4223.44	0.208384	0.0739918	2.81631	0.0048578	0.0490723	CCNG2	cyclin G2 [Source:MGI Symbol;Acc:MGI:1095734]
ENSMUSG00000045382	5.68791	0.438218	0.155593	2.81644	0.00485594	0.0490723	CXCR4	chemokine (C-X-C motif) receptor 4 [Source:MGI Symbol;Acc:MGI:109563]
ENSMUSG00000064880	1.61816	0.277859	0.0986927	2.8154	0.00487164	0.0491833	GM24201	predicted gene, 24201 [Source:MGI Symbol;Acc:MGI:5453978]
ENSMUSG00000036466	24.8445	-0.455477	0.161794	-2.81516	0.00487527	0.0491912	MEGF11	multiple EGF-like-domains 11 [Source:MGI Symbol;Acc:MGI:1920951]
ENSMUSG00000015149	1528.27	-0.149677	0.053194	-2.8138	0.00489591	0.0493418	SIRT2	sirtuin 2 [Source:MGI Symbol;Acc:MGI:1927664]
ENSMUSG00000026193	30.5309	0.392866	0.139618	2.81386	0.00489499	0.0493418	FN1	fibronectin 1 [Source:MGI Symbol;Acc:MGI:95566]
ENSMUSG00000017314	7.32798	-0.418836	0.148952	-2.81188	0.00492525	0.0496087	MPP2	membrane protein, palmitoylated 2 (MAGUK p55 subfamily member 2) [Source:MGI Symbol;Acc:MGI:1858257]
ENSMUSG00000036278	66.5514	-0.354173	0.125986	-2.81121	0.0049356	0.0496839	MACROD1	MACRO domain containing 1 [Source:MGI Symbol;Acc:MGI:2147583]
ENSMUSG00000032936	12.8315	-0.400035	0.142345	-2.81032	0.00494923	0.0497483	CAMKV	CaM kinase-like vesicle-associated [Source:MGI Symbol;Acc:MGI:2384296]
ENSMUSG00000043068	163.509	-0.371136	0.132075	-2.81005	0.00495338	0.0497483	FAM89A	family with sequence similarity 89, member A [Source:MGI Symbol;Acc:MGI:1916877]
ENSMUSG00000049659	1916.34	0.215207	0.0765796	2.81024	0.00495041	0.0497483	AFTPH	aftiphilin [Source:MGI Symbol;Acc:MGI:1923012]
ENSMUSG00000062743	179.217	-0.277173	0.0986365	-2.81004	0.00495352	0.0497483	ZFP677	zinc finger protein 677 [Source:MGI Symbol;Acc:MGI:3053207]
ENSMUSG00000027525	3.1762	-0.364585	0.129827	-2.80823	0.00498142	0.0499994	PHACTR3	phosphatase and actin regulator 3 [Source:MGI Symbol;Acc:MGI:1921439]

## Sheet: BaseMean > 4, FC > 30%
gene	baseMean	log2FoldChange	lfcSE	stat	pvalue	padj	name	description	FC
ENSMUSG00000021782	98.339	-2.51271	0.13988	-17.9633	3.77796e-72	9.32292e-69	DLG5	discs, large homolog 5 (Drosophila) [Source:MGI Symbol;Acc:MGI:1918478]	0.175227
ENSMUSG00000042529	210.57	-2.47367	0.14016	-17.6489	1.03748e-69	2.24018e-66	KCNJ12	potassium inwardly-rectifying channel, subfamily J, member 12 [Source:MGI Symbol;Acc:MGI:108495]	0.180032
ENSMUSG00000047238	98.923	-2.19475	0.130405	-16.8303	1.46318e-63	2.5275e-60	MAGEH1	melanoma antigen, family H, 1 [Source:MGI Symbol;Acc:MGI:1922875]	0.218431
ENSMUSG00000040612	628.81	-2.14681	0.146378	-14.6662	1.06139e-48	1.07849e-45	ILDR2	immunoglobulin-like domain containing receptor 2 [Source:MGI Symbol;Acc:MGI:1196370]	0.225812
ENSMUSG00000022505	214.006	-2.00996	0.12838	-15.6563	3.0091e-55	3.9984e-52	EMP2	epithelial membrane protein 2 [Source:MGI Symbol;Acc:MGI:1098726]	0.248281
ENSMUSG00000030757	94.1799	-2.0091	0.149866	-13.406	5.57574e-41	4.01314e-38	ZKSCAN2	zinc finger with KRAB and SCAN domains 2 [Source:MGI Symbol;Acc:MGI:2444060]	0.248428
ENSMUSG00000001120	67.8358	-1.86537	0.134861	-13.8317	1.63984e-43	1.41633e-40	PCBP3	poly(rC) binding protein 3 [Source:MGI Symbol;Acc:MGI:1890470]	0.274453
ENSMUSG00000028518	60.5223	-1.83346	0.1538	-11.9211	9.19422e-33	4.96316e-30	PRKAA2	protein kinase, AMP-activated, alpha 2 catalytic subunit [Source:MGI Symbol;Acc:MGI:1336173]	0.280591
ENSMUSG00000028362	190.858	-1.73896	0.129175	-13.4621	2.61382e-41	1.96309e-38	TNFSF8	tumor necrosis factor (ligand) superfamily, member 8 [Source:MGI Symbol;Acc:MGI:88328]	0.299585
ENSMUSG00000045502	464.179	-1.6692	0.126147	-13.2321	5.7234e-40	3.80254e-37	HCAR2	hydroxycarboxylic acid receptor 2 [Source:MGI Symbol;Acc:MGI:1933383]	0.314428
ENSMUSG00000043943	1414.9	-1.64923	0.0729698	-22.6016	4.18118e-113	1.80564e-109	NAALAD2	N-acetylated alpha-linked acidic dipeptidase 2 [Source:MGI Symbol;Acc:MGI:1919810]	0.31881
ENSMUSG00000031327	34.5404	-1.53784	0.153585	-10.013	1.33703e-23	5.77397e-21	CHIC1	cysteine-rich hydrophobic domain 1 [Source:MGI Symbol;Acc:MGI:1344694]	0.344401
ENSMUSG00000015843	92.3114	-1.53594	0.159686	-9.61852	6.67863e-22	2.45461e-19	RXRG	retinoid X receptor gamma [Source:MGI Symbol;Acc:MGI:98216]	0.344854
ENSMUSG00000026285	460.825	-1.37389	0.145523	-9.44102	3.69175e-21	1.27543e-18	PDCD1	programmed cell death 1 [Source:MGI Symbol;Acc:MGI:104879]	0.38585
ENSMUSG00000020083	23.8891	-1.37159	0.164451	-8.34042	7.40296e-17	1.67892e-14	2010107G23RIK	RIKEN cDNA 2010107G23 gene [Source:MGI Symbol;Acc:MGI:1917144]	0.386465
ENSMUSG00000098108	111.053	-1.31929	0.139834	-9.43474	3.91949e-21	1.32755e-18	GM27008	predicted gene, 27008 [Source:MGI Symbol;Acc:MGI:5504123]	0.400731
ENSMUSG00000033082	73.0365	-1.30155	0.150938	-8.62309	6.51724e-18	1.60827e-15	CLEC1A	C-type lectin domain family 1, member a [Source:MGI Symbol;Acc:MGI:2444151]	0.40569
ENSMUSG00000022887	63.9708	-1.2897	0.148632	-8.67715	4.05802e-18	1.03086e-15	MASP1	mannan-binding lectin serine peptidase 1 [Source:MGI Symbol;Acc:MGI:88492]	0.409037
ENSMUSG00000019761	29.7793	-1.24778	0.14963	-8.33913	7.48389e-17	1.67892e-14	KRT10	keratin 10 [Source:MGI Symbol;Acc:MGI:96685]	0.421094
ENSMUSG00000030653	1165.82	-1.23302	0.137627	-8.95913	3.27248e-19	9.26701e-17	GM45837	predicted gene 45837 [Source:MGI Symbol;Acc:MGI:5804952]	0.425427
ENSMUSG00000068036	141.099	-1.19926	0.11754	-10.203	1.92269e-24	8.51604e-22	AFDN	afadin, adherens junction formation factor [Source:MGI Symbol;Acc:MGI:1314653]	0.4355
ENSMUSG00000054945	65.5137	-1.18514	0.125298	-9.45861	3.12055e-21	1.10009e-18	GM9958	predicted gene 9958 [Source:MGI Symbol;Acc:MGI:3641866]	0.439781
ENSMUSG00000049744	212.297	-1.18269	0.126303	-9.36397	7.67968e-21	2.503e-18	ARHGAP15	Rho GTPase activating protein 15 [Source:MGI Symbol;Acc:MGI:1923367]	0.440528
ENSMUSG00000073555	98.6518	-1.17332	0.15067	-7.78736	6.84249e-15	1.25742e-12	GM4951	predicted gene 4951 [Source:MGI Symbol;Acc:MGI:3644953]	0.443399
ENSMUSG00000006576	35.8333	-1.16528	0.165741	-7.03071	2.0549e-12	3.06003e-10	SLC4A3	solute carrier family 4 (anion exchanger), member 3 [Source:MGI Symbol;Acc:MGI:109350]	0.445878
ENSMUSG00000035295	45.847	-1.11206	0.139045	-7.99784	1.2662e-15	2.43027e-13	WDR38	WD repeat domain 38 [Source:MGI Symbol;Acc:MGI:1923896]	0.462633
ENSMUSG00000100213	42.1332	-1.10373	0.160698	-6.86833	6.49591e-12	8.97683e-10	GM28151	predicted gene 28151 [Source:MGI Symbol;Acc:MGI:5578857]	0.465312
ENSMUSG00000027661	53.0429	-1.09671	0.159759	-6.86483	6.65717e-12	9.12666e-10	SLC2A10	solute carrier family 2 (facilitated glucose transporter), member 10 [Source:MGI Symbol;Acc:MGI:2156687]	0.46758
ENSMUSG00000048126	323.119	-1.08307	0.139865	-7.74367	9.6584e-15	1.7562e-12	COL6A3	collagen, type VI, alpha 3 [Source:MGI Symbol;Acc:MGI:88461]	0.472023
ENSMUSG00000031497	382.727	-1.08127	0.0963947	-11.2171	3.36225e-29	1.65942e-26	TNFSF13B	tumor necrosis factor (ligand) superfamily, member 13b [Source:MGI Symbol;Acc:MGI:1344376]	0.472614
ENSMUSG00000030088	25.3107	-1.07885	0.165289	-6.52704	6.7081e-11	8.1032e-09	ALDH1L1	aldehyde dehydrogenase 1 family, member L1 [Source:MGI Symbol;Acc:MGI:1340024]	0.473406
ENSMUSG00000097194	36.184	-1.04896	0.167654	-6.25668	3.93268e-10	4.1934e-08	9330175E14RIK	RIKEN cDNA 9330175E14 gene [Source:MGI Symbol;Acc:MGI:2443913]	0.483316
ENSMUSG00000073409	279.985	-1.04823	0.132003	-7.94093	2.0067e-15	3.76779e-13	H2-Q6	histocompatibility 2, Q region locus 6 [Source:MGI Symbol;Acc:MGI:95935]	0.483563
ENSMUSG00000047735	366.041	-1.04814	0.127231	-8.23808	1.7499e-16	3.77848e-14	SAMD9L	sterile alpha motif domain containing 9-like [Source:MGI Symbol;Acc:MGI:1343184]	0.483592
ENSMUSG00000022756	71.5033	-1.04037	0.143445	-7.25271	4.08506e-13	6.53383e-11	SLC7A4	solute carrier family 7 (cationic amino acid transporter, y+ system), member 4 [Source:MGI Symbol;Acc:MGI:2146512]	0.486204
ENSMUSG00000066456	133.378	-1.03777	0.120345	-8.62328	6.50611e-18	1.60827e-15	HMGN3	high mobility group nucleosomal binding domain 3 [Source:MGI Symbol;Acc:MGI:2138069]	0.487081
ENSMUSG00000030577	384.14	-1.02923	0.133154	-7.72964	1.07852e-14	1.94066e-12	CD22	CD22 antigen [Source:MGI Symbol;Acc:MGI:88322]	0.489972
ENSMUSG00000072915	315.018	-1.02238	0.122945	-8.31574	9.11833e-17	2.01936e-14	GM12258	predicted gene 12258 [Source:MGI Symbol;Acc:MGI:3651534]	0.492304
ENSMUSG00000008206	97.1198	-1.0121	0.132792	-7.62175	2.50266e-14	4.45679e-12	CERS4	ceramide synthase 4 [Source:MGI Symbol;Acc:MGI:1914510]	0.495823
ENSMUSG00000086109	13.4763	-1.00299	0.167146	-6.00066	1.96521e-09	1.90713e-07	GM13391	predicted gene 13391 [Source:MGI Symbol;Acc:MGI:3651526]	0.498966
ENSMUSG00000036533	364.675	-0.981217	0.0953423	-10.2915	7.69463e-25	3.49781e-22	CDC42EP3	CDC42 effector protein (Rho GTPase binding) 3 [Source:MGI Symbol;Acc:MGI:2384718]	0.506552
ENSMUSG00000032118	15.6797	-0.977948	0.166786	-5.86351	4.53193e-09	4.09867e-07	FEZ1	fasciculation and elongation protein zeta 1 (zygin I) [Source:MGI Symbol;Acc:MGI:2670976]	0.507701
ENSMUSG00000004267	38.287	-0.977771	0.165316	-5.91454	3.32796e-09	3.07418e-07	ENO2	enolase 2, gamma neuronal [Source:MGI Symbol;Acc:MGI:95394]	0.507764
ENSMUSG00000033615	20.7344	-0.976917	0.165781	-5.89281	3.79693e-09	3.47421e-07	CPLX1	complexin 1 [Source:MGI Symbol;Acc:MGI:104727]	0.508064
ENSMUSG00000031995	562.417	-0.974026	0.11457	-8.50155	1.87081e-17	4.36707e-15	ST14	suppression of tumorigenicity 14 (colon carcinoma) [Source:MGI Symbol;Acc:MGI:1338881]	0.509083
ENSMUSG00000023868	47.9796	-0.971454	0.159791	-6.07953	1.20538e-09	1.18306e-07	PDE10A	phosphodiesterase 10A [Source:MGI Symbol;Acc:MGI:1345143]	0.509992
ENSMUSG00000024268	46.5748	-0.961477	0.151355	-6.35247	2.11885e-10	2.36135e-08	CELF4	CUGBP, Elav-like family member 4 [Source:MGI Symbol;Acc:MGI:1932407]	0.513531
ENSMUSG00000102252	38.5773	-0.958948	0.167483	-5.72565	1.03038e-08	8.43546e-07	SNRPN	small nuclear ribonucleoprotein N [Source:MGI Symbol;Acc:MGI:98347]	0.514432
ENSMUSG00000027273	132.221	-0.956404	0.167471	-5.71085	1.1241e-08	9.11631e-07	SNAP25	synaptosomal-associated protein 25 [Source:MGI Symbol;Acc:MGI:98331]	0.51534
ENSMUSG00000020811	450.362	-0.951267	0.105398	-9.02546	1.78944e-19	5.23912e-17	WSCD1	WSC domain containing 1 [Source:MGI Symbol;Acc:MGI:2448493]	0.517178
ENSMUSG00000029126	14.2373	-0.946377	0.166968	-5.66801	1.44462e-08	1.13429e-06	NSG1	neuron specific gene family member 1 [Source:MGI Symbol;Acc:MGI:109149]	0.518934
ENSMUSG00000031428	20.0377	-0.94232	0.163294	-5.7707	7.8943e-09	6.65201e-07	ZCCHC18	zinc finger, CCHC domain containing 18 [Source:MGI Symbol;Acc:MGI:1914245]	0.520395
ENSMUSG00000089797	184.087	-0.936036	0.10622	-8.81227	1.22641e-18	3.25923e-16	GM16118	predicted gene 16118 [Source:MGI Symbol;Acc:MGI:3801926]	0.522667
ENSMUSG00000003418	516.428	-0.922687	0.146163	-6.31274	2.7413e-10	2.99703e-08	ST8SIA6	ST8 alpha-N-acetyl-neuraminide alpha-2,8-sialyltransferase 6 [Source:MGI Symbol;Acc:MGI:2386797]	0.527526
ENSMUSG00000068758	26.0747	-0.913462	0.157154	-5.81251	6.15414e-09	5.34204e-07	IL3RA	interleukin 3 receptor, alpha chain [Source:MGI Symbol;Acc:MGI:96553]	0.530909
ENSMUSG00000027376	34.2721	-0.912306	0.158445	-5.75787	8.51829e-09	7.07428e-07	PROM2	prominin 2 [Source:MGI Symbol;Acc:MGI:2138997]	0.531335
ENSMUSG00000103332	162.114	-0.910144	0.142413	-6.39086	1.64952e-10	1.86234e-08	PCDHGA2	protocadherin gamma subfamily A, 2 [Source:MGI Symbol;Acc:MGI:1935214]	0.532132
ENSMUSG00000004707	926.068	-0.90992	0.113859	-7.99161	1.33189e-15	2.52824e-13	LY9	lymphocyte antigen 9 [Source:MGI Symbol;Acc:MGI:96885]	0.532215
ENSMUSG00000036062	24.5479	-0.907694	0.167206	-5.4286	5.67976e-08	3.92448e-06	PHF24	PHD finger protein 24 [Source:MGI Symbol;Acc:MGI:2140712]	0.533037
ENSMUSG00000060550	257.378	-0.904616	0.139409	-6.48895	8.64342e-11	1.02265e-08	H2-Q7	histocompatibility 2, Q region locus 7 [Source:MGI Symbol;Acc:MGI:95936]	0.534175
ENSMUSG00000027562	26.5058	-0.900171	0.167376	-5.37815	7.52567e-08	4.98079e-06	CAR2	carbonic anhydrase 2 [Source:MGI Symbol;Acc:MGI:88269]	0.535823
ENSMUSG00000041180	42.8745	-0.894821	0.160143	-5.58762	2.30197e-08	1.72139e-06	HECTD2	HECT domain containing 2 [Source:MGI Symbol;Acc:MGI:2442663]	0.537814
ENSMUSG00000037266	27943.8	-0.888062	0.0983923	-9.02572	1.78513e-19	5.23912e-17	RSRP1	arginine/serine rich protein 1 [Source:MGI Symbol;Acc:MGI:106498]	0.54034
ENSMUSG00000060402	606.37	-0.882915	0.0884678	-9.98006	1.86346e-23	7.66415e-21	CHST8	carbohydrate (N-acetylgalactosamine 4-0) sulfotransferase 8 [Source:MGI Symbol;Acc:MGI:1916197]	0.542271
ENSMUSG00000037032	198.971	-0.882702	0.108785	-8.11421	4.88946e-16	9.70811e-14	APBB1	amyloid beta (A4) precursor protein-binding, family B, member 1 [Source:MGI Symbol;Acc:MGI:107765]	0.542351
ENSMUSG00000043795	22.9893	-0.881722	0.165036	-5.34259	9.16268e-08	5.88387e-06	PRR33	proline rich 33 [Source:MGI Symbol;Acc:MGI:3642289]	0.542719
ENSMUSG00000021779	25.7988	-0.880429	0.16666	-5.2828	1.27227e-07	7.90548e-06	THRB	thyroid hormone receptor beta [Source:MGI Symbol;Acc:MGI:98743]	0.543206
ENSMUSG00000039899	600.968	-0.877596	0.106308	-8.25522	1.51618e-16	3.31526e-14	FGL2	fibrinogen-like protein 2 [Source:MGI Symbol;Acc:MGI:103266]	0.544274
ENSMUSG00000014158	192.185	-0.876446	0.119182	-7.35383	1.92608e-13	3.19915e-11	TRPV4	transient receptor potential cation channel, subfamily V, member 4 [Source:MGI Symbol;Acc:MGI:1926945]	0.544708
ENSMUSG00000042873	25.4007	-0.875322	0.163477	-5.35442	8.58332e-08	5.59503e-06	LHFPL4	lipoma HMGIC fusion partner-like protein 4 [Source:MGI Symbol;Acc:MGI:3057108]	0.545132
ENSMUSG00000102703	34.592	-0.872454	0.145683	-5.98873	2.11491e-09	2.04095e-07	GM38313	predicted gene, 38313 [Source:MGI Symbol;Acc:MGI:5611541]	0.546217
ENSMUSG00000044117	10.8171	-0.864782	0.16286	-5.30997	1.09646e-07	6.8624e-06	2900011O08RIK	RIKEN cDNA 2900011O08 gene [Source:MGI Symbol;Acc:MGI:1914504]	0.549129
ENSMUSG00000054459	15.2655	-0.843028	0.162034	-5.20279	1.96314e-07	1.16135e-05	VSNL1	visinin-like 1 [Source:MGI Symbol;Acc:MGI:1349453]	0.557472
ENSMUSG00000028785	23.1148	-0.841517	0.1636	-5.14375	2.69313e-07	1.53535e-05	HPCA	hippocalcin [Source:MGI Symbol;Acc:MGI:1336200]	0.558056
ENSMUSG00000000058	251.054	-0.839025	0.0924243	-9.07797	1.10618e-19	3.35229e-17	CAV2	caveolin 2 [Source:MGI Symbol;Acc:MGI:107571]	0.559021
ENSMUSG00000033467	671.47	-0.836044	0.103579	-8.07155	6.9414e-16	1.34725e-13	CRLF2	cytokine receptor-like factor 2 [Source:MGI Symbol;Acc:MGI:1889506]	0.560178
ENSMUSG00000026407	75.7116	-0.830573	0.126106	-6.5863	4.50918e-11	5.56369e-09	CACNA1S	calcium channel, voltage-dependent, L type, alpha 1S subunit [Source:MGI Symbol;Acc:MGI:88294]	0.562306
ENSMUSG00000100029	21.3752	-0.827248	0.160201	-5.16381	2.41979e-07	1.38869e-05	GM29440	predicted gene 29440 [Source:MGI Symbol;Acc:MGI:5580146]	0.563603
ENSMUSG00000022679	89.7469	-0.819629	0.120993	-6.77418	1.25116e-11	1.66251e-09	MPV17L	Mpv17 transgene, kidney disease mutant-like [Source:MGI Symbol;Acc:MGI:2135951]	0.566588
ENSMUSG00000055430	23.3015	-0.819068	0.166333	-4.92427	8.46777e-07	4.11646e-05	NAP1L5	nucleosome assembly protein 1-like 5 [Source:MGI Symbol;Acc:MGI:1923555]	0.566808
ENSMUSG00000040811	34.5925	-0.814307	0.160546	-5.07211	3.93439e-07	2.12383e-05	EML2	echinoderm microtubule associated protein like 2 [Source:MGI Symbol;Acc:MGI:1919455]	0.568682
ENSMUSG00000017652	30.5403	-0.813075	0.161454	-5.03595	4.75494e-07	2.51183e-05	CD40	CD40 antigen [Source:MGI Symbol;Acc:MGI:88336]	0.569167
ENSMUSG00000101493	89.3761	-0.803509	0.121675	-6.60373	4.00931e-11	4.9825e-09	2810405F17RIK	RIKEN cDNA 2810405F17 gene [Source:MGI Symbol;Acc:MGI:1917225]	0.572954
ENSMUSG00000027221	1337.58	-0.798103	0.111478	-7.15927	8.11076e-13	1.23987e-10	CHST1	carbohydrate (keratan sulfate Gal-6) sulfotransferase 1 [Source:MGI Symbol;Acc:MGI:1924219]	0.575105
ENSMUSG00000031144	69.7702	-0.79004	0.135571	-5.8275	5.62647e-09	4.90867e-07	SYP	synaptophysin [Source:MGI Symbol;Acc:MGI:98467]	0.578328
ENSMUSG00000063428	9.8438	-0.7886	0.160987	-4.89854	9.65517e-07	4.64578e-05	DDO	D-aspartate oxidase [Source:MGI Symbol;Acc:MGI:1925528]	0.578906
ENSMUSG00000001493	8.90046	-0.787048	0.167003	-4.71277	2.44375e-06	0.000107828	MEOX1	mesenchyme homeobox 1 [Source:MGI Symbol;Acc:MGI:103220]	0.579529
ENSMUSG00000097296	75.9442	-0.786062	0.128109	-6.13587	8.46949e-10	8.50593e-08	GM26532	predicted gene, 26532 [Source:MGI Symbol;Acc:MGI:5477026]	0.579925
ENSMUSG00000106734	147.069	-0.785657	0.142102	-5.52882	3.22389e-08	2.34371e-06	GM20559	predicted gene, 20559 [Source:MGI Symbol;Acc:MGI:5295666]	0.580088
ENSMUSG00000066861	45.0313	-0.784569	0.144018	-5.44772	5.10187e-08	3.59713e-06	OAS1G	2'-5' oligoadenylate synthetase 1G [Source:MGI Symbol;Acc:MGI:97429]	0.580525
ENSMUSG00000009214	469.64	-0.782143	0.0882056	-8.86727	7.49587e-19	2.0553e-16	TMEM8C	transmembrane protein 8C [Source:MGI Symbol;Acc:MGI:1913389]	0.581502
ENSMUSG00000022610	23.1569	-0.781157	0.1558	-5.01383	5.33566e-07	2.76781e-05	MAPK12	mitogen-activated protein kinase 12 [Source:MGI Symbol;Acc:MGI:1353438]	0.5819
ENSMUSG00000022987	63.6269	-0.77843	0.124988	-6.22804	4.72292e-10	4.94446e-08	ZFP641	zinc finger protein 641 [Source:MGI Symbol;Acc:MGI:2442788]	0.583001
ENSMUSG00000086429	334.506	-0.771724	0.106768	-7.22803	4.90055e-13	7.62632e-11	GT(ROSA)26SOR	gene trap ROSA 26, Philippe Soriano [Source:MGI Symbol;Acc:MGI:104735]	0.585717
ENSMUSG00000040907	398.347	-0.77105	0.123502	-6.24323	4.28627e-10	4.54239e-08	ATP1A3	ATPase, Na+/K+ transporting, alpha 3 polypeptide [Source:MGI Symbol;Acc:MGI:88107]	0.585991
ENSMUSG00000044628	6.90668	-0.770143	0.165631	-4.64975	3.32332e-06	0.000142096	RNF208	ring finger protein 208 [Source:MGI Symbol;Acc:MGI:1916096]	0.586359
ENSMUSG00000040557	25.4631	-0.769932	0.153532	-5.01481	5.3087e-07	2.76212e-05	WBSCR27	Williams Beuren syndrome chromosome region 27 (human) [Source:MGI Symbol;Acc:MGI:1933146]	0.586445
ENSMUSG00000007655	44.6445	-0.766141	0.148297	-5.16625	2.38838e-07	1.38003e-05	CAV1	caveolin 1, caveolae protein [Source:MGI Symbol;Acc:MGI:102709]	0.587988
ENSMUSG00000062591	41.6492	-0.765453	0.16686	-4.58738	4.4884e-06	0.000183292	TUBB4A	tubulin, beta 4A class IVA [Source:MGI Symbol;Acc:MGI:107848]	0.588269
ENSMUSG00000056215	47.4889	-0.760363	0.166928	-4.55502	5.23794e-06	0.000207048	LRGUK	leucine-rich repeats and guanylate kinase domain containing [Source:MGI Symbol;Acc:MGI:1921604]	0.590348
ENSMUSG00000013921	13.8573	-0.757988	0.163923	-4.62407	3.76292e-06	0.000158152	CLIP3	CAP-GLY domain containing linker protein 3 [Source:MGI Symbol;Acc:MGI:1923936]	0.59132
ENSMUSG00000024529	71.7402	-0.756184	0.146371	-5.16622	2.38872e-07	1.38003e-05	LOX	lysyl oxidase [Source:MGI Symbol;Acc:MGI:96817]	0.59206
ENSMUSG00000034825	9.65372	-0.753654	0.164505	-4.58135	4.61986e-06	0.000187332	NRIP3	nuclear receptor interacting protein 3 [Source:MGI Symbol;Acc:MGI:1925843]	0.593099
ENSMUSG00000103160	9.4449	-0.752811	0.163542	-4.60317	4.16116e-06	0.000171962	C130012C08RIK	RIKEN cDNA C130012C08 gene [Source:MGI Symbol;Acc:MGI:2145684]	0.593446
ENSMUSG00000072825	15.5043	-0.751634	0.166534	-4.5134	6.37977e-06	0.000248207	CEP170B	centrosomal protein 170B [Source:MGI Symbol;Acc:MGI:2145043]	0.593931
ENSMUSG00000004473	10.7984	-0.749633	0.167424	-4.47745	7.55405e-06	0.000286788	CLEC11A	C-type lectin domain family 11, member a [Source:MGI Symbol;Acc:MGI:1298219]	0.594755
ENSMUSG00000022055	21.4585	-0.749207	0.166544	-4.49857	6.84135e-06	0.000262034	NEFL	neurofilament, light polypeptide [Source:MGI Symbol;Acc:MGI:97313]	0.59493
ENSMUSG00000018865	23.6829	-0.74673	0.167479	-4.45865	8.24762e-06	0.000309044	SULT4A1	sulfotransferase family 4A, member 1 [Source:MGI Symbol;Acc:MGI:1888971]	0.595953
ENSMUSG00000033350	259.522	-0.746663	0.141954	-5.25988	1.44152e-07	8.73714e-06	CHST2	carbohydrate sulfotransferase 2 [Source:MGI Symbol;Acc:MGI:1891160]	0.59598
ENSMUSG00000058317	41.1758	-0.738203	0.155181	-4.75704	1.96453e-06	8.88357e-05	UBE2E2	ubiquitin-conjugating enzyme E2E 2 [Source:MGI Symbol;Acc:MGI:2384997]	0.599486
ENSMUSG00000032322	102.784	-0.734059	0.126764	-5.79075	7.00716e-09	5.99216e-07	PSTPIP1	proline-serine-threonine phosphatase-interacting protein 1 [Source:MGI Symbol;Acc:MGI:1321396]	0.60121
ENSMUSG00000096573	30.666	-0.729956	0.143145	-5.0994	3.40726e-07	1.88041e-05	1700009J07RIK	RIKEN cDNA 1700009J07 gene [Source:MGI Symbol;Acc:MGI:1914938]	0.602922
ENSMUSG00000051359	18.8724	-0.729511	0.161265	-4.52369	6.07719e-06	0.000238585	NCALD	neurocalcin delta [Source:MGI Symbol;Acc:MGI:1196326]	0.603108
ENSMUSG00000033255	56.9996	-0.727033	0.140427	-5.17731	2.25108e-07	1.31368e-05	GM5134	predicted gene 5134 [Source:MGI Symbol;Acc:MGI:3646667]	0.604145
ENSMUSG00000053604	91.6135	-0.721837	0.124599	-5.7933	6.90157e-09	5.93123e-07	RPIA	ribose 5-phosphate isomerase A [Source:MGI Symbol;Acc:MGI:103254]	0.606325
ENSMUSG00000020175	18.7723	-0.721743	0.167193	-4.31683	1.58284e-05	0.000540354	RAB36	RAB36, member RAS oncogene family [Source:MGI Symbol;Acc:MGI:1924127]	0.606365
ENSMUSG00000021986	116.42	-0.721038	0.121324	-5.94308	2.79717e-09	2.65485e-07	AMER2	APC membrane recruitment 2 [Source:MGI Symbol;Acc:MGI:1919375]	0.606661
ENSMUSG00000104918	325.886	-0.719819	0.123454	-5.83067	5.52049e-09	4.87522e-07	GM42944	predicted gene 42944 [Source:MGI Symbol;Acc:MGI:5663081]	0.607174
ENSMUSG00000041351	46.6586	-0.718336	0.140362	-5.11774	3.0922e-07	1.72863e-05	RAP1GAP	Rap1 GTPase-activating protein [Source:MGI Symbol;Acc:MGI:109338]	0.607798
ENSMUSG00000047842	14.7363	-0.717349	0.158732	-4.51925	6.20584e-06	0.000243083	DIRAS2	DIRAS family, GTP-binding RAS-like 2 [Source:MGI Symbol;Acc:MGI:1915453]	0.608214
ENSMUSG00000102717	28.6196	-0.715083	0.156272	-4.57589	4.74203e-06	0.000191388	GM37759	predicted gene, 37759 [Source:MGI Symbol;Acc:MGI:5610987]	0.60917
ENSMUSG00000090031	157.945	-0.714472	0.132895	-5.37622	7.60672e-08	5.01521e-06	4732440D04RIK	RIKEN cDNA 4732440D04 gene [Source:MGI Symbol;Acc:MGI:3604103]	0.609428
ENSMUSG00000048330	330.227	-0.713934	0.102793	-6.94534	3.7756e-12	5.39005e-10	RIC3	RIC3 acetylcholine receptor chaperone [Source:MGI Symbol;Acc:MGI:2443887]	0.609655
ENSMUSG00000037239	13.4064	-0.713114	0.166274	-4.28878	1.79655e-05	0.000601427	SPRED3	sprouty-related, EVH1 domain containing 3 [Source:MGI Symbol;Acc:MGI:2142186]	0.610002
ENSMUSG00000056145	32.5453	-0.706751	0.157528	-4.48651	7.2401e-06	0.000276083	AI504432	expressed sequence AI504432 [Source:MGI Symbol;Acc:MGI:2139742]	0.612698
ENSMUSG00000037855	9.55205	-0.706392	0.160191	-4.40968	1.03524e-05	0.0003749	ZFP365	zinc finger protein 365 [Source:MGI Symbol;Acc:MGI:2143676]	0.612851
ENSMUSG00000039601	15.7415	-0.704752	0.146253	-4.81872	1.44481e-06	6.7636e-05	RCAN2	regulator of calcineurin 2 [Source:MGI Symbol;Acc:MGI:1858219]	0.613548
ENSMUSG00000022607	116.343	-0.702984	0.132285	-5.31415	1.07156e-07	6.7555e-06	PTK2	PTK2 protein tyrosine kinase 2 [Source:MGI Symbol;Acc:MGI:95481]	0.614301
ENSMUSG00000009394	18.725	-0.702867	0.159722	-4.40056	1.07973e-05	0.000388567	SYN2	synapsin II [Source:MGI Symbol;Acc:MGI:103020]	0.61435
ENSMUSG00000070527	41.5141	-0.702324	0.157477	-4.45985	8.20153e-06	0.000307985	MKRN3	makorin, ring finger protein, 3 [Source:MGI Symbol;Acc:MGI:2181178]	0.614581
ENSMUSG00000036564	81.9927	-0.701889	0.163082	-4.3039	1.67817e-05	0.000563981	NDRG4	N-myc downstream regulated gene 4 [Source:MGI Symbol;Acc:MGI:2384590]	0.614767
ENSMUSG00000078921	156.914	-0.701462	0.136127	-5.15301	2.56339e-07	1.46623e-05	TGTP2	T cell specific GTPase 2 [Source:MGI Symbol;Acc:MGI:3710083]	0.614949
ENSMUSG00000105004	49.0119	-0.700845	0.142052	-4.93372	8.06798e-07	3.9369e-05	GM43075	predicted gene 43075 [Source:MGI Symbol;Acc:MGI:5663212]	0.615212
ENSMUSG00000037217	17.0406	-0.696698	0.160565	-4.33904	1.43104e-05	0.000501416	SYN1	synapsin I [Source:MGI Symbol;Acc:MGI:98460]	0.616983
ENSMUSG00000016763	143.601	-0.694935	0.12856	-5.40551	6.46235e-08	4.37768e-06	SCUBE1	signal peptide, CUB domain, EGF-like 1 [Source:MGI Symbol;Acc:MGI:1890616]	0.617737
ENSMUSG00000103043	107.088	-0.692331	0.122535	-5.65008	1.60369e-08	1.2367e-06	GM37306	predicted gene, 37306 [Source:MGI Symbol;Acc:MGI:5610534]	0.618853
ENSMUSG00000038026	113.803	-0.691561	0.155531	-4.44646	8.7296e-06	0.000324155	KCNJ9	potassium inwardly-rectifying channel, subfamily J, member 9 [Source:MGI Symbol;Acc:MGI:108007]	0.619184
ENSMUSG00000025586	21.711	-0.686217	0.166689	-4.11676	3.84237e-05	0.00112688	CPEB1	cytoplasmic polyadenylation element binding protein 1 [Source:MGI Symbol;Acc:MGI:108442]	0.621482
ENSMUSG00000031517	16.9837	-0.685491	0.16589	-4.13221	3.59286e-05	0.0010719	GPM6A	glycoprotein m6a [Source:MGI Symbol;Acc:MGI:107671]	0.621794
ENSMUSG00000000308	5.55063	-0.684066	0.147402	-4.64081	3.47044e-06	0.00014697	CKMT1	creatine kinase, mitochondrial 1, ubiquitous [Source:MGI Symbol;Acc:MGI:99441]	0.622409
ENSMUSG00000084821	27.5179	-0.680547	0.161638	-4.21031	2.55025e-05	0.00079518	GM15880	predicted gene 15880 [Source:MGI Symbol;Acc:MGI:3802014]	0.623929
ENSMUSG00000085379	22.5036	-0.677809	0.152466	-4.44563	8.76349e-06	0.000324155	2310058D17RIK	RIKEN cDNA 2310058D17 gene [Source:MGI Symbol;Acc:MGI:1922944]	0.625114
ENSMUSG00000062785	4.58199	-0.674789	0.160589	-4.20197	2.64602e-05	0.000823556	KCNC3	potassium voltage gated channel, Shaw-related subfamily, member 3 [Source:MGI Symbol;Acc:MGI:96669]	0.626424
ENSMUSG00000025738	18.4607	-0.674257	0.16771	-4.02037	5.81056e-05	0.00159369	FBXL16	F-box and leucine-rich repeat protein 16 [Source:MGI Symbol;Acc:MGI:2448488]	0.626655
ENSMUSG00000103898	68.0003	-0.673471	0.152554	-4.41463	1.01181e-05	0.000368736	GM30238	predicted gene, 30238 [Source:MGI Symbol;Acc:MGI:5589397]	0.626997
ENSMUSG00000105501	20.743	-0.673344	0.163065	-4.12929	3.63887e-05	0.00107818	5330426L24RIK	RIKEN cDNA 5330426L24 gene [Source:MGI Symbol;Acc:MGI:1925535]	0.627052
ENSMUSG00000097944	123.328	-0.672371	0.117837	-5.70594	1.15702e-08	9.29596e-07	A130014A01RIK	RIKEN cDNA A130014A01 gene [Source:MGI Symbol;Acc:MGI:3028043]	0.627475
ENSMUSG00000042750	12.8425	-0.669938	0.163432	-4.09919	4.14605e-05	0.00119564	BEX2	brain expressed X-linked 2 [Source:MGI Symbol;Acc:MGI:1338017]	0.628534
ENSMUSG00000036904	128.448	-0.66774	0.130002	-5.13639	2.80061e-07	1.59137e-05	FZD8	frizzled class receptor 8 [Source:MGI Symbol;Acc:MGI:108460]	0.629492
ENSMUSG00000025092	171.732	-0.664916	0.140726	-4.72491	2.30214e-06	0.000102493	HSPA12A	heat shock protein 12A [Source:MGI Symbol;Acc:MGI:1920692]	0.630725
ENSMUSG00000056735	79.4045	-0.661328	0.132754	-4.9816	6.30619e-07	3.2025e-05	A930024E05RIK	RIKEN cDNA A930024E05 gene [Source:MGI Symbol;Acc:MGI:1924414]	0.632296
ENSMUSG00000053574	48.4461	-0.660474	0.1387	-4.7619	1.91776e-06	8.72876e-05	4930563E22RIK	RIKEN cDNA 4930563E22 gene [Source:MGI Symbol;Acc:MGI:1922554]	0.63267
ENSMUSG00000022376	173.913	-0.659786	0.135634	-4.86447	1.14764e-06	5.4165e-05	ADCY8	adenylate cyclase 8 [Source:MGI Symbol;Acc:MGI:1341110]	0.632972
ENSMUSG00000042644	224.095	-0.659326	0.130546	-5.05051	4.40631e-07	2.37117e-05	ITPR3	inositol 1,4,5-triphosphate receptor 3 [Source:MGI Symbol;Acc:MGI:96624]	0.633174
ENSMUSG00000024044	602.083	-0.658208	0.126163	-5.21712	1.81725e-07	1.07873e-05	EPB41L3	erythrocyte membrane protein band 4.1 like 3 [Source:MGI Symbol;Acc:MGI:103008]	0.633665
ENSMUSG00000021379	5.90911	-0.65804	0.16079	-4.09255	4.26655e-05	0.00122021	ID4	inhibitor of DNA binding 4 [Source:MGI Symbol;Acc:MGI:99414]	0.633739
ENSMUSG00000085184	52.768	-0.657369	0.139829	-4.70123	2.58594e-06	0.000112802	4933439K11RIK	RIKEN cDNA 4933439K11 gene [Source:MGI Symbol;Acc:MGI:1918569]	0.634034
ENSMUSG00000029156	778.011	-0.657244	0.0679638	-9.6705	4.02413e-22	1.54473e-19	SGCB	sarcoglycan, beta (dystrophin-associated glycoprotein) [Source:MGI Symbol;Acc:MGI:1346523]	0.634088
ENSMUSG00000034891	6.8108	-0.657047	0.152329	-4.31334	1.60806e-05	0.000545731	SNCB	synuclein, beta [Source:MGI Symbol;Acc:MGI:1889011]	0.634175
ENSMUSG00000053310	26.4357	-0.654465	0.163022	-4.01459	5.95493e-05	0.00161484	NRGN	neurogranin [Source:MGI Symbol;Acc:MGI:1927184]	0.635311
ENSMUSG00000026576	14.9337	-0.652762	0.166282	-3.92563	8.6502e-05	0.00218136	ATP1B1	ATPase, Na+/K+ transporting, beta 1 polypeptide [Source:MGI Symbol;Acc:MGI:88108]	0.636061
ENSMUSG00000020863	1050.66	-0.651533	0.0888046	-7.33671	2.18911e-13	3.6014e-11	LUC7L3	LUC7-like 3 (S. cerevisiae) [Source:MGI Symbol;Acc:MGI:1914934]	0.636603
ENSMUSG00000038020	32.3516	-0.651107	0.157617	-4.13094	3.61287e-05	0.00107416	RAPGEFL1	Rap guanine nucleotide exchange factor (GEF)-like 1 [Source:MGI Symbol;Acc:MGI:3611446]	0.636791
ENSMUSG00000024810	8.63559	-0.648741	0.153334	-4.23091	2.32744e-05	0.000740409	IL33	interleukin 33 [Source:MGI Symbol;Acc:MGI:1924375]	0.637837
ENSMUSG00000051065	32.7374	-0.648539	0.165743	-3.91291	9.11898e-05	0.00228623	MB21D2	Mab-21 domain containing 2 [Source:MGI Symbol;Acc:MGI:1917028]	0.637926
ENSMUSG00000029053	122.662	-0.647591	0.120662	-5.36698	8.00644e-08	5.23876e-06	PRKCZ	protein kinase C, zeta [Source:MGI Symbol;Acc:MGI:97602]	0.638346
ENSMUSG00000101828	16.9763	-0.647109	0.167714	-3.85842	0.000114125	0.00276105	D130051D11RIK	RIKEN cDNA D130051D11 gene [Source:MGI Symbol;Acc:MGI:2442642]	0.638558
ENSMUSG00000006930	55.0379	-0.646837	0.149638	-4.32267	1.54153e-05	0.000531277	HAP1	huntingtin-associated protein 1 [Source:MGI Symbol;Acc:MGI:1261831]	0.638679
ENSMUSG00000049436	3586.26	-0.646372	0.105632	-6.11908	9.41155e-10	9.3974e-08	UPK1B	uroplakin 1B [Source:MGI Symbol;Acc:MGI:98912]	0.638885
ENSMUSG00000055413	55.4916	-0.645848	0.154299	-4.1857	2.84288e-05	0.000876928	H2-Q5	histocompatibility 2, Q region locus 5 [Source:MGI Symbol;Acc:MGI:95934]	0.639117
ENSMUSG00000030785	48.0154	-0.643932	0.148009	-4.35063	1.35747e-05	0.000479527	COX6A2	cytochrome c oxidase subunit VIa polypeptide 2 [Source:MGI Symbol;Acc:MGI:104649]	0.639966
ENSMUSG00000034574	198.567	-0.643821	0.095538	-6.7389	1.5959e-11	2.08845e-09	DAAM1	dishevelled associated activator of morphogenesis 1 [Source:MGI Symbol;Acc:MGI:1914596]	0.640016
ENSMUSG00000006651	56.3916	-0.642025	0.144406	-4.44596	8.74998e-06	0.000324155	APLP1	amyloid beta (A4) precursor-like protein 1 [Source:MGI Symbol;Acc:MGI:88046]	0.640813
ENSMUSG00000079499	114.828	-0.641594	0.13593	-4.72002	2.35824e-06	0.000104452	6530402F18RIK	RIKEN cDNA 6530402F18 gene [Source:MGI Symbol;Acc:MGI:1923470]	0.641004
ENSMUSG00000031425	54.0428	-0.640754	0.166062	-3.85851	0.000114079	0.00276105	PLP1	proteolipid protein (myelin) 1 [Source:MGI Symbol;Acc:MGI:97623]	0.641378
ENSMUSG00000035168	64.3222	-0.640218	0.139973	-4.57386	4.78823e-06	0.000192353	TANC1	tetratricopeptide repeat, ankyrin repeat and coiled-coil containing 1 [Source:MGI Symbol;Acc:MGI:1914110]	0.641616
ENSMUSG00000028488	15.1091	-0.638912	0.155655	-4.10466	4.04916e-05	0.00117358	SH3GL2	SH3-domain GRB2-like 2 [Source:MGI Symbol;Acc:MGI:700009]	0.642197
ENSMUSG00000044678	14.3083	-0.637656	0.165962	-3.84217	0.000121949	0.00291765	LY6K	lymphocyte antigen 6 complex, locus K [Source:MGI Symbol;Acc:MGI:1923736]	0.642757
ENSMUSG00000048978	16.2817	-0.636643	0.158519	-4.01621	5.91426e-05	0.00160886	NRSN1	neurensin 1 [Source:MGI Symbol;Acc:MGI:894662]	0.643208
ENSMUSG00000036745	5.75658	-0.635557	0.15006	-4.23536	2.28183e-05	0.000728583	TTLL7	tubulin tyrosine ligase-like family, member 7 [Source:MGI Symbol;Acc:MGI:1918142]	0.643692
ENSMUSG00000102037	555.043	-0.632559	0.106754	-5.92537	3.11598e-09	2.89384e-07	BCL2A1A	B cell leukemia/lymphoma 2 related protein A1a [Source:MGI Symbol;Acc:MGI:102687]	0.645031
ENSMUSG00000067786	10.7959	-0.630478	0.165041	-3.82013	0.00013338	0.00316049	NNAT	neuronatin [Source:MGI Symbol;Acc:MGI:104716]	0.645962
ENSMUSG00000046093	16.3236	-0.628142	0.159242	-3.94456	7.99454e-05	0.00205503	HPCAL4	hippocalcin-like 4 [Source:MGI Symbol;Acc:MGI:2157521]	0.647009
ENSMUSG00000036218	18.0041	-0.626625	0.164779	-3.80283	0.000143055	0.00336208	PDZRN4	PDZ domain containing RING finger 4 [Source:MGI Symbol;Acc:MGI:3056996]	0.64769
ENSMUSG00000025584	68.0511	-0.623993	0.145931	-4.27594	1.90332e-05	0.000629845	PDE8A	phosphodiesterase 8A [Source:MGI Symbol;Acc:MGI:1277116]	0.648872
ENSMUSG00000030731	133.669	-0.623873	0.112535	-5.5438	2.95979e-08	2.17564e-06	SYT3	synaptotagmin III [Source:MGI Symbol;Acc:MGI:99665]	0.648927
ENSMUSG00000028989	209.758	-0.623121	0.125097	-4.98111	6.32194e-07	3.2025e-05	ANGPTL7	angiopoietin-like 7 [Source:MGI Symbol;Acc:MGI:3605801]	0.649265
ENSMUSG00000097796	52.5133	-0.622874	0.129695	-4.80262	1.56605e-06	7.29162e-05	GM16702	predicted gene, 16702 [Source:MGI Symbol;Acc:MGI:4439626]	0.649376
ENSMUSG00000064023	1005.65	-0.622838	0.0948517	-6.56644	5.15318e-11	6.26874e-09	KLK8	kallikrein related-peptidase 8 [Source:MGI Symbol;Acc:MGI:1343327]	0.649392
ENSMUSG00000035274	7.94919	-0.620424	0.15593	-3.97887	6.92434e-05	0.00182056	TPBG	trophoblast glycoprotein [Source:MGI Symbol;Acc:MGI:1341264]	0.65048
ENSMUSG00000026548	1732.13	-0.618852	0.0833061	-7.42865	1.09712e-13	1.87641e-11	SLAMF9	SLAM family member 9 [Source:MGI Symbol;Acc:MGI:1923692]	0.651189
ENSMUSG00000041708	5.06489	-0.618254	0.153074	-4.03893	5.36959e-05	0.00149363	MPPED1	metallophosphoesterase domain containing 1 [Source:MGI Symbol;Acc:MGI:106316]	0.651459
ENSMUSG00000026483	617.191	-0.617559	0.115025	-5.3689	7.92172e-08	5.20303e-06	FAM129A	family with sequence similarity 129, member A [Source:MGI Symbol;Acc:MGI:2137237]	0.651773
ENSMUSG00000020641	70.3822	-0.614693	0.147076	-4.17942	2.92255e-05	0.000896697	RSAD2	radical S-adenosyl methionine domain containing 2 [Source:MGI Symbol;Acc:MGI:1929628]	0.653069
ENSMUSG00000022658	14.1645	-0.613023	0.162308	-3.77692	0.000158777	0.00365209	TAGLN3	transgelin 3 [Source:MGI Symbol;Acc:MGI:1926784]	0.653825
ENSMUSG00000034336	6.93001	-0.612974	0.15469	-3.96259	7.41399e-05	0.00193458	INA	internexin neuronal intermediate filament protein, alpha [Source:MGI Symbol;Acc:MGI:96568]	0.653848
ENSMUSG00000104324	26.4706	-0.612464	0.16372	-3.74092	0.000183345	0.00409715	GM37320	predicted gene, 37320 [Source:MGI Symbol;Acc:MGI:5610548]	0.654079
ENSMUSG00000104713	28.2125	-0.607275	0.167504	-3.62545	0.000288461	0.00585532	GBP6	guanylate binding protein 6 [Source:MGI Symbol;Acc:MGI:2140937]	0.656435
ENSMUSG00000035864	11.5704	-0.607034	0.146652	-4.13927	3.48411e-05	0.00104669	SYT1	synaptotagmin I [Source:MGI Symbol;Acc:MGI:99667]	0.656545
ENSMUSG00000105851	14.4741	-0.605942	0.164912	-3.67433	0.00023847	0.00503586	9130604C24RIK	RIKEN cDNA 9130604C24 gene [Source:MGI Symbol;Acc:MGI:1924957]	0.657042
ENSMUSG00000029223	13.1014	-0.605169	0.16473	-3.6737	0.000239063	0.00504221	UCHL1	ubiquitin carboxy-terminal hydrolase L1 [Source:MGI Symbol;Acc:MGI:103149]	0.657394
ENSMUSG00000031647	42.5436	-0.603959	0.15025	-4.01969	5.82742e-05	0.00159369	MFAP3L	microfibrillar-associated protein 3-like [Source:MGI Symbol;Acc:MGI:1918556]	0.657946
ENSMUSG00000097705	446.406	-0.603775	0.116741	-5.17193	2.31693e-07	1.34756e-05	GM26740	predicted gene, 26740 [Source:MGI Symbol;Acc:MGI:5477234]	0.65803
ENSMUSG00000086877	51.5273	-0.603542	0.142186	-4.24472	2.18862e-05	0.000702719	A230072C01RIK	RIKEN cDNA A230072C01 gene [Source:MGI Symbol;Acc:MGI:2444644]	0.658136
ENSMUSG00000025875	46.1974	-0.602758	0.127009	-4.74578	2.07702e-06	9.34333e-05	TSPAN17	tetraspanin 17 [Source:MGI Symbol;Acc:MGI:1921507]	0.658494
ENSMUSG00000037852	66.2642	-0.599304	0.16553	-3.62051	0.000294022	0.00595041	CPE	carboxypeptidase E [Source:MGI Symbol;Acc:MGI:101932]	0.660072
ENSMUSG00000033900	12.7163	-0.598561	0.166281	-3.5997	0.000318587	0.00634749	MAP9	microtubule-associated protein 9 [Source:MGI Symbol;Acc:MGI:2442208]	0.660412
ENSMUSG00000018428	282.056	-0.595965	0.0945829	-6.30098	2.95771e-10	3.2133e-08	AKAP1	A kinase (PRKA) anchor protein 1 [Source:MGI Symbol;Acc:MGI:104729]	0.661602
ENSMUSG00000051515	14.5758	-0.594813	0.167718	-3.5465	0.000390386	0.00745966	FAM181B	family with sequence similarity 181, member B [Source:MGI Symbol;Acc:MGI:1930951]	0.66213
ENSMUSG00000027457	209.282	-0.593973	0.100025	-5.93826	2.88071e-09	2.7192e-07	SNPH	syntaphilin [Source:MGI Symbol;Acc:MGI:2139270]	0.662516
ENSMUSG00000072618	411.493	-0.592717	0.109897	-5.3934	6.91386e-08	4.6112e-06	GM10384	predicted gene 10384 [Source:MGI Symbol;Acc:MGI:3641812]	0.663093
ENSMUSG00000025576	12.8301	-0.592211	0.165961	-3.56837	0.000359207	0.00701123	RBFOX3	RNA binding protein, fox-1 homolog (C. elegans) 3 [Source:MGI Symbol;Acc:MGI:106368]	0.663325
ENSMUSG00000013076	121.861	-0.59187	0.119163	-4.96688	6.80403e-07	3.40675e-05	AMOTL1	angiomotin-like 1 [Source:MGI Symbol;Acc:MGI:1922973]	0.663482
ENSMUSG00000085434	8.87997	-0.59149	0.16589	-3.56557	0.000363071	0.00707068	GM11725	predicted gene 11725 [Source:MGI Symbol;Acc:MGI:3649385]	0.663657
ENSMUSG00000102813	24.0538	-0.590433	0.166187	-3.55283	0.000381108	0.00733102	GM37795	predicted gene, 37795 [Source:MGI Symbol;Acc:MGI:5611023]	0.664143
ENSMUSG00000097455	14.6773	-0.590374	0.160024	-3.68928	0.000224893	0.00481389	GM26891	predicted gene, 26891 [Source:MGI Symbol;Acc:MGI:5477385]	0.664171
ENSMUSG00000058818	1030.08	-0.589056	0.101812	-5.7857	7.22109e-09	6.14469e-07	PIRB	paired Ig-like receptor B [Source:MGI Symbol;Acc:MGI:894311]	0.664778
ENSMUSG00000034917	18.8322	-0.588884	0.167715	-3.51122	0.000446062	0.0082768	TJP3	tight junction protein 3 [Source:MGI Symbol;Acc:MGI:1351650]	0.664857
ENSMUSG00000096983	16.0681	-0.588792	0.163403	-3.60332	0.000314175	0.00629531	2010015M23RIK	RIKEN cDNA 2010015M23 gene [Source:MGI Symbol;Acc:MGI:1919337]	0.664899
ENSMUSG00000027777	10.0027	-0.588518	0.156277	-3.76586	0.000165977	0.00377249	SCHIP1	schwannomin interacting protein 1 [Source:MGI Symbol;Acc:MGI:1353557]	0.665026
ENSMUSG00000070526	15.1118	-0.586236	0.163919	-3.57638	0.000348392	0.00684655	PEG12	paternally expressed 12 [Source:MGI Symbol;Acc:MGI:1351637]	0.666079
ENSMUSG00000041653	26.5881	-0.586075	0.166947	-3.51054	0.000447189	0.00828835	PNPLA3	patatin-like phospholipase domain containing 3 [Source:MGI Symbol;Acc:MGI:2151796]	0.666153
ENSMUSG00000085433	15.2122	-0.58406	0.160803	-3.63213	0.000281087	0.00575979	GM16001	predicted gene 16001 [Source:MGI Symbol;Acc:MGI:3802119]	0.667084
ENSMUSG00000035067	80.87	-0.583972	0.124734	-4.68175	2.84442e-06	0.000123144	XKR6	X-linked Kx blood group related 6 [Source:MGI Symbol;Acc:MGI:2447765]	0.667124
ENSMUSG00000031112	174.59	-0.580304	0.105989	-5.47513	4.37191e-08	3.12067e-06	STK26	serine/threonine kinase 26 [Source:MGI Symbol;Acc:MGI:1917665]	0.668823
ENSMUSG00000035576	7.46667	-0.579364	0.165112	-3.50891	0.000449941	0.00833042	L3MBTL1	l(3)mbt-like (Drosophila) [Source:MGI Symbol;Acc:MGI:2676663]	0.669259
ENSMUSG00000019699	73.3885	-0.578927	0.125568	-4.61048	4.01743e-06	0.000167222	AKT3	thymoma viral proto-oncogene 3 [Source:MGI Symbol;Acc:MGI:1345147]	0.669461
ENSMUSG00000049521	35.5302	-0.57804	0.16771	-3.44666	0.00056756	0.0100041	CDC42EP1	CDC42 effector protein (Rho GTPase binding) 1 [Source:MGI Symbol;Acc:MGI:1929763]	0.669873
ENSMUSG00000041020	4.86605	-0.576747	0.148201	-3.89167	9.95578e-05	0.00247448	MAP7D2	MAP7 domain containing 2 [Source:MGI Symbol;Acc:MGI:1917474]	0.670474
ENSMUSG00000029095	22.1732	-0.576328	0.167578	-3.43917	0.000583504	0.0102226	ABLIM2	actin-binding LIM protein 2 [Source:MGI Symbol;Acc:MGI:2385758]	0.670669
ENSMUSG00000025085	204.33	-0.576062	0.137897	-4.17747	2.9477e-05	0.000901213	ABLIM1	actin-binding LIM protein 1 [Source:MGI Symbol;Acc:MGI:1194500]	0.670792
ENSMUSG00000104453	23.7564	-0.575269	0.162858	-3.53233	0.000411916	0.00779347	GM37829	predicted gene, 37829 [Source:MGI Symbol;Acc:MGI:5611057]	0.671161
ENSMUSG00000052727	57.257	-0.574766	0.161486	-3.55924	0.000371935	0.00720269	MAP1B	microtubule-associated protein 1B [Source:MGI Symbol;Acc:MGI:1306778]	0.671395
ENSMUSG00000033208	13.111	-0.571986	0.150889	-3.79079	0.000150171	0.00350074	S100B	S100 protein, beta polypeptide, neural [Source:MGI Symbol;Acc:MGI:98217]	0.67269
ENSMUSG00000036067	137.319	-0.571983	0.145899	-3.92041	8.83972e-05	0.00222517	SLC2A6	solute carrier family 2 (facilitated glucose transporter), member 6 [Source:MGI Symbol;Acc:MGI:2443286]	0.672691
ENSMUSG00000085622	134.995	-0.571376	0.134369	-4.25228	2.11606e-05	0.000685793	3110056K07RIK	RIKEN cDNA 3110056K07 gene [Source:MGI Symbol;Acc:MGI:1920454]	0.672975
ENSMUSG00000052125	17.9407	-0.570027	0.167587	-3.40138	0.000670458	0.0113407	F730043M19RIK	RIKEN cDNA F730043M19 gene [Source:MGI Symbol;Acc:MGI:2443237]	0.673604
ENSMUSG00000028141	6.26875	-0.569697	0.144909	-3.9314	8.4453e-05	0.00214535	OAZ3	ornithine decarboxylase antizyme 3 [Source:MGI Symbol;Acc:MGI:1858170]	0.673758
ENSMUSG00000095123	92.0807	-0.568514	0.124832	-4.55423	5.25776e-06	0.000207357	GM21781	predicted gene, 21781 [Source:MGI Symbol;Acc:MGI:5433945]	0.674311
ENSMUSG00000025867	4.77877	-0.568449	0.152419	-3.7295	0.000191856	0.00425434	CPLX2	complexin 2 [Source:MGI Symbol;Acc:MGI:104726]	0.674341
ENSMUSG00000032860	35.0629	-0.567899	0.160531	-3.53764	0.000403719	0.00766356	P2RY2	purinergic receptor P2Y, G-protein coupled 2 [Source:MGI Symbol;Acc:MGI:105107]	0.674598
ENSMUSG00000036949	202.312	-0.567162	0.11836	-4.79183	1.65269e-06	7.65417e-05	SLC39A12	solute carrier family 39 (zinc transporter), member 12 [Source:MGI Symbol;Acc:MGI:2139274]	0.674943
ENSMUSG00000025854	430.272	-0.566291	0.119796	-4.72713	2.27712e-06	0.000101641	FAM20C	family with sequence similarity 20, member C [Source:MGI Symbol;Acc:MGI:2136853]	0.675351
ENSMUSG00000042371	103.643	-0.565405	0.136497	-4.14226	3.43899e-05	0.00103855	SLC5A10	solute carrier family 5 (sodium/glucose cotransporter), member 10 [Source:MGI Symbol;Acc:MGI:1926089]	0.675766
ENSMUSG00000050192	166.288	-0.564459	0.144611	-3.90329	9.48935e-05	0.00236536	EIF5A2	eukaryotic translation initiation factor 5A2 [Source:MGI Symbol;Acc:MGI:1933735]	0.676209
ENSMUSG00000029605	33.6311	-0.564137	0.148546	-3.79773	0.000146026	0.00341796	OAS1B	2'-5' oligoadenylate synthetase 1B [Source:MGI Symbol;Acc:MGI:97430]	0.67636
ENSMUSG00000044867	28.8687	-0.562859	0.155354	-3.62308	0.00029112	0.00590236	GIMAP1OS	GTPase, IMAP family member 1, opposite strand [Source:MGI Symbol;Acc:MGI:3781523]	0.676959
ENSMUSG00000103957	15.5651	-0.5628	0.166993	-3.37021	0.000751109	0.0124159	GM10766	predicted gene 10766 [Source:MGI Symbol;Acc:MGI:3642134]	0.676987
ENSMUSG00000026825	21.9134	-0.562508	0.160204	-3.5112	0.000446087	0.0082768	DNM1	dynamin 1 [Source:MGI Symbol;Acc:MGI:107384]	0.677124
ENSMUSG00000025876	66.6179	-0.562468	0.151299	-3.71759	0.000201129	0.00442024	UNC5A	unc-5 netrin receptor A [Source:MGI Symbol;Acc:MGI:894682]	0.677143
ENSMUSG00000086784	18.7315	-0.558116	0.159408	-3.50118	0.000463201	0.00849323	ISOC2A	isochorismatase domain containing 2a [Source:MGI Symbol;Acc:MGI:3609243]	0.679188
ENSMUSG00000074896	392.644	-0.557969	0.127364	-4.3809	1.18188e-05	0.000423565	IFIT3	interferon-induced protein with tetratricopeptide repeats 3 [Source:MGI Symbol;Acc:MGI:1101055]	0.679258
ENSMUSG00000104197	8.66952	-0.557031	0.167328	-3.32897	0.000871692	0.013878	GM37632	predicted gene, 37632 [Source:MGI Symbol;Acc:MGI:5610860]	0.6797
ENSMUSG00000028597	12.9852	-0.556592	0.165517	-3.36275	0.000771696	0.0126593	GPX7	glutathione peroxidase 7 [Source:MGI Symbol;Acc:MGI:1914555]	0.679907
ENSMUSG00000074281	87.4443	-0.555102	0.119614	-4.64076	3.47134e-06	0.00014697	GM12522	predicted gene 12522 [Source:MGI Symbol;Acc:MGI:3651334]	0.680609
ENSMUSG00000029608	4.25747	-0.554861	0.140616	-3.94594	7.94875e-05	0.0020463	RPH3A	rabphilin 3A [Source:MGI Symbol;Acc:MGI:102788]	0.680723
ENSMUSG00000084845	26.5706	-0.554732	0.157949	-3.51209	0.000444602	0.00826702	TMEM240	transmembrane protein 240 [Source:MGI Symbol;Acc:MGI:3648074]	0.680784
ENSMUSG00000056367	21.1597	-0.55443	0.166721	-3.3255	0.000882602	0.0140129	ACTR3B	ARP3 actin-related protein 3B [Source:MGI Symbol;Acc:MGI:2661120]	0.680926
ENSMUSG00000027002	56.7312	-0.553557	0.1473	-3.75801	0.000171268	0.00386226	NCKAP1	NCK-associated protein 1 [Source:MGI Symbol;Acc:MGI:1355333]	0.681338
ENSMUSG00000005089	21.5998	-0.553538	0.155467	-3.56049	0.000370169	0.00718461	SLC1A2	solute carrier family 1 (glial high affinity glutamate transporter), member 2 [Source:MGI Symbol;Acc:MGI:101931]	0.681347
ENSMUSG00000033585	7.64728	-0.552844	0.149537	-3.69703	0.000218132	0.00471242	NDN	necdin [Source:MGI Symbol;Acc:MGI:97290]	0.681675
ENSMUSG00000026616	6.17585	-0.551818	0.164699	-3.35047	0.000806758	0.013075	CR2	complement receptor 2 [Source:MGI Symbol;Acc:MGI:88489]	0.68216
ENSMUSG00000032482	9.51609	-0.551512	0.166089	-3.32058	0.000898304	0.014184	CSPG5	chondroitin sulfate proteoglycan 5 [Source:MGI Symbol;Acc:MGI:1352747]	0.682305
ENSMUSG00000054426	90.4186	-0.550705	0.115739	-4.75817	1.95359e-06	8.8573e-05	A930005H10RIK	RIKEN cDNA A930005H10 gene [Source:MGI Symbol;Acc:MGI:1915411]	0.682687
ENSMUSG00000029561	291.408	-0.548899	0.134979	-4.06655	4.77142e-05	0.00134019	OASL2	2'-5' oligoadenylate synthetase-like 2 [Source:MGI Symbol;Acc:MGI:1344390]	0.683542
ENSMUSG00000032184	7.64445	-0.548821	0.159324	-3.44469	0.000571723	0.0100365	LYSMD2	LysM, putative peptidoglycan-binding, domain containing 2 [Source:MGI Symbol;Acc:MGI:1917332]	0.683579
ENSMUSG00000026303	1473.17	-0.548325	0.0581574	-9.4283	4.16806e-21	1.3846e-18	MLPH	melanophilin [Source:MGI Symbol;Acc:MGI:2176380]	0.683813
ENSMUSG00000025743	2347.87	-0.548203	0.098932	-5.54121	3.00391e-08	2.19871e-06	SDC3	syndecan 3 [Source:MGI Symbol;Acc:MGI:1349163]	0.683871
ENSMUSG00000001663	4.93913	-0.547082	0.158141	-3.45945	0.000541277	0.00961937	GSTT1	glutathione S-transferase, theta 1 [Source:MGI Symbol;Acc:MGI:107379]	0.684403
ENSMUSG00000097224	44.2165	-0.546462	0.139154	-3.92704	8.5998e-05	0.00217339	GM26716	predicted gene, 26716 [Source:MGI Symbol;Acc:MGI:5477210]	0.684697
ENSMUSG00000046785	529.841	-0.546219	0.130178	-4.19595	2.71735e-05	0.000842719	EPM2AIP1	EPM2A (laforin) interacting protein 1 [Source:MGI Symbol;Acc:MGI:1925031]	0.684812
ENSMUSG00000040883	58.5245	-0.543638	0.122945	-4.4218	9.78824e-06	0.000358985	TMEM205	transmembrane protein 205 [Source:MGI Symbol;Acc:MGI:3045495]	0.686039
ENSMUSG00000060675	141.708	-0.541039	0.103087	-5.24838	1.53443e-07	9.20337e-06	PLA2G16	phospholipase A2, group XVI [Source:MGI Symbol;Acc:MGI:2179715]	0.687276
ENSMUSG00000098206	19.2349	-0.540862	0.167458	-3.22984	0.00123861	0.0179012	A430106G13RIK	RIKEN cDNA A430106G13 gene [Source:MGI Symbol;Acc:MGI:2443823]	0.68736
ENSMUSG00000049422	16.6888	-0.540352	0.163978	-3.29528	0.000983229	0.0151106	CHCHD10	coiled-coil-helix-coiled-coil-helix domain containing 10 [Source:MGI Symbol;Acc:MGI:2143558]	0.687603
ENSMUSG00000098183	22.6722	-0.540118	0.160142	-3.37275	0.000744211	0.0123255	GM27010	predicted gene, 27010 [Source:MGI Symbol;Acc:MGI:5504125]	0.687715
ENSMUSG00000073274	19.3483	-0.538397	0.167731	-3.20989	0.00132787	0.0189098	GM14636	predicted gene 14636 [Source:MGI Symbol;Acc:MGI:3641976]	0.688535
ENSMUSG00000015355	2302.14	-0.538227	0.0743693	-7.23722	4.5798e-13	7.19195e-11	CD48	CD48 antigen [Source:MGI Symbol;Acc:MGI:88339]	0.688617
ENSMUSG00000039485	40.5548	-0.537412	0.167417	-3.21001	0.0013273	0.0189098	TSPYL4	TSPY-like 4 [Source:MGI Symbol;Acc:MGI:106393]	0.689006
ENSMUSG00000070880	15.6076	-0.536342	0.148158	-3.62007	0.000294524	0.00595041	GAD1	glutamate decarboxylase 1 [Source:MGI Symbol;Acc:MGI:95632]	0.689517
ENSMUSG00000022422	14.897	-0.536116	0.165729	-3.23489	0.0012169	0.0177091	DSCC1	DNA replication and sister chromatid cohesion 1 [Source:MGI Symbol;Acc:MGI:1919357]	0.689625
ENSMUSG00000059742	8.85623	-0.536091	0.165002	-3.24901	0.00115808	0.0171123	KCNH7	potassium voltage-gated channel, subfamily H (eag-related), member 7 [Source:MGI Symbol;Acc:MGI:2159566]	0.689637
ENSMUSG00000025855	359.643	-0.536085	0.0986899	-5.43201	5.57215e-08	3.88118e-06	PRKAR1B	protein kinase, cAMP dependent regulatory, type I beta [Source:MGI Symbol;Acc:MGI:97759]	0.68964
ENSMUSG00000073489	336.131	-0.534709	0.119143	-4.48796	7.19088e-06	0.000274812	IFI204	interferon activated gene 204 [Source:MGI Symbol;Acc:MGI:96429]	0.690298
ENSMUSG00000031760	10.5136	-0.534042	0.162685	-3.28267	0.0010283	0.0156089	MT3	metallothionein 3 [Source:MGI Symbol;Acc:MGI:97173]	0.690617
ENSMUSG00000052291	466.71	-0.533538	0.0970268	-5.49887	3.82238e-08	2.76267e-06	5330438D12RIK	RIKEN cDNA 5330438D12 gene [Source:MGI Symbol;Acc:MGI:3026931]	0.690859
ENSMUSG00000097613	16.9056	-0.533408	0.167612	-3.18239	0.00146063	0.0203475	GM17597	predicted gene, 17597 [Source:MGI Symbol;Acc:MGI:4937231]	0.690921
ENSMUSG00000028487	13.3699	-0.532407	0.166269	-3.20207	0.00136442	0.0192086	BNC2	basonuclin 2 [Source:MGI Symbol;Acc:MGI:2443805]	0.6914
ENSMUSG00000017390	68.4145	-0.532405	0.159086	-3.34665	0.000817932	0.0131923	ALDOC	aldolase C, fructose-bisphosphate [Source:MGI Symbol;Acc:MGI:101863]	0.691401
ENSMUSG00000028773	11.86	-0.532396	0.166831	-3.19122	0.00141672	0.0198157	FABP3	fatty acid binding protein 3, muscle and heart [Source:MGI Symbol;Acc:MGI:95476]	0.691405
ENSMUSG00000022208	5.2554	-0.532107	0.145198	-3.66469	0.000247636	0.00521031	JPH4	junctophilin 4 [Source:MGI Symbol;Acc:MGI:2443113]	0.691544
ENSMUSG00000001313	21.9866	-0.530788	0.167384	-3.17109	0.00151869	0.0209536	RND2	Rho family GTPase 2 [Source:MGI Symbol;Acc:MGI:1338755]	0.692176
ENSMUSG00000030428	92.7864	-0.530615	0.148776	-3.56654	0.000361728	0.00705248	TTYH1	tweety family member 1 [Source:MGI Symbol;Acc:MGI:1889007]	0.69226
ENSMUSG00000090546	7.25997	-0.528396	0.15402	-3.43069	0.000602048	0.0104311	CDR1	cerebellar degeneration related antigen 1 [Source:MGI Symbol;Acc:MGI:88359]	0.693325
ENSMUSG00000102748	569.139	-0.527336	0.0993105	-5.30998	1.09639e-07	6.8624e-06	PCDHGB2	protocadherin gamma subfamily B, 2 [Source:MGI Symbol;Acc:MGI:1935170]	0.693835
ENSMUSG00000039058	6.7406	-0.526988	0.157355	-3.34903	0.00081095	0.0131287	AK5	adenylate kinase 5 [Source:MGI Symbol;Acc:MGI:2677491]	0.694002
ENSMUSG00000073591	107.597	-0.526881	0.131157	-4.01718	5.88993e-05	0.00160568	PCDHB22	protocadherin beta 22 [Source:MGI Symbol;Acc:MGI:2136760]	0.694054
ENSMUSG00000032690	71.0282	-0.526103	0.156827	-3.35468	0.000794578	0.0129486	OAS2	2'-5' oligoadenylate synthetase 2 [Source:MGI Symbol;Acc:MGI:2180852]	0.694428
ENSMUSG00000031748	12.6555	-0.522826	0.163992	-3.18812	0.00143199	0.0199808	GNAO1	guanine nucleotide binding protein, alpha O [Source:MGI Symbol;Acc:MGI:95775]	0.696007
ENSMUSG00000102882	7.14491	-0.522514	0.162994	-3.20573	0.00134719	0.0190694	GM2065	predicted gene 2065 [Source:MGI Symbol;Acc:MGI:3780232]	0.696158
ENSMUSG00000040037	7.14102	-0.522006	0.161448	-3.23328	0.00122379	0.0177845	NEGR1	neuronal growth regulator 1 [Source:MGI Symbol;Acc:MGI:2444846]	0.696403
ENSMUSG00000097295	24.407	-0.520131	0.165207	-3.14837	0.00164183	0.0222091	HMGB1-PS8	high mobility group box 1, pseudogene 8 [Source:MGI Symbol;Acc:MGI:96114]	0.697308
ENSMUSG00000028019	24.4113	-0.519084	0.167601	-3.09715	0.00195394	0.0252448	PDGFC	platelet-derived growth factor, C polypeptide [Source:MGI Symbol;Acc:MGI:1859631]	0.697815
ENSMUSG00000020310	5.50365	-0.518669	0.161263	-3.21629	0.00129859	0.0186003	MADCAM1	mucosal vascular addressin cell adhesion molecule 1 [Source:MGI Symbol;Acc:MGI:103579]	0.698015
ENSMUSG00000056486	35.383	-0.518495	0.157322	-3.29575	0.000981578	0.0151106	CHN1	chimerin 1 [Source:MGI Symbol;Acc:MGI:1915674]	0.6981
ENSMUSG00000034949	32.0686	-0.518099	0.1598	-3.24217	0.00118623	0.0173947	ZFR2	zinc finger RNA binding protein 2 [Source:MGI Symbol;Acc:MGI:2143792]	0.698292
ENSMUSG00000018411	11.3872	-0.517917	0.158758	-3.26232	0.00110505	0.0164984	MAPT	microtubule-associated protein tau [Source:MGI Symbol;Acc:MGI:97180]	0.698379
ENSMUSG00000044708	27.0972	-0.517817	0.160464	-3.22701	0.00125093	0.0180523	KCNJ10	potassium inwardly-rectifying channel, subfamily J, member 10 [Source:MGI Symbol;Acc:MGI:1194504]	0.698428
ENSMUSG00000041245	12.2689	-0.517684	0.160508	-3.22529	0.00125845	0.0181457	WNK3	WNK lysine deficient protein kinase 3 [Source:MGI Symbol;Acc:MGI:2652875]	0.698492
ENSMUSG00000029054	18.2021	-0.51708	0.167691	-3.08354	0.00204556	0.0260199	GABRD	gamma-aminobutyric acid (GABA) A receptor, subunit delta [Source:MGI Symbol;Acc:MGI:95622]	0.698785
ENSMUSG00000048644	10.7258	-0.51585	0.166651	-3.09539	0.00196555	0.0253142	CTXN1	cortexin 1 [Source:MGI Symbol;Acc:MGI:88566]	0.699381
ENSMUSG00000061718	20.2103	-0.515647	0.166323	-3.10028	0.00193338	0.0250896	PPP1R1B	protein phosphatase 1, regulatory (inhibitor) subunit 1B [Source:MGI Symbol;Acc:MGI:94860]	0.699479
ENSMUSG00000073491	59.0137	-0.515622	0.155658	-3.31253	0.000924553	0.0144925	IFI213	interferon activated gene 213 [Source:MGI Symbol;Acc:MGI:3695276]	0.699491
ENSMUSG00000085558	7.27809	-0.51474	0.16538	-3.11248	0.00185524	0.0243521	4930412C18RIK	RIKEN cDNA 4930412C18 gene [Source:MGI Symbol;Acc:MGI:2443490]	0.699919
ENSMUSG00000082454	63.2109	0.378558	0.11	3.44145	0.000578609	0.0101471	GM12183	predicted gene 12183 [Source:MGI Symbol;Acc:MGI:3652175]	1.30004
ENSMUSG00000052040	525.045	0.379633	0.0848565	4.47382	7.68349e-06	0.000291063	KLF13	Kruppel-like factor 13 [Source:MGI Symbol;Acc:MGI:1354948]	1.30101
ENSMUSG00000072258	131.484	0.379959	0.109917	3.45678	0.000546665	0.00967529	TAF1A	TATA-box binding protein associated factor, RNA polymerase I, A [Source:MGI Symbol;Acc:MGI:109578]	1.30131
ENSMUSG00000091472	160.478	0.380182	0.122507	3.10336	0.00191337	0.0248883	GM3739	predicted gene 3739 [Source:MGI Symbol;Acc:MGI:3781914]	1.30151
ENSMUSG00000039831	165.038	0.381046	0.104693	3.63966	0.000272994	0.00564079	ARHGAP29	Rho GTPase activating protein 29 [Source:MGI Symbol;Acc:MGI:2443818]	1.30229
ENSMUSG00000038352	426.128	0.382964	0.104163	3.67657	0.00023639	0.00500418	ARL5C	ADP-ribosylation factor-like 5C [Source:MGI Symbol;Acc:MGI:3028577]	1.30402
ENSMUSG00000047604	49.4226	0.383078	0.133985	2.8591	0.00424842	0.044531	FRAT2	frequently rearranged in advanced T cell lymphomas 2 [Source:MGI Symbol;Acc:MGI:2673967]	1.30412
ENSMUSG00000028717	110.835	0.385483	0.118193	3.26146	0.00110839	0.0165055	TAL1	T cell acute lymphocytic leukemia 1 [Source:MGI Symbol;Acc:MGI:98480]	1.3063
ENSMUSG00000055184	178.455	0.387379	0.0903475	4.28766	1.80567e-05	0.000603309	FAM72A	family with sequence similarity 72, member A [Source:MGI Symbol;Acc:MGI:1919669]	1.30801
ENSMUSG00000085704	101.753	0.387466	0.100748	3.8459	0.000120112	0.00288168	4921531C22RIK	RIKEN cDNA 4921531C22 gene [Source:MGI Symbol;Acc:MGI:1913980]	1.30809
ENSMUSG00000056501	1954.41	0.388841	0.11066	3.51382	0.000441705	0.008222	CEBPB	CCAAT/enhancer binding protein (C/EBP), beta [Source:MGI Symbol;Acc:MGI:88373]	1.30934
ENSMUSG00000044042	195.22	0.389065	0.117025	3.32464	0.00088532	0.0140303	FMN1	formin 1 [Source:MGI Symbol;Acc:MGI:101815]	1.30954
ENSMUSG00000073609	409.18	0.390734	0.0658983	5.92935	3.0413e-09	2.83976e-07	D2HGDH	D-2-hydroxyglutarate dehydrogenase [Source:MGI Symbol;Acc:MGI:2138209]	1.31106
ENSMUSG00000042677	137.526	0.392577	0.0827062	4.74664	2.06821e-06	9.32802e-05	ZC3H12A	zinc finger CCCH type containing 12A [Source:MGI Symbol;Acc:MGI:2385891]	1.31274
ENSMUSG00000026193	30.5309	0.392866	0.139618	2.81386	0.00489499	0.0493418	FN1	fibronectin 1 [Source:MGI Symbol;Acc:MGI:95566]	1.313
ENSMUSG00000103696	116.319	0.393531	0.120269	3.2721	0.00106752	0.0160994	GM37531	predicted gene, 37531 [Source:MGI Symbol;Acc:MGI:5610759]	1.3136
ENSMUSG00000091754	215.852	0.393579	0.107524	3.66037	0.000251849	0.00527993	GM3636	predicted gene 3636 [Source:MGI Symbol;Acc:MGI:3781812]	1.31365
ENSMUSG00000008348	25294.5	0.394276	0.0659803	5.97567	2.2915e-09	2.19907e-07	UBC	ubiquitin C [Source:MGI Symbol;Acc:MGI:98889]	1.31428
ENSMUSG00000031728	78.7195	0.39431	0.121419	3.24751	0.00116421	0.01713	ZFP821	zinc finger protein 821 [Source:MGI Symbol;Acc:MGI:1923121]	1.31431
ENSMUSG00000028184	352.622	0.395151	0.110539	3.57477	0.000350541	0.00687315	ADGRL2	adhesion G protein-coupled receptor L2 [Source:MGI Symbol;Acc:MGI:2139714]	1.31508
ENSMUSG00000104060	300.515	0.403367	0.137714	2.92902	0.00340033	0.0376855	GM37954	predicted gene, 37954 [Source:MGI Symbol;Acc:MGI:5611182]	1.32259
ENSMUSG00000026014	36.5576	0.405749	0.137262	2.95601	0.00311643	0.0356984	RAPH1	Ras association (RalGDS/AF-6) and pleckstrin homology domains 1 [Source:MGI Symbol;Acc:MGI:1924550]	1.32478
ENSMUSG00000039910	499.643	0.407839	0.0967549	4.21518	2.49582e-05	0.000782447	CITED2	Cbp/p300-interacting transactivator, with Glu/Asp-rich carboxy-terminal domain, 2 [Source:MGI Symbol;Acc:MGI:1306784]	1.3267
ENSMUSG00000022951	971.191	0.4081	0.0995218	4.10061	4.12063e-05	0.00119229	RCAN1	regulator of calcineurin 1 [Source:MGI Symbol;Acc:MGI:1890564]	1.32694
ENSMUSG00000090207	26.4387	0.408854	0.13807	2.9612	0.00306444	0.0351962	4930524O07RIK	RIKEN cDNA 4930524O07 gene [Source:MGI Symbol;Acc:MGI:1915514]	1.32763
ENSMUSG00000039713	248.608	0.410006	0.102067	4.01704	5.89327e-05	0.00160568	PLEKHG5	pleckstrin homology domain containing, family G (with RhoGef domain) member 5 [Source:MGI Symbol;Acc:MGI:2652860]	1.32869
ENSMUSG00000039117	342.58	0.410408	0.0808937	5.07343	3.90713e-07	2.11573e-05	TAF4	TATA-box binding protein associated factor 4 [Source:MGI Symbol;Acc:MGI:2152346]	1.32906
ENSMUSG00000064247	37.5324	0.412232	0.145616	2.83094	0.00464108	0.0476012	PLCXD1	phosphatidylinositol-specific phospholipase C, X domain containing 1 [Source:MGI Symbol;Acc:MGI:2685422]	1.33074
ENSMUSG00000021806	558.016	0.413159	0.114128	3.62015	0.000294434	0.00595041	NID2	nidogen 2 [Source:MGI Symbol;Acc:MGI:1298229]	1.3316
ENSMUSG00000031246	145.823	0.413976	0.110918	3.73226	0.000189772	0.00422438	SH3BGRL	SH3-binding domain glutamic acid-rich protein like [Source:MGI Symbol;Acc:MGI:1930849]	1.33235
ENSMUSG00000105201	118.182	0.414746	0.133855	3.09847	0.00194522	0.0251699	GM43362	predicted gene 43362 [Source:MGI Symbol;Acc:MGI:5663499]	1.33306
ENSMUSG00000034327	62.9365	0.415334	0.140208	2.96227	0.00305379	0.0351098	KCTD9	potassium channel tetramerisation domain containing 9 [Source:MGI Symbol;Acc:MGI:2145579]	1.33361
ENSMUSG00000026707	225.632	0.420903	0.0899273	4.68048	2.86205e-06	0.000123598	NSUN6	NOL1/NOP2/Sun domain family member 6 [Source:MGI Symbol;Acc:MGI:1921705]	1.33876
ENSMUSG00000024401	86.1894	0.422528	0.144628	2.92148	0.00348372	0.0383542	TNF	tumor necrosis factor [Source:MGI Symbol;Acc:MGI:104798]	1.34027
ENSMUSG00000024664	75.4442	0.422569	0.137078	3.08269	0.0020514	0.026075	FADS3	fatty acid desaturase 3 [Source:MGI Symbol;Acc:MGI:1928740]	1.34031
ENSMUSG00000070729	94.8181	0.424231	0.110917	3.82475	0.000130904	0.0031061	GM12966	predicted gene 12966 [Source:MGI Symbol;Acc:MGI:3652043]	1.34186
ENSMUSG00000031609	211.117	0.424561	0.104369	4.06787	4.74443e-05	0.00133478	SAP30	sin3 associated polypeptide [Source:MGI Symbol;Acc:MGI:1929129]	1.34216
ENSMUSG00000085156	84.8449	0.427132	0.138201	3.09065	0.00199719	0.0255931	SNHG15	small nucleolar RNA host gene 15 [Source:MGI Symbol;Acc:MGI:3650059]	1.34456
ENSMUSG00000096957	30.6349	0.428679	0.143115	2.99535	0.00274134	0.0323898	E230013L22RIK	RIKEN cDNA E230013L22 gene [Source:MGI Symbol;Acc:MGI:2142601]	1.346
ENSMUSG00000002204	24.1965	0.43003	0.100879	4.26285	2.01836e-05	0.000661579	NAPSA	napsin A aspartic peptidase [Source:MGI Symbol;Acc:MGI:109365]	1.34726
ENSMUSG00000074220	40.3971	0.430938	0.146765	2.93624	0.00332215	0.0373612	ZFP382	zinc finger protein 382 [Source:MGI Symbol;Acc:MGI:3588204]	1.34811
ENSMUSG00000046753	114.85	0.431026	0.099916	4.31388	1.60411e-05	0.000545715	CCDC66	coiled-coil domain containing 66 [Source:MGI Symbol;Acc:MGI:2443639]	1.34819
ENSMUSG00000032501	903.898	0.431334	0.105292	4.09653	4.19384e-05	0.0012034	TRIB1	tribbles pseudokinase 1 [Source:MGI Symbol;Acc:MGI:2443397]	1.34848
ENSMUSG00000050855	68.5481	0.432323	0.138986	3.11054	0.00186744	0.024438	ZFP940	zinc finger protein 940 [Source:MGI Symbol;Acc:MGI:2446235]	1.3494
ENSMUSG00000048285	50.1269	0.432775	0.147523	2.93362	0.00335037	0.0375564	FRMD6	FERM domain containing 6 [Source:MGI Symbol;Acc:MGI:2442579]	1.34983
ENSMUSG00000044447	4.22491	0.43442	0.104333	4.1638	3.13e-05	0.000948554	DOCK5	dedicator of cytokinesis 5 [Source:MGI Symbol;Acc:MGI:2652871]	1.35137
ENSMUSG00000047446	86.9412	0.434547	0.116061	3.74412	0.000181029	0.00405064	ARL4A	ADP-ribosylation factor-like 4A [Source:MGI Symbol;Acc:MGI:99437]	1.35149
ENSMUSG00000073607	23.5039	0.435	0.145084	2.99827	0.00271518	0.032213	GM10548	predicted gene 10548 [Source:MGI Symbol;Acc:MGI:3641893]	1.35191
ENSMUSG00000053647	5.53101	0.435823	0.152277	2.86203	0.00420931	0.0442284	GPER1	G protein-coupled estrogen receptor 1 [Source:MGI Symbol;Acc:MGI:1924104]	1.35268
ENSMUSG00000015112	64.7306	0.437461	0.140329	3.11739	0.00182463	0.0240968	SLC25A13	solute carrier family 25 (mitochondrial carrier, adenine nucleotide translocator), member 13 [Source:MGI Symbol;Acc:MGI:1354721]	1.35422
ENSMUSG00000045382	5.68791	0.438218	0.155593	2.81644	0.00485594	0.0490723	CXCR4	chemokine (C-X-C motif) receptor 4 [Source:MGI Symbol;Acc:MGI:109563]	1.35493
ENSMUSG00000028494	526.444	0.438236	0.0858014	5.10756	3.26342e-07	1.81261e-05	PLIN2	perilipin 2 [Source:MGI Symbol;Acc:MGI:87920]	1.35495
ENSMUSG00000022098	108.431	0.439348	0.117621	3.73528	0.000187507	0.00417936	BMP1	bone morphogenetic protein 1 [Source:MGI Symbol;Acc:MGI:88176]	1.35599
ENSMUSG00000016552	7.08575	0.4415	0.12842	3.43793	0.00058618	0.0102383	FOXRED2	FAD-dependent oxidoreductase domain containing 2 [Source:MGI Symbol;Acc:MGI:106315]	1.35802
ENSMUSG00000029817	233.778	0.441609	0.108953	4.05319	5.05232e-05	0.0014122	TRA2A	transformer 2 alpha homolog (Drosophila) [Source:MGI Symbol;Acc:MGI:1933972]	1.35812
ENSMUSG00000048921	74.6027	0.441946	0.119643	3.69386	0.000220876	0.00475737	ZFP689	zinc finger protein 689 [Source:MGI Symbol;Acc:MGI:1918381]	1.35844
ENSMUSG00000090691	75.1805	0.442722	0.103951	4.25894	2.05402e-05	0.000670721	GM3667	predicted gene 3667 [Source:MGI Symbol;Acc:MGI:3781843]	1.35917
ENSMUSG00000020205	6.07457	0.444175	0.15479	2.86954	0.00411074	0.0435371	PHLDA1	pleckstrin homology like domain, family A, member 1 [Source:MGI Symbol;Acc:MGI:1096880]	1.36054
ENSMUSG00000063652	62.1439	0.444409	0.140293	3.16772	0.00153642	0.0211138	SLC22A21	solute carrier family 22 (organic cation transporter), member 21 [Source:MGI Symbol;Acc:MGI:1929481]	1.36076
ENSMUSG00000071192	5.30126	0.446942	0.151679	2.94664	0.00321247	0.0365562	WFIKKN1	WAP, FS, Ig, KU, and NTR-containing protein 1 [Source:MGI Symbol;Acc:MGI:2670967]	1.36315
ENSMUSG00000031391	8.91247	0.447684	0.14758	3.0335	0.00241736	0.0294897	L1CAM	L1 cell adhesion molecule [Source:MGI Symbol;Acc:MGI:96721]	1.36385
ENSMUSG00000050382	4.08312	0.447732	0.135157	3.31267	0.000924086	0.0144925	KIF7	kinesin family member 7 [Source:MGI Symbol;Acc:MGI:1098239]	1.36389
ENSMUSG00000010175	190.467	0.447736	0.124635	3.59239	0.000327658	0.00647594	PROX1	prospero homeobox 1 [Source:MGI Symbol;Acc:MGI:97772]	1.3639
ENSMUSG00000078920	42.9687	0.448558	0.144919	3.09523	0.00196663	0.0253142	IFI47	interferon gamma inducible protein 47 [Source:MGI Symbol;Acc:MGI:99448]	1.36468
ENSMUSG00000031642	7.57025	0.449437	0.151147	2.97351	0.00294411	0.0342238	SH3RF1	SH3 domain containing ring finger 1 [Source:MGI Symbol;Acc:MGI:1913066]	1.36551
ENSMUSG00000087221	108.882	0.450652	0.10483	4.29886	1.71677e-05	0.000575833	BC037032	cDNA Sequence BC037032 [Source:MGI Symbol;Acc:MGI:3040924]	1.36666
ENSMUSG00000040276	58.9402	0.451646	0.158009	2.85835	0.00425852	0.0446098	PACSIN1	protein kinase C and casein kinase substrate in neurons 1 [Source:MGI Symbol;Acc:MGI:1345181]	1.3676
ENSMUSG00000103364	60.5352	0.452378	0.148376	3.04886	0.00229713	0.0283636	GM38157	predicted gene, 38157 [Source:MGI Symbol;Acc:MGI:5611385]	1.36829
ENSMUSG00000005986	187.672	0.454309	0.0862259	5.26882	1.37303e-07	8.38084e-06	ANKRD13D	ankyrin repeat domain 13 family, member D [Source:MGI Symbol;Acc:MGI:1915673]	1.37013
ENSMUSG00000051517	53.536	0.454342	0.124459	3.65053	0.000261697	0.00544645	ARHGEF39	Rho guanine nucleotide exchange factor (GEF) 39 [Source:MGI Symbol;Acc:MGI:3036286]	1.37016
ENSMUSG00000074794	946.07	0.455526	0.114153	3.99048	6.59392e-05	0.00174967	ARRDC3	arrestin domain containing 3 [Source:MGI Symbol;Acc:MGI:2145242]	1.37128
ENSMUSG00000029687	63.4627	0.455855	0.136059	3.35043	0.000806872	0.013075	EZH2	enhancer of zeste 2 polycomb repressive complex 2 subunit [Source:MGI Symbol;Acc:MGI:107940]	1.3716
ENSMUSG00000106822	5.15358	0.456326	0.140728	3.24261	0.0011844	0.0173825	GM43533	predicted gene 43533 [Source:MGI Symbol;Acc:MGI:5663670]	1.37204
ENSMUSG00000104467	9.71291	0.457015	0.159087	2.87273	0.00406936	0.0432045	GM37660	predicted gene, 37660 [Source:MGI Symbol;Acc:MGI:5610888]	1.3727
ENSMUSG00000035683	7.9126	0.457567	0.157412	2.90682	0.00365122	0.039868	MELK	maternal embryonic leucine zipper kinase [Source:MGI Symbol;Acc:MGI:106924]	1.37322
ENSMUSG00000043895	243.607	0.457923	0.0972038	4.71096	2.46551e-06	0.000108094	S1PR2	sphingosine-1-phosphate receptor 2 [Source:MGI Symbol;Acc:MGI:99569]	1.37356
ENSMUSG00000028546	63.9586	0.459186	0.126367	3.63376	0.000279319	0.00575084	ELAVL4	ELAV (embryonic lethal, abnormal vision, Drosophila)-like 4 (Hu antigen D) [Source:MGI Symbol;Acc:MGI:107427]	1.37477
ENSMUSG00000019960	8732.51	0.459192	0.0860662	5.33533	9.53683e-08	6.10145e-06	DUSP6	dual specificity phosphatase 6 [Source:MGI Symbol;Acc:MGI:1914853]	1.37477
ENSMUSG00000097479	52.5782	0.459382	0.14081	3.26243	0.00110463	0.0164984	GM26582	predicted gene, 26582 [Source:MGI Symbol;Acc:MGI:5477076]	1.37495
ENSMUSG00000013974	9.60123	0.462066	0.14991	3.08228	0.00205419	0.0260912	MCEMP1	mast cell expressed membrane protein 1 [Source:MGI Symbol;Acc:MGI:1916439]	1.37751
ENSMUSG00000027907	41.505	0.463117	0.161703	2.86399	0.00418341	0.0440219	S100A11	S100 calcium binding protein A11 [Source:MGI Symbol;Acc:MGI:1338798]	1.37852
ENSMUSG00000102733	20.1456	0.463333	0.154263	3.00352	0.00266879	0.0317497	GM38262	predicted gene, 38262 [Source:MGI Symbol;Acc:MGI:5611490]	1.37872
ENSMUSG00000020108	160.87	0.463892	0.162039	2.86284	0.00419862	0.0441431	DDIT4	DNA-damage-inducible transcript 4 [Source:MGI Symbol;Acc:MGI:1921997]	1.37926
ENSMUSG00000037337	47.397	0.464349	0.152552	3.04388	0.00233547	0.0287343	MAP4K1	mitogen-activated protein kinase kinase kinase kinase 1 [Source:MGI Symbol;Acc:MGI:1346882]	1.37969
ENSMUSG00000024521	84.094	0.464406	0.15754	2.94786	0.00319984	0.0364845	PMAIP1	phorbol-12-myristate-13-acetate-induced protein 1 [Source:MGI Symbol;Acc:MGI:1930146]	1.37975
ENSMUSG00000033610	69.4686	0.465077	0.127197	3.65634	0.000255841	0.00534389	PANK1	pantothenate kinase 1 [Source:MGI Symbol;Acc:MGI:1922985]	1.38039
ENSMUSG00000033083	248.85	0.467158	0.0933394	5.00494	5.58807e-07	2.85587e-05	TBC1D4	TBC1 domain family, member 4 [Source:MGI Symbol;Acc:MGI:2429660]	1.38238
ENSMUSG00000045826	4.67863	0.467925	0.164603	2.84275	0.00447258	0.0462077	PTPRCAP	protein tyrosine phosphatase, receptor type, C polypeptide-associated protein [Source:MGI Symbol;Acc:MGI:97811]	1.38312
ENSMUSG00000022000	306.449	0.468582	0.0786219	5.95995	2.5232e-09	2.40806e-07	ZC3H13	zinc finger CCCH type containing 13 [Source:MGI Symbol;Acc:MGI:1914552]	1.38375
ENSMUSG00000031431	2239.48	0.469208	0.156828	2.99187	0.00277274	0.0326714	TSC22D3	TSC22 domain family, member 3 [Source:MGI Symbol;Acc:MGI:1196284]	1.38435
ENSMUSG00000105195	39.6674	0.470908	0.134897	3.49087	0.000481447	0.00871751	GM43584	predicted gene 43584 [Source:MGI Symbol;Acc:MGI:5663721]	1.38598
ENSMUSG00000069713	21.422	0.471364	0.165099	2.85503	0.00430322	0.0449418	4933406P04RIK	RIKEN cDNA 4933406P04 gene [Source:MGI Symbol;Acc:MGI:1921670]	1.38642
ENSMUSG00000092593	15.4958	0.472095	0.164067	2.87746	0.00400893	0.0427999	GM20492	predicted gene 20492 [Source:MGI Symbol;Acc:MGI:5141957]	1.38712
ENSMUSG00000093553	27.7367	0.472879	0.167806	2.81801	0.00483223	0.0489572	GM20633	predicted gene 20633 [Source:MGI Symbol;Acc:MGI:5313080]	1.38788
ENSMUSG00000021559	163.798	0.473728	0.109495	4.32648	1.51514e-05	0.000525552	DAPK1	death associated protein kinase 1 [Source:MGI Symbol;Acc:MGI:1916885]	1.38869
ENSMUSG00000069792	46.0358	0.47444	0.16708	2.83959	0.00451709	0.0466119	WFDC17	WAP four-disulfide core domain 17 [Source:MGI Symbol;Acc:MGI:3649773]	1.38938
ENSMUSG00000074505	237.917	0.474659	0.137048	3.46344	0.000533307	0.00948748	FAT3	FAT atypical cadherin 3 [Source:MGI Symbol;Acc:MGI:2444314]	1.38959
ENSMUSG00000030365	23.2694	0.478451	0.167755	2.85208	0.00434339	0.0452793	CLEC2I	C-type lectin domain family 2, member i [Source:MGI Symbol;Acc:MGI:2136650]	1.39325
ENSMUSG00000055546	8.20014	0.478775	0.163572	2.927	0.00342247	0.0378679	TIMD4	T cell immunoglobulin and mucin domain containing 4 [Source:MGI Symbol;Acc:MGI:2445125]	1.39356
ENSMUSG00000103593	58.9245	0.479083	0.143189	3.34581	0.000820428	0.0132079	GM37352	predicted gene, 37352 [Source:MGI Symbol;Acc:MGI:5610580]	1.39386
ENSMUSG00000066191	331.437	0.481233	0.0953411	5.04749	4.4765e-07	2.38884e-05	ANKS6	ankyrin repeat and sterile alpha motif domain containing 6 [Source:MGI Symbol;Acc:MGI:1922941]	1.39594
ENSMUSG00000025352	9.01831	0.481477	0.164136	2.9334	0.00335271	0.0375582	GDF11	growth differentiation factor 11 [Source:MGI Symbol;Acc:MGI:1338027]	1.39617
ENSMUSG00000074677	12.2449	0.482107	0.112594	4.28183	1.85362e-05	0.000616945	SIRPB1C	signal-regulatory protein beta 1C [Source:MGI Symbol;Acc:MGI:3807521]	1.39678
ENSMUSG00000058794	8.52133	0.483824	0.143676	3.36747	0.000758626	0.0125162	NFE2	nuclear factor, erythroid derived 2 [Source:MGI Symbol;Acc:MGI:97308]	1.39845
ENSMUSG00000053063	31.8046	0.486014	0.165275	2.94064	0.00327533	0.036955	CLEC12A	C-type lectin domain family 12, member a [Source:MGI Symbol;Acc:MGI:3040968]	1.40057
ENSMUSG00000104022	13.7211	0.486137	0.161338	3.01316	0.00258545	0.0310577	GM37214	predicted gene, 37214 [Source:MGI Symbol;Acc:MGI:5610442]	1.40069
ENSMUSG00000087362	14.0298	0.486452	0.158839	3.06254	0.0021947	0.0274322	GM13710	predicted gene 13710 [Source:MGI Symbol;Acc:MGI:3650894]	1.40099
ENSMUSG00000028873	21.6296	0.486968	0.160808	3.02826	0.00245965	0.0299001	CDCA8	cell division cycle associated 8 [Source:MGI Symbol;Acc:MGI:1196274]	1.4015
ENSMUSG00000030865	6.50171	0.487518	0.156715	3.11086	0.00186541	0.02443	CHP2	calcineurin-like EF hand protein 2 [Source:MGI Symbol;Acc:MGI:1917511]	1.40203
ENSMUSG00000053687	13.6696	0.488043	0.167047	2.92159	0.00348246	0.0383542	DPEP2	dipeptidase 2 [Source:MGI Symbol;Acc:MGI:2442042]	1.40254
ENSMUSG00000097971	1318.26	0.48846	0.158987	3.07233	0.00212395	0.0267608	GM26917	predicted gene, 26917 [Source:MGI Symbol;Acc:MGI:5504032]	1.40295
ENSMUSG00000061482	67.9211	0.490186	0.153098	3.20177	0.00136586	0.0192133	HIST1H4D	histone cluster 1, H4d [Source:MGI Symbol;Acc:MGI:2448423]	1.40463
ENSMUSG00000021127	1238.73	0.491835	0.0984791	4.99431	5.90468e-07	3.00878e-05	ZFP36L1	zinc finger protein 36, C3H type-like 1 [Source:MGI Symbol;Acc:MGI:107946]	1.40623
ENSMUSG00000105703	2963.03	0.496535	0.143596	3.45785	0.000544499	0.00964685	GM43305	predicted gene 43305 [Source:MGI Symbol;Acc:MGI:5663442]	1.41082
ENSMUSG00000037443	2656.41	0.496792	0.115363	4.30634	1.65977e-05	0.000559022	CEP85	centrosomal protein 85 [Source:MGI Symbol;Acc:MGI:1917262]	1.41107
ENSMUSG00000040711	22.8755	0.500174	0.167674	2.98301	0.0028543	0.0334727	SH3PXD2B	SH3 and PX domains 2B [Source:MGI Symbol;Acc:MGI:2442062]	1.41438
ENSMUSG00000027200	195.601	0.500792	0.148101	3.38141	0.000721147	0.0120126	SEMA6D	sema domain, transmembrane domain (TM), and cytoplasmic domain, (semaphorin) 6D [Source:MGI Symbol;Acc:MGI:2387661]	1.41499
ENSMUSG00000099881	302.508	0.501512	0.0937448	5.34976	8.80689e-08	5.71918e-06	2810013P06RIK	RIKEN cDNA 2810013P06 gene [Source:MGI Symbol;Acc:MGI:1914456]	1.4157
ENSMUSG00000055424	6.54499	0.501658	0.167638	2.99251	0.00276694	0.0326254	GM9970	predicted gene 9970 [Source:MGI Symbol;Acc:MGI:3642876]	1.41584
ENSMUSG00000032679	4.83148	0.501669	0.142666	3.51638	0.000437478	0.00816091	CD59A	CD59a antigen [Source:MGI Symbol;Acc:MGI:109177]	1.41585
ENSMUSG00000023951	20.2396	0.50188	0.165117	3.03954	0.00236942	0.0290691	VEGFA	vascular endothelial growth factor A [Source:MGI Symbol;Acc:MGI:103178]	1.41606
ENSMUSG00000046546	60.1283	0.503993	0.157224	3.20558	0.00134791	0.0190694	FAM43A	family with sequence similarity 43, member A [Source:MGI Symbol;Acc:MGI:2676309]	1.41813
ENSMUSG00000016921	2006.46	0.504493	0.068376	7.37822	1.60418e-13	2.69034e-11	SRSF6	serine/arginine-rich splicing factor 6 [Source:MGI Symbol;Acc:MGI:1915246]	1.41862
ENSMUSG00000032656	40.7572	0.505167	0.153455	3.29196	0.000994903	0.0152223	2017-03-03	membrane-associated ring finger (C3HC4) 3 [Source:MGI Symbol;Acc:MGI:2443667]	1.41929
ENSMUSG00000036334	83.2233	0.505213	0.167057	3.0242	0.00249288	0.0301626	IGSF10	immunoglobulin superfamily, member 10 [Source:MGI Symbol;Acc:MGI:1923481]	1.41933
ENSMUSG00000103495	7.30429	0.50758	0.166014	3.05746	0.00223223	0.0277207	GM37409	predicted gene, 37409 [Source:MGI Symbol;Acc:MGI:5610637]	1.42166
ENSMUSG00000030313	14.2263	0.509017	0.15348	3.31651	0.000911489	0.0143659	DENND5B	DENN/MADD domain containing 5B [Source:MGI Symbol;Acc:MGI:2444273]	1.42308
ENSMUSG00000026473	4355.71	0.509665	0.124767	4.08494	4.40887e-05	0.00125261	GLUL	glutamate-ammonia ligase (glutamine synthetase) [Source:MGI Symbol;Acc:MGI:95739]	1.42372
ENSMUSG00000023940	7.49717	0.509874	0.159334	3.20004	0.00137407	0.0192973	SGOL1	shugoshin-like 1 (S. pombe) [Source:MGI Symbol;Acc:MGI:1919665]	1.42393
ENSMUSG00000056055	19.9954	0.51075	0.145896	3.50078	0.000463892	0.00849323	SAG	S-antigen, retina and pineal gland (arrestin) [Source:MGI Symbol;Acc:MGI:98227]	1.42479
ENSMUSG00000025193	73.9075	0.512519	0.131933	3.88469	0.000102459	0.00252839	CUTC	cutC copper transporter [Source:MGI Symbol;Acc:MGI:1913638]	1.42654
ENSMUSG00000027583	86.8729	0.51307	0.137798	3.72333	0.000196609	0.00433744	ZBTB46	zinc finger and BTB domain containing 46 [Source:MGI Symbol;Acc:MGI:1919397]	1.42708
ENSMUSG00000002489	54.3807	0.513122	0.137979	3.71885	0.000200128	0.00440385	TIAM1	T cell lymphoma invasion and metastasis 1 [Source:MGI Symbol;Acc:MGI:103306]	1.42714
ENSMUSG00000060275	4.62201	0.513217	0.144219	3.55858	0.00037286	0.00721253	NRG2	neuregulin 2 [Source:MGI Symbol;Acc:MGI:1098246]	1.42723
ENSMUSG00000102673	11.3107	0.513513	0.167228	3.07073	0.00213535	0.0268653	GM37437	predicted gene, 37437 [Source:MGI Symbol;Acc:MGI:5610665]	1.42752
ENSMUSG00000032725	43.6296	0.514921	0.15603	3.30013	0.000966388	0.0149433	FOLR2	folate receptor 2 (fetal) [Source:MGI Symbol;Acc:MGI:95569]	1.42892
ENSMUSG00000050138	439.712	0.516209	0.0857648	6.0189	1.75611e-09	1.71384e-07	KCNK12	potassium channel, subfamily K, member 12 [Source:MGI Symbol;Acc:MGI:2684043]	1.43019
ENSMUSG00000054364	4353.01	0.516309	0.0831597	6.20864	5.34464e-10	5.49543e-08	RHOB	ras homolog family member B [Source:MGI Symbol;Acc:MGI:107949]	1.43029
ENSMUSG00000017386	11.5167	0.517607	0.167645	3.08752	0.00201835	0.0257496	TRAF4	TNF receptor associated factor 4 [Source:MGI Symbol;Acc:MGI:1202880]	1.43158
ENSMUSG00000020649	28.7079	0.517879	0.167271	3.09604	0.00196125	0.0252893	RRM2	ribonucleotide reductase M2 [Source:MGI Symbol;Acc:MGI:98181]	1.43185
ENSMUSG00000012443	17.2998	0.517992	0.163679	3.16467	0.00155258	0.0212932	KIF11	kinesin family member 11 [Source:MGI Symbol;Acc:MGI:1098231]	1.43196
ENSMUSG00000043415	860.187	0.518111	0.0914335	5.66653	1.45718e-08	1.13897e-06	OTUD1	OTU domain containing 1 [Source:MGI Symbol;Acc:MGI:1918448]	1.43208
ENSMUSG00000031790	31.8571	0.518644	0.153221	3.38494	0.000711937	0.0118832	MMP15	matrix metallopeptidase 15 [Source:MGI Symbol;Acc:MGI:109320]	1.43261
ENSMUSG00000027075	25.9599	0.519273	0.166491	3.11892	0.00181517	0.0239902	SLC43A1	solute carrier family 43, member 1 [Source:MGI Symbol;Acc:MGI:1931352]	1.43323
ENSMUSG00000044229	7.41342	0.519912	0.126518	4.1094	3.96696e-05	0.00115752	NXPE4	neurexophilin and PC-esterase domain family, member 4 [Source:MGI Symbol;Acc:MGI:1924792]	1.43387
ENSMUSG00000048924	22.5023	0.520354	0.156176	3.33185	0.000862707	0.0137858	CCDC125	coiled-coil domain containing 125 [Source:MGI Symbol;Acc:MGI:1923291]	1.43431
ENSMUSG00000091275	122.994	0.520488	0.133273	3.90543	9.40583e-05	0.00235132	GM3248	predicted gene 3248 [Source:MGI Symbol;Acc:MGI:3781426]	1.43444
ENSMUSG00000102151	328.779	0.521078	0.126888	4.1066	4.01531e-05	0.00116768	GM37472	predicted gene, 37472 [Source:MGI Symbol;Acc:MGI:5610700]	1.43503
ENSMUSG00000026357	9.70242	0.522756	0.153654	3.40216	0.000668543	0.0113331	RGS18	regulator of G-protein signaling 18 [Source:MGI Symbol;Acc:MGI:1927498]	1.4367
ENSMUSG00000035283	814.101	0.525215	0.139004	3.77841	0.000157832	0.00363518	ADRB1	adrenergic receptor, beta 1 [Source:MGI Symbol;Acc:MGI:87937]	1.43915
ENSMUSG00000071226	6.0225	0.525794	0.136684	3.84678	0.000119678	0.00287528	CECR2	CECR2, histone acetyl-lysine reader [Source:MGI Symbol;Acc:MGI:1923799]	1.43973
ENSMUSG00000005233	21.3829	0.525866	0.167003	3.14883	0.00163923	0.0221948	SPC25	SPC25, NDC80 kinetochore complex component, homolog (S. cerevisiae) [Source:MGI Symbol;Acc:MGI:1913692]	1.4398
ENSMUSG00000101970	670.613	0.526667	0.0601008	8.76306	1.90013e-18	4.97315e-16	1810026B05RIK	RIKEN cDNA 1810026B05 gene [Source:MGI Symbol;Acc:MGI:1916420]	1.4406
ENSMUSG00000090069	66.3458	0.527243	0.121668	4.33346	1.46784e-05	0.000512231	E430024P14RIK	RIKEN cDNA E430024P14 gene [Source:MGI Symbol;Acc:MGI:2445079]	1.44117
ENSMUSG00000049092	9.65988	0.52891	0.166482	3.17698	0.00148815	0.0206145	GPR137C	G protein-coupled receptor 137C [Source:MGI Symbol;Acc:MGI:1917963]	1.44284
ENSMUSG00000021025	1751.99	0.530057	0.133828	3.96075	7.4716e-05	0.00194405	NFKBIA	nuclear factor of kappa light polypeptide gene enhancer in B cells inhibitor, alpha [Source:MGI Symbol;Acc:MGI:104741]	1.44399
ENSMUSG00000074807	92.7473	0.530227	0.108308	4.89556	9.80284e-07	4.6907e-05	GM10762	predicted gene 10762 [Source:MGI Symbol;Acc:MGI:3704209]	1.44416
ENSMUSG00000024795	37.806	0.531523	0.144379	3.68143	0.000231931	0.00493397	KIF20B	kinesin family member 20B [Source:MGI Symbol;Acc:MGI:2444576]	1.44545
ENSMUSG00000015340	358.839	0.53167	0.164199	3.23795	0.00120391	0.0175793	CYBB	cytochrome b-245, beta polypeptide [Source:MGI Symbol;Acc:MGI:88574]	1.4456
ENSMUSG00000024053	39.101	0.532557	0.143568	3.70943	0.000207724	0.00455357	EMILIN2	elastin microfibril interfacer 2 [Source:MGI Symbol;Acc:MGI:2389136]	1.44649
ENSMUSG00000102258	23.725	0.535005	0.167771	3.18891	0.00142813	0.019943	GM38257	predicted gene, 38257 [Source:MGI Symbol;Acc:MGI:5611485]	1.44895
ENSMUSG00000066682	12.6508	0.536211	0.166341	3.22358	0.00126601	0.0181939	PILRB2	paired immunoglobin-like type 2 receptor beta 2 [Source:MGI Symbol;Acc:MGI:2450535]	1.45016
ENSMUSG00000002058	9.00159	0.537024	0.146096	3.67582	0.000237086	0.00501275	UNC119	unc-119 lipid binding chaperone [Source:MGI Symbol;Acc:MGI:1328357]	1.45098
ENSMUSG00000056749	118.407	0.539184	0.133965	4.02481	5.70206e-05	0.00156843	NFIL3	nuclear factor, interleukin 3, regulated [Source:MGI Symbol;Acc:MGI:109495]	1.45315
ENSMUSG00000025494	5.10567	0.539205	0.138046	3.90598	9.38445e-05	0.00234938	SIGIRR	single immunoglobulin and toll-interleukin 1 receptor (TIR) domain [Source:MGI Symbol;Acc:MGI:1344402]	1.45317
ENSMUSG00000059248	171.693	0.540556	0.134286	4.0254	5.68793e-05	0.00156704	2017-09-09	septin 9 [Source:MGI Symbol;Acc:MGI:1858222]	1.45453
ENSMUSG00000091418	82.0168	0.541847	0.146724	3.69298	0.000221646	0.00476275	GM3164	predicted gene 3164 [Source:MGI Symbol;Acc:MGI:3781343]	1.45583
ENSMUSG00000092074	39.1359	0.542335	0.167774	3.23253	0.00122697	0.0177958	DYNLT1A	dynein light chain Tctex-type 1A [Source:MGI Symbol;Acc:MGI:3807506]	1.45633
ENSMUSG00000046280	8.50923	0.54344	0.153459	3.54126	0.000398219	0.00759253	SHE	src homology 2 domain-containing transforming protein E [Source:MGI Symbol;Acc:MGI:1099462]	1.45744
ENSMUSG00000033450	2261.53	0.54413	0.125977	4.31926	1.5655e-05	0.000535495	TAGAP	T cell activation Rho GTPase activating protein [Source:MGI Symbol;Acc:MGI:3615484]	1.45814
ENSMUSG00000099227	88.4514	0.544801	0.145278	3.75006	0.000176793	0.00397109	MIR8114	microRNA 8114 [Source:MGI Symbol;Acc:MGI:5530764]	1.45882
ENSMUSG00000055148	348.157	0.545201	0.163179	3.34113	0.000834379	0.0133826	KLF2	Kruppel-like factor 2 (lung) [Source:MGI Symbol;Acc:MGI:1342772]	1.45922
ENSMUSG00000035273	14.0841	0.545251	0.152436	3.57692	0.000347665	0.00684005	HPSE	heparanase [Source:MGI Symbol;Acc:MGI:1343124]	1.45927
ENSMUSG00000026728	64.363	0.545816	0.139828	3.90348	9.48212e-05	0.00236536	VIM	vimentin [Source:MGI Symbol;Acc:MGI:98932]	1.45985
ENSMUSG00000048550	142.416	0.549988	0.100285	5.48427	4.15172e-08	2.9882e-06	THNSL1	threonine synthase-like 1 (bacterial) [Source:MGI Symbol;Acc:MGI:2139347]	1.46407
ENSMUSG00000026558	16.4503	0.552278	0.167425	3.29867	0.000971453	0.0149963	UCK2	uridine-cytidine kinase 2 [Source:MGI Symbol;Acc:MGI:1931744]	1.4664
ENSMUSG00000031004	57.4365	0.554433	0.164671	3.36691	0.000760147	0.0125294	MKI67	antigen identified by monoclonal antibody Ki 67 [Source:MGI Symbol;Acc:MGI:106035]	1.46859
ENSMUSG00000020053	38.6549	0.554845	0.167592	3.3107	0.000930645	0.0145484	IGF1	insulin-like growth factor 1 [Source:MGI Symbol;Acc:MGI:96432]	1.46901
ENSMUSG00000032218	21.4582	0.557884	0.167667	3.32733	0.000876815	0.0139467	CCNB2	cyclin B2 [Source:MGI Symbol;Acc:MGI:88311]	1.47211
ENSMUSG00000063193	63.3042	0.559257	0.159919	3.49713	0.000470292	0.00856041	CD300LB	CD300 molecule like family member B [Source:MGI Symbol;Acc:MGI:2685099]	1.47351
ENSMUSG00000039396	7.87845	0.55948	0.159166	3.51508	0.000439621	0.00819202	NEIL3	nei like 3 (E. coli) [Source:MGI Symbol;Acc:MGI:2384588]	1.47374
ENSMUSG00000037762	47.1465	0.560908	0.144628	3.87828	0.000105196	0.00257753	SLC16A9	solute carrier family 16 (monocarboxylic acid transporters), member 9 [Source:MGI Symbol;Acc:MGI:1914109]	1.4752
ENSMUSG00000002992	17.7867	0.567183	0.145776	3.89079	9.99201e-05	0.00247991	APOC2	apolipoprotein C-II [Source:MGI Symbol;Acc:MGI:88054]	1.48163
ENSMUSG00000024675	72.9118	0.568329	0.140781	4.03698	5.41447e-05	0.00150369	MS4A4C	membrane-spanning 4-domains, subfamily A, member 4C [Source:MGI Symbol;Acc:MGI:1927656]	1.4828
ENSMUSG00000036931	157.799	0.568917	0.0912462	6.23496	4.51885e-10	4.75967e-08	NFKBID	nuclear factor of kappa light polypeptide gene enhancer in B cells inhibitor, delta [Source:MGI Symbol;Acc:MGI:3041243]	1.48341
ENSMUSG00000102642	45.4784	0.572186	0.154518	3.70305	0.000213022	0.00463444	A130048G24RIK	RIKEN cDNA A130048G24 gene [Source:MGI Symbol;Acc:MGI:2443520]	1.48677
ENSMUSG00000019942	45.4659	0.57293	0.140486	4.07821	4.53842e-05	0.0012873	CDK1	cyclin-dependent kinase 1 [Source:MGI Symbol;Acc:MGI:88351]	1.48754
ENSMUSG00000031494	37.1965	0.575097	0.155209	3.70531	0.000211129	0.00461067	CD209A	CD209a antigen [Source:MGI Symbol;Acc:MGI:2157942]	1.48978
ENSMUSG00000029084	32.1128	0.578284	0.161925	3.57132	0.000355188	0.00695637	CD38	CD38 antigen [Source:MGI Symbol;Acc:MGI:107474]	1.49307
ENSMUSG00000029177	62.8613	0.578704	0.125857	4.59812	4.26326e-06	0.00017576	CENPA	centromere protein A [Source:MGI Symbol;Acc:MGI:88375]	1.49351
ENSMUSG00000051457	7.5869	0.578764	0.136321	4.2456	2.18013e-05	0.000702719	SPN	sialophorin [Source:MGI Symbol;Acc:MGI:98384]	1.49357
ENSMUSG00000027496	21.9348	0.580188	0.159451	3.63866	0.000274058	0.00565601	AURKA	aurora kinase A [Source:MGI Symbol;Acc:MGI:894678]	1.49504
ENSMUSG00000040950	37.5611	0.580262	0.147767	3.92687	8.60601e-05	0.00217339	MGL2	macrophage galactose N-acetyl-galactosamine specific lectin 2 [Source:MGI Symbol;Acc:MGI:2385729]	1.49512
ENSMUSG00000057157	7.29963	0.581915	0.160038	3.63611	0.000276788	0.00570553	GM6054	predicted gene 6054 [Source:MGI Symbol;Acc:MGI:3645581]	1.49683
ENSMUSG00000069833	28.1686	0.582267	0.120271	4.84131	1.28989e-06	6.07126e-05	AHNAK	AHNAK nucleoprotein (desmoyokin) [Source:MGI Symbol;Acc:MGI:1316648]	1.4972
ENSMUSG00000040616	13.4385	0.583629	0.144377	4.04238	5.29106e-05	0.00147416	TMEM51	transmembrane protein 51 [Source:MGI Symbol;Acc:MGI:2384874]	1.49861
ENSMUSG00000024235	301.31	0.585083	0.10727	5.45428	4.91705e-08	3.48103e-06	MAP3K8	mitogen-activated protein kinase kinase kinase 8 [Source:MGI Symbol;Acc:MGI:1346878]	1.50012
ENSMUSG00000027318	31.4547	0.586119	0.167344	3.50247	0.000460959	0.00847087	ADAM33	a disintegrin and metallopeptidase domain 33 [Source:MGI Symbol;Acc:MGI:1341813]	1.5012
ENSMUSG00000051906	36.5994	0.589923	0.167745	3.51679	0.000436807	0.00815719	CD209F	CD209f antigen [Source:MGI Symbol;Acc:MGI:1916392]	1.50517
ENSMUSG00000052673	18.6981	0.598892	0.147079	4.07191	4.66292e-05	0.00131828	GM9887	predicted gene 9887 [Source:MGI Symbol;Acc:MGI:3642578]	1.51455
ENSMUSG00000104960	49.4089	0.599317	0.134687	4.44971	8.59877e-06	0.00032081	SNHG8	small nucleolar RNA host gene 8 [Source:MGI Symbol;Acc:MGI:1917145]	1.515
ENSMUSG00000024371	13.9696	0.59972	0.162146	3.69865	0.000216751	0.00469781	C2	complement component 2 (within H-2S) [Source:MGI Symbol;Acc:MGI:88226]	1.51542
ENSMUSG00000027379	10.7516	0.601746	0.165729	3.6309	0.000282431	0.00577745	BUB1	BUB1, mitotic checkpoint serine/threonine kinase [Source:MGI Symbol;Acc:MGI:1100510]	1.51755
ENSMUSG00000029913	6.63401	0.60256	0.157223	3.83252	0.000126836	0.00302202	PRDM5	PR domain containing 5 [Source:MGI Symbol;Acc:MGI:1918029]	1.51841
ENSMUSG00000039007	257.913	0.603361	0.107618	5.60653	2.06423e-08	1.5571e-06	CPQ	carboxypeptidase Q [Source:MGI Symbol;Acc:MGI:1889205]	1.51925
ENSMUSG00000085891	5.8545	0.604397	0.160228	3.77211	0.00016187	0.0036986	GM14634	predicted gene 14634 [Source:MGI Symbol;Acc:MGI:3705147]	1.52034
ENSMUSG00000035000	4.2271	0.604953	0.113838	5.31417	1.07144e-07	6.7555e-06	DPP4	dipeptidylpeptidase 4 [Source:MGI Symbol;Acc:MGI:94919]	1.52093
ENSMUSG00000068220	33.8154	0.609083	0.156951	3.88073	0.000104142	0.00256261	LGALS1	lectin, galactose binding, soluble 1 [Source:MGI Symbol;Acc:MGI:96777]	1.52529
ENSMUSG00000042659	343.245	0.609684	0.109691	5.55822	2.72544e-08	2.02057e-06	ARRDC4	arrestin domain containing 4 [Source:MGI Symbol;Acc:MGI:1913662]	1.52593
ENSMUSG00000070639	61.4474	0.6143	0.14938	4.11235	3.91656e-05	0.00114669	LRRC8B	leucine rich repeat containing 8 family, member B [Source:MGI Symbol;Acc:MGI:2141353]	1.53082
ENSMUSG00000071478	5.10316	0.615751	0.125292	4.91453	8.89955e-07	4.30618e-05	HIST1H2AD	histone cluster 1, H2ad [Source:MGI Symbol;Acc:MGI:2448289]	1.53236
ENSMUSG00000008540	11.318	0.615895	0.155501	3.96071	7.4728e-05	0.00194405	MGST1	microsomal glutathione S-transferase 1 [Source:MGI Symbol;Acc:MGI:1913850]	1.53251
ENSMUSG00000052609	5.96952	0.61751	0.146329	4.22002	2.44286e-05	0.000768633	PLEKHG3	pleckstrin homology domain containing, family G (with RhoGef domain) member 3 [Source:MGI Symbol;Acc:MGI:2388284]	1.53422
ENSMUSG00000020656	5.02267	0.617517	0.159025	3.88315	0.000103113	0.00254089	GRHL1	grainyhead-like 1 (Drosophila) [Source:MGI Symbol;Acc:MGI:2182540]	1.53423
ENSMUSG00000087366	10.044	0.618777	0.167557	3.69294	0.000221677	0.00476275	JUNOS	jun proto-oncogene, opposite strand [Source:MGI Symbol;Acc:MGI:2652837]	1.53557
ENSMUSG00000022102	25.4891	0.618972	0.166883	3.70901	0.000208068	0.00455535	DOK2	docking protein 2 [Source:MGI Symbol;Acc:MGI:1332623]	1.53578
ENSMUSG00000070643	30.8196	0.624665	0.158146	3.94992	7.81776e-05	0.00201859	SOX13	SRY (sex determining region Y)-box 13 [Source:MGI Symbol;Acc:MGI:98361]	1.54185
ENSMUSG00000002885	50.5104	0.630111	0.137116	4.59547	4.31774e-06	0.000177583	ADGRE5	adhesion G protein-coupled receptor E5 [Source:MGI Symbol;Acc:MGI:1347095]	1.54768
ENSMUSG00000050335	143.216	0.631064	0.157758	4.0002	6.32888e-05	0.00169496	LGALS3	lectin, galactose binding, soluble 3 [Source:MGI Symbol;Acc:MGI:96778]	1.54871
ENSMUSG00000001020	15.9571	0.633218	0.167744	3.77491	0.000160067	0.00367685	S100A4	S100 calcium binding protein A4 [Source:MGI Symbol;Acc:MGI:1330282]	1.55102
ENSMUSG00000036036	7.85568	0.634951	0.167962	3.78032	0.00015663	0.00362198	ZFP57	zinc finger protein 57 [Source:MGI Symbol;Acc:MGI:99204]	1.55288
ENSMUSG00000034349	91.4133	0.637663	0.138289	4.61109	4.00556e-06	0.00016713	SMC4	structural maintenance of chromosomes 4 [Source:MGI Symbol;Acc:MGI:1917349]	1.55581
ENSMUSG00000107335	9.54726	0.640505	0.167317	3.8281	0.000129138	0.0030684	GM43372	predicted gene 43372 [Source:MGI Symbol;Acc:MGI:5663509]	1.55887
ENSMUSG00000104571	24.563	0.64474	0.167191	3.85631	0.000115111	0.00277714	GM43010	predicted gene 43010 [Source:MGI Symbol;Acc:MGI:5663147]	1.56346
ENSMUSG00000031847	20.9277	0.646358	0.161618	3.9993	6.35314e-05	0.00169883	1700030J22RIK	RIKEN cDNA 1700030J22 gene [Source:MGI Symbol;Acc:MGI:1916778]	1.56521
ENSMUSG00000087545	17.4421	0.648488	0.159213	4.07308	4.63956e-05	0.00131383	GM13966	predicted gene 13966 [Source:MGI Symbol;Acc:MGI:3650827]	1.56752
ENSMUSG00000032946	5.59753	0.648766	0.160206	4.04957	5.13114e-05	0.00143191	RASGRP2	RAS, guanyl releasing protein 2 [Source:MGI Symbol;Acc:MGI:1333849]	1.56783
ENSMUSG00000001025	19.6843	0.652058	0.16634	3.92004	8.85346e-05	0.00222517	S100A6	S100 calcium binding protein A6 (calcyclin) [Source:MGI Symbol;Acc:MGI:1339467]	1.57141
ENSMUSG00000028610	24.3681	0.653736	0.165466	3.95087	7.7868e-05	0.00201361	DMRTB1	DMRT-like family B with proline-rich C-terminal, 1 [Source:MGI Symbol;Acc:MGI:1927125]	1.57324
ENSMUSG00000094655	5.4342	0.658659	0.149982	4.3916	1.1252e-05	0.000404088	GM25360	predicted gene, 25360 [Source:MGI Symbol;Acc:MGI:5455137]	1.57861
ENSMUSG00000101389	29.6021	0.659404	0.163649	4.02939	5.5922e-05	0.0015456	MS4A4A	membrane-spanning 4-domains, subfamily A, member 4A [Source:MGI Symbol;Acc:MGI:3643932]	1.57943
ENSMUSG00000020914	47.8736	0.659617	0.164102	4.01956	5.83081e-05	0.00159369	TOP2A	topoisomerase (DNA) II alpha [Source:MGI Symbol;Acc:MGI:98790]	1.57966
ENSMUSG00000020644	491.742	0.66231	0.126126	5.25118	1.51128e-07	9.12795e-06	ID2	inhibitor of DNA binding 2 [Source:MGI Symbol;Acc:MGI:96397]	1.58261
ENSMUSG00000032254	10.89	0.662768	0.165059	4.01534	5.93603e-05	0.00161225	KIF23	kinesin family member 23 [Source:MGI Symbol;Acc:MGI:1919069]	1.58312
ENSMUSG00000072082	43.1224	0.664621	0.166383	3.99454	6.48209e-05	0.0017253	CCNF	cyclin F [Source:MGI Symbol;Acc:MGI:102551]	1.58515
ENSMUSG00000019843	258.106	0.667235	0.102801	6.49057	8.55106e-11	1.0187e-08	FYN	Fyn proto-oncogene [Source:MGI Symbol;Acc:MGI:95602]	1.58803
ENSMUSG00000029254	11.6495	0.667452	0.154726	4.31378	1.60486e-05	0.000545715	STAP1	signal transducing adaptor family member 1 [Source:MGI Symbol;Acc:MGI:1926193]	1.58827
ENSMUSG00000022504	14.7074	0.66969	0.16623	4.02869	5.60891e-05	0.00154774	CIITA	class II transactivator [Source:MGI Symbol;Acc:MGI:108445]	1.59073
ENSMUSG00000048058	27.8388	0.671664	0.163068	4.11891	3.8067e-05	0.00111831	LDLRAD3	low density lipoprotein receptor class A domain containing 3 [Source:MGI Symbol;Acc:MGI:2138856]	1.59291
ENSMUSG00000021728	13.6641	0.67433	0.149538	4.50941	6.5009e-06	0.000252352	EMB	embigin [Source:MGI Symbol;Acc:MGI:95321]	1.59586
ENSMUSG00000091996	32.6649	0.676237	0.147843	4.57401	4.78469e-06	0.000192353	BC049352	cDNA sequence BC049352 [Source:MGI Symbol;Acc:MGI:3040681]	1.59797
ENSMUSG00000034311	5.4096	0.676876	0.1566	4.32232	1.54394e-05	0.000531277	KIF4	kinesin family member 4 [Source:MGI Symbol;Acc:MGI:108389]	1.59867
ENSMUSG00000090272	15.8141	0.677041	0.163595	4.13851	3.49569e-05	0.00104834	MNDAL	myeloid nuclear differentiation antigen like [Source:MGI Symbol;Acc:MGI:3780953]	1.59886
ENSMUSG00000097195	141.129	0.677064	0.126684	5.34452	9.06556e-08	5.84323e-06	SNHG5	small nucleolar RNA host gene 5 [Source:MGI Symbol;Acc:MGI:1919905]	1.59888
ENSMUSG00000045087	10.3497	0.689503	0.134508	5.12612	2.95776e-07	1.65884e-05	S1PR5	sphingosine-1-phosphate receptor 5 [Source:MGI Symbol;Acc:MGI:2150641]	1.61273
ENSMUSG00000022893	173.977	0.692595	0.14066	4.9239	8.48362e-07	4.11646e-05	ADAMTS1	a disintegrin-like and metallopeptidase (reprolysin type) with thrombospondin type 1 motif, 1 [Source:MGI Symbol;Acc:MGI:109249]	1.61619
ENSMUSG00000074743	7.19769	0.692919	0.140413	4.93485	8.02131e-07	3.93637e-05	THBD	thrombomodulin [Source:MGI Symbol;Acc:MGI:98736]	1.61655
ENSMUSG00000066684	10.7106	0.692967	0.163831	4.22978	2.33923e-05	0.000742793	PILRB1	paired immunoglobin-like type 2 receptor beta 1 [Source:MGI Symbol;Acc:MGI:2450532]	1.61661
ENSMUSG00000034641	34.1368	0.693505	0.151056	4.59105	4.41018e-06	0.000180525	CD300LD	CD300 molecule like family member d [Source:MGI Symbol;Acc:MGI:2442358]	1.61721
ENSMUSG00000024042	11.7042	0.69705	0.158011	4.41139	1.02708e-05	0.000372727	SIK1	salt inducible kinase 1 [Source:MGI Symbol;Acc:MGI:104754]	1.62119
ENSMUSG00000000982	401.408	0.699897	0.149162	4.69219	2.70297e-06	0.00011761	CCL3	chemokine (C-C motif) ligand 3 [Source:MGI Symbol;Acc:MGI:98260]	1.62439
ENSMUSG00000094634	87.4881	0.700553	0.132686	5.27976	1.29352e-07	7.9801e-06	GM3468	predicted gene 3468 [Source:MGI Symbol;Acc:MGI:3781644]	1.62513
ENSMUSG00000006235	31.7567	0.701342	0.162217	4.32347	1.53593e-05	0.000531277	EPOR	erythropoietin receptor [Source:MGI Symbol;Acc:MGI:95408]	1.62602
ENSMUSG00000018339	31.0796	0.70194	0.166613	4.21299	2.52007e-05	0.000787193	GPX3	glutathione peroxidase 3 [Source:MGI Symbol;Acc:MGI:105102]	1.62669
ENSMUSG00000097746	5.27754	0.702255	0.164468	4.26986	1.956e-05	0.00064604	GM6225	predicted gene 6225 [Source:MGI Symbol;Acc:MGI:3643252]	1.62705
ENSMUSG00000026921	8.70655	0.704395	0.167948	4.19411	2.7394e-05	0.00084652	EGFL7	EGF-like domain 7 [Source:MGI Symbol;Acc:MGI:2449923]	1.62946
ENSMUSG00000049037	35.0613	0.716328	0.165809	4.32021	1.55883e-05	0.000534813	CLEC4A1	C-type lectin domain family 4, member a1 [Source:MGI Symbol;Acc:MGI:3036291]	1.64299
ENSMUSG00000028195	8.9697	0.716416	0.14101	5.08058	3.76277e-07	2.05041e-05	CYR61	cysteine rich protein 61 [Source:MGI Symbol;Acc:MGI:88613]	1.64309
ENSMUSG00000085498	140.735	0.716548	0.126317	5.67262	1.40632e-08	1.10926e-06	GM14023	predicted gene 14023 [Source:MGI Symbol;Acc:MGI:3650639]	1.64325
ENSMUSG00000064493	11.6379	0.717906	0.167661	4.28189	1.8531e-05	0.000616945	SNORA28	small nucleolar RNA, H/ACA box 28 [Source:MGI Symbol;Acc:MGI:3819496]	1.64479
ENSMUSG00000026832	62.3903	0.726474	0.161451	4.49965	6.80651e-06	0.000261861	CYTIP	cytohesin 1 interacting protein [Source:MGI Symbol;Acc:MGI:2183535]	1.65459
ENSMUSG00000035681	15.2218	0.726988	0.167691	4.33529	1.45566e-05	0.000509008	KCNC2	potassium voltage gated channel, Shaw-related subfamily, member 2 [Source:MGI Symbol;Acc:MGI:96668]	1.65518
ENSMUSG00000027326	16.4037	0.727195	0.16752	4.34096	1.41864e-05	0.000499059	KNL1	kinetochore scaffold 1 [Source:MGI Symbol;Acc:MGI:1923714]	1.65542
ENSMUSG00000035385	117.665	0.727332	0.157127	4.62894	3.67535e-06	0.000155227	CCL2	chemokine (C-C motif) ligand 2 [Source:MGI Symbol;Acc:MGI:98259]	1.65557
ENSMUSG00000070544	707.423	0.729127	0.0781458	9.33034	1.05534e-20	3.37591e-18	TOP1	topoisomerase (DNA) I [Source:MGI Symbol;Acc:MGI:98788]	1.65764
ENSMUSG00000023913	79.1664	0.732994	0.160849	4.55702	5.18842e-06	0.000205561	PLA2G7	phospholipase A2, group VII (platelet-activating factor acetylhydrolase, plasma) [Source:MGI Symbol;Acc:MGI:1351327]	1.66208
ENSMUSG00000042272	6.70256	0.738161	0.155022	4.76165	1.92019e-06	8.72876e-05	SESTD1	SEC14 and spectrin domains 1 [Source:MGI Symbol;Acc:MGI:1916262]	1.66805
ENSMUSG00000020893	137.273	0.738748	0.165331	4.4683	7.88435e-06	0.00029672	PER1	period circadian clock 1 [Source:MGI Symbol;Acc:MGI:1098283]	1.66873
ENSMUSG00000017679	874.906	0.74089	0.0911395	8.12919	4.32175e-16	8.68069e-14	TTPAL	tocopherol (alpha) transfer protein-like [Source:MGI Symbol;Acc:MGI:1923330]	1.67121
ENSMUSG00000026938	9.63285	0.745221	0.166659	4.47154	7.76592e-06	0.000293409	FCNA	ficolin A [Source:MGI Symbol;Acc:MGI:1340905]	1.67623
ENSMUSG00000054720	38.9217	0.750126	0.167394	4.48119	7.42281e-06	0.000282427	LRRC8C	leucine rich repeat containing 8 family, member C [Source:MGI Symbol;Acc:MGI:2140839]	1.68194
ENSMUSG00000091154	7.68169	0.753965	0.166953	4.51604	6.30062e-06	0.000245682	PROSCOS	proline synthetase co-transcribed, opposite strand [Source:MGI Symbol;Acc:MGI:3704307]	1.68642
ENSMUSG00000060639	14.3469	0.755871	0.165649	4.56309	5.0407e-06	0.000200494	HIST1H4I	histone cluster 1, H4i [Source:MGI Symbol;Acc:MGI:2448432]	1.68865
ENSMUSG00000036103	21.2101	0.760976	0.163428	4.65634	3.21873e-06	0.000137966	COLEC12	collectin sub-family member 12 [Source:MGI Symbol;Acc:MGI:2152907]	1.69464
ENSMUSG00000016559	11703.1	0.761446	0.062415	12.1997	3.11864e-34	1.73779e-31	H3F3B	H3 histone, family 3B [Source:MGI Symbol;Acc:MGI:1101768]	1.69519
ENSMUSG00000027699	31.2288	0.762434	0.16182	4.71161	2.45769e-06	0.000108026	ECT2	ect2 oncogene [Source:MGI Symbol;Acc:MGI:95281]	1.69635
ENSMUSG00000030677	22.0502	0.762758	0.164825	4.62767	3.69796e-06	0.000155801	KIF22	kinesin family member 22 [Source:MGI Symbol;Acc:MGI:109233]	1.69673
ENSMUSG00000060981	14.1382	0.763674	0.167151	4.56878	4.90578e-06	0.000196163	HIST1H4H	histone cluster 1, H4h [Source:MGI Symbol;Acc:MGI:2448427]	1.69781
ENSMUSG00000030830	44.0264	0.764263	0.147962	5.16525	2.40119e-07	1.38261e-05	ITGAL	integrin alpha L [Source:MGI Symbol;Acc:MGI:96606]	1.6985
ENSMUSG00000023015	63.6323	0.766496	0.153117	5.00594	5.55897e-07	2.84943e-05	RACGAP1	Rac GTPase-activating protein 1 [Source:MGI Symbol;Acc:MGI:1349423]	1.70113
ENSMUSG00000019970	11761.2	0.771889	0.0919631	8.39346	4.72033e-17	1.08719e-14	SGK1	serum/glucocorticoid regulated kinase 1 [Source:MGI Symbol;Acc:MGI:1340062]	1.7075
ENSMUSG00000047246	232.698	0.773397	0.110553	6.99568	2.63974e-12	3.89734e-10	HIST1H2BE	histone cluster 1, H2be [Source:MGI Symbol;Acc:MGI:2448380]	1.70929
ENSMUSG00000023034	74.552	0.780853	0.167488	4.66215	3.12924e-06	0.000134464	NR4A1	nuclear receptor subfamily 4, group A, member 1 [Source:MGI Symbol;Acc:MGI:1352454]	1.71815
ENSMUSG00000036390	18.0296	0.786649	0.155786	5.04954	4.42867e-07	2.3758e-05	GADD45A	growth arrest and DNA-damage-inducible 45 alpha [Source:MGI Symbol;Acc:MGI:107799]	1.72506
ENSMUSG00000017754	68.8348	0.786819	0.164591	4.78046	1.74895e-06	8.03493e-05	PLTP	phospholipid transfer protein [Source:MGI Symbol;Acc:MGI:103151]	1.72527
ENSMUSG00000052565	12.4172	0.789371	0.165306	4.77521	1.79522e-06	8.22565e-05	HIST1H1D	histone cluster 1, H1d [Source:MGI Symbol;Acc:MGI:107502]	1.72832
ENSMUSG00000051682	27.5876	0.790296	0.14968	5.27991	1.29246e-07	7.9801e-06	TREML4	triggering receptor expressed on myeloid cells-like 4 [Source:MGI Symbol;Acc:MGI:1923239]	1.72943
ENSMUSG00000027009	41.6373	0.790479	0.167827	4.71007	2.47632e-06	0.000108294	ITGA4	integrin alpha 4 [Source:MGI Symbol;Acc:MGI:96603]	1.72965
ENSMUSG00000079168	8.29971	0.801837	0.164181	4.88386	1.04027e-06	4.95029e-05	CD209G	CD209g antigen [Source:MGI Symbol;Acc:MGI:1917442]	1.74332
ENSMUSG00000039208	111.391	0.802503	0.129101	6.21609	5.09691e-10	5.30385e-08	METRNL	meteorin, glial cell differentiation regulator-like [Source:MGI Symbol;Acc:MGI:2384806]	1.74412
ENSMUSG00000060591	68.6772	0.80261	0.167496	4.79182	1.65278e-06	7.65417e-05	IFITM2	interferon induced transmembrane protein 2 [Source:MGI Symbol;Acc:MGI:1933382]	1.74425
ENSMUSG00000004951	7.42541	0.807225	0.157385	5.129	2.91288e-07	1.63899e-05	HSPB1	heat shock protein 1 [Source:MGI Symbol;Acc:MGI:96240]	1.74984
ENSMUSG00000106375	221.62	0.807554	0.117274	6.88606	5.73604e-12	7.99067e-10	GM43361	predicted gene 43361 [Source:MGI Symbol;Acc:MGI:5663498]	1.75024
ENSMUSG00000028480	12.1253	0.810036	0.167901	4.82449	1.4036e-06	6.58853e-05	GLIPR2	GLI pathogenesis-related 2 [Source:MGI Symbol;Acc:MGI:1917770]	1.75326
ENSMUSG00000037992	7.80281	0.810099	0.137477	5.89262	3.80124e-09	3.47421e-07	RARA	retinoic acid receptor, alpha [Source:MGI Symbol;Acc:MGI:97856]	1.75333
ENSMUSG00000097261	14.889	0.814783	0.164643	4.94878	7.46813e-07	3.6964e-05	4930532G15RIK	RIKEN cDNA 4930532G15 gene [Source:MGI Symbol;Acc:MGI:1922432]	1.75903
ENSMUSG00000008845	70.6037	0.815715	0.164073	4.97167	6.63785e-07	3.34292e-05	CD163	CD163 antigen [Source:MGI Symbol;Acc:MGI:2135946]	1.76017
ENSMUSG00000022150	417.21	0.818838	0.149405	5.48066	4.23749e-08	3.03728e-06	DAB2	disabled 2, mitogen-responsive phosphoprotein [Source:MGI Symbol;Acc:MGI:109175]	1.76398
ENSMUSG00000021069	145.206	0.821289	0.130875	6.27539	3.48763e-10	3.74194e-08	PYGL	liver glycogen phosphorylase [Source:MGI Symbol;Acc:MGI:97829]	1.76698
ENSMUSG00000074580	34.6255	0.824437	0.140289	5.87672	4.18473e-09	3.80458e-07	4931440P22RIK	RIKEN cDNA 4931440P22 gene [Source:MGI Symbol;Acc:MGI:1918254]	1.77084
ENSMUSG00000031736	7.69126	0.82881	0.164208	5.04731	4.48063e-07	2.38884e-05	CRNDE	colorectal neoplasia differentially expressed (non-protein coding) [Source:MGI Symbol;Acc:MGI:1918546]	1.77622
ENSMUSG00000031210	784.268	0.829654	0.153346	5.41034	6.2904e-08	4.29487e-06	GPR165	G protein-coupled receptor 165 [Source:MGI Symbol;Acc:MGI:1923456]	1.77726
ENSMUSG00000056708	2355.66	0.832915	0.065052	12.8038	1.56076e-37	9.62876e-35	IER5	immediate early response 5 [Source:MGI Symbol;Acc:MGI:1337072]	1.78128
ENSMUSG00000045968	65.4504	0.838698	0.15428	5.43622	5.44237e-08	3.80614e-06	TEDDM2	transmembrane epididymal family member 2 [Source:MGI Symbol;Acc:MGI:1923273]	1.78844
ENSMUSG00000026712	324.004	0.842	0.164057	5.13237	2.86121e-07	1.62048e-05	MRC1	mannose receptor, C type 1 [Source:MGI Symbol;Acc:MGI:97142]	1.79253
ENSMUSG00000028654	373.501	0.846418	0.119212	7.10012	1.24645e-12	1.8887e-10	MYCL	v-myc avian myelocytomatosis viral oncogene lung carcinoma derived [Source:MGI Symbol;Acc:MGI:96799]	1.79803
ENSMUSG00000035373	29.3479	0.853454	0.167807	5.08591	3.65867e-07	1.99999e-05	CCL7	chemokine (C-C motif) ligand 7 [Source:MGI Symbol;Acc:MGI:99512]	1.80682
ENSMUSG00000029163	45.4478	0.860988	0.161703	5.32449	1.01235e-07	6.45286e-06	EMILIN1	elastin microfibril interfacer 1 [Source:MGI Symbol;Acc:MGI:1926189]	1.81628
ENSMUSG00000033721	8.335	0.861193	0.152027	5.66474	1.47248e-08	1.14575e-06	VAV3	vav 3 oncogene [Source:MGI Symbol;Acc:MGI:1888518]	1.81654
ENSMUSG00000023349	17.9814	0.86878	0.164087	5.29464	1.19249e-07	7.4365e-06	CLEC4N	C-type lectin domain family 4, member n [Source:MGI Symbol;Acc:MGI:1861231]	1.82612
ENSMUSG00000000318	14.8017	0.869236	0.162534	5.34804	8.89127e-08	5.75235e-06	CLEC10A	C-type lectin domain family 10, member A [Source:MGI Symbol;Acc:MGI:96975]	1.8267
ENSMUSG00000087006	51.4882	0.87609	0.152394	5.74886	8.98481e-09	7.42601e-07	GM13889	predicted gene 13889 [Source:MGI Symbol;Acc:MGI:3652053]	1.83539
ENSMUSG00000053113	457.557	0.893956	0.104015	8.59447	8.36485e-18	2.03513e-15	SOCS3	suppressor of cytokine signaling 3 [Source:MGI Symbol;Acc:MGI:1201791]	1.85826
ENSMUSG00000060678	28.3606	0.90016	0.166792	5.3969	6.78013e-08	4.55719e-06	HIST1H4C	histone cluster 1, H4c [Source:MGI Symbol;Acc:MGI:2448421]	1.86627
ENSMUSG00000102425	19.2379	0.900862	0.166963	5.39557	6.83058e-08	4.57331e-06	GM26616	predicted gene, 26616 [Source:MGI Symbol;Acc:MGI:5477110]	1.86718
ENSMUSG00000001128	25.4866	0.90439	0.167857	5.38787	7.12992e-08	4.73701e-06	CFP	complement factor properdin [Source:MGI Symbol;Acc:MGI:97545]	1.87175
ENSMUSG00000078763	5.86962	0.914366	0.156763	5.83279	5.45097e-09	4.85361e-07	SLFN1	schlafen 1 [Source:MGI Symbol;Acc:MGI:1313259]	1.88474
ENSMUSG00000074256	9.78377	0.927879	0.166222	5.58215	2.37558e-08	1.76878e-06	GM10655	predicted gene 10655 [Source:MGI Symbol;Acc:MGI:3642575]	1.90248
ENSMUSG00000045326	17.2004	0.929106	0.164254	5.65652	1.54472e-08	1.19657e-06	FNDC7	fibronectin type III domain containing 7 [Source:MGI Symbol;Acc:MGI:2443535]	1.9041
ENSMUSG00000001403	9.17392	0.935497	0.165745	5.64418	1.65967e-08	1.27419e-06	UBE2C	ubiquitin-conjugating enzyme E2C [Source:MGI Symbol;Acc:MGI:1915862]	1.91255
ENSMUSG00000100632	56.5507	0.936304	0.145156	6.45032	1.11612e-10	1.29395e-08	9430060I03RIK	RIKEN cDNA 9430060I03 gene [Source:MGI Symbol;Acc:MGI:3702484]	1.91362
ENSMUSG00000001281	30.6278	0.939738	0.167823	5.59957	2.14879e-08	1.61383e-06	ITGB7	integrin beta 7 [Source:MGI Symbol;Acc:MGI:96616]	1.91818
ENSMUSG00000089796	87.858	0.94288	0.115246	8.18143	2.80506e-16	5.70054e-14	GM16575	predicted gene 16575 [Source:MGI Symbol;Acc:MGI:4414995]	1.92236
ENSMUSG00000049103	129.868	0.946842	0.165714	5.71371	1.10542e-08	9.00707e-07	CCR2	chemokine (C-C motif) receptor 2 [Source:MGI Symbol;Acc:MGI:106185]	1.92765
ENSMUSG00000085720	6.6905	0.950019	0.166862	5.69343	1.24512e-08	9.91159e-07	GM7854	predicted gene 7854 [Source:MGI Symbol;Acc:MGI:3648234]	1.9319
ENSMUSG00000039109	247.195	0.95471	0.167559	5.69777	1.21382e-08	9.70722e-07	F13A1	coagulation factor XIII, A1 subunit [Source:MGI Symbol;Acc:MGI:1921395]	1.93819
ENSMUSG00000023467	10.5803	0.960199	0.16642	5.76973	7.93975e-09	6.65783e-07	TULP2	tubby-like protein 2 [Source:MGI Symbol;Acc:MGI:1861600]	1.94558
ENSMUSG00000097021	13.0865	0.964417	0.167208	5.76777	8.03262e-09	6.70316e-07	4933433G15RIK	RIKEN cDNA 4933433G15 gene [Source:MGI Symbol;Acc:MGI:1918524]	1.95127
ENSMUSG00000061353	6.02862	0.966233	0.149549	6.46099	1.04018e-10	1.21406e-08	CXCL12	chemokine (C-X-C motif) ligand 12 [Source:MGI Symbol;Acc:MGI:103556]	1.95373
ENSMUSG00000084274	6.79973	0.980784	0.16733	5.86136	4.59088e-09	4.13036e-07	GM12504	predicted pseudogene 12504 [Source:MGI Symbol;Acc:MGI:3651567]	1.97354
ENSMUSG00000060034	36.7467	0.988206	0.152714	6.47095	9.73899e-11	1.14443e-08	CTF2	cardiotrophin 2 [Source:MGI Symbol;Acc:MGI:2684607]	1.98372
ENSMUSG00000006360	59.4936	1.00162	0.148246	6.75646	1.41401e-11	1.86455e-09	CRIP1	cysteine-rich protein 1 (intestinal) [Source:MGI Symbol;Acc:MGI:88501]	2.00225
ENSMUSG00000102894	4.28781	1.00951	0.16244	6.21464	5.14419e-10	5.32101e-08	GM37851	predicted gene, 37851 [Source:MGI Symbol;Acc:MGI:5611079]	2.01322
ENSMUSG00000003545	4.30468	1.03421	0.138345	7.47557	7.68678e-14	1.34123e-11	FOSB	FBJ osteosarcoma oncogene B [Source:MGI Symbol;Acc:MGI:95575]	2.04799
ENSMUSG00000003032	21.8744	1.03602	0.16795	6.16865	6.88745e-10	6.99846e-08	KLF4	Kruppel-like factor 4 (gut) [Source:MGI Symbol;Acc:MGI:1342287]	2.05057
ENSMUSG00000090105	5.63437	1.04227	0.162798	6.4022	1.53152e-10	1.74049e-08	GM15890	predicted gene 15890 [Source:MGI Symbol;Acc:MGI:3802160]	2.05946
ENSMUSG00000025150	66.9299	1.05017	0.164762	6.37387	1.84319e-10	2.06748e-08	CBR2	carbonyl reductase 2 [Source:MGI Symbol;Acc:MGI:107200]	2.07077
ENSMUSG00000069272	31.7627	1.05051	0.158841	6.61362	3.75038e-11	4.69449e-09	HIST1H2AE	histone cluster 1, H2ae [Source:MGI Symbol;Acc:MGI:2448290]	2.07127
ENSMUSG00000021453	234.129	1.05956	0.134665	7.8681	3.60071e-15	6.68802e-13	GADD45G	growth arrest and DNA-damage-inducible 45 gamma [Source:MGI Symbol;Acc:MGI:1346325]	2.08429
ENSMUSG00000093656	20.7354	1.08968	0.167821	6.49307	8.41059e-11	1.00892e-08	GM20628	predicted gene 20628 [Source:MGI Symbol;Acc:MGI:5313075]	2.12826
ENSMUSG00000002944	65.9318	1.09425	0.15688	6.97507	3.05713e-12	4.47533e-10	CD36	CD36 antigen [Source:MGI Symbol;Acc:MGI:107899]	2.13502
ENSMUSG00000036181	401.558	1.09515	0.0932527	11.7439	7.59478e-32	3.8586e-29	HIST1H1C	histone cluster 1, H1c [Source:MGI Symbol;Acc:MGI:1931526]	2.13635
ENSMUSG00000051627	179.712	1.09818	0.147375	7.45163	9.21964e-14	1.5926e-11	HIST1H1E	histone cluster 1, H1e [Source:MGI Symbol;Acc:MGI:1931527]	2.14085
ENSMUSG00000055061	54.1334	1.0982	0.158728	6.91878	4.55547e-12	6.39765e-10	4931431C16RIK	RIKEN cDNA 4931431C16 gene [Source:MGI Symbol;Acc:MGI:1921614]	2.14088
ENSMUSG00000028214	35.9125	1.09938	0.163836	6.71022	1.94337e-11	2.50521e-09	GEM	GTP binding protein (gene overexpressed in skeletal muscle) [Source:MGI Symbol;Acc:MGI:99844]	2.14262
ENSMUSG00000071076	1600.4	1.10411	0.0718745	15.3616	2.96222e-53	3.41129e-50	JUND	jun D proto-oncogene [Source:MGI Symbol;Acc:MGI:96648]	2.14966
ENSMUSG00000030787	31.5912	1.12265	0.161632	6.94574	3.7649e-12	5.39005e-10	LYVE1	lymphatic vessel endothelial hyaluronan receptor 1 [Source:MGI Symbol;Acc:MGI:2136348]	2.17747
ENSMUSG00000097417	32.484	1.13643	0.160661	7.07349	1.51086e-12	2.26944e-10	GM26669	predicted gene, 26669 [Source:MGI Symbol;Acc:MGI:5477163]	2.19836
ENSMUSG00000043794	53.1719	1.14677	0.13375	8.57404	9.99182e-18	2.36437e-15	D830025C05RIK	RIKEN cDNA D830025C05 gene [Source:MGI Symbol;Acc:MGI:3698180]	2.21418
ENSMUSG00000080058	143.903	1.18427	0.114603	10.3336	4.96385e-25	2.31745e-22	GM11175	predicted gene 11175 [Source:MGI Symbol;Acc:MGI:3809055]	2.27248
ENSMUSG00000029373	101.145	1.20086	0.148615	8.0803	6.46056e-16	1.26818e-13	PF4	platelet factor 4 [Source:MGI Symbol;Acc:MGI:1888711]	2.29876
ENSMUSG00000104187	20.6325	1.20573	0.165242	7.29677	2.94752e-13	4.75845e-11	GM37820	predicted gene, 37820 [Source:MGI Symbol;Acc:MGI:5611048]	2.30655
ENSMUSG00000104351	17.6979	1.21707	0.167925	7.24773	4.23799e-13	6.71625e-11	GM37125	predicted gene, 37125 [Source:MGI Symbol;Acc:MGI:5610353]	2.32474
ENSMUSG00000041117	19.4994	1.22791	0.167751	7.31984	2.48275e-13	4.04594e-11	CCDC8	coiled-coil domain containing 8 [Source:MGI Symbol;Acc:MGI:3612184]	2.34228
ENSMUSG00000022122	25.9318	1.23724	0.167013	7.40804	1.28179e-13	2.17076e-11	EDNRB	endothelin receptor type B [Source:MGI Symbol;Acc:MGI:102720]	2.35747
ENSMUSG00000101555	12.8244	1.25191	0.166818	7.50466	6.15869e-14	1.08556e-11	GM28731	predicted gene 28731 [Source:MGI Symbol;Acc:MGI:5579437]	2.38157
ENSMUSG00000020423	4269.77	1.26669	0.06793	18.647	1.33654e-77	3.84789e-74	BTG2	B cell translocation gene 2, anti-proliferative [Source:MGI Symbol;Acc:MGI:108384]	2.40609
ENSMUSG00000026358	528.255	1.28944	0.143249	9.00142	2.22821e-19	6.415e-17	RGS1	regulator of G-protein signaling 1 [Source:MGI Symbol;Acc:MGI:1354694]	2.44433
ENSMUSG00000097855	23.0123	1.32163	0.153974	8.5835	9.20299e-18	2.20795e-15	A930007I19RIK	RIKEN cDNA A930007I19 gene [Source:MGI Symbol;Acc:MGI:1925029]	2.49949
ENSMUSG00000040435	615.948	1.33372	0.101976	13.0788	4.35374e-39	2.78543e-36	PPP1R15A	protein phosphatase 1, regulatory (inhibitor) subunit 15A [Source:MGI Symbol;Acc:MGI:1927072]	2.52052
ENSMUSG00000003541	203.507	1.36318	0.139677	9.75955	1.67901e-22	6.69194e-20	IER3	immediate early response 3 [Source:MGI Symbol;Acc:MGI:104814]	2.57252
ENSMUSG00000064702	27.5186	1.36427	0.16669	8.18446	2.73532e-16	5.62499e-14	GM24950	predicted gene, 24950 [Source:MGI Symbol;Acc:MGI:5454727]	2.57446
ENSMUSG00000065251	27.5186	1.36427	0.16669	8.18446	2.73532e-16	5.62499e-14	GM23971	predicted gene, 23971 [Source:MGI Symbol;Acc:MGI:5453748]	2.57446
ENSMUSG00000065767	27.5186	1.36427	0.16669	8.18446	2.73532e-16	5.62499e-14	GM23849	predicted gene, 23849 [Source:MGI Symbol;Acc:MGI:5453626]	2.57446
ENSMUSG00000065944	27.5186	1.36427	0.16669	8.18446	2.73532e-16	5.62499e-14	RNU2-10	U2 small nuclear RNA 10 [Source:MGI Symbol;Acc:MGI:97976]	2.57446
ENSMUSG00000093577	86.5204	1.37032	0.146938	9.32579	1.1016e-20	3.45983e-18	GM20632	predicted gene 20632 [Source:MGI Symbol;Acc:MGI:5313079]	2.58527
ENSMUSG00000021719	75.2818	1.3884	0.138979	9.98994	1.68684e-23	7.10695e-21	RGS7BP	regulator of G-protein signalling 7 binding protein [Source:MGI Symbol;Acc:MGI:106334]	2.61788
ENSMUSG00000027368	32.649	1.43191	0.160534	8.91968	4.67627e-19	1.30287e-16	DUSP2	dual specificity phosphatase 2 [Source:MGI Symbol;Acc:MGI:101911]	2.69804
ENSMUSG00000103165	13.8988	1.43808	0.165321	8.69867	3.35801e-18	8.65765e-16	GM37560	predicted gene, 37560 [Source:MGI Symbol;Acc:MGI:5610788]	2.70959
ENSMUSG00000100210	5.62232	1.4463	0.149781	9.65606	4.63331e-22	1.73991e-19	HIST1H3F	histone cluster 1, H3f [Source:MGI Symbol;Acc:MGI:2448329]	2.72508
ENSMUSG00000094777	232.285	1.46821	0.11006	13.3401	1.35322e-40	9.35022e-38	HIST1H2AP	histone cluster 1, H2ap [Source:MGI Symbol;Acc:MGI:3710573]	2.76678
ENSMUSG00000070392	133.578	1.47311	0.166729	8.83533	9.98013e-19	2.6937e-16	GM20634	predicted gene 20634 [Source:MGI Symbol;Acc:MGI:5313081]	2.77619
ENSMUSG00000099583	6.56746	1.52446	0.165859	9.19129	3.88171e-20	1.19737e-17	HIST1H3D	histone cluster 1, H3d [Source:MGI Symbol;Acc:MGI:2448322]	2.87678
ENSMUSG00000029322	37.035	1.61248	0.167905	9.60355	7.72402e-22	2.77968e-19	PLAC8	placenta-specific 8 [Source:MGI Symbol;Acc:MGI:2445289]	3.05777
ENSMUSG00000058385	57.2475	1.61998	0.137854	11.7514	6.94729e-32	3.63659e-29	HIST1H2BG	histone cluster 1, H2bg [Source:MGI Symbol;Acc:MGI:2448386]	3.0737
ENSMUSG00000102380	42.5326	1.63155	0.167201	9.75802	1.70456e-22	6.69194e-20	GM38140	predicted gene, 38140 [Source:MGI Symbol;Acc:MGI:5611368]	3.09845
ENSMUSG00000052837	4473.48	1.64034	0.100362	16.3442	4.78578e-60	6.88913e-57	JUNB	jun B proto-oncogene [Source:MGI Symbol;Acc:MGI:96647]	3.11738
ENSMUSG00000085762	18.6919	1.74473	0.167938	10.3892	2.77814e-25	1.33305e-22	LRRC75AOS2	leucine rich repeat containing 75A, opposite strand 2 [Source:MGI Symbol;Acc:MGI:1914079]	3.35132
ENSMUSG00000091993	36.56	1.88023	0.137005	13.7238	7.31223e-43	6.01483e-40	B930036N10RIK	RIKEN cDNA B930036N10 gene [Source:MGI Symbol;Acc:MGI:3702496]	3.68133
ENSMUSG00000044786	3480.63	1.91658	0.0911532	21.0259	3.80091e-98	1.31314e-94	ZFP36	zinc finger protein 36 [Source:MGI Symbol;Acc:MGI:99180]	3.77527
ENSMUSG00000064220	242.971	1.96144	0.117419	16.7046	1.21436e-62	1.90699e-59	HIST2H2AA1	histone cluster 2, H2aa1 [Source:MGI Symbol;Acc:MGI:96097]	3.8945
ENSMUSG00000069270	10.1424	2.01743	0.161354	12.5031	7.17589e-36	4.27436e-33	HIST1H2AC	histone cluster 1, H2ac [Source:MGI Symbol;Acc:MGI:2448287]	4.04862
ENSMUSG00000038418	807.594	2.08649	0.167651	12.4455	1.48001e-35	8.52188e-33	EGR1	early growth response 1 [Source:MGI Symbol;Acc:MGI:95295]	4.24715
ENSMUSG00000024190	513.377	2.27528	0.167652	13.5714	5.91637e-42	4.64543e-39	DUSP1	dual specificity phosphatase 1 [Source:MGI Symbol;Acc:MGI:105120]	4.84091
ENSMUSG00000096010	30.3425	2.36544	0.166851	14.1769	1.27301e-45	1.15737e-42	HIST4H4	histone cluster 4, H4 [Source:MGI Symbol;Acc:MGI:2448443]	5.15308
ENSMUSG00000089827	45.5418	2.3687	0.166907	14.1918	1.0303e-45	9.88743e-43	1700023H06RIK	RIKEN cDNA 1700023H06 gene [Source:MGI Symbol;Acc:MGI:1916692]	5.16477
ENSMUSG00000091405	43.5197	2.37849	0.156762	15.1726	5.37449e-52	5.80244e-49	HIST2H4	histone cluster 2, H4 [Source:MGI Symbol;Acc:MGI:2140113]	5.19991
ENSMUSG00000053560	706.686	2.47603	0.14163	17.4824	1.95229e-68	3.7471e-65	IER2	immediate early response 2 [Source:MGI Symbol;Acc:MGI:104815]	5.56363
ENSMUSG00000021250	360.385	2.5676	0.165081	15.5535	1.5055e-54	1.85758e-51	FOS	FBJ osteosarcoma oncogene [Source:MGI Symbol;Acc:MGI:95574]	5.9282
ENSMUSG00000052684	4174.37	2.87801	0.124785	23.0638	1.06857e-117	9.22926e-114	JUN	jun proto-oncogene [Source:MGI Symbol;Acc:MGI:96646]	7.35136
ENSMUSG00000072612	137.542	3.32368	0.145711	22.8101	3.64075e-115	2.09635e-111	GM10382	predicted gene 10382 [Source:MGI Symbol;Acc:MGI:3647829]	10.0122
ENSMUSG00000069273	49.3785	3.82166	0.165661	23.0692	9.44225e-118	9.22926e-114	HIST1H3E	histone cluster 1, H3e [Source:MGI Symbol;Acc:MGI:2448326]	14.1395
