# Supplementary material for: Cx3cr1-deficient microglia exhibit a premature aging transcriptome
Source: Life Sci Alliance. 2019 Nov 27;2(6):e201900453. doi: 10.26508/lsa.201900453 (PMC6892408; doi:10.26508/lsa.201900453)
Supplement: Supplementary file 10 [file LSA-2019-00453_TableS10.xlsx]

## Sheet: DEG_CX3CR1_seqr_KO _time_2movs2
gene	baseMean	log2FoldChange	lfcSE	stat	pvalue	padj	name	description
ENSMUSG00000043943	1414.9	-2.00129	0.073607	-27.1889	8.78157e-163	1.51693e-158	NAALAD2	N-acetylated alpha-linked acidic dipeptidase 2 [Source:MGI Symbol;Acc:MGI:1919810]
ENSMUSG00000047238	98.923	-2.99264	0.12982	-23.0523	1.39485e-117	1.20473e-113	MAGEH1	melanoma antigen, family H, 1 [Source:MGI Symbol;Acc:MGI:1922875]
ENSMUSG00000072612	137.542	3.32303	0.147093	22.5913	5.28104e-113	3.04082e-109	GM10382	predicted gene 10382 [Source:MGI Symbol;Acc:MGI:3647829]
ENSMUSG00000069273	49.3785	3.69119	0.165912	22.2479	1.18192e-109	5.10412e-106	HIST1H3E	histone cluster 1, H3e [Source:MGI Symbol;Acc:MGI:2448326]
ENSMUSG00000021782	98.339	-3.10045	0.140061	-22.1364	1.40911e-108	4.8682e-105	DLG5	discs, large homolog 5 (Drosophila) [Source:MGI Symbol;Acc:MGI:1918478]
ENSMUSG00000042529	210.57	-3.11828	0.141024	-22.1116	2.44214e-108	7.03093e-105	KCNJ12	potassium inwardly-rectifying channel, subfamily J, member 12 [Source:MGI Symbol;Acc:MGI:108495]
ENSMUSG00000001120	67.8358	-2.72295	0.133561	-20.3874	2.16335e-92	5.33852e-89	PCBP3	poly(rC) binding protein 3 [Source:MGI Symbol;Acc:MGI:1890470]
ENSMUSG00000044786	3480.63	1.85991	0.0922508	20.1615	2.13486e-90	4.60971e-87	ZFP36	zinc finger protein 36 [Source:MGI Symbol;Acc:MGI:99180]
ENSMUSG00000052684	4174.37	2.42806	0.126193	19.2408	1.68478e-82	3.23365e-79	JUN	jun proto-oncogene [Source:MGI Symbol;Acc:MGI:96646]
ENSMUSG00000022505	214.006	-2.37928	0.129359	-18.3929	1.49847e-75	2.58845e-72	EMP2	epithelial membrane protein 2 [Source:MGI Symbol;Acc:MGI:1098726]
ENSMUSG00000045502	464.179	-2.32976	0.127263	-18.3066	7.32766e-75	1.15071e-71	HCAR2	hydroxycarboxylic acid receptor 2 [Source:MGI Symbol;Acc:MGI:1933383]
ENSMUSG00000064220	242.971	2.15473	0.119287	18.0634	6.18651e-73	8.90548e-70	HIST2H2AA1	histone cluster 2, H2aa1 [Source:MGI Symbol;Acc:MGI:96097]
ENSMUSG00000055319	756.86	0.896377	0.0535567	16.737	7.04971e-63	9.36743e-60	SEC23IP	Sec23 interacting protein [Source:MGI Symbol;Acc:MGI:2450915]
ENSMUSG00000053560	706.686	2.34319	0.143056	16.3795	2.67935e-60	3.30593e-57	IER2	immediate early response 2 [Source:MGI Symbol;Acc:MGI:104815]
ENSMUSG00000020423	4269.77	1.12292	0.0686793	16.3501	4.34062e-60	4.99866e-57	BTG2	B cell translocation gene 2, anti-proliferative [Source:MGI Symbol;Acc:MGI:108384]
ENSMUSG00000040612	628.81	-2.37797	0.147779	-16.0914	2.93157e-58	3.165e-55	ILDR2	immunoglobulin-like domain containing receptor 2 [Source:MGI Symbol;Acc:MGI:1196370]
ENSMUSG00000015843	92.3114	-2.56246	0.160128	-16.0026	1.22513e-57	1.24487e-54	RXRG	retinoid X receptor gamma [Source:MGI Symbol;Acc:MGI:98216]
ENSMUSG00000096010	30.3425	2.61621	0.167584	15.6113	6.09389e-55	5.8481e-52	HIST4H4	histone cluster 4, H4 [Source:MGI Symbol;Acc:MGI:2448443]
ENSMUSG00000028518	60.5223	-2.37554	0.154185	-15.407	1.46795e-53	1.3346e-50	PRKAA2	protein kinase, AMP-activated, alpha 2 catalytic subunit [Source:MGI Symbol;Acc:MGI:1336173]
ENSMUSG00000021250	360.385	2.50687	0.16476	15.2153	2.79983e-52	2.41821e-49	FOS	FBJ osteosarcoma oncogene [Source:MGI Symbol;Acc:MGI:95574]
ENSMUSG00000033467	671.47	-1.58132	0.10442	-15.1438	8.32491e-52	6.84783e-49	CRLF2	cytokine receptor-like factor 2 [Source:MGI Symbol;Acc:MGI:1889506]
ENSMUSG00000028362	190.858	-1.95494	0.130321	-15.001	7.23419e-51	5.68015e-48	TNFSF8	tumor necrosis factor (ligand) superfamily, member 8 [Source:MGI Symbol;Acc:MGI:88328]
ENSMUSG00000089827	45.5418	2.47002	0.167533	14.7435	3.3866e-49	2.54348e-46	1700023H06RIK	RIKEN cDNA 1700023H06 gene [Source:MGI Symbol;Acc:MGI:1916692]
ENSMUSG00000030757	94.1799	-2.17004	0.150954	-14.3755	7.37432e-47	5.30767e-44	ZKSCAN2	zinc finger with KRAB and SCAN domains 2 [Source:MGI Symbol;Acc:MGI:2444060]
ENSMUSG00000091993	36.56	1.97347	0.139124	14.185	1.13478e-45	7.84088e-43	B930036N10RIK	RIKEN cDNA B930036N10 gene [Source:MGI Symbol;Acc:MGI:3702496]
ENSMUSG00000002602	1228.11	-1.58869	0.112506	-14.1209	2.82251e-45	1.87523e-42	AXL	AXL receptor tyrosine kinase [Source:MGI Symbol;Acc:MGI:1347244]
ENSMUSG00000038393	6961.8	0.744099	0.0527295	14.1116	3.22039e-45	2.06033e-42	TXNIP	thioredoxin interacting protein [Source:MGI Symbol;Acc:MGI:1889549]
ENSMUSG00000036181	401.558	1.32149	0.0947298	13.9501	3.14203e-44	1.93841e-41	HIST1H1C	histone cluster 1, H1c [Source:MGI Symbol;Acc:MGI:1931526]
ENSMUSG00000073409	279.985	-1.80798	0.13296	-13.598	4.11735e-42	2.45252e-39	H2-Q6	histocompatibility 2, Q region locus 6 [Source:MGI Symbol;Acc:MGI:95935]
ENSMUSG00000024190	513.377	2.27035	0.168099	13.5061	1.44019e-41	8.29259e-39	DUSP1	dual specificity phosphatase 1 [Source:MGI Symbol;Acc:MGI:105120]
ENSMUSG00000024529	71.7402	-1.93314	0.145617	-13.2755	3.21146e-40	1.78951e-37	LOX	lysyl oxidase [Source:MGI Symbol;Acc:MGI:96817]
ENSMUSG00000068036	141.099	-1.5626	0.118092	-13.2321	5.72283e-40	3.08925e-37	AFDN	afadin, adherens junction formation factor [Source:MGI Symbol;Acc:MGI:1314653]
ENSMUSG00000058385	57.2475	1.85164	0.140387	13.1895	1.00862e-39	5.27968e-37	HIST1H2BG	histone cluster 1, H2bg [Source:MGI Symbol;Acc:MGI:2448386]
ENSMUSG00000099250	813.912	2.11366	0.160327	13.1835	1.09221e-39	5.54905e-37	RN7S2	7S RNA 2 [Source:MGI Symbol;Acc:MGI:97953]
ENSMUSG00000056708	2355.66	0.85877	0.0658018	13.0509	6.28218e-39	3.10053e-36	IER5	immediate early response 5 [Source:MGI Symbol;Acc:MGI:1337072]
ENSMUSG00000031995	562.417	-1.50553	0.115662	-13.0166	9.8395e-39	4.72132e-36	ST14	suppression of tumorigenicity 14 (colon carcinoma) [Source:MGI Symbol;Acc:MGI:1338881]
ENSMUSG00000031497	382.727	-1.26527	0.0972415	-13.0116	1.05066e-38	4.90518e-36	TNFSF13B	tumor necrosis factor (ligand) superfamily, member 13b [Source:MGI Symbol;Acc:MGI:1344376]
ENSMUSG00000017679	874.906	1.20353	0.0925835	12.9994	1.23285e-38	5.60427e-36	TTPAL	tocopherol (alpha) transfer protein-like [Source:MGI Symbol;Acc:MGI:1923330]
ENSMUSG00000026285	460.825	-1.90733	0.146843	-12.9889	1.41405e-38	6.26313e-36	PDCD1	programmed cell death 1 [Source:MGI Symbol;Acc:MGI:104879]
ENSMUSG00000052837	4473.48	1.31677	0.101552	12.9665	1.894e-38	8.17926e-36	JUNB	jun B proto-oncogene [Source:MGI Symbol;Acc:MGI:96647]
ENSMUSG00000048126	323.119	-1.81166	0.141016	-12.8472	8.91514e-38	3.7561e-35	COL6A3	collagen, type VI, alpha 3 [Source:MGI Symbol;Acc:MGI:88461]
ENSMUSG00000021719	75.2818	1.81711	0.14191	12.8047	1.54386e-37	6.34967e-35	RGS7BP	regulator of G-protein signalling 7 binding protein [Source:MGI Symbol;Acc:MGI:106334]
ENSMUSG00000040435	615.948	1.32114	0.103203	12.8014	1.6105e-37	6.46973e-35	PPP1R15A	protein phosphatase 1, regulatory (inhibitor) subunit 15A [Source:MGI Symbol;Acc:MGI:1927072]
ENSMUSG00000025854	430.272	-1.541	0.120617	-12.776	2.23395e-37	8.77028e-35	FAM20C	family with sequence similarity 20, member C [Source:MGI Symbol;Acc:MGI:2136853]
ENSMUSG00000073555	98.6518	-1.92771	0.151258	-12.7445	3.34678e-37	1.28472e-34	GM4951	predicted gene 4951 [Source:MGI Symbol;Acc:MGI:3644953]
ENSMUSG00000069270	10.1424	2.0101	0.160752	12.5044	7.06298e-36	2.6523e-33	HIST1H2AC	histone cluster 1, H2ac [Source:MGI Symbol;Acc:MGI:2448287]
ENSMUSG00000049744	212.297	-1.58147	0.127308	-12.4224	1.97549e-35	7.26055e-33	ARHGAP15	Rho GTPase activating protein 15 [Source:MGI Symbol;Acc:MGI:1923367]
ENSMUSG00000026358	528.255	1.78516	0.144951	12.3156	7.46763e-35	2.68741e-32	RGS1	regulator of G-protein signaling 1 [Source:MGI Symbol;Acc:MGI:1354694]
ENSMUSG00000019970	11761.2	1.14557	0.0931083	12.3037	8.65463e-35	3.05102e-32	SGK1	serum/glucocorticoid regulated kinase 1 [Source:MGI Symbol;Acc:MGI:1340062]
ENSMUSG00000030653	1165.82	-1.69582	0.139076	-12.1935	3.3663e-34	1.16299e-31	GM45837	predicted gene 45837 [Source:MGI Symbol;Acc:MGI:5804952]
ENSMUSG00000036533	364.675	-1.16633	0.0961982	-12.1242	7.86062e-34	2.66244e-31	CDC42EP3	CDC42 effector protein (Rho GTPase binding) 3 [Source:MGI Symbol;Acc:MGI:2384718]
ENSMUSG00000033350	259.522	-1.71761	0.142895	-12.0201	2.78653e-33	9.25664e-31	CHST2	carbohydrate sulfotransferase 2 [Source:MGI Symbol;Acc:MGI:1891160]
ENSMUSG00000071076	1600.4	0.870457	0.0725662	11.9954	3.75803e-33	1.22483e-30	JUND	jun D proto-oncogene [Source:MGI Symbol;Acc:MGI:96648]
ENSMUSG00000054945	65.5137	-1.50132	0.125277	-11.984	4.31008e-33	1.37875e-30	GM9958	predicted gene 9958 [Source:MGI Symbol;Acc:MGI:3641866]
ENSMUSG00000091405	43.5197	1.86597	0.156025	11.9594	5.79595e-33	1.82035e-30	HIST2H4	histone cluster 2, H4 [Source:MGI Symbol;Acc:MGI:2140113]
ENSMUSG00000009214	469.64	-1.06205	0.0889179	-11.9442	6.96351e-33	2.148e-30	TMEM8C	transmembrane protein 8C [Source:MGI Symbol;Acc:MGI:1913389]
ENSMUSG00000098108	111.053	-1.65904	0.140768	-11.7857	4.62789e-32	1.40249e-29	GM27008	predicted gene, 27008 [Source:MGI Symbol;Acc:MGI:5504123]
ENSMUSG00000030577	384.14	-1.5619	0.134392	-11.622	3.18595e-31	9.48863e-29	CD22	CD22 antigen [Source:MGI Symbol;Acc:MGI:88322]
ENSMUSG00000050370	72.1899	-1.9144	0.16505	-11.5989	4.17422e-31	1.22213e-28	CH25H	cholesterol 25-hydroxylase [Source:MGI Symbol;Acc:MGI:1333869]
ENSMUSG00000054364	4353.01	0.972846	0.0842325	11.5495	7.42225e-31	2.13687e-28	RHOB	ras homolog family member B [Source:MGI Symbol;Acc:MGI:107949]
ENSMUSG00000102380	42.5326	1.9305	0.167865	11.5004	1.31376e-30	3.72031e-28	GM38140	predicted gene, 38140 [Source:MGI Symbol;Acc:MGI:5611368]
ENSMUSG00000064702	27.5186	1.92625	0.167714	11.4853	1.56328e-30	4.15448e-28	GM24950	predicted gene, 24950 [Source:MGI Symbol;Acc:MGI:5454727]
ENSMUSG00000065251	27.5186	1.92625	0.167714	11.4853	1.56328e-30	4.15448e-28	GM23971	predicted gene, 23971 [Source:MGI Symbol;Acc:MGI:5453748]
ENSMUSG00000065767	27.5186	1.92625	0.167714	11.4853	1.56328e-30	4.15448e-28	GM23849	predicted gene, 23849 [Source:MGI Symbol;Acc:MGI:5453626]
ENSMUSG00000065944	27.5186	1.92625	0.167714	11.4853	1.56328e-30	4.15448e-28	RNU2-10	U2 small nuclear RNA 10 [Source:MGI Symbol;Acc:MGI:97976]
ENSMUSG00000016559	11703.1	0.722686	0.0631239	11.4487	2.38692e-30	6.24723e-28	H3F3B	H3 histone, family 3B [Source:MGI Symbol;Acc:MGI:1101768]
ENSMUSG00000051627	179.712	1.70707	0.149434	11.4236	3.18678e-30	8.21618e-28	HIST1H1E	histone cluster 1, H1e [Source:MGI Symbol;Acc:MGI:1931527]
ENSMUSG00000018920	1580.8	-0.747261	0.0654802	-11.412	3.64166e-30	9.25088e-28	CXCL16	chemokine (C-X-C motif) ligand 16 [Source:MGI Symbol;Acc:MGI:1932682]
ENSMUSG00000033082	73.0365	-1.72054	0.151659	-11.3448	7.87144e-30	1.9706e-27	CLEC1A	C-type lectin domain family 1, member a [Source:MGI Symbol;Acc:MGI:2444151]
ENSMUSG00000060034	36.7467	1.75968	0.156575	11.2386	2.63624e-29	6.50549e-27	CTF2	cardiotrophin 2 [Source:MGI Symbol;Acc:MGI:2684607]
ENSMUSG00000031327	34.5404	-1.73256	0.154213	-11.2349	2.74949e-29	6.68939e-27	CHIC1	cysteine-rich hydrophobic domain 1 [Source:MGI Symbol;Acc:MGI:1344694]
ENSMUSG00000060402	606.37	-0.980406	0.0893913	-10.9676	5.47197e-28	1.29483e-25	CHST8	carbohydrate (N-acetylgalactosamine 4-0) sulfotransferase 8 [Source:MGI Symbol;Acc:MGI:1916197]
ENSMUSG00000025743	2347.87	-1.09619	0.100047	-10.9568	6.16297e-28	1.43864e-25	SDC3	syndecan 3 [Source:MGI Symbol;Acc:MGI:1349163]
ENSMUSG00000027995	3757.68	-0.644176	0.059106	-10.8987	1.16968e-27	2.694e-25	TLR2	toll-like receptor 2 [Source:MGI Symbol;Acc:MGI:1346060]
ENSMUSG00000026303	1473.17	-0.636709	0.0587218	-10.8428	2.1577e-27	4.84052e-25	MLPH	melanophilin [Source:MGI Symbol;Acc:MGI:2176380]
ENSMUSG00000073411	16601.6	-0.894343	0.0824784	-10.8434	2.14451e-27	4.84052e-25	H2-D1	histocompatibility 2, D region locus 1 [Source:MGI Symbol;Acc:MGI:95896]
ENSMUSG00000004707	926.068	-1.24764	0.115129	-10.8368	2.30281e-27	5.09984e-25	LY9	lymphocyte antigen 9 [Source:MGI Symbol;Acc:MGI:96885]
ENSMUSG00000014158	192.185	-1.29775	0.12	-10.8146	2.93718e-27	6.42239e-25	TRPV4	transient receptor potential cation channel, subfamily V, member 4 [Source:MGI Symbol;Acc:MGI:1926945]
ENSMUSG00000030088	25.3107	-1.78702	0.165292	-10.8113	3.04349e-27	6.57166e-25	ALDH1L1	aldehyde dehydrogenase 1 family, member L1 [Source:MGI Symbol;Acc:MGI:1340024]
ENSMUSG00000040907	398.347	-1.34316	0.124613	-10.7786	4.34495e-27	9.266e-25	ATP1A3	ATPase, Na+/K+ transporting, alpha 3 polypeptide [Source:MGI Symbol;Acc:MGI:88107]
ENSMUSG00000020811	450.362	-1.13095	0.106482	-10.621	2.37932e-26	5.01224e-24	WSCD1	WSC domain containing 1 [Source:MGI Symbol;Acc:MGI:2448493]
ENSMUSG00000104187	20.6325	1.76667	0.166833	10.5895	3.3342e-26	6.93916e-24	GM37820	predicted gene, 37820 [Source:MGI Symbol;Acc:MGI:5611048]
ENSMUSG00000027712	742.222	-0.890375	0.084555	-10.5301	6.27497e-26	1.2904e-23	ANXA5	annexin A5 [Source:MGI Symbol;Acc:MGI:106008]
ENSMUSG00000026222	603.223	-0.791772	0.0757487	-10.4526	1.42549e-25	2.89694e-23	SP100	nuclear antigen Sp100 [Source:MGI Symbol;Acc:MGI:109561]
ENSMUSG00000047735	366.041	-1.33646	0.128522	-10.3987	2.51436e-25	5.05035e-23	SAMD9L	sterile alpha motif domain containing 9-like [Source:MGI Symbol;Acc:MGI:1343184]
ENSMUSG00000027962	384.609	-1.40253	0.135433	-10.3559	3.93531e-25	7.8048e-23	VCAM1	vascular cell adhesion molecule 1 [Source:MGI Symbol;Acc:MGI:98926]
ENSMUSG00000038418	807.594	1.74059	0.168093	10.3549	3.97605e-25	7.8048e-23	EGR1	early growth response 1 [Source:MGI Symbol;Acc:MGI:95295]
ENSMUSG00000016921	2006.46	0.715604	0.0692543	10.333	4.99713e-25	9.69893e-23	SRSF6	serine/arginine-rich splicing factor 6 [Source:MGI Symbol;Acc:MGI:1915246]
ENSMUSG00000066861	45.0313	-1.47784	0.14326	-10.3158	5.98074e-25	1.1479e-22	OAS1G	2'-5' oligoadenylate synthetase 1G [Source:MGI Symbol;Acc:MGI:97429]
ENSMUSG00000099583	6.56746	1.6954	0.16494	10.2789	8.77311e-25	1.66535e-22	HIST1H3D	histone cluster 1, H3d [Source:MGI Symbol;Acc:MGI:2448322]
ENSMUSG00000008206	97.1198	-1.36137	0.133517	-10.1962	2.06129e-24	3.87029e-22	CERS4	ceramide synthase 4 [Source:MGI Symbol;Acc:MGI:1914510]
ENSMUSG00000094777	232.285	1.12416	0.110678	10.157	3.0833e-24	5.72699e-22	HIST1H2AP	histone cluster 1, H2ap [Source:MGI Symbol;Acc:MGI:3710573]
ENSMUSG00000039899	600.968	-1.08529	0.107442	-10.1012	5.45846e-24	1.00308e-21	FGL2	fibrinogen-like protein 2 [Source:MGI Symbol;Acc:MGI:103266]
ENSMUSG00000003541	203.507	1.42334	0.141238	10.0776	6.93721e-24	1.2614e-21	IER3	immediate early response 3 [Source:MGI Symbol;Acc:MGI:104814]
ENSMUSG00000037266	27943.8	-1.00347	0.0996022	-10.0748	7.14129e-24	1.28499e-21	RSRP1	arginine/serine rich protein 1 [Source:MGI Symbol;Acc:MGI:106498]
ENSMUSG00000068129	261.884	-1.47879	0.147113	-10.052	8.99803e-24	1.60239e-21	CST7	cystatin F (leukocystatin) [Source:MGI Symbol;Acc:MGI:1298217]
ENSMUSG00000105004	49.0119	-1.41503	0.141187	-10.0224	1.21546e-23	2.14244e-21	GM43075	predicted gene 43075 [Source:MGI Symbol;Acc:MGI:5663212]
ENSMUSG00000029322	37.035	1.6722	0.168066	9.94967	2.53024e-23	4.41489e-21	PLAC8	placenta-specific 8 [Source:MGI Symbol;Acc:MGI:2445289]
ENSMUSG00000022887	63.9708	-1.48588	0.14959	-9.93303	2.99038e-23	5.16559e-21	MASP1	mannan-binding lectin serine peptidase 1 [Source:MGI Symbol;Acc:MGI:88492]
ENSMUSG00000028459	456.607	-1.00661	0.101395	-9.92763	3.15661e-23	5.39874e-21	CD72	CD72 antigen [Source:MGI Symbol;Acc:MGI:88345]
ENSMUSG00000020709	2384.26	0.358467	0.0361589	9.91366	3.63102e-23	6.14923e-21	ADAP2	ArfGAP with dual PH domains 2 [Source:MGI Symbol;Acc:MGI:2663075]
ENSMUSG00000037032	198.971	-1.07517	0.109672	-9.8035	1.08748e-22	1.8238e-20	APBB1	amyloid beta (A4) precursor protein-binding, family B, member 1 [Source:MGI Symbol;Acc:MGI:107765]
ENSMUSG00000003418	516.428	-1.43706	0.147514	-9.74188	1.99829e-22	3.31909e-20	ST8SIA6	ST8 alpha-N-acetyl-neuraminide alpha-2,8-sialyltransferase 6 [Source:MGI Symbol;Acc:MGI:2386797]
ENSMUSG00000093577	86.5204	1.44266	0.148492	9.71543	2.59151e-22	4.26341e-20	GM20632	predicted gene 20632 [Source:MGI Symbol;Acc:MGI:5313079]
ENSMUSG00000070544	707.423	0.764158	0.0790978	9.66092	4.41871e-22	7.20082e-20	TOP1	topoisomerase (DNA) I [Source:MGI Symbol;Acc:MGI:98788]
ENSMUSG00000066456	133.378	-1.1693	0.121367	-9.6344	5.72227e-22	9.23799e-20	HMGN3	high mobility group nucleosomal binding domain 3 [Source:MGI Symbol;Acc:MGI:2138069]
ENSMUSG00000043794	53.1719	1.30336	0.135909	9.58996	8.81203e-22	1.40944e-19	D830025C05RIK	RIKEN cDNA D830025C05 gene [Source:MGI Symbol;Acc:MGI:3698180]
ENSMUSG00000053318	512.631	-0.676042	0.070506	-9.58843	8.94378e-22	1.41738e-19	SLAMF8	SLAM family member 8 [Source:MGI Symbol;Acc:MGI:1921998]
ENSMUSG00000060550	257.378	-1.34812	0.140641	-9.58556	9.19589e-22	1.44409e-19	H2-Q7	histocompatibility 2, Q region locus 7 [Source:MGI Symbol;Acc:MGI:95936]
ENSMUSG00000020083	23.8891	-1.5734	0.165002	-9.53565	1.48952e-21	2.31802e-19	2010107G23RIK	RIKEN cDNA 2010107G23 gene [Source:MGI Symbol;Acc:MGI:1917144]
ENSMUSG00000106001	109.519	1.56216	0.164117	9.51858	1.75567e-21	2.7078e-19	GM42826	predicted gene 42826 [Source:MGI Symbol;Acc:MGI:5662963]
ENSMUSG00000029304	402.209	-1.58906	0.167446	-9.49003	2.30964e-21	3.53068e-19	SPP1	secreted phosphoprotein 1 [Source:MGI Symbol;Acc:MGI:98389]
ENSMUSG00000000594	4123.53	-0.510771	0.0540973	-9.4417	3.66764e-21	5.55744e-19	GM2A	GM2 ganglioside activator protein [Source:MGI Symbol;Acc:MGI:95762]
ENSMUSG00000103165	13.8988	1.56822	0.166292	9.43051	4.08087e-21	6.12982e-19	GM37560	predicted gene, 37560 [Source:MGI Symbol;Acc:MGI:5610788]
ENSMUSG00000093622	57.7596	1.30142	0.139368	9.33797	9.8196e-21	1.46227e-18	GM20703	predicted gene 20703 [Source:MGI Symbol;Acc:MGI:5313150]
ENSMUSG00000026773	1987.72	-0.614087	0.0658942	-9.31929	1.17125e-20	1.72925e-18	PFKFB3	6-phosphofructo-2-kinase/fructose-2,6-biphosphatase 3 [Source:MGI Symbol;Acc:MGI:2181202]
ENSMUSG00000089797	184.087	-0.995498	0.107214	-9.28514	1.61493e-20	2.3641e-18	GM16118	predicted gene 16118 [Source:MGI Symbol;Acc:MGI:3801926]
ENSMUSG00000063234	3566.9	-0.795033	0.0860132	-9.24315	2.3935e-20	3.4744e-18	GPR84	G protein-coupled receptor 84 [Source:MGI Symbol;Acc:MGI:1934129]
ENSMUSG00000036904	128.448	-1.20596	0.130598	-9.23417	2.60302e-20	3.74705e-18	FZD8	frizzled class receptor 8 [Source:MGI Symbol;Acc:MGI:108460]
ENSMUSG00000016256	28331.4	-0.57031	0.0617984	-9.22856	2.74304e-20	3.91597e-18	CTSZ	cathepsin Z [Source:MGI Symbol;Acc:MGI:1891190]
ENSMUSG00000016206	994.617	-0.536462	0.0583142	-9.19951	3.59594e-20	5.0915e-18	H2-M3	histocompatibility 2, M region locus 3 [Source:MGI Symbol;Acc:MGI:95915]
ENSMUSG00000000278	2176.24	-0.499574	0.0545439	-9.15912	5.23231e-20	7.34821e-18	SCPEP1	serine carboxypeptidase 1 [Source:MGI Symbol;Acc:MGI:1921867]
ENSMUSG00000029561	291.408	-1.24203	0.136054	-9.12895	6.91676e-20	9.63549e-18	OASL2	2'-5' oligoadenylate synthetase-like 2 [Source:MGI Symbol;Acc:MGI:1344390]
ENSMUSG00000085762	18.6919	1.53032	0.168198	9.09832	9.17421e-20	1.2678e-17	LRRC75AOS2	leucine rich repeat containing 75A, opposite strand 2 [Source:MGI Symbol;Acc:MGI:1914079]
ENSMUSG00000029373	101.145	1.36602	0.150244	9.09205	9.71901e-20	1.33243e-17	PF4	platelet factor 4 [Source:MGI Symbol;Acc:MGI:1888711]
ENSMUSG00000030605	520.384	-0.677716	0.0753262	-8.99709	2.31787e-19	3.15267e-17	MFGE8	milk fat globule-EGF factor 8 protein [Source:MGI Symbol;Acc:MGI:102768]
ENSMUSG00000019761	29.7793	-1.3519	0.150385	-8.98958	2.48175e-19	3.3492e-17	KRT10	keratin 10 [Source:MGI Symbol;Acc:MGI:96685]
ENSMUSG00000089796	87.858	1.04425	0.116957	8.92846	4.3197e-19	5.78438e-17	GM16575	predicted gene 16575 [Source:MGI Symbol;Acc:MGI:4414995]
ENSMUSG00000022756	71.5033	-1.28289	0.144354	-8.8871	6.27237e-19	8.33454e-17	SLC7A4	solute carrier family 7 (cationic amino acid transporter, y+ system), member 4 [Source:MGI Symbol;Acc:MGI:2146512]
ENSMUSG00000027661	53.0429	-1.42437	0.160541	-8.87226	7.16763e-19	9.45143e-17	SLC2A10	solute carrier family 2 (facilitated glucose transporter), member 10 [Source:MGI Symbol;Acc:MGI:2156687]
ENSMUSG00000064181	425.481	0.615567	0.0694506	8.86337	7.76298e-19	1.01589e-16	RAB3IP	RAB3A interacting protein [Source:MGI Symbol;Acc:MGI:105933]
ENSMUSG00000056608	1811.67	0.705565	0.0797261	8.84987	8.76251e-19	1.13807e-16	CHD9	chromodomain helicase DNA binding protein 9 [Source:MGI Symbol;Acc:MGI:1924001]
ENSMUSG00000031447	23222	-0.396539	0.0449405	-8.82365	1.10791e-18	1.42821e-16	LAMP1	lysosomal-associated membrane protein 1 [Source:MGI Symbol;Acc:MGI:96745]
ENSMUSG00000063253	4762.73	0.581477	0.0659818	8.81269	1.22175e-18	1.5633e-16	SCOC	short coiled-coil protein [Source:MGI Symbol;Acc:MGI:1927654]
ENSMUSG00000056737	753.279	-0.756692	0.0859116	-8.8078	1.27624e-18	1.62101e-16	CAPG	capping protein (actin filament), gelsolin-like [Source:MGI Symbol;Acc:MGI:1098259]
ENSMUSG00000097855	23.0123	1.36753	0.15543	8.79833	1.38868e-18	1.75095e-16	A930007I19RIK	RIKEN cDNA A930007I19 gene [Source:MGI Symbol;Acc:MGI:1925029]
ENSMUSG00000026407	75.7116	-1.10958	0.126542	-8.76846	1.81124e-18	2.2672e-16	CACNA1S	calcium channel, voltage-dependent, L type, alpha 1S subunit [Source:MGI Symbol;Acc:MGI:88294]
ENSMUSG00000100210	5.62232	1.30913	0.149442	8.76012	1.95045e-18	2.42389e-16	HIST1H3F	histone cluster 1, H3f [Source:MGI Symbol;Acc:MGI:2448329]
ENSMUSG00000060678	28.3606	1.45449	0.167734	8.67143	4.26709e-18	5.26498e-16	HIST1H4C	histone cluster 1, H4c [Source:MGI Symbol;Acc:MGI:2448421]
ENSMUSG00000061232	6048.23	-0.729385	0.0841658	-8.66605	4.47352e-18	5.48054e-16	H2-K1	histocompatibility 2, K1, K region [Source:MGI Symbol;Acc:MGI:95904]
ENSMUSG00000030002	883.948	0.620262	0.0716748	8.65383	4.97996e-18	6.05801e-16	DUSP11	dual specificity phosphatase 11 (RNA/RNP complex 1-interacting) [Source:MGI Symbol;Acc:MGI:1919352]
ENSMUSG00000038034	1377.85	-0.571088	0.0662592	-8.61901	6.75367e-18	8.15824e-16	IGSF8	immunoglobulin superfamily, member 8 [Source:MGI Symbol;Acc:MGI:2154090]
ENSMUSG00000015568	812.348	-1.01575	0.118204	-8.59318	8.45938e-18	1.01477e-15	LPL	lipoprotein lipase [Source:MGI Symbol;Acc:MGI:96820]
ENSMUSG00000051652	7131.29	-0.416579	0.0487411	-8.54677	1.26576e-17	1.50792e-15	LRRC3	leucine rich repeat containing 3 [Source:MGI Symbol;Acc:MGI:2447899]
ENSMUSG00000038623	4064.83	0.359946	0.0422101	8.52747	1.4958e-17	1.76976e-15	TM6SF1	transmembrane 6 superfamily member 1 [Source:MGI Symbol;Acc:MGI:1933209]
ENSMUSG00000028063	65.8572	-1.09867	0.129241	-8.50093	1.88073e-17	2.21005e-15	LMNA	lamin A [Source:MGI Symbol;Acc:MGI:96794]
ENSMUSG00000058317	41.1758	-1.31669	0.155311	-8.47773	2.29625e-17	2.6801e-15	UBE2E2	ubiquitin-conjugating enzyme E2E 2 [Source:MGI Symbol;Acc:MGI:2384997]
ENSMUSG00000034120	3232.46	0.42642	0.0504159	8.45804	2.71903e-17	3.15225e-15	SRSF2	serine/arginine-rich splicing factor 2 [Source:MGI Symbol;Acc:MGI:98284]
ENSMUSG00000042699	591.644	0.820216	0.097439	8.41774	3.83816e-17	4.42002e-15	DHX9	DEAH (Asp-Glu-Ala-His) box polypeptide 9 [Source:MGI Symbol;Acc:MGI:108177]
ENSMUSG00000097944	123.328	-0.992375	0.118381	-8.38288	5.16499e-17	5.90861e-15	A130014A01RIK	RIKEN cDNA A130014A01 gene [Source:MGI Symbol;Acc:MGI:3028043]
ENSMUSG00000024644	2563.09	-0.449558	0.0538406	-8.34978	6.83883e-17	7.77197e-15	CNDP2	CNDP dipeptidase 2 (metallopeptidase M20 family) [Source:MGI Symbol;Acc:MGI:1913304]
ENSMUSG00000029598	1719.07	-0.633168	0.0760306	-8.32781	8.23543e-17	9.23759e-15	PLBD2	phospholipase B domain containing 2 [Source:MGI Symbol;Acc:MGI:1919022]
ENSMUSG00000035283	814.101	1.17158	0.140676	8.32824	8.20508e-17	9.23759e-15	ADRB1	adrenergic receptor, beta 1 [Source:MGI Symbol;Acc:MGI:87937]
ENSMUSG00000021939	63492	-0.509346	0.061222	-8.31965	8.82208e-17	9.83179e-15	CTSB	cathepsin B [Source:MGI Symbol;Acc:MGI:88561]
ENSMUSG00000015355	2302.14	-0.623978	0.0752038	-8.29716	1.0663e-16	1.18072e-14	CD48	CD48 antigen [Source:MGI Symbol;Acc:MGI:88339]
ENSMUSG00000030785	48.0154	-1.22377	0.147981	-8.26976	1.34226e-16	1.47682e-14	COX6A2	cytochrome c oxidase subunit VIa polypeptide 2 [Source:MGI Symbol;Acc:MGI:104649]
ENSMUSG00000005142	16873.7	-0.527569	0.0640719	-8.23402	1.81035e-16	1.97924e-14	MAN2B1	mannosidase 2, alpha B1 [Source:MGI Symbol;Acc:MGI:107286]
ENSMUSG00000101970	670.613	0.499252	0.0606896	8.22632	1.93048e-16	2.0973e-14	1810026B05RIK	RIKEN cDNA 1810026B05 gene [Source:MGI Symbol;Acc:MGI:1916420]
ENSMUSG00000070527	41.5141	-1.2955	0.157692	-8.21539	2.11473e-16	2.28311e-14	MKRN3	makorin, ring finger protein, 3 [Source:MGI Symbol;Acc:MGI:2181178]
ENSMUSG00000074256	9.78377	1.35514	0.16521	8.20252	2.35401e-16	2.52566e-14	GM10655	predicted gene 10655 [Source:MGI Symbol;Acc:MGI:3642575]
ENSMUSG00000035295	45.847	-1.14555	0.140064	-8.17879	2.86712e-16	3.0572e-14	WDR38	WD repeat domain 38 [Source:MGI Symbol;Acc:MGI:1923896]
ENSMUSG00000096802	8.42756	-1.34996	0.165411	-8.16126	3.31535e-16	3.51346e-14	GM15433	predicted pseudogene 15433 [Source:MGI Symbol;Acc:MGI:3705860]
ENSMUSG00000102748	569.139	-0.815388	0.100277	-8.13133	4.24605e-16	4.47233e-14	PCDHGB2	protocadherin gamma subfamily B, 2 [Source:MGI Symbol;Acc:MGI:1935170]
ENSMUSG00000017466	12991.5	-0.377594	0.0465113	-8.11833	4.72652e-16	4.94824e-14	TIMP2	tissue inhibitor of metalloproteinase 2 [Source:MGI Symbol;Acc:MGI:98753]
ENSMUSG00000021281	606.912	-0.789022	0.0972597	-8.11253	4.95765e-16	5.15894e-14	TNFAIP2	tumor necrosis factor, alpha-induced protein 2 [Source:MGI Symbol;Acc:MGI:104960]
ENSMUSG00000022987	63.6269	-1.0164	0.125313	-8.11096	5.02233e-16	5.19495e-14	ZFP641	zinc finger protein 641 [Source:MGI Symbol;Acc:MGI:2442788]
ENSMUSG00000021986	116.42	-0.989505	0.122013	-8.1098	5.07023e-16	5.20655e-14	AMER2	APC membrane recruitment 2 [Source:MGI Symbol;Acc:MGI:1919375]
ENSMUSG00000055061	54.1334	1.29908	0.160197	8.10924	5.09382e-16	5.20655e-14	4931431C16RIK	RIKEN cDNA 4931431C16 gene [Source:MGI Symbol;Acc:MGI:1921614]
ENSMUSG00000029156	778.011	-0.55678	0.0687729	-8.09592	5.68348e-16	5.77508e-14	SGCB	sarcoglycan, beta (dystrophin-associated glycoprotein) [Source:MGI Symbol;Acc:MGI:1346523]
ENSMUSG00000022122	25.9318	1.35588	0.167659	8.08716	6.10732e-16	6.16946e-14	EDNRB	endothelin receptor type B [Source:MGI Symbol;Acc:MGI:102720]
ENSMUSG00000027457	209.282	-0.814283	0.10073	-8.08378	6.27892e-16	6.30593e-14	SNPH	syntaphilin [Source:MGI Symbol;Acc:MGI:2139270]
ENSMUSG00000097194	36.184	-1.35471	0.168013	-8.06311	7.43785e-16	7.42667e-14	9330175E14RIK	RIKEN cDNA 9330175E14 gene [Source:MGI Symbol;Acc:MGI:2443913]
ENSMUSG00000053604	91.6135	-1.00745	0.125188	-8.04749	8.45068e-16	8.38948e-14	RPIA	ribose 5-phosphate isomerase A [Source:MGI Symbol;Acc:MGI:103254]
ENSMUSG00000051065	32.7374	-1.33244	0.166014	-8.0261	1.00621e-15	9.93214e-14	MB21D2	Mab-21 domain containing 2 [Source:MGI Symbol;Acc:MGI:1917028]
ENSMUSG00000100213	42.1332	-1.29307	0.16152	-8.00563	1.18855e-15	1.16654e-13	GM28151	predicted gene 28151 [Source:MGI Symbol;Acc:MGI:5578857]
ENSMUSG00000030016	1181	0.464633	0.0580893	7.99859	1.25848e-15	1.22819e-13	ZFP638	zinc finger protein 638 [Source:MGI Symbol;Acc:MGI:1203484]
ENSMUSG00000047959	151.988	-0.942852	0.118105	-7.98319	1.42602e-15	1.38388e-13	KCNA3	potassium voltage-gated channel, shaker-related subfamily, member 3 [Source:MGI Symbol;Acc:MGI:96660]
ENSMUSG00000031304	257.125	-0.93538	0.117214	-7.9801	1.46211e-15	1.41097e-13	IL2RG	interleukin 2 receptor, gamma chain [Source:MGI Symbol;Acc:MGI:96551]
ENSMUSG00000025647	4979.04	-0.480065	0.0601847	-7.97653	1.505e-15	1.44429e-13	SHISA5	shisa family member 5 [Source:MGI Symbol;Acc:MGI:1915044]
ENSMUSG00000025586	21.711	-1.32639	0.166874	-7.94846	1.88849e-15	1.80231e-13	CPEB1	cytoplasmic polyadenylation element binding protein 1 [Source:MGI Symbol;Acc:MGI:108442]
ENSMUSG00000003032	21.8744	1.33609	0.168129	7.94684	1.91325e-15	1.81591e-13	KLF4	Kruppel-like factor 4 (gut) [Source:MGI Symbol;Acc:MGI:1342287]
ENSMUSG00000062545	1495.77	-0.69335	0.0872759	-7.94435	1.95219e-15	1.84274e-13	TLR12	toll-like receptor 12 [Source:MGI Symbol;Acc:MGI:3045221]
ENSMUSG00000078921	156.914	-1.08927	0.137169	-7.94103	2.0051e-15	1.8824e-13	TGTP2	T cell specific GTPase 2 [Source:MGI Symbol;Acc:MGI:3710083]
ENSMUSG00000046223	209.998	-1.06212	0.133999	-7.92633	2.25725e-15	2.10766e-13	PLAUR	plasminogen activator, urokinase receptor [Source:MGI Symbol;Acc:MGI:97612]
ENSMUSG00000085622	134.995	-1.07006	0.135141	-7.91806	2.41239e-15	2.24041e-13	3110056K07RIK	RIKEN cDNA 3110056K07 gene [Source:MGI Symbol;Acc:MGI:1920454]
ENSMUSG00000069272	31.7627	1.26858	0.160461	7.90584	2.66129e-15	2.45835e-13	HIST1H2AE	histone cluster 1, H2ae [Source:MGI Symbol;Acc:MGI:2448290]
ENSMUSG00000028927	1675.75	-0.554686	0.0701875	-7.90291	2.72458e-15	2.50343e-13	PADI2	peptidyl arginine deiminase, type II [Source:MGI Symbol;Acc:MGI:1338892]
ENSMUSG00000049436	3586.26	-0.843557	0.106909	-7.89045	3.01096e-15	2.75192e-13	UPK1B	uroplakin 1B [Source:MGI Symbol;Acc:MGI:98912]
ENSMUSG00000014599	561.887	-1.02133	0.130184	-7.84529	4.31949e-15	3.9271e-13	CSF1	colony stimulating factor 1 (macrophage) [Source:MGI Symbol;Acc:MGI:1339753]
ENSMUSG00000018428	282.056	-0.748073	0.0953688	-7.84401	4.36398e-15	3.94678e-13	AKAP1	A kinase (PRKA) anchor protein 1 [Source:MGI Symbol;Acc:MGI:104729]
ENSMUSG00000000957	1141.37	-0.577602	0.0740541	-7.79972	6.20427e-15	5.5819e-13	MMP14	matrix metallopeptidase 14 (membrane-inserted) [Source:MGI Symbol;Acc:MGI:101900]
ENSMUSG00000052776	237.937	-0.910669	0.116819	-7.79554	6.41327e-15	5.74005e-13	OAS1A	2'-5' oligoadenylate synthetase 1A [Source:MGI Symbol;Acc:MGI:2180860]
ENSMUSG00000018449	554.791	0.735393	0.0944062	7.78967	6.71852e-15	5.98226e-13	RPAIN	RPA interacting protein [Source:MGI Symbol;Acc:MGI:1916973]
ENSMUSG00000025855	359.643	-0.775317	0.0995576	-7.78762	6.82828e-15	6.0488e-13	PRKAR1B	protein kinase, cAMP dependent regulatory, type I beta [Source:MGI Symbol;Acc:MGI:97759]
ENSMUSG00000070392	133.578	1.30252	0.167351	7.78316	7.07347e-15	6.23403e-13	GM20634	predicted gene 20634 [Source:MGI Symbol;Acc:MGI:5313081]
ENSMUSG00000025875	46.1974	-0.978797	0.126431	-7.74177	9.80433e-15	8.59695e-13	TSPAN17	tetraspanin 17 [Source:MGI Symbol;Acc:MGI:1921507]
ENSMUSG00000097021	13.0865	1.29989	0.16797	7.7388	1.00358e-14	8.75548e-13	4933433G15RIK	RIKEN cDNA 4933433G15 gene [Source:MGI Symbol;Acc:MGI:1918524]
ENSMUSG00000078853	1417.77	-0.407962	0.0527472	-7.73429	1.03981e-14	9.02597e-13	IGTP	interferon gamma induced GTPase [Source:MGI Symbol;Acc:MGI:107729]
ENSMUSG00000000058	251.054	-0.723919	0.0936201	-7.73252	1.05439e-14	9.10673e-13	CAV2	caveolin 2 [Source:MGI Symbol;Acc:MGI:107571]
ENSMUSG00000052565	12.4172	1.26854	0.164265	7.72256	1.14015e-14	9.79845e-13	HIST1H1D	histone cluster 1, H1d [Source:MGI Symbol;Acc:MGI:107502]
ENSMUSG00000031144	69.7702	-1.04441	0.136337	-7.66051	1.85202e-14	1.58375e-12	SYP	synaptophysin [Source:MGI Symbol;Acc:MGI:98467]
ENSMUSG00000033880	4239.81	-0.781414	0.102116	-7.65224	1.97504e-14	1.68063e-12	LGALS3BP	lectin, galactoside-binding, soluble, 3 binding protein [Source:MGI Symbol;Acc:MGI:99554]
ENSMUSG00000003545	4.30468	1.04785	0.137023	7.64727	2.05286e-14	1.73829e-12	FOSB	FBJ osteosarcoma oncogene B [Source:MGI Symbol;Acc:MGI:95575]
ENSMUSG00000103898	68.0003	-1.171	0.153207	-7.64325	2.11801e-14	1.78471e-12	GM30238	predicted gene, 30238 [Source:MGI Symbol;Acc:MGI:5589397]
ENSMUSG00000080058	143.903	0.877262	0.115104	7.62148	2.5079e-14	2.10299e-12	GM11175	predicted gene 11175 [Source:MGI Symbol;Acc:MGI:3809055]
ENSMUSG00000103332	162.114	-1.09348	0.143696	-7.60967	2.74792e-14	2.29312e-12	PCDHGA2	protocadherin gamma subfamily A, 2 [Source:MGI Symbol;Acc:MGI:1935214]
ENSMUSG00000032076	3179.41	-0.377168	0.0495903	-7.60567	2.83438e-14	2.3539e-12	CADM1	cell adhesion molecule 1 [Source:MGI Symbol;Acc:MGI:1889272]
ENSMUSG00000027698	388.897	-0.670692	0.0882107	-7.60329	2.88685e-14	2.386e-12	NCEH1	neutral cholesterol ester hydrolase 1 [Source:MGI Symbol;Acc:MGI:2443191]
ENSMUSG00000030329	11.7216	-1.26396	0.166609	-7.5864	3.28922e-14	2.68494e-12	PIANP	PILR alpha associated neural protein [Source:MGI Symbol;Acc:MGI:2441908]
ENSMUSG00000032860	35.0629	-1.21864	0.160628	-7.58673	3.2807e-14	2.68494e-12	P2RY2	purinergic receptor P2Y, G-protein coupled 2 [Source:MGI Symbol;Acc:MGI:105107]
ENSMUSG00000097296	75.9442	-0.977428	0.128844	-7.58616	3.29516e-14	2.68494e-12	GM26532	predicted gene, 26532 [Source:MGI Symbol;Acc:MGI:5477026]
ENSMUSG00000032554	27871.8	-0.450405	0.0594671	-7.57402	3.61846e-14	2.93238e-12	TRF	transferrin [Source:MGI Symbol;Acc:MGI:98821]
ENSMUSG00000102703	34.592	-1.10598	0.146032	-7.57351	3.6328e-14	2.93238e-12	GM38313	predicted gene, 38313 [Source:MGI Symbol;Acc:MGI:5611541]
ENSMUSG00000052889	2056.97	-0.415722	0.0549198	-7.56962	3.74312e-14	3.00738e-12	PRKCB	protein kinase C, beta [Source:MGI Symbol;Acc:MGI:97596]
ENSMUSG00000031740	809.73	-0.537321	0.0710845	-7.55891	4.0647e-14	3.25063e-12	MMP2	matrix metallopeptidase 2 [Source:MGI Symbol;Acc:MGI:97009]
ENSMUSG00000026548	1732.13	-0.636634	0.0842778	-7.55399	4.22109e-14	3.36014e-12	SLAMF9	SLAM family member 9 [Source:MGI Symbol;Acc:MGI:1923692]
ENSMUSG00000074896	392.644	-0.970974	0.128609	-7.54984	4.35805e-14	3.45326e-12	IFIT3	interferon-induced protein with tetratricopeptide repeats 3 [Source:MGI Symbol;Acc:MGI:1101055]
ENSMUSG00000097417	32.484	1.22081	0.16187	7.54193	4.63082e-14	3.65264e-12	GM26669	predicted gene, 26669 [Source:MGI Symbol;Acc:MGI:5477163]
ENSMUSG00000061981	280.68	-0.698427	0.0926745	-7.53635	4.83325e-14	3.79498e-12	FLOT2	flotillin 2 [Source:MGI Symbol;Acc:MGI:103309]
ENSMUSG00000060981	14.1382	1.26414	0.168022	7.52367	5.32577e-14	4.16278e-12	HIST1H4H	histone cluster 1, H4h [Source:MGI Symbol;Acc:MGI:2448427]
ENSMUSG00000062593	264.993	-1.10188	0.146555	-7.51859	5.53696e-14	4.30835e-12	LILRB4A	leukocyte immunoglobulin-like receptor, subfamily B, member 4A [Source:MGI Symbol;Acc:MGI:102701]
ENSMUSG00000055413	55.4916	-1.15641	0.154851	-7.46785	8.1517e-14	6.31446e-12	H2-Q5	histocompatibility 2, Q region locus 5 [Source:MGI Symbol;Acc:MGI:95934]
ENSMUSG00000019122	1690.37	0.76324	0.10222	7.46661	8.22847e-14	6.34547e-12	CCL9	chemokine (C-C motif) ligand 9 [Source:MGI Symbol;Acc:MGI:104533]
ENSMUSG00000041117	19.4994	1.2494	0.16783	7.44445	9.73462e-14	7.47359e-12	CCDC8	coiled-coil domain containing 8 [Source:MGI Symbol;Acc:MGI:3612184]
ENSMUSG00000097224	44.2165	-1.02933	0.138747	-7.41871	1.18263e-13	9.03927e-12	GM26716	predicted gene, 26716 [Source:MGI Symbol;Acc:MGI:5477210]
ENSMUSG00000068758	26.0747	-1.16868	0.157603	-7.41533	1.21318e-13	9.23192e-12	IL3RA	interleukin 3 receptor, alpha chain [Source:MGI Symbol;Acc:MGI:96553]
ENSMUSG00000036949	202.312	-0.881489	0.119287	-7.38967	1.47195e-13	1.1152e-11	SLC39A12	solute carrier family 39 (zinc transporter), member 12 [Source:MGI Symbol;Acc:MGI:2139274]
ENSMUSG00000028657	6768.65	-0.310759	0.0421229	-7.37744	1.61368e-13	1.2067e-11	PPT1	palmitoyl-protein thioesterase 1 [Source:MGI Symbol;Acc:MGI:1298204]
ENSMUSG00000056592	966.927	0.530915	0.0719593	7.37799	1.60692e-13	1.2067e-11	ZFP658	zinc finger protein 658 [Source:MGI Symbol;Acc:MGI:2652821]
ENSMUSG00000080542	9.25947	1.24032	0.168106	7.3782	1.60448e-13	1.2067e-11	GM22710	predicted gene, 22710 [Source:MGI Symbol;Acc:MGI:5452487]
ENSMUSG00000030824	5435.33	-0.392328	0.0532326	-7.37007	1.70534e-13	1.26974e-11	NUCB1	nucleobindin 1 [Source:MGI Symbol;Acc:MGI:97388]
ENSMUSG00000020785	514.745	-0.567259	0.0769796	-7.36895	1.71971e-13	1.27495e-11	CAMKK1	calcium/calmodulin-dependent protein kinase kinase 1, alpha [Source:MGI Symbol;Acc:MGI:1891766]
ENSMUSG00000034118	294.667	-0.581912	0.079059	-7.36048	1.83246e-13	1.35273e-11	TPST1	protein-tyrosine sulfotransferase 1 [Source:MGI Symbol;Acc:MGI:1298231]
ENSMUSG00000028654	373.501	0.887878	0.120658	7.35865	1.85781e-13	1.36561e-11	MYCL	v-myc avian myelocytomatosis viral oncogene lung carcinoma derived [Source:MGI Symbol;Acc:MGI:96799]
ENSMUSG00000026956	950.921	-0.432241	0.058757	-7.35641	1.88927e-13	1.38285e-11	UAP1L1	UDP-N-acteylglucosamine pyrophosphorylase 1-like 1 [Source:MGI Symbol;Acc:MGI:2443318]
ENSMUSG00000038352	426.128	0.777845	0.10584	7.34926	1.99313e-13	1.45272e-11	ARL5C	ADP-ribosylation factor-like 5C [Source:MGI Symbol;Acc:MGI:3028577]
ENSMUSG00000042677	137.526	0.620174	0.0846246	7.32852	2.32702e-13	1.68895e-11	ZC3H12A	zinc finger CCCH type containing 12A [Source:MGI Symbol;Acc:MGI:2385891]
ENSMUSG00000043263	283.178	-0.617562	0.0843108	-7.32483	2.39199e-13	1.72884e-11	IFI209	interferon activated gene 209 [Source:MGI Symbol;Acc:MGI:2138243]
ENSMUSG00000025092	171.732	-1.03638	0.14187	-7.3051	2.7707e-13	1.99421e-11	HSPA12A	heat shock protein 12A [Source:MGI Symbol;Acc:MGI:1920692]
ENSMUSG00000024339	2377.75	-0.445586	0.0610309	-7.30099	2.85651e-13	2.04744e-11	TAP2	transporter 2, ATP-binding cassette, sub-family B (MDR/TAP) [Source:MGI Symbol;Acc:MGI:98484]
ENSMUSG00000035686	956.043	-0.439165	0.0603816	-7.27315	3.5119e-13	2.5068e-11	THRSP	thyroid hormone responsive [Source:MGI Symbol;Acc:MGI:109126]
ENSMUSG00000025876	66.6179	-1.10344	0.151847	-7.26682	3.68059e-13	2.6164e-11	UNC5A	unc-5 netrin receptor A [Source:MGI Symbol;Acc:MGI:894682]
ENSMUSG00000026893	118.164	-0.835703	0.115109	-7.26011	3.86765e-13	2.72903e-11	GCA	grancalcin [Source:MGI Symbol;Acc:MGI:1918521]
ENSMUSG00000029053	122.662	-0.882062	0.121496	-7.26001	3.87062e-13	2.72903e-11	PRKCZ	protein kinase C, zeta [Source:MGI Symbol;Acc:MGI:97602]
ENSMUSG00000027368	32.649	1.1685	0.160974	7.25894	3.90148e-13	2.7396e-11	DUSP2	dual specificity phosphatase 2 [Source:MGI Symbol;Acc:MGI:101911]
ENSMUSG00000079293	945.807	-1.00507	0.138637	-7.24963	4.17903e-13	2.92261e-11	CLEC7A	C-type lectin domain family 7, member a [Source:MGI Symbol;Acc:MGI:1861431]
ENSMUSG00000069265	3.42391	1.03365	0.1427	7.24354	4.37126e-13	3.04472e-11	HIST1H3A	histone cluster 1, H3a [Source:MGI Symbol;Acc:MGI:2668828]
ENSMUSG00000046311	1760.74	0.387459	0.0537092	7.21402	5.43228e-13	3.75546e-11	ZFP62	zinc finger protein 62 [Source:MGI Symbol;Acc:MGI:99662]
ENSMUSG00000070526	15.1118	-1.17827	0.163332	-7.21395	5.43514e-13	3.75546e-11	PEG12	paternally expressed 12 [Source:MGI Symbol;Acc:MGI:1351637]
ENSMUSG00000006576	35.8333	-1.20025	0.166468	-7.2101	5.59093e-13	3.84772e-11	SLC4A3	solute carrier family 4 (anion exchanger), member 3 [Source:MGI Symbol;Acc:MGI:109350]
ENSMUSG00000033543	501.994	0.622771	0.0864079	7.20733	5.70577e-13	3.91117e-11	GTF2A2	general transcription factor II A, 2 [Source:MGI Symbol;Acc:MGI:1933289]
ENSMUSG00000080999	2.74677	0.981174	0.13632	7.19758	6.12914e-13	4.18477e-11	GM11336	predicted gene 11336 [Source:MGI Symbol;Acc:MGI:3651860]
ENSMUSG00000061482	67.9211	1.11733	0.155389	7.1905	6.45564e-13	4.39034e-11	HIST1H4D	histone cluster 1, H4d [Source:MGI Symbol;Acc:MGI:2448423]
ENSMUSG00000010051	212.982	-0.692607	0.0966581	-7.16553	7.74836e-13	5.24883e-11	HYAL1	hyaluronoglucosaminidase 1 [Source:MGI Symbol;Acc:MGI:96298]
ENSMUSG00000011884	2356.83	-0.466051	0.0652459	-7.143	9.13177e-13	6.16181e-11	GLTP	glycolipid transfer protein [Source:MGI Symbol;Acc:MGI:1929253]
ENSMUSG00000000732	2136.87	-0.33002	0.0462149	-7.14099	9.26613e-13	6.22814e-11	ICOSL	icos ligand [Source:MGI Symbol;Acc:MGI:1354701]
ENSMUSG00000085184	52.768	-0.997873	0.140137	-7.12068	1.07397e-12	7.19058e-11	4933439K11RIK	RIKEN cDNA 4933439K11 gene [Source:MGI Symbol;Acc:MGI:1918569]
ENSMUSG00000039316	275.773	-0.779757	0.109592	-7.11511	1.11826e-12	7.4582e-11	RFTN1	raftlin lipid raft linker 1 [Source:MGI Symbol;Acc:MGI:1923688]
ENSMUSG00000079457	7.74997	-1.14248	0.160716	-7.10868	1.17159e-12	7.78388e-11	GM7609	predicted pseudogene 7609 [Source:MGI Symbol;Acc:MGI:3644536]
ENSMUSG00000034947	772.273	-0.508635	0.0716912	-7.0948	1.29538e-12	8.57334e-11	TMEM106A	transmembrane protein 106A [Source:MGI Symbol;Acc:MGI:1922056]
ENSMUSG00000079547	2906.09	-0.375206	0.0530471	-7.07307	1.51547e-12	9.99167e-11	H2-DMB1	histocompatibility 2, class II, locus Mb1 [Source:MGI Symbol;Acc:MGI:95922]
ENSMUSG00000095677	450.244	0.622606	0.0881975	7.05923	1.67423e-12	1.09964e-10	DYNLT1F	dynein light chain Tctex-type 1F [Source:MGI Symbol;Acc:MGI:3780996]
ENSMUSG00000021028	351.771	0.63967	0.0907338	7.04997	1.78962e-12	1.17098e-10	MBIP	MAP3K12 binding inhibitory protein 1 [Source:MGI Symbol;Acc:MGI:1918320]
ENSMUSG00000036977	263.994	0.568169	0.0806755	7.04265	1.88618e-12	1.2295e-10	ANAPC10	anaphase promoting complex subunit 10 [Source:MGI Symbol;Acc:MGI:1916249]
ENSMUSG00000100632	56.5507	1.03267	0.146875	7.03099	2.0508e-12	1.33179e-10	9430060I03RIK	RIKEN cDNA 9430060I03 gene [Source:MGI Symbol;Acc:MGI:3702484]
ENSMUSG00000021779	25.7988	-1.17427	0.167125	-7.02632	2.12046e-12	1.37186e-10	THRB	thyroid hormone receptor beta [Source:MGI Symbol;Acc:MGI:98743]
ENSMUSG00000001418	3318.26	-0.424822	0.0605857	-7.01193	2.3506e-12	1.51508e-10	GLMP	glycosylated lysosomal membrane protein [Source:MGI Symbol;Acc:MGI:1913318]
ENSMUSG00000030469	526.432	0.496388	0.070891	7.00213	2.52101e-12	1.61288e-10	ZFP719	zinc finger protein 719 [Source:MGI Symbol;Acc:MGI:2444708]
ENSMUSG00000065037	106.336	1.05149	0.150167	7.00218	2.52018e-12	1.61288e-10	RN7SK	RNA, 7SK, nuclear [Source:MGI Symbol;Acc:MGI:103186]
ENSMUSG00000000290	10583	-0.379784	0.0542761	-6.99726	2.61024e-12	1.66381e-10	ITGB2	integrin beta 2 [Source:MGI Symbol;Acc:MGI:96611]
ENSMUSG00000032690	71.0282	-1.09678	0.157517	-6.96291	3.33325e-12	2.11686e-10	OAS2	2'-5' oligoadenylate synthetase 2 [Source:MGI Symbol;Acc:MGI:2180852]
ENSMUSG00000006276	390.818	0.410893	0.0591287	6.94912	3.67569e-12	2.32578e-10	EPS15L1	epidermal growth factor receptor pathway substrate 15-like 1 [Source:MGI Symbol;Acc:MGI:104582]
ENSMUSG00000023805	242.363	-0.699308	0.100697	-6.94471	3.79248e-12	2.38477e-10	SYNJ2	synaptojanin 2 [Source:MGI Symbol;Acc:MGI:1201671]
ENSMUSG00000074807	92.7473	0.76748	0.110515	6.94456	3.79653e-12	2.38477e-10	GM10762	predicted gene 10762 [Source:MGI Symbol;Acc:MGI:3704209]
ENSMUSG00000041552	105.84	-0.843113	0.121497	-6.93937	3.93861e-12	2.46506e-10	PTCHD1	patched domain containing 1 [Source:MGI Symbol;Acc:MGI:2685233]
ENSMUSG00000072915	315.018	-0.863021	0.124452	-6.93458	4.07436e-12	2.54081e-10	GM12258	predicted gene 12258 [Source:MGI Symbol;Acc:MGI:3651534]
ENSMUSG00000031210	784.268	1.07293	0.154747	6.93344	4.10726e-12	2.55212e-10	GPR165	G protein-coupled receptor 165 [Source:MGI Symbol;Acc:MGI:1923456]
ENSMUSG00000001751	3308.91	-0.411231	0.0593429	-6.92975	4.216e-12	2.61029e-10	NAGLU	alpha-N-acetylglucosaminidase (Sanfilippo disease IIIB) [Source:MGI Symbol;Acc:MGI:1351641]
ENSMUSG00000021508	23.2469	-1.16192	0.167788	-6.9249	4.36284e-12	2.69156e-10	CXCL14	chemokine (C-X-C motif) ligand 14 [Source:MGI Symbol;Acc:MGI:1888514]
ENSMUSG00000021692	228.603	0.547865	0.0791582	6.92114	4.48027e-12	2.75417e-10	DIMT1	DIM1 dimethyladenosine transferase 1-like (S. cerevisiae) [Source:MGI Symbol;Acc:MGI:1913504]
ENSMUSG00000093656	20.7354	1.16334	0.16821	6.916	4.64565e-12	2.84571e-10	GM20628	predicted gene 20628 [Source:MGI Symbol;Acc:MGI:5313075]
ENSMUSG00000028989	209.758	-0.86875	0.126261	-6.88059	5.96064e-12	3.63831e-10	ANGPTL7	angiopoietin-like 7 [Source:MGI Symbol;Acc:MGI:3605801]
ENSMUSG00000027221	1337.58	-0.776085	0.11283	-6.87835	6.05482e-12	3.68278e-10	CHST1	carbohydrate (keratan sulfate Gal-6) sulfotransferase 1 [Source:MGI Symbol;Acc:MGI:1924219]
ENSMUSG00000104918	325.886	-0.854534	0.124787	-6.84796	7.49088e-12	4.54026e-10	GM42944	predicted gene 42944 [Source:MGI Symbol;Acc:MGI:5663081]
ENSMUSG00000073418	474.76	-1.14791	0.167911	-6.83642	8.11949e-12	4.90406e-10	C4B	complement component 4B (Chido blood group) [Source:MGI Symbol;Acc:MGI:88228]
ENSMUSG00000041958	1217.31	-0.41372	0.0606448	-6.82203	8.97656e-12	5.40283e-10	PIGS	phosphatidylinositol glycan anchor biosynthesis, class S [Source:MGI Symbol;Acc:MGI:2687325]
ENSMUSG00000024317	525.768	0.504505	0.0739681	6.82058	9.06731e-12	5.4385e-10	RNF138	ring finger protein 138 [Source:MGI Symbol;Acc:MGI:1929211]
ENSMUSG00000030059	1118.04	0.368185	0.0540605	6.81061	9.71863e-12	5.80898e-10	TMF1	TATA element modulatory factor 1 [Source:MGI Symbol;Acc:MGI:2684999]
ENSMUSG00000019188	1782.76	-0.338034	0.0496437	-6.80919	9.81482e-12	5.84625e-10	H13	histocompatibility 13 [Source:MGI Symbol;Acc:MGI:95886]
ENSMUSG00000028195	8.9697	0.946884	0.13919	6.80281	1.02599e-11	6.09034e-10	CYR61	cysteine rich protein 61 [Source:MGI Symbol;Acc:MGI:88613]
ENSMUSG00000019843	258.106	0.707608	0.104073	6.79918	1.05219e-11	6.22449e-10	FYN	Fyn proto-oncogene [Source:MGI Symbol;Acc:MGI:95602]
ENSMUSG00000104761	105.024	-0.971852	0.143285	-6.78264	1.17999e-11	6.95671e-10	GM43511	predicted gene 43511 [Source:MGI Symbol;Acc:MGI:5663648]
ENSMUSG00000023132	2.67608	0.860535	0.126907	6.78083	1.19484e-11	7.0203e-10	GZMA	granzyme A [Source:MGI Symbol;Acc:MGI:109266]
ENSMUSG00000023868	47.9796	-1.08932	0.160736	-6.77706	1.22643e-11	7.18146e-10	PDE10A	phosphodiesterase 10A [Source:MGI Symbol;Acc:MGI:1345143]
ENSMUSG00000065145	10.4723	1.10557	0.16353	6.76067	1.37354e-11	8.01572e-10	VAULTRC5	vault RNA component 5 [Source:MGI Symbol;Acc:MGI:2673990]
ENSMUSG00000063428	9.8438	-1.08657	0.160897	-6.7532	1.44622e-11	8.41146e-10	DDO	D-aspartate oxidase [Source:MGI Symbol;Acc:MGI:1925528]
ENSMUSG00000024539	473.447	0.455743	0.0675657	6.74519	1.52832e-11	8.85913e-10	PTPN2	protein tyrosine phosphatase, non-receptor type 2 [Source:MGI Symbol;Acc:MGI:97806]
ENSMUSG00000025534	5457.5	-0.316222	0.0469103	-6.74099	1.57308e-11	9.0578e-10	GUSB	glucuronidase, beta [Source:MGI Symbol;Acc:MGI:95872]
ENSMUSG00000101555	12.8244	1.12714	0.167195	6.74144	1.56829e-11	9.0578e-10	GM28731	predicted gene 28731 [Source:MGI Symbol;Acc:MGI:5579437]
ENSMUSG00000025085	204.33	-0.937613	0.139104	-6.7404	1.57954e-11	9.0648e-10	ABLIM1	actin-binding LIM protein 1 [Source:MGI Symbol;Acc:MGI:1194500]
ENSMUSG00000090031	157.945	-0.903339	0.13411	-6.73579	1.63047e-11	9.32605e-10	4732440D04RIK	RIKEN cDNA 4732440D04 gene [Source:MGI Symbol;Acc:MGI:3604103]
ENSMUSG00000006010	637.464	0.384788	0.0572316	6.72335	1.77594e-11	1.01246e-09	BC003331	cDNA sequence BC003331 [Source:MGI Symbol;Acc:MGI:2385108]
ENSMUSG00000021242	5529.46	-0.310432	0.0461925	-6.72039	1.81237e-11	1.02983e-09	NPC2	Niemann-Pick type C2 [Source:MGI Symbol;Acc:MGI:1915213]
ENSMUSG00000007655	44.6445	-1.00104	0.149068	-6.71529	1.87698e-11	1.06305e-09	CAV1	caveolin 1, caveolae protein [Source:MGI Symbol;Acc:MGI:102709]
ENSMUSG00000095123	92.0807	-0.839104	0.125478	-6.68727	2.27376e-11	1.28356e-09	GM21781	predicted gene, 21781 [Source:MGI Symbol;Acc:MGI:5433945]
ENSMUSG00000073489	336.131	-0.802588	0.120334	-6.66967	2.56373e-11	1.44254e-09	IFI204	interferon activated gene 204 [Source:MGI Symbol;Acc:MGI:96429]
ENSMUSG00000106147	7.9153	1.0666	0.16007	6.66333	2.67699e-11	1.50137e-09	RNU3A	U3A small nuclear RNA [Source:MGI Symbol;Acc:MGI:97977]
ENSMUSG00000026483	617.191	-0.774802	0.116327	-6.66053	2.72847e-11	1.52529e-09	FAM129A	family with sequence similarity 129, member A [Source:MGI Symbol;Acc:MGI:2137237]
ENSMUSG00000016494	7170.59	-0.295414	0.0443671	-6.6584	2.76821e-11	1.54252e-09	CD34	CD34 antigen [Source:MGI Symbol;Acc:MGI:88329]
ENSMUSG00000013076	121.861	-0.798754	0.120047	-6.65366	2.85888e-11	1.58792e-09	AMOTL1	angiomotin-like 1 [Source:MGI Symbol;Acc:MGI:1922973]
ENSMUSG00000098641	17.629	1.11868	0.168229	6.64975	2.93584e-11	1.60996e-09	RNU3B4	U3B small nuclear RNA 4 [Source:MGI Symbol;Acc:MGI:97988]
ENSMUSG00000098925	17.629	1.11868	0.168229	6.64975	2.93584e-11	1.60996e-09	RNU3B2	U3B small nuclear RNA 2 [Source:MGI Symbol;Acc:MGI:97986]
ENSMUSG00000104856	17.629	1.11868	0.168229	6.64975	2.93584e-11	1.60996e-09	RNU3B3	U3B small nuclear RNA 3 [Source:MGI Symbol;Acc:MGI:97987]
ENSMUSG00000105025	17.629	1.11868	0.168229	6.64975	2.93584e-11	1.60996e-09	RNU3B1	U3B small nuclear RNA 1 [Source:MGI Symbol;Acc:MGI:97985]
ENSMUSG00000030330	1705.64	0.365113	0.0550025	6.63812	3.17715e-11	1.73678e-09	ING4	inhibitor of growth family, member 4 [Source:MGI Symbol;Acc:MGI:107307]
ENSMUSG00000104022	13.7211	1.09027	0.16434	6.63423	3.26191e-11	1.77748e-09	GM37214	predicted gene, 37214 [Source:MGI Symbol;Acc:MGI:5610442]
ENSMUSG00000056367	21.1597	-1.10681	0.166879	-6.63243	3.30196e-11	1.79365e-09	ACTR3B	ARP3 actin-related protein 3B [Source:MGI Symbol;Acc:MGI:2661120]
ENSMUSG00000006219	330.503	-0.686883	0.103574	-6.63178	3.31669e-11	1.796e-09	FBLIM1	filamin binding LIM protein 1 [Source:MGI Symbol;Acc:MGI:1921452]
ENSMUSG00000020863	1050.66	-0.595759	0.0898795	-6.62842	3.39309e-11	1.83045e-09	LUC7L3	LUC7-like 3 (S. cerevisiae) [Source:MGI Symbol;Acc:MGI:1914934]
ENSMUSG00000021886	328.198	-0.773184	0.116653	-6.62805	3.40149e-11	1.83045e-09	GPR65	G-protein coupled receptor 65 [Source:MGI Symbol;Acc:MGI:108031]
ENSMUSG00000030789	218.078	-0.899739	0.135788	-6.62606	3.44761e-11	1.84951e-09	ITGAX	integrin alpha X [Source:MGI Symbol;Acc:MGI:96609]
ENSMUSG00000040462	3745.1	-0.439634	0.0664082	-6.62017	3.58783e-11	1.91877e-09	OS9	amplified in osteosarcoma [Source:MGI Symbol;Acc:MGI:1924301]
ENSMUSG00000064267	6145.36	-0.430679	0.0651308	-6.61252	3.77824e-11	2.00816e-09	HVCN1	hydrogen voltage-gated channel 1 [Source:MGI Symbol;Acc:MGI:1921346]
ENSMUSG00000000134	3500.83	-0.264409	0.0399982	-6.61052	3.82977e-11	2.02931e-09	TFE3	transcription factor E3 [Source:MGI Symbol;Acc:MGI:98511]
ENSMUSG00000016496	271.183	-0.792082	0.120035	-6.59876	4.14601e-11	2.19016e-09	CD274	CD274 antigen [Source:MGI Symbol;Acc:MGI:1926446]
ENSMUSG00000040537	81.5676	-0.958946	0.145561	-6.58792	4.46043e-11	2.34907e-09	ADAM22	a disintegrin and metallopeptidase domain 22 [Source:MGI Symbol;Acc:MGI:1340046]
ENSMUSG00000104662	11.9695	-1.05638	0.160486	-6.58239	4.62949e-11	2.43069e-09	GM43267	predicted gene 43267 [Source:MGI Symbol;Acc:MGI:5663404]
ENSMUSG00000061306	4076.03	-0.500732	0.0760857	-6.58116	4.668e-11	2.44349e-09	SLC38A10	solute carrier family 38, member 10 [Source:MGI Symbol;Acc:MGI:1919305]
ENSMUSG00000033355	531.825	-0.783745	0.119099	-6.58062	4.68482e-11	2.44488e-09	RTP4	receptor transporter protein 4 [Source:MGI Symbol;Acc:MGI:1915025]
ENSMUSG00000015396	4341.76	-0.506678	0.077214	-6.562	5.30914e-11	2.76235e-09	CD83	CD83 antigen [Source:MGI Symbol;Acc:MGI:1328316]
ENSMUSG00000036067	137.319	-0.962708	0.146989	-6.54952	5.77237e-11	2.99435e-09	SLC2A6	solute carrier family 2 (facilitated glucose transporter), member 6 [Source:MGI Symbol;Acc:MGI:2443286]
ENSMUSG00000049103	129.868	1.08936	0.166526	6.5417	6.08221e-11	3.14563e-09	CCR2	chemokine (C-C motif) receptor 2 [Source:MGI Symbol;Acc:MGI:106185]
ENSMUSG00000027620	4488.54	0.401331	0.0614337	6.53275	6.45723e-11	3.32962e-09	RBM39	RNA binding motif protein 39 [Source:MGI Symbol;Acc:MGI:2157953]
ENSMUSG00000022607	116.343	-0.870896	0.133414	-6.52776	6.67589e-11	3.43213e-09	PTK2	PTK2 protein tyrosine kinase 2 [Source:MGI Symbol;Acc:MGI:95481]
ENSMUSG00000048874	635.673	0.444513	0.0682214	6.51574	7.23319e-11	3.69663e-09	PHF3	PHD finger protein 3 [Source:MGI Symbol;Acc:MGI:2446126]
ENSMUSG00000074281	87.4443	-0.783018	0.120173	-6.51578	7.23146e-11	3.69663e-09	GM12522	predicted gene 12522 [Source:MGI Symbol;Acc:MGI:3651334]
ENSMUSG00000037706	47444.9	-0.37181	0.0570925	-6.51241	7.39533e-11	3.76835e-09	CD81	CD81 antigen [Source:MGI Symbol;Acc:MGI:1096398]
ENSMUSG00000058773	2.32723	0.888068	0.136525	6.50479	7.78017e-11	3.95278e-09	HIST1H1B	histone cluster 1, H1b [Source:MGI Symbol;Acc:MGI:1861461]
ENSMUSG00000024044	602.083	-0.829339	0.127572	-6.50093	7.98262e-11	4.04375e-09	EPB41L3	erythrocyte membrane protein band 4.1 like 3 [Source:MGI Symbol;Acc:MGI:103008]
ENSMUSG00000048550	142.416	0.660985	0.101773	6.4947	8.31971e-11	4.20219e-09	THNSL1	threonine synthase-like 1 (bacterial) [Source:MGI Symbol;Acc:MGI:2139347]
ENSMUSG00000091418	82.0168	0.966143	0.148865	6.49004	8.58131e-11	4.32168e-09	GM3164	predicted gene 3164 [Source:MGI Symbol;Acc:MGI:3781343]
ENSMUSG00000023852	555.566	0.55102	0.0849252	6.4883	8.68094e-11	4.35914e-09	CHD1	chromodomain helicase DNA binding protein 1 [Source:MGI Symbol;Acc:MGI:88393]
ENSMUSG00000017561	2080.55	0.328214	0.05064	6.48131	9.09273e-11	4.53082e-09	CRLF3	cytokine receptor-like factor 3 [Source:MGI Symbol;Acc:MGI:1860086]
ENSMUSG00000021982	208.038	0.486831	0.0751146	6.48117	9.10152e-11	4.53082e-09	CDADC1	cytidine and dCMP deaminase domain containing 1 [Source:MGI Symbol;Acc:MGI:1919141]
ENSMUSG00000058351	118.009	0.741259	0.11442	6.47839	9.27073e-11	4.6018e-09	SMIM4	small integral membrane protein 4 [Source:MGI Symbol;Acc:MGI:1913737]
ENSMUSG00000097705	446.406	-0.763101	0.118031	-6.46524	1.01137e-10	5.00582e-09	GM26740	predicted gene, 26740 [Source:MGI Symbol;Acc:MGI:5477234]
ENSMUSG00000088252	5.65145	1.02845	0.159107	6.46387	1.02056e-10	5.03691e-09	SNORD13	small nucleolar RNA, C/D box 13 [Source:MGI Symbol;Acc:MGI:3819521]
ENSMUSG00000079445	122.976	-0.7643	0.118656	-6.44131	1.18444e-10	5.82908e-09	B3GNT7	UDP-GlcNAc:betaGal beta-1,3-N-acetylglucosaminyltransferase 7 [Source:MGI Symbol;Acc:MGI:2384394]
ENSMUSG00000044763	428.542	-0.452182	0.0702292	-6.43866	1.20529e-10	5.91484e-09	TRMT10C	tRNA methyltransferase 10C [Source:MGI Symbol;Acc:MGI:1196261]
ENSMUSG00000022667	396.854	0.416248	0.0646884	6.43467	1.23746e-10	6.05548e-09	CD200R1	CD200 receptor 1 [Source:MGI Symbol;Acc:MGI:1889024]
ENSMUSG00000025579	3180.67	-0.53617	0.0834066	-6.42839	1.28963e-10	6.29295e-09	GAA	glucosidase, alpha, acid [Source:MGI Symbol;Acc:MGI:95609]
ENSMUSG00000090105	5.63437	1.04268	0.162284	6.42499	1.31876e-10	6.41699e-09	GM15890	predicted gene 15890 [Source:MGI Symbol;Acc:MGI:3802160]
ENSMUSG00000001249	213.863	-0.671859	0.10461	-6.4225	1.34054e-10	6.50463e-09	HPN	hepsin [Source:MGI Symbol;Acc:MGI:1196620]
ENSMUSG00000031736	7.69126	1.04808	0.163264	6.41957	1.36659e-10	6.61248e-09	CRNDE	colorectal neoplasia differentially expressed (non-protein coding) [Source:MGI Symbol;Acc:MGI:1918546]
ENSMUSG00000064945	4.48736	1.00693	0.156908	6.41736	1.3866e-10	6.69055e-09	RNY3	RNA, Y3 small cytoplasmic (associated with Ro protein) [Source:MGI Symbol;Acc:MGI:107304]
ENSMUSG00000102882	7.14491	-1.04937	0.163549	-6.41625	1.39675e-10	6.72076e-09	GM2065	predicted gene 2065 [Source:MGI Symbol;Acc:MGI:3780232]
ENSMUSG00000022246	47.2865	-1.02508	0.160081	-6.40354	1.51814e-10	7.28452e-09	RAI14	retinoic acid induced 14 [Source:MGI Symbol;Acc:MGI:1922896]
ENSMUSG00000057315	421.35	-0.564312	0.0881468	-6.40196	1.53392e-10	7.33988e-09	ARHGAP24	Rho GTPase activating protein 24 [Source:MGI Symbol;Acc:MGI:1922647]
ENSMUSG00000024168	692.135	0.506239	0.0791301	6.39755	1.57887e-10	7.53409e-09	TMEM204	transmembrane protein 204 [Source:MGI Symbol;Acc:MGI:3039635]
ENSMUSG00000022774	486.102	-0.429647	0.0671646	-6.39692	1.58537e-10	7.54427e-09	NCBP2	nuclear cap binding protein subunit 2 [Source:MGI Symbol;Acc:MGI:1915342]
ENSMUSG00000030801	400.576	0.44971	0.0704384	6.38445	1.7202e-10	8.1634e-09	KAT8	K(lysine) acetyltransferase 8 [Source:MGI Symbol;Acc:MGI:1915023]
ENSMUSG00000034889	436.264	-0.460088	0.0720698	-6.38392	1.72615e-10	8.1692e-09	CACTIN	cactin, spliceosome C complex subunit [Source:MGI Symbol;Acc:MGI:1917562]
ENSMUSG00000028048	2403.92	-0.314057	0.0492069	-6.38237	1.74363e-10	8.20694e-09	GBA	glucosidase, beta, acid [Source:MGI Symbol;Acc:MGI:95665]
ENSMUSG00000102894	4.28781	1.03281	0.161819	6.38251	1.74204e-10	8.20694e-09	GM37851	predicted gene, 37851 [Source:MGI Symbol;Acc:MGI:5611079]
ENSMUSG00000023078	43.4797	-0.947235	0.14873	-6.36882	1.9049e-10	8.94162e-09	CXCL13	chemokine (C-X-C motif) ligand 13 [Source:MGI Symbol;Acc:MGI:1888499]
ENSMUSG00000035168	64.3222	-0.895783	0.140748	-6.36443	1.9602e-10	9.17628e-09	TANC1	tetratricopeptide repeat, ankyrin repeat and coiled-coil containing 1 [Source:MGI Symbol;Acc:MGI:1914110]
ENSMUSG00000030731	133.669	-0.72233	0.113511	-6.3635	1.97213e-10	9.206e-09	SYT3	synaptotagmin III [Source:MGI Symbol;Acc:MGI:99665]
ENSMUSG00000042371	103.643	-0.87432	0.137405	-6.3631	1.97721e-10	9.206e-09	SLC5A10	solute carrier family 5 (sodium/glucose cotransporter), member 10 [Source:MGI Symbol;Acc:MGI:1926089]
ENSMUSG00000020641	70.3822	-0.94114	0.147924	-6.36234	1.98705e-10	9.22698e-09	RSAD2	radical S-adenosyl methionine domain containing 2 [Source:MGI Symbol;Acc:MGI:1929628]
ENSMUSG00000029229	839.066	0.383074	0.0602744	6.35551	2.07739e-10	9.62059e-09	CHIC2	cysteine-rich hydrophobic domain 2 [Source:MGI Symbol;Acc:MGI:1921527]
ENSMUSG00000025498	308.225	-0.704415	0.110923	-6.3505	2.14621e-10	9.91273e-09	IRF7	interferon regulatory factor 7 [Source:MGI Symbol;Acc:MGI:1859212]
ENSMUSG00000003363	3867.95	-0.460902	0.0726011	-6.34841	2.17558e-10	1.00216e-08	PLD3	phospholipase D family, member 3 [Source:MGI Symbol;Acc:MGI:1333782]
ENSMUSG00000062082	26.3572	-1.03521	0.163251	-6.3412	2.27984e-10	1.04739e-08	CD200R4	CD200 receptor 4 [Source:MGI Symbol;Acc:MGI:3036289]
ENSMUSG00000052812	444.981	0.566775	0.0894092	6.33912	2.31088e-10	1.05884e-08	ATAD2B	ATPase family, AAA domain containing 2B [Source:MGI Symbol;Acc:MGI:2444798]
ENSMUSG00000019087	9417.2	-0.260333	0.0411034	-6.33361	2.39492e-10	1.09155e-08	ATP6AP1	ATPase, H+ transporting, lysosomal accessory protein 1 [Source:MGI Symbol;Acc:MGI:109629]
ENSMUSG00000048330	330.227	-0.658885	0.104025	-6.33391	2.39028e-10	1.09155e-08	RIC3	RIC3 acetylcholine receptor chaperone [Source:MGI Symbol;Acc:MGI:2443887]
ENSMUSG00000025982	7707.73	0.363152	0.0573706	6.32994	2.45261e-10	1.1149e-08	SF3B1	splicing factor 3b, subunit 1 [Source:MGI Symbol;Acc:MGI:1932339]
ENSMUSG00000043795	22.9893	-1.04726	0.165628	-6.32294	2.56628e-10	1.16352e-08	PRR33	proline rich 33 [Source:MGI Symbol;Acc:MGI:3642289]
ENSMUSG00000106106	26557.3	1.02212	0.161752	6.31904	2.63201e-10	1.19019e-08	CT010467.1	N/A
ENSMUSG00000038429	1201.28	-0.332438	0.052758	-6.30118	2.95385e-10	1.33224e-08	USP5	ubiquitin specific peptidase 5 (isopeptidase T) [Source:MGI Symbol;Acc:MGI:1347343]
ENSMUSG00000038026	113.803	-0.985105	0.156629	-6.28941	3.18672e-10	1.43353e-08	KCNJ9	potassium inwardly-rectifying channel, subfamily J, member 9 [Source:MGI Symbol;Acc:MGI:108007]
ENSMUSG00000026028	157.005	0.70159	0.111624	6.28531	3.27208e-10	1.4643e-08	TRAK2	trafficking protein, kinesin binding 2 [Source:MGI Symbol;Acc:MGI:1918077]
ENSMUSG00000101037	16.7256	-1.05172	0.167488	-6.27937	3.39946e-10	1.51737e-08	GM28424	predicted gene 28424 [Source:MGI Symbol;Acc:MGI:5579130]
ENSMUSG00000059994	964.183	-0.437227	0.0697912	-6.26478	3.73347e-10	1.66216e-08	FCRL1	Fc receptor-like 1 [Source:MGI Symbol;Acc:MGI:2442862]
ENSMUSG00000033083	248.85	0.592842	0.094704	6.25995	3.85102e-10	1.71009e-08	TBC1D4	TBC1 domain family, member 4 [Source:MGI Symbol;Acc:MGI:2429660]
ENSMUSG00000030107	248.836	-0.843229	0.134851	-6.25303	4.0257e-10	1.78308e-08	USP18	ubiquitin specific peptidase 18 [Source:MGI Symbol;Acc:MGI:1344364]
ENSMUSG00000074398	67.2019	0.64198	0.102718	6.24991	4.10684e-10	1.81436e-08	GM15441	predicted gene 15441 [Source:MGI Symbol;Acc:MGI:3641753]
ENSMUSG00000021639	3483.57	0.366764	0.0587138	6.24665	4.19362e-10	1.84798e-08	GTF2H2	general transcription factor II H, polypeptide 2 [Source:MGI Symbol;Acc:MGI:1345669]
ENSMUSG00000099881	302.508	0.592009	0.0949688	6.23372	4.55497e-10	1.99702e-08	2810013P06RIK	RIKEN cDNA 2810013P06 gene [Source:MGI Symbol;Acc:MGI:1914456]
ENSMUSG00000040883	58.5245	-0.767592	0.123204	-6.23026	4.65674e-10	2.03647e-08	TMEM205	transmembrane protein 205 [Source:MGI Symbol;Acc:MGI:3045495]
ENSMUSG00000041707	872.491	0.437515	0.0703242	6.22141	4.92709e-10	2.14926e-08	1810011H11RIK	RIKEN cDNA 1810011H11 gene [Source:MGI Symbol;Acc:MGI:1916319]
ENSMUSG00000045087	10.3497	0.826101	0.132842	6.21867	5.0139e-10	2.18161e-08	S1PR5	sphingosine-1-phosphate receptor 5 [Source:MGI Symbol;Acc:MGI:2150641]
ENSMUSG00000104960	49.4089	0.852711	0.137153	6.21722	5.06025e-10	2.19625e-08	SNHG8	small nucleolar RNA host gene 8 [Source:MGI Symbol;Acc:MGI:1917145]
ENSMUSG00000005410	174.127	-0.567857	0.0914295	-6.21087	5.26917e-10	2.27568e-08	MCM5	minichromosome maintenance complex component 5 [Source:MGI Symbol;Acc:MGI:103197]
ENSMUSG00000079056	596.118	-0.54653	0.0879959	-6.21086	5.2696e-10	2.27568e-08	KCNIP3	Kv channel interacting protein 3, calsenilin [Source:MGI Symbol;Acc:MGI:1929258]
ENSMUSG00000018819	1247.43	-0.559711	0.0902565	-6.20135	5.59826e-10	2.41158e-08	LSP1	lymphocyte specific 1 [Source:MGI Symbol;Acc:MGI:96832]
ENSMUSG00000029648	25.6272	-1.0419	0.168028	-6.20076	5.61894e-10	2.41447e-08	FLT1	FMS-like tyrosine kinase 1 [Source:MGI Symbol;Acc:MGI:95558]
ENSMUSG00000094634	87.4881	0.832969	0.134466	6.19464	5.84192e-10	2.50405e-08	GM3468	predicted gene 3468 [Source:MGI Symbol;Acc:MGI:3781644]
ENSMUSG00000022000	306.449	0.492671	0.0795731	6.19142	5.96236e-10	2.54935e-08	ZC3H13	zinc finger CCCH type containing 13 [Source:MGI Symbol;Acc:MGI:1914552]
ENSMUSG00000032089	11423	0.471174	0.0761137	6.19039	6.00138e-10	2.5597e-08	IL10RA	interleukin 10 receptor, alpha [Source:MGI Symbol;Acc:MGI:96538]
ENSMUSG00000035530	6383.63	0.3466	0.0559986	6.18944	6.03788e-10	2.56892e-08	EIF1	eukaryotic translation initiation factor 1 [Source:MGI Symbol;Acc:MGI:105125]
ENSMUSG00000026031	2133.37	0.392029	0.0635665	6.16723	6.94978e-10	2.94242e-08	CFLAR	CASP8 and FADD-like apoptosis regulator [Source:MGI Symbol;Acc:MGI:1336166]
ENSMUSG00000090164	1310.73	0.549126	0.0890561	6.16607	7.00091e-10	2.95682e-08	BC035044	cDNA sequence BC035044 [Source:MGI Symbol;Acc:MGI:2448540]
ENSMUSG00000044252	493.208	-0.509629	0.0827404	-6.15938	7.30314e-10	3.07694e-08	OSBPL1A	oxysterol binding protein-like 1A [Source:MGI Symbol;Acc:MGI:1927551]
ENSMUSG00000038344	195.383	0.524691	0.0852481	6.15487	7.51379e-10	3.15799e-08	TXLNG	taxilin gamma [Source:MGI Symbol;Acc:MGI:3590652]
ENSMUSG00000000318	14.8017	0.994777	0.161819	6.14747	7.87304e-10	3.30095e-08	CLEC10A	C-type lectin domain family 10, member A [Source:MGI Symbol;Acc:MGI:96975]
ENSMUSG00000032741	746.74	-0.527363	0.0858622	-6.14197	8.15065e-10	3.40906e-08	TPCN1	two pore channel 1 [Source:MGI Symbol;Acc:MGI:2182472]
ENSMUSG00000020893	137.273	1.02059	0.166209	6.14038	8.23229e-10	3.43489e-08	PER1	period circadian clock 1 [Source:MGI Symbol;Acc:MGI:1098283]
ENSMUSG00000029470	2358.05	-0.396242	0.0645783	-6.13583	8.4715e-10	3.52618e-08	P2RX4	purinergic receptor P2X, ligand-gated ion channel 4 [Source:MGI Symbol;Acc:MGI:1338859]
ENSMUSG00000085720	6.6905	1.01994	0.166593	6.12236	9.22005e-10	3.82854e-08	GM7854	predicted gene 7854 [Source:MGI Symbol;Acc:MGI:3648234]
ENSMUSG00000073591	107.597	-0.807567	0.132039	-6.11611	9.58877e-10	3.9721e-08	PCDHB22	protocadherin beta 22 [Source:MGI Symbol;Acc:MGI:2136760]
ENSMUSG00000025351	4780.14	-0.60702	0.0992922	-6.11347	9.7487e-10	4.02869e-08	CD63	CD63 antigen [Source:MGI Symbol;Acc:MGI:99529]
ENSMUSG00000024404	847.675	0.354614	0.0580206	6.11185	9.8482e-10	4.06009e-08	RIOK3	RIO kinase 3 [Source:MGI Symbol;Acc:MGI:1914128]
ENSMUSG00000026049	102.14	0.783863	0.128349	6.1073	1.01334e-09	4.1677e-08	TEX30	testis expressed 30 [Source:MGI Symbol;Acc:MGI:1922873]
ENSMUSG00000029817	233.778	0.675696	0.110675	6.1052	1.0267e-09	4.21264e-08	TRA2A	transformer 2 alpha homolog (Drosophila) [Source:MGI Symbol;Acc:MGI:1933972]
ENSMUSG00000049723	71.6812	-0.975622	0.160085	-6.09442	1.09835e-09	4.49595e-08	MMP12	matrix metallopeptidase 12 [Source:MGI Symbol;Acc:MGI:97005]
ENSMUSG00000015149	1528.27	-0.326513	0.0536288	-6.08839	1.14048e-09	4.65737e-08	SIRT2	sirtuin 2 [Source:MGI Symbol;Acc:MGI:1927664]
ENSMUSG00000093979	315.159	0.535343	0.0879523	6.08674	1.15234e-09	4.6947e-08	GM2237	predicted gene 2237 [Source:MGI Symbol;Acc:MGI:3780407]
ENSMUSG00000063354	181.339	-0.760893	0.125022	-6.0861	1.15696e-09	4.70244e-08	SLC39A4	solute carrier family 39 (zinc transporter), member 4 [Source:MGI Symbol;Acc:MGI:1919277]
ENSMUSG00000037992	7.80281	0.827056	0.136067	6.07832	1.2145e-09	4.92471e-08	RARA	retinoic acid receptor, alpha [Source:MGI Symbol;Acc:MGI:97856]
ENSMUSG00000021936	158.024	0.779818	0.128348	6.07583	1.23349e-09	4.98999e-08	MAPK8	mitogen-activated protein kinase 8 [Source:MGI Symbol;Acc:MGI:1346861]
ENSMUSG00000022992	1054.9	0.422166	0.0695265	6.07201	1.26317e-09	5.09811e-08	KANSL2	KAT8 regulatory NSL complex subunit 2 [Source:MGI Symbol;Acc:MGI:1916862]
ENSMUSG00000066170	134.788	1.01525	0.167367	6.06604	1.31103e-09	5.27897e-08	E230001N04RIK	RIKEN cDNA E230001N04 gene [Source:MGI Symbol;Acc:MGI:2443549]
ENSMUSG00000085498	140.735	0.775302	0.127867	6.06333	1.3333e-09	5.35614e-08	GM14023	predicted gene 14023 [Source:MGI Symbol;Acc:MGI:3650639]
ENSMUSG00000058093	342.5	0.516342	0.085175	6.06213	1.34327e-09	5.38369e-08	ZFP729B	zinc finger protein 729b [Source:MGI Symbol;Acc:MGI:2145180]
ENSMUSG00000061028	420.903	0.413159	0.0682106	6.05711	1.38587e-09	5.54155e-08	CLASRP	CLK4-associating serine/arginine rich protein [Source:MGI Symbol;Acc:MGI:1855695]
ENSMUSG00000040479	2919.66	-0.433895	0.0717318	-6.04886	1.45877e-09	5.81959e-08	DGKZ	diacylglycerol kinase zeta [Source:MGI Symbol;Acc:MGI:1278339]
ENSMUSG00000018899	1262.95	-0.440866	0.0730671	-6.03371	1.60236e-09	6.36304e-08	IRF1	interferon regulatory factor 1 [Source:MGI Symbol;Acc:MGI:96590]
ENSMUSG00000022960	426.161	-0.377066	0.0625137	-6.03174	1.62204e-09	6.42642e-08	DONSON	downstream neighbor of SON [Source:MGI Symbol;Acc:MGI:1890621]
ENSMUSG00000020108	160.87	0.97189	0.161388	6.02207	1.72198e-09	6.79349e-08	DDIT4	DNA-damage-inducible transcript 4 [Source:MGI Symbol;Acc:MGI:1921997]
ENSMUSG00000046753	114.85	0.612641	0.101767	6.02003	1.74381e-09	6.86163e-08	CCDC66	coiled-coil domain containing 66 [Source:MGI Symbol;Acc:MGI:2443639]
ENSMUSG00000019823	657.647	-0.697413	0.11591	-6.01684	1.77852e-09	6.98233e-08	MICAL1	microtubule associated monooxygenase, calponin and LIM domain containing 1 [Source:MGI Symbol;Acc:MGI:2385847]
ENSMUSG00000029163	45.4478	0.979941	0.162893	6.01584	1.78958e-09	7.00978e-08	EMILIN1	elastin microfibril interfacer 1 [Source:MGI Symbol;Acc:MGI:1926189]
ENSMUSG00000041132	992.586	0.524316	0.0871809	6.01411	1.80879e-09	7.06901e-08	N4BP2L1	NEDD4 binding protein 2-like 1 [Source:MGI Symbol;Acc:MGI:2140872]
ENSMUSG00000070407	163.467	-0.736115	0.122437	-6.01221	1.83016e-09	7.13637e-08	HS3ST3B1	heparan sulfate (glucosamine) 3-O-sulfotransferase 3B1 [Source:MGI Symbol;Acc:MGI:1333853]
ENSMUSG00000076441	10.1943	-0.989983	0.164743	-6.00926	1.86368e-09	7.25072e-08	ASS1	argininosuccinate synthetase 1 [Source:MGI Symbol;Acc:MGI:88090]
ENSMUSG00000069874	1878.66	-0.437133	0.0727676	-6.00724	1.88709e-09	7.32531e-08	IRGM2	immunity-related GTPase family M member 2 [Source:MGI Symbol;Acc:MGI:1926262]
ENSMUSG00000013698	3887.81	-0.305991	0.0509908	-6.0009	1.96222e-09	7.59986e-08	PEA15A	phosphoprotein enriched in astrocytes 15A [Source:MGI Symbol;Acc:MGI:104799]
ENSMUSG00000036218	18.0041	-0.988275	0.164731	-5.99933	1.98139e-09	7.65693e-08	PDZRN4	PDZ domain containing RING finger 4 [Source:MGI Symbol;Acc:MGI:3056996]
ENSMUSG00000042873	25.4007	-0.984441	0.164227	-5.9944	2.04239e-09	7.87506e-08	LHFPL4	lipoma HMGIC fusion partner-like protein 4 [Source:MGI Symbol;Acc:MGI:3057108]
ENSMUSG00000028976	15186.9	-0.388862	0.0649036	-5.99137	2.08078e-09	8.00523e-08	SLC2A5	solute carrier family 2 (facilitated glucose transporter), member 5 [Source:MGI Symbol;Acc:MGI:1928369]
ENSMUSG00000007659	1875.42	-0.453746	0.0757663	-5.98875	2.11455e-09	8.11706e-08	BCL2L1	BCL2-like 1 [Source:MGI Symbol;Acc:MGI:88139]
ENSMUSG00000001627	494.98	0.437741	0.0731741	5.98218	2.20165e-09	8.43267e-08	IFRD1	interferon-related developmental regulator 1 [Source:MGI Symbol;Acc:MGI:1316717]
ENSMUSG00000029076	3085.67	-0.209474	0.0350382	-5.97844	2.25278e-09	8.60942e-08	SDF4	stromal cell derived factor 4 [Source:MGI Symbol;Acc:MGI:108079]
ENSMUSG00000051682	27.5876	0.887352	0.148449	5.97748	2.26613e-09	8.64133e-08	TREML4	triggering receptor expressed on myeloid cells-like 4 [Source:MGI Symbol;Acc:MGI:1923239]
ENSMUSG00000026981	50.789	-1.00344	0.168041	-5.97138	2.35256e-09	8.95113e-08	IL1RN	interleukin 1 receptor antagonist [Source:MGI Symbol;Acc:MGI:96547]
ENSMUSG00000103883	21.0311	-0.975567	0.163403	-5.97029	2.36826e-09	8.99105e-08	GM37010	predicted gene, 37010 [Source:MGI Symbol;Acc:MGI:5610238]
ENSMUSG00000001493	8.90046	-0.998199	0.167222	-5.96931	2.38262e-09	9.02574e-08	MEOX1	mesenchyme homeobox 1 [Source:MGI Symbol;Acc:MGI:103220]
ENSMUSG00000028833	522.506	-0.489338	0.0821223	-5.95864	2.5434e-09	9.59273e-08	NCDN	neurochondrin [Source:MGI Symbol;Acc:MGI:1347351]
ENSMUSG00000017760	22138.6	-0.362839	0.0610184	-5.94638	2.74134e-09	1.02943e-07	CTSA	cathepsin A [Source:MGI Symbol;Acc:MGI:97748]
ENSMUSG00000050708	21896.2	-0.403123	0.0677925	-5.94642	2.74075e-09	1.02943e-07	FTL1	ferritin light polypeptide 1 [Source:MGI Symbol;Acc:MGI:95589]
ENSMUSG00000025907	1201.3	0.334353	0.0562456	5.94452	2.77272e-09	1.03896e-07	RB1CC1	RB1-inducible coiled-coil 1 [Source:MGI Symbol;Acc:MGI:1341850]
ENSMUSG00000042644	224.095	-0.783311	0.131873	-5.9399	2.8519e-09	1.06631e-07	ITPR3	inositol 1,4,5-triphosphate receptor 3 [Source:MGI Symbol;Acc:MGI:96624]
ENSMUSG00000028041	5905.61	-0.309597	0.0521302	-5.93892	2.86911e-09	1.07043e-07	ADAM15	a disintegrin and metallopeptidase domain 15 (metargidin) [Source:MGI Symbol;Acc:MGI:1333882]
ENSMUSG00000052949	252.392	-0.581434	0.097932	-5.93712	2.90078e-09	1.07992e-07	RNF157	ring finger protein 157 [Source:MGI Symbol;Acc:MGI:2442484]
ENSMUSG00000012640	1836.18	0.37152	0.0626019	5.93465	2.94479e-09	1.09394e-07	ZFP715	zinc finger protein 715 [Source:MGI Symbol;Acc:MGI:1917180]
ENSMUSG00000004951	7.42541	0.92673	0.156239	5.9315	3.00171e-09	1.11269e-07	HSPB1	heat shock protein 1 [Source:MGI Symbol;Acc:MGI:96240]
ENSMUSG00000031613	6805.1	0.471082	0.0794777	5.92723	3.08096e-09	1.13962e-07	HPGD	hydroxyprostaglandin dehydrogenase 15 (NAD) [Source:MGI Symbol;Acc:MGI:108085]
ENSMUSG00000029204	2993.97	0.242014	0.0409397	5.91147	3.39075e-09	1.25153e-07	RHOH	ras homolog family member H [Source:MGI Symbol;Acc:MGI:1921984]
ENSMUSG00000097613	16.9056	-0.991656	0.167856	-5.90779	3.46724e-09	1.27432e-07	GM17597	predicted gene, 17597 [Source:MGI Symbol;Acc:MGI:4937231]
ENSMUSG00000029705	1575.79	-0.375176	0.0635362	-5.90491	3.5284e-09	1.29405e-07	CUX1	cut-like homeobox 1 [Source:MGI Symbol;Acc:MGI:88568]
ENSMUSG00000090942	17.4957	-0.991519	0.168007	-5.90167	3.59842e-09	1.31693e-07	F830016B08RIK	RIKEN cDNA F830016B08 gene [Source:MGI Symbol;Acc:MGI:3588218]
ENSMUSG00000024661	18542.1	-0.446176	0.075615	-5.90063	3.62107e-09	1.32215e-07	FTH1	ferritin heavy polypeptide 1 [Source:MGI Symbol;Acc:MGI:95588]
ENSMUSG00000028680	990.82	-0.619606	0.105012	-5.90032	3.62799e-09	1.32215e-07	PLK3	polo-like kinase 3 [Source:MGI Symbol;Acc:MGI:109604]
ENSMUSG00000002326	1389.83	0.362061	0.0614206	5.89479	3.75159e-09	1.36431e-07	GMPR2	guanosine monophosphate reductase 2 [Source:MGI Symbol;Acc:MGI:1917903]
ENSMUSG00000024268	46.5748	-0.899546	0.152716	-5.89031	3.85483e-09	1.39892e-07	CELF4	CUGBP, Elav-like family member 4 [Source:MGI Symbol;Acc:MGI:1932407]
ENSMUSG00000029455	744.412	-0.334447	0.0567921	-5.88897	3.88603e-09	1.40728e-07	ALDH2	aldehyde dehydrogenase 2, mitochondrial [Source:MGI Symbol;Acc:MGI:99600]
ENSMUSG00000030313	14.2263	0.924538	0.157157	5.88291	4.03114e-09	1.45678e-07	DENND5B	DENN/MADD domain containing 5B [Source:MGI Symbol;Acc:MGI:2444273]
ENSMUSG00000053436	3505.22	0.285217	0.0485	5.88076	4.08385e-09	1.47274e-07	MAPK14	mitogen-activated protein kinase 14 [Source:MGI Symbol;Acc:MGI:1346865]
ENSMUSG00000023019	305.055	-0.614264	0.104479	-5.87929	4.1203e-09	1.48279e-07	GPD1	glycerol-3-phosphate dehydrogenase 1 (soluble) [Source:MGI Symbol;Acc:MGI:95679]
ENSMUSG00000005986	187.672	0.513709	0.0873978	5.87782	4.157e-09	1.49289e-07	ANKRD13D	ankyrin repeat domain 13 family, member D [Source:MGI Symbol;Acc:MGI:1915673]
ENSMUSG00000045932	334.163	-0.77967	0.132656	-5.87737	4.1683e-09	1.49384e-07	IFIT2	interferon-induced protein with tetratricopeptide repeats 2 [Source:MGI Symbol;Acc:MGI:99449]
ENSMUSG00000026249	11910.4	-0.377007	0.0642079	-5.87166	4.3146e-09	1.54307e-07	SERPINE2	serine (or cysteine) peptidase inhibitor, clade E, member 2 [Source:MGI Symbol;Acc:MGI:101780]
ENSMUSG00000015745	2580.92	0.4483	0.0763735	5.86984	4.36224e-09	1.55689e-07	PLEKHO1	pleckstrin homology domain containing, family O member 1 [Source:MGI Symbol;Acc:MGI:1914470]
ENSMUSG00000026958	1142.41	-0.446469	0.076067	-5.86941	4.37351e-09	1.55769e-07	DPP7	dipeptidylpeptidase 7 [Source:MGI Symbol;Acc:MGI:1933213]
ENSMUSG00000003882	511.991	0.644155	0.109816	5.86574	4.47133e-09	1.58274e-07	IL7R	interleukin 7 receptor [Source:MGI Symbol;Acc:MGI:96562]
ENSMUSG00000004530	1636.66	-0.374254	0.063801	-5.86596	4.4654e-09	1.58274e-07	CORO1C	coronin, actin binding protein 1C [Source:MGI Symbol;Acc:MGI:1345964]
ENSMUSG00000022884	2351.11	0.385011	0.0656371	5.86575	4.47101e-09	1.58274e-07	EIF4A2	eukaryotic translation initiation factor 4A2 [Source:MGI Symbol;Acc:MGI:106906]
ENSMUSG00000030787	31.5912	0.944974	0.161144	5.86415	4.51444e-09	1.59473e-07	LYVE1	lymphatic vessel endothelial hyaluronan receptor 1 [Source:MGI Symbol;Acc:MGI:2136348]
ENSMUSG00000006731	950.796	-0.430851	0.0735135	-5.86084	4.60538e-09	1.62354e-07	B4GALNT1	beta-1,4-N-acetyl-galactosaminyl transferase 1 [Source:MGI Symbol;Acc:MGI:1342057]
ENSMUSG00000025132	7910.8	-0.295711	0.0504686	-5.8593	4.64818e-09	1.63196e-07	ARHGDIA	Rho GDP dissociation inhibitor (GDI) alpha [Source:MGI Symbol;Acc:MGI:2178103]
ENSMUSG00000091649	350.856	-0.437332	0.0746783	-5.85622	4.73524e-09	1.65916e-07	PHF11B	PHD finger protein 11B [Source:MGI Symbol;Acc:MGI:3645789]
ENSMUSG00000027273	132.221	-0.981085	0.167557	-5.85522	4.7638e-09	1.66579e-07	SNAP25	synaptosomal-associated protein 25 [Source:MGI Symbol;Acc:MGI:98331]
ENSMUSG00000090207	26.4387	0.830971	0.142193	5.84397	5.09707e-09	1.77872e-07	4930524O07RIK	RIKEN cDNA 4930524O07 gene [Source:MGI Symbol;Acc:MGI:1915514]
ENSMUSG00000049717	99.9477	-0.632905	0.108308	-5.84354	5.11033e-09	1.77975e-07	LIG4	ligase IV, DNA, ATP-dependent [Source:MGI Symbol;Acc:MGI:1335098]
ENSMUSG00000026564	316.238	-0.666573	0.114102	-5.84193	5.16007e-09	1.78986e-07	DUSP27	dual specificity phosphatase 27 (putative) [Source:MGI Symbol;Acc:MGI:2685055]
ENSMUSG00000062785	4.58199	-0.940417	0.160975	-5.842	5.1579e-09	1.78986e-07	KCNC3	potassium voltage gated channel, Shaw-related subfamily, member 3 [Source:MGI Symbol;Acc:MGI:96669]
ENSMUSG00000039242	235.531	-0.501578	0.0858789	-5.84052	5.20368e-09	1.80137e-07	B3GALNT2	UDP-GalNAc:betaGlcNAc beta 1,3-galactosaminyltransferase, polypeptide 2 [Source:MGI Symbol;Acc:MGI:2145517]
ENSMUSG00000020638	73.3973	-0.846526	0.145077	-5.83502	5.3783e-09	1.8581e-07	CMPK2	cytidine monophosphate (UMP-CMP) kinase 2, mitochondrial [Source:MGI Symbol;Acc:MGI:99830]
ENSMUSG00000026594	589.761	0.367652	0.0630595	5.83024	5.53474e-09	1.90452e-07	RALGPS2	Ral GEF with PH domain and SH3 binding motif 2 [Source:MGI Symbol;Acc:MGI:1925505]
ENSMUSG00000035373	29.3479	0.97978	0.168203	5.82499	5.71172e-09	1.96151e-07	CCL7	chemokine (C-C motif) ligand 7 [Source:MGI Symbol;Acc:MGI:99512]
ENSMUSG00000035069	754.047	0.268211	0.0460909	5.81917	5.91412e-09	2.02699e-07	OMA1	OMA1 zinc metallopeptidase [Source:MGI Symbol;Acc:MGI:1914263]
ENSMUSG00000023764	1362.36	-0.575896	0.0990133	-5.81635	6.01471e-09	2.05739e-07	SFI1	Sfi1 homolog, spindle assembly associated (yeast) [Source:MGI Symbol;Acc:MGI:1926137]
ENSMUSG00000038369	516.984	0.421952	0.07258	5.81362	6.11376e-09	2.08713e-07	NCOA6	nuclear receptor coactivator 6 [Source:MGI Symbol;Acc:MGI:1929915]
ENSMUSG00000060743	3340.71	0.465216	0.080028	5.81317	6.13007e-09	2.08858e-07	H3F3A	H3 histone, family 3A [Source:MGI Symbol;Acc:MGI:1097686]
ENSMUSG00000054426	90.4186	-0.676921	0.11653	-5.809	6.28461e-09	2.13701e-07	A930005H10RIK	RIKEN cDNA A930005H10 gene [Source:MGI Symbol;Acc:MGI:1915411]
ENSMUSG00000045665	2084.92	-0.369257	0.0636212	-5.804	6.47525e-09	2.19751e-07	MFSD5	major facilitator superfamily domain containing 5 [Source:MGI Symbol;Acc:MGI:2145901]
ENSMUSG00000066235	163.671	-0.613865	0.105818	-5.80114	6.58675e-09	2.23097e-07	POMGNT2	protein O-linked mannose beta 1,4-N-acetylglucosaminyltransferase 2 [Source:MGI Symbol;Acc:MGI:2143424]
ENSMUSG00000025413	655.233	0.347208	0.0598953	5.79692	6.75444e-09	2.27883e-07	TTC4	tetratricopeptide repeat domain 4 [Source:MGI Symbol;Acc:MGI:1919604]
ENSMUSG00000025237	261.11	0.524225	0.0904556	5.79539	6.81629e-09	2.29522e-07	PARP6	poly (ADP-ribose) polymerase family, member 6 [Source:MGI Symbol;Acc:MGI:1914537]
ENSMUSG00000023467	10.5803	0.967375	0.167036	5.79143	6.97903e-09	2.34089e-07	TULP2	tubby-like protein 2 [Source:MGI Symbol;Acc:MGI:1861600]
ENSMUSG00000061353	6.02862	0.861723	0.148844	5.78943	7.06266e-09	2.36435e-07	CXCL12	chemokine (C-X-C motif) ligand 12 [Source:MGI Symbol;Acc:MGI:103556]
ENSMUSG00000054676	1300.48	-0.331814	0.0573684	-5.78392	7.29817e-09	2.43846e-07	1600014C10RIK	RIKEN cDNA 1600014C10 gene [Source:MGI Symbol;Acc:MGI:1919494]
ENSMUSG00000011958	1681.96	0.258883	0.0447682	5.78274	7.3494e-09	2.44612e-07	BNIP2	BCL2/adenovirus E1B interacting protein 2 [Source:MGI Symbol;Acc:MGI:109327]
ENSMUSG00000071478	5.10316	0.714415	0.123538	5.78294	7.3406e-09	2.44612e-07	HIST1H2AD	histone cluster 1, H2ad [Source:MGI Symbol;Acc:MGI:2448289]
ENSMUSG00000013663	2810.13	0.340653	0.05895	5.77867	7.52919e-09	2.50114e-07	PTEN	phosphatase and tensin homolog [Source:MGI Symbol;Acc:MGI:109583]
ENSMUSG00000008035	2272.28	-0.368799	0.0638665	-5.77453	7.71668e-09	2.54872e-07	MID1IP1	Mid1 interacting protein 1 (gastrulation specific G12-like (zebrafish)) [Source:MGI Symbol;Acc:MGI:1915291]
ENSMUSG00000028037	16.1621	-0.935958	0.162079	-5.77469	7.7096e-09	2.54872e-07	IFI44	interferon-induced protein 44 [Source:MGI Symbol;Acc:MGI:2443016]
ENSMUSG00000024462	388.944	0.52904	0.0916351	5.77334	7.77152e-09	2.56193e-07	GABBR1	gamma-aminobutyric acid (GABA) B receptor, 1 [Source:MGI Symbol;Acc:MGI:1860139]
ENSMUSG00000097261	14.889	0.95604	0.16572	5.76902	7.97322e-09	2.61843e-07	4930532G15RIK	RIKEN cDNA 4930532G15 gene [Source:MGI Symbol;Acc:MGI:1922432]
ENSMUSG00000104351	17.6979	0.969686	0.168143	5.76704	8.06774e-09	2.64444e-07	GM37125	predicted gene, 37125 [Source:MGI Symbol;Acc:MGI:5610353]
ENSMUSG00000025701	1308.01	-0.489029	0.0848075	-5.76634	8.10098e-09	2.65031e-07	ALOX5	arachidonate 5-lipoxygenase [Source:MGI Symbol;Acc:MGI:87999]
ENSMUSG00000020745	794.544	0.406014	0.0704552	5.76272	8.27674e-09	2.70269e-07	PAFAH1B1	platelet-activating factor acetylhydrolase, isoform 1b, subunit 1 [Source:MGI Symbol;Acc:MGI:109520]
ENSMUSG00000084274	6.79973	0.963299	0.167321	5.75719	8.55245e-09	2.78745e-07	GM12504	predicted pseudogene 12504 [Source:MGI Symbol;Acc:MGI:3651567]
ENSMUSG00000022679	89.7469	-0.705115	0.122493	-5.75637	8.59433e-09	2.79583e-07	MPV17L	Mpv17 transgene, kidney disease mutant-like [Source:MGI Symbol;Acc:MGI:2135951]
ENSMUSG00000031990	290.143	-0.616975	0.107249	-5.75273	8.78156e-09	2.85137e-07	JAM3	junction adhesion molecule 3 [Source:MGI Symbol;Acc:MGI:1933825]
ENSMUSG00000039994	43.2481	-0.82739	0.143865	-5.75115	8.86368e-09	2.87263e-07	TIMELESS	timeless circadian clock 1 [Source:MGI Symbol;Acc:MGI:1321393]
ENSMUSG00000006411	802.469	-0.428287	0.0744755	-5.75071	8.88677e-09	2.87472e-07	NECTIN4	nectin cell adhesion molecule 4 [Source:MGI Symbol;Acc:MGI:1918990]
ENSMUSG00000045968	65.4504	0.894907	0.155653	5.74938	8.95737e-09	2.89214e-07	TEDDM2	transmembrane epididymal family member 2 [Source:MGI Symbol;Acc:MGI:1923273]
ENSMUSG00000001228	46.7223	-0.907949	0.15796	-5.74797	9.03205e-09	2.91081e-07	UHRF1	ubiquitin-like, containing PHD and RING finger domains, 1 [Source:MGI Symbol;Acc:MGI:1338889]
ENSMUSG00000022064	372.011	0.386172	0.0672141	5.7454	9.17028e-09	2.94523e-07	PIBF1	progesterone immunomodulatory binding factor 1 [Source:MGI Symbol;Acc:MGI:1261910]
ENSMUSG00000086429	334.506	-0.621279	0.108136	-5.74535	9.17293e-09	2.94523e-07	GT(ROSA)26SOR	gene trap ROSA 26, Philippe Soriano [Source:MGI Symbol;Acc:MGI:104735]
ENSMUSG00000043190	168.859	0.553422	0.0964158	5.73995	9.47055e-09	3.03514e-07	RFESD	Rieske (Fe-S) domain containing [Source:MGI Symbol;Acc:MGI:2145198]
ENSMUSG00000021109	2576.77	-0.457694	0.0798342	-5.73305	9.86389e-09	3.15535e-07	HIF1A	hypoxia inducible factor 1, alpha subunit [Source:MGI Symbol;Acc:MGI:106918]
ENSMUSG00000025746	181.321	0.747571	0.130558	5.72598	1.02839e-08	3.27153e-07	IL6	interleukin 6 [Source:MGI Symbol;Acc:MGI:96559]
ENSMUSG00000034917	18.8322	-0.962043	0.168005	-5.72626	1.02669e-08	3.27153e-07	TJP3	tight junction protein 3 [Source:MGI Symbol;Acc:MGI:1351650]
ENSMUSG00000042508	1513.12	0.33201	0.0580013	5.72418	1.03932e-08	3.29417e-07	DMTF1	cyclin D binding myb-like transcription factor 1 [Source:MGI Symbol;Acc:MGI:1344415]
ENSMUSG00000025893	132.463	0.539209	0.0942307	5.72222	1.05142e-08	3.32641e-07	KBTBD3	kelch repeat and BTB (POZ) domain containing 3 [Source:MGI Symbol;Acc:MGI:1916399]
ENSMUSG00000038717	655.169	0.564815	0.0987185	5.72147	1.05608e-08	3.33505e-07	ATP5L	ATP synthase, H+ transporting, mitochondrial F0 complex, subunit G [Source:MGI Symbol;Acc:MGI:1351597]
ENSMUSG00000027200	195.601	0.855917	0.149786	5.71428	1.10168e-08	3.47272e-07	SEMA6D	sema domain, transmembrane domain (TM), and cytoplasmic domain, (semaphorin) 6D [Source:MGI Symbol;Acc:MGI:2387661]
ENSMUSG00000020074	813.964	0.341702	0.0598164	5.71252	1.11318e-08	3.50257e-07	CCAR1	cell division cycle and apoptosis regulator 1 [Source:MGI Symbol;Acc:MGI:1914750]
ENSMUSG00000090101	45.5328	0.849418	0.148718	5.71159	1.11923e-08	3.51518e-07	SNHG9	small nucleolar RNA host gene 9 [Source:MGI Symbol;Acc:MGI:1920724]
ENSMUSG00000059810	464.042	-0.527153	0.0924327	-5.7031	1.1765e-08	3.68837e-07	RGS3	regulator of G-protein signaling 3 [Source:MGI Symbol;Acc:MGI:1354734]
ENSMUSG00000052144	403.429	0.37218	0.065297	5.6998	1.19947e-08	3.75357e-07	PPP4R2	protein phosphatase 4, regulatory subunit 2 [Source:MGI Symbol;Acc:MGI:3027896]
ENSMUSG00000035021	511.017	0.510936	0.0896904	5.69667	1.22171e-08	3.81624e-07	BAZ1A	bromodomain adjacent to zinc finger domain 1A [Source:MGI Symbol;Acc:MGI:1309478]
ENSMUSG00000020390	1112.49	0.401834	0.0705823	5.69313	1.24733e-08	3.88858e-07	UBE2B	ubiquitin-conjugating enzyme E2B [Source:MGI Symbol;Acc:MGI:102944]
ENSMUSG00000025190	412.468	-0.403755	0.0709242	-5.69277	1.24995e-08	3.88858e-07	GOT1	glutamic-oxaloacetic transaminase 1, soluble [Source:MGI Symbol;Acc:MGI:95791]
ENSMUSG00000103677	159.458	-0.722742	0.126963	-5.69254	1.25162e-08	3.88858e-07	PCDHGA4	protocadherin gamma subfamily A, 4 [Source:MGI Symbol;Acc:MGI:1935216]
ENSMUSG00000032294	4799.15	-0.432112	0.0759222	-5.69152	1.25916e-08	3.90497e-07	PKM	pyruvate kinase, muscle [Source:MGI Symbol;Acc:MGI:97591]
ENSMUSG00000030124	824.38	-0.525789	0.092395	-5.69067	1.26546e-08	3.91747e-07	LAG3	lymphocyte-activation gene 3 [Source:MGI Symbol;Acc:MGI:106588]
ENSMUSG00000052748	388.784	0.414099	0.0728301	5.68582	1.30183e-08	4.02287e-07	SWT1	SWT1 RNA endoribonuclease homolog (S. cerevisiae) [Source:MGI Symbol;Acc:MGI:1914125]
ENSMUSG00000035172	139.681	-0.604665	0.106378	-5.68414	1.31476e-08	4.05556e-07	PLEKHH3	pleckstrin homology domain containing, family H (with MyTH4 domain) member 3 [Source:MGI Symbol;Acc:MGI:2384950]
ENSMUSG00000020120	8070.07	-0.429586	0.0756277	-5.68028	1.34477e-08	4.13337e-07	PLEK	pleckstrin [Source:MGI Symbol;Acc:MGI:1860485]
ENSMUSG00000098557	5720.67	0.480862	0.0846597	5.67994	1.34742e-08	4.13416e-07	KCTD12	potassium channel tetramerisation domain containing 12 [Source:MGI Symbol;Acc:MGI:2145823]
ENSMUSG00000028128	48.7851	-0.908819	0.160019	-5.67943	1.35141e-08	4.13904e-07	F3	coagulation factor III [Source:MGI Symbol;Acc:MGI:88381]
ENSMUSG00000091754	215.852	0.619325	0.109226	5.67014	1.42681e-08	4.36225e-07	GM3636	predicted gene 3636 [Source:MGI Symbol;Acc:MGI:3781812]
ENSMUSG00000106734	147.069	-0.813582	0.143524	-5.6686	1.43972e-08	4.39394e-07	GM20559	predicted gene, 20559 [Source:MGI Symbol;Acc:MGI:5295666]
ENSMUSG00000023106	995.278	-0.294565	0.0519746	-5.66748	1.44913e-08	4.41487e-07	DENR	density-regulated protein [Source:MGI Symbol;Acc:MGI:1915434]
ENSMUSG00000017652	30.5403	-0.919193	0.162298	-5.6636	1.48229e-08	4.50794e-07	CD40	CD40 antigen [Source:MGI Symbol;Acc:MGI:88336]
ENSMUSG00000055430	23.3015	-0.941382	0.166287	-5.66118	1.50339e-08	4.56408e-07	NAP1L5	nucleosome assembly protein 1-like 5 [Source:MGI Symbol;Acc:MGI:1923555]
ENSMUSG00000028337	559.882	-0.489853	0.0866789	-5.65135	1.59196e-08	4.81604e-07	CORO2A	coronin, actin binding protein 2A [Source:MGI Symbol;Acc:MGI:1345966]
ENSMUSG00000062382	1228.06	-0.43696	0.0773852	-5.64655	1.63697e-08	4.94354e-07	FTL1-PS1	ferritin light polypeptide 1, pseudogene 1 [Source:MGI Symbol;Acc:MGI:3779109]
ENSMUSG00000042246	654.757	0.471811	0.0835877	5.6445	1.65665e-08	4.99422e-07	TMC7	transmembrane channel-like gene family 7 [Source:MGI Symbol;Acc:MGI:2443317]
ENSMUSG00000008682	2135.2	0.47741	0.0846136	5.64224	1.6785e-08	5.05129e-07	RPL10	ribosomal protein L10 [Source:MGI Symbol;Acc:MGI:105943]
ENSMUSG00000041538	1024.48	-0.384379	0.0681484	-5.64032	1.69732e-08	5.09905e-07	H2-OB	histocompatibility 2, O region beta locus [Source:MGI Symbol;Acc:MGI:95925]
ENSMUSG00000039942	57.1612	-0.93486	0.16595	-5.6334	1.76692e-08	5.29891e-07	PTGER4	prostaglandin E receptor 4 (subtype EP4) [Source:MGI Symbol;Acc:MGI:104311]
ENSMUSG00000016763	143.601	-0.731831	0.129917	-5.63308	1.77018e-08	5.29948e-07	SCUBE1	signal peptide, CUB domain, EGF-like 1 [Source:MGI Symbol;Acc:MGI:1890616]
ENSMUSG00000033319	629.891	0.461551	0.0819969	5.62888	1.81382e-08	5.42076e-07	FEM1C	fem-1 homolog c (C.elegans) [Source:MGI Symbol;Acc:MGI:2444737]
ENSMUSG00000025979	949.186	0.325763	0.0579144	5.6249	1.85614e-08	5.52809e-07	MOB4	MOB family member 4, phocein [Source:MGI Symbol;Acc:MGI:104899]
ENSMUSG00000029328	1223.88	0.410285	0.0729507	5.62414	1.86432e-08	5.54291e-07	HNRNPDL	heterogeneous nuclear ribonucleoprotein D-like [Source:MGI Symbol;Acc:MGI:1355299]
ENSMUSG00000027865	607.793	0.327601	0.0582603	5.62305	1.87614e-08	5.55892e-07	GDAP2	ganglioside-induced differentiation-associated-protein 2 [Source:MGI Symbol;Acc:MGI:1338001]
ENSMUSG00000073491	59.0137	-0.879104	0.156466	-5.6185	1.92624e-08	5.69759e-07	IFI213	interferon activated gene 213 [Source:MGI Symbol;Acc:MGI:3695276]
ENSMUSG00000058355	1216.41	0.353755	0.0630739	5.60858	2.03998e-08	6.01349e-07	ABCE1	ATP-binding cassette, sub-family E (OABP), member 1 [Source:MGI Symbol;Acc:MGI:1195458]
ENSMUSG00000074794	946.07	0.648394	0.115608	5.60857	2.04e-08	6.01349e-07	ARRDC3	arrestin domain containing 3 [Source:MGI Symbol;Acc:MGI:2145242]
ENSMUSG00000020695	701.224	-0.722172	0.129014	-5.59761	2.17324e-08	6.39534e-07	MRC2	mannose receptor, C type 2 [Source:MGI Symbol;Acc:MGI:107818]
ENSMUSG00000027981	515.4	-0.44502	0.0795252	-5.59596	2.19407e-08	6.44563e-07	RNPC3	RNA-binding region (RNP1, RRM) containing 3 [Source:MGI Symbol;Acc:MGI:1914475]
ENSMUSG00000022892	2217.69	-0.398717	0.0713377	-5.58915	2.28182e-08	6.69204e-07	APP	amyloid beta (A4) precursor protein [Source:MGI Symbol;Acc:MGI:88059]
ENSMUSG00000024164	66.1408	-0.939302	0.168079	-5.58847	2.29076e-08	6.70689e-07	C3	complement component 3 [Source:MGI Symbol;Acc:MGI:88227]
ENSMUSG00000026490	198.031	0.626711	0.112161	5.5876	2.30226e-08	6.72915e-07	CDC42BPA	CDC42 binding protein kinase alpha [Source:MGI Symbol;Acc:MGI:2441841]
ENSMUSG00000041180	42.8745	-0.900329	0.161199	-5.5852	2.33427e-08	6.81119e-07	HECTD2	HECT domain containing 2 [Source:MGI Symbol;Acc:MGI:2442663]
ENSMUSG00000022090	287.906	-0.497666	0.0891584	-5.58182	2.38016e-08	6.93336e-07	PDLIM2	PDZ and LIM domain 2 [Source:MGI Symbol;Acc:MGI:2384850]
ENSMUSG00000044867	28.8687	-0.86895	0.155717	-5.58032	2.40079e-08	6.98169e-07	GIMAP1OS	GTPase, IMAP family member 1, opposite strand [Source:MGI Symbol;Acc:MGI:3781523]
ENSMUSG00000020888	387.554	-0.397894	0.0713584	-5.57599	2.46125e-08	7.14549e-07	DVL2	dishevelled segment polarity protein 2 [Source:MGI Symbol;Acc:MGI:106613]
ENSMUSG00000097715	398.731	0.555478	0.0996632	5.57356	2.49591e-08	7.23396e-07	GPR137B-PS	G protein-coupled receptor 137B, pseudogene [Source:MGI Symbol;Acc:MGI:3710533]
ENSMUSG00000035105	26.622	-0.919925	0.165153	-5.57012	2.54559e-08	7.36557e-07	EGLN3	egl-9 family hypoxia-inducible factor 3 [Source:MGI Symbol;Acc:MGI:1932288]
ENSMUSG00000042348	307.175	0.448134	0.0804777	5.56842	2.57062e-08	7.40792e-07	ARL15	ADP-ribosylation factor-like 15 [Source:MGI Symbol;Acc:MGI:2442308]
ENSMUSG00000070427	37.8692	-0.780839	0.140221	-5.56863	2.56745e-08	7.40792e-07	IL18BP	interleukin 18 binding protein [Source:MGI Symbol;Acc:MGI:1333800]
ENSMUSG00000052160	20916.2	-0.243086	0.0437392	-5.55762	2.73485e-08	7.86054e-07	PLD4	phospholipase D family, member 4 [Source:MGI Symbol;Acc:MGI:2144765]
ENSMUSG00000020310	5.50365	-0.898063	0.161726	-5.55298	2.80844e-08	8.05864e-07	MADCAM1	mucosal vascular addressin cell adhesion molecule 1 [Source:MGI Symbol;Acc:MGI:103579]
ENSMUSG00000045326	17.2004	0.916275	0.165031	5.55214	2.82188e-08	8.08377e-07	FNDC7	fibronectin type III domain containing 7 [Source:MGI Symbol;Acc:MGI:2443535]
ENSMUSG00000020894	1530.72	-0.339439	0.0611847	-5.54777	2.89337e-08	8.27484e-07	VAMP2	vesicle-associated membrane protein 2 [Source:MGI Symbol;Acc:MGI:1313277]
ENSMUSG00000027009	41.6373	0.93031	0.168006	5.53736	3.07073e-08	8.76758e-07	ITGA4	integrin alpha 4 [Source:MGI Symbol;Acc:MGI:96603]
ENSMUSG00000102151	328.779	0.711456	0.128517	5.53589	3.09657e-08	8.82676e-07	GM37472	predicted gene, 37472 [Source:MGI Symbol;Acc:MGI:5610700]
ENSMUSG00000087366	10.044	0.925693	0.167312	5.53274	3.15258e-08	8.97161e-07	JUNOS	jun proto-oncogene, opposite strand [Source:MGI Symbol;Acc:MGI:2652837]
ENSMUSG00000039478	107.969	0.669867	0.121186	5.52758	3.24685e-08	9.22469e-07	MICU3	mitochondrial calcium uptake family, member 3 [Source:MGI Symbol;Acc:MGI:1925756]
ENSMUSG00000024290	759.127	0.370622	0.0671566	5.51877	3.41385e-08	9.68323e-07	ROCK1	Rho-associated coiled-coil containing protein kinase 1 [Source:MGI Symbol;Acc:MGI:107927]
ENSMUSG00000079036	573.47	0.414862	0.0752208	5.51526	3.48257e-08	9.86196e-07	ALKBH1	alkB homolog 1, histone H2A dioxygenase [Source:MGI Symbol;Acc:MGI:2384034]
ENSMUSG00000026727	1589.21	-0.237902	0.0431383	-5.51486	3.49049e-08	9.8682e-07	RSU1	Ras suppressor protein 1 [Source:MGI Symbol;Acc:MGI:103040]
ENSMUSG00000027166	237.403	0.469136	0.0850767	5.51427	3.50225e-08	9.88528e-07	DNAJC24	DnaJ heat shock protein family (Hsp40) member C24 [Source:MGI Symbol;Acc:MGI:1919522]
ENSMUSG00000041733	462.394	-0.357652	0.0648962	-5.51115	3.56504e-08	1.00461e-06	COQ5	coenzyme Q5 methyltransferase [Source:MGI Symbol;Acc:MGI:1098643]
ENSMUSG00000089998	119.484	-0.778249	0.141351	-5.5058	3.67492e-08	1.03389e-06	PHTF1OS	putative homeodomain transcription factor 1, opposite strand [Source:MGI Symbol;Acc:MGI:3698050]
ENSMUSG00000022295	2885.18	-0.277003	0.0503405	-5.50259	3.74249e-08	1.04778e-06	ATP6V1C1	ATPase, H+ transporting, lysosomal V1 subunit C1 [Source:MGI Symbol;Acc:MGI:1913585]
ENSMUSG00000054387	1158.45	0.516346	0.0939024	5.49875	3.8249e-08	1.06912e-06	MDM4	transformed mouse 3T3 cell double minute 4 [Source:MGI Symbol;Acc:MGI:107934]
ENSMUSG00000001020	15.9571	0.923535	0.168214	5.49024	4.01381e-08	1.1201e-06	S100A4	S100 calcium binding protein A4 [Source:MGI Symbol;Acc:MGI:1330282]
ENSMUSG00000029913	6.63401	0.854401	0.155645	5.48942	4.03244e-08	1.12349e-06	PRDM5	PR domain containing 5 [Source:MGI Symbol;Acc:MGI:1918029]
ENSMUSG00000003382	948.657	-0.5122	0.0933183	-5.48874	4.04805e-08	1.12567e-06	ETV3	ets variant 3 [Source:MGI Symbol;Acc:MGI:1350926]
ENSMUSG00000032322	102.784	-0.703319	0.128144	-5.48851	4.05329e-08	1.12567e-06	PSTPIP1	proline-serine-threonine phosphatase-interacting protein 1 [Source:MGI Symbol;Acc:MGI:1321396]
ENSMUSG00000023034	74.552	0.919047	0.167535	5.48572	4.11798e-08	1.1418e-06	NR4A1	nuclear receptor subfamily 4, group A, member 1 [Source:MGI Symbol;Acc:MGI:1352454]
ENSMUSG00000027680	288.312	0.421513	0.0768518	5.48475	4.1405e-08	1.1462e-06	FXR1	fragile X mental retardation gene 1, autosomal homolog [Source:MGI Symbol;Acc:MGI:104860]
ENSMUSG00000032000	668.627	0.311264	0.0567822	5.48173	4.21189e-08	1.1641e-06	BIRC3	baculoviral IAP repeat-containing 3 [Source:MGI Symbol;Acc:MGI:1197007]
ENSMUSG00000040667	1459.21	0.319824	0.0584295	5.47368	4.4078e-08	1.21164e-06	NUP88	nucleoporin 88 [Source:MGI Symbol;Acc:MGI:104900]
ENSMUSG00000045092	1303.47	-0.466886	0.0852991	-5.47351	4.41198e-08	1.21164e-06	S1PR1	sphingosine-1-phosphate receptor 1 [Source:MGI Symbol;Acc:MGI:1096355]
ENSMUSG00000068854	100.778	-0.663552	0.121219	-5.47398	4.40037e-08	1.21164e-06	HIST2H2BE	histone cluster 2, H2be [Source:MGI Symbol;Acc:MGI:2448415]
ENSMUSG00000094655	5.4342	0.81131	0.148366	5.4683	4.54365e-08	1.24582e-06	GM25360	predicted gene, 25360 [Source:MGI Symbol;Acc:MGI:5455137]
ENSMUSG00000030538	672.864	0.363702	0.0665549	5.4647	4.63702e-08	1.26941e-06	CIB1	calcium and integrin binding 1 (calmyrin) [Source:MGI Symbol;Acc:MGI:1344418]
ENSMUSG00000049313	832.061	-0.762612	0.139634	-5.46151	4.72106e-08	1.29037e-06	SORL1	sortilin-related receptor, LDLR class A repeats-containing [Source:MGI Symbol;Acc:MGI:1202296]
ENSMUSG00000069306	6.64005	0.864359	0.158343	5.45878	4.79415e-08	1.30622e-06	HIST1H4M	histone cluster 1, H4m [Source:MGI Symbol;Acc:MGI:2448441]
ENSMUSG00000041417	2339.18	0.417907	0.0765795	5.45716	4.83817e-08	1.31613e-06	PIK3R1	phosphatidylinositol 3-kinase, regulatory subunit, polypeptide 1 (p85 alpha) [Source:MGI Symbol;Acc:MGI:97583]
ENSMUSG00000012017	275.881	-0.531535	0.0974803	-5.45275	4.95981e-08	1.34499e-06	SCARF2	scavenger receptor class F, member 2 [Source:MGI Symbol;Acc:MGI:1858430]
ENSMUSG00000058818	1030.08	-0.561946	0.103053	-5.45297	4.95366e-08	1.34499e-06	PIRB	paired Ig-like receptor B [Source:MGI Symbol;Acc:MGI:894311]
ENSMUSG00000071068	107.551	-0.755554	0.138577	-5.45225	4.97366e-08	1.34663e-06	TREML2	triggering receptor expressed on myeloid cells-like 2 [Source:MGI Symbol;Acc:MGI:2147038]
ENSMUSG00000083282	5471.28	-0.22898	0.0420119	-5.45036	5.02683e-08	1.3589e-06	CTSF	cathepsin F [Source:MGI Symbol;Acc:MGI:1861434]
ENSMUSG00000029472	1893.87	-0.255209	0.0468561	-5.44665	5.13267e-08	1.38534e-06	ANAPC5	anaphase-promoting complex subunit 5 [Source:MGI Symbol;Acc:MGI:1929722]
ENSMUSG00000029290	407.453	0.391281	0.0718944	5.44244	5.25564e-08	1.41632e-06	ZFP326	zinc finger protein 326 [Source:MGI Symbol;Acc:MGI:1927246]
ENSMUSG00000090266	603.873	0.471006	0.0865514	5.44192	5.27098e-08	1.41824e-06	METTL23	methyltransferase like 23 [Source:MGI Symbol;Acc:MGI:1921569]
ENSMUSG00000022376	173.913	-0.743228	0.137013	-5.4245	5.81186e-08	1.56134e-06	ADCY8	adenylate cyclase 8 [Source:MGI Symbol;Acc:MGI:1341110]
ENSMUSG00000105871	9.2111	0.910559	0.167936	5.42205	5.89198e-08	1.58041e-06	GM43147	predicted gene 43147 [Source:MGI Symbol;Acc:MGI:5663284]
ENSMUSG00000038642	105041	-0.265315	0.0489403	-5.42119	5.92043e-08	1.58557e-06	CTSS	cathepsin S [Source:MGI Symbol;Acc:MGI:107341]
ENSMUSG00000035355	13.0816	-0.909916	0.167948	-5.41784	6.03223e-08	1.61301e-06	KCNH4	potassium voltage-gated channel, subfamily H (eag-related), member 4 [Source:MGI Symbol;Acc:MGI:2156184]
ENSMUSG00000002944	65.9318	0.854627	0.157781	5.41653	6.07669e-08	1.62239e-06	CD36	CD36 antigen [Source:MGI Symbol;Acc:MGI:107899]
ENSMUSG00000018974	661.386	-0.374471	0.0692484	-5.40766	6.38551e-08	1.70221e-06	SART3	squamous cell carcinoma antigen recognized by T cells 3 [Source:MGI Symbol;Acc:MGI:1858230]
ENSMUSG00000054400	583.191	0.48879	0.0904728	5.40262	6.56741e-08	1.748e-06	CKLF	chemokine-like factor [Source:MGI Symbol;Acc:MGI:1922708]
ENSMUSG00000056342	301.538	0.506127	0.0937173	5.40057	6.64306e-08	1.76542e-06	USP34	ubiquitin specific peptidase 34 [Source:MGI Symbol;Acc:MGI:109473]
ENSMUSG00000074743	7.19769	0.750188	0.138945	5.39916	6.69551e-08	1.77662e-06	THBD	thrombomodulin [Source:MGI Symbol;Acc:MGI:98736]
ENSMUSG00000011148	284.409	-0.6316	0.117064	-5.39532	6.83998e-08	1.80697e-06	ADSSL1	adenylosuccinate synthetase like 1 [Source:MGI Symbol;Acc:MGI:87947]
ENSMUSG00000042429	101.02	-0.84271	0.156222	-5.39433	6.87806e-08	1.81392e-06	ADORA1	adenosine A1 receptor [Source:MGI Symbol;Acc:MGI:99401]
ENSMUSG00000006930	55.0379	-0.812493	0.150645	-5.39342	6.91299e-08	1.82035e-06	HAP1	huntingtin-associated protein 1 [Source:MGI Symbol;Acc:MGI:1261831]
ENSMUSG00000002885	50.5104	0.731222	0.135632	5.39124	6.99743e-08	1.83978e-06	ADGRE5	adhesion G protein-coupled receptor E5 [Source:MGI Symbol;Acc:MGI:1347095]
ENSMUSG00000086109	13.4763	-0.899037	0.167238	-5.37579	7.62472e-08	2.00166e-06	GM13391	predicted gene 13391 [Source:MGI Symbol;Acc:MGI:3651526]
ENSMUSG00000004612	3.2625	0.641561	0.119484	5.36943	7.8986e-08	2.06728e-06	NKG7	natural killer cell group 7 sequence [Source:MGI Symbol;Acc:MGI:1931250]
ENSMUSG00000041827	30.733	-0.887054	0.165203	-5.36948	7.89622e-08	2.06728e-06	OASL1	2'-5' oligoadenylate synthetase-like 1 [Source:MGI Symbol;Acc:MGI:2180849]
ENSMUSG00000064023	1005.65	-0.515498	0.0960266	-5.36829	7.94871e-08	2.07725e-06	KLK8	kallikrein related-peptidase 8 [Source:MGI Symbol;Acc:MGI:1343327]
ENSMUSG00000097479	52.5782	0.768243	0.143181	5.36555	8.07047e-08	2.10588e-06	GM26582	predicted gene, 26582 [Source:MGI Symbol;Acc:MGI:5477076]
ENSMUSG00000021870	1552.38	0.299346	0.0558025	5.36439	8.12216e-08	2.11617e-06	SLMAP	sarcolemma associated protein [Source:MGI Symbol;Acc:MGI:1933549]
ENSMUSG00000041164	741.39	-0.379804	0.0708695	-5.3592	8.35895e-08	2.17459e-06	ZMIZ2	zinc finger, MIZ-type containing 2 [Source:MGI Symbol;Acc:MGI:106374]
ENSMUSG00000021360	1018.91	-0.547228	0.102313	-5.3486	8.86395e-08	2.29904e-06	GCNT2	glucosaminyl (N-acetyl) transferase 2, I-branching enzyme [Source:MGI Symbol;Acc:MGI:1100870]
ENSMUSG00000032673	399.309	0.363256	0.0680069	5.34146	9.22017e-08	2.38785e-06	PRORSD1	prolyl-tRNA synthetase domain containing 1 [Source:MGI Symbol;Acc:MGI:1915189]
ENSMUSG00000035274	7.94919	-0.830285	0.155529	-5.33847	9.37361e-08	2.42395e-06	TPBG	trophoblast glycoprotein [Source:MGI Symbol;Acc:MGI:1341264]
ENSMUSG00000057367	663.864	0.323827	0.0607381	5.33154	9.73845e-08	2.51453e-06	BIRC2	baculoviral IAP repeat-containing 2 [Source:MGI Symbol;Acc:MGI:1197009]
ENSMUSG00000055184	178.455	0.48874	0.0916885	5.33044	9.79772e-08	2.52606e-06	FAM72A	family with sequence similarity 72, member A [Source:MGI Symbol;Acc:MGI:1919669]
ENSMUSG00000056215	47.4889	-0.892606	0.167505	-5.32884	9.88441e-08	2.54461e-06	LRGUK	leucine-rich repeats and guanylate kinase domain containing [Source:MGI Symbol;Acc:MGI:1921604]
ENSMUSG00000020580	1784.39	0.279114	0.0524715	5.31935	1.04139e-07	2.67693e-06	ROCK2	Rho-associated coiled-coil containing protein kinase 2 [Source:MGI Symbol;Acc:MGI:107926]
ENSMUSG00000021832	752.958	0.376694	0.0710258	5.30362	1.13526e-07	2.9139e-06	PSMC6	proteasome (prosome, macropain) 26S subunit, ATPase, 6 [Source:MGI Symbol;Acc:MGI:1914339]
ENSMUSG00000075010	307.701	-0.462887	0.0873628	-5.29845	1.16792e-07	2.99328e-06	AW112010	expressed sequence AW112010 [Source:MGI Symbol;Acc:MGI:2147706]
ENSMUSG00000101493	89.3761	-0.653255	0.123306	-5.29783	1.17189e-07	2.999e-06	2810405F17RIK	RIKEN cDNA 2810405F17 gene [Source:MGI Symbol;Acc:MGI:1917225]
ENSMUSG00000025917	653.972	0.392854	0.0742136	5.29356	1.1996e-07	3.06536e-06	COPS5	COP9 signalosome subunit 5 [Source:MGI Symbol;Acc:MGI:1349415]
ENSMUSG00000097006	211.451	-0.521353	0.0985215	-5.29177	1.21136e-07	3.09084e-06	9530082P21RIK	RIKEN cDNA 9530082P21 gene [Source:MGI Symbol;Acc:MGI:3603340]
ENSMUSG00000033909	431.013	-0.421411	0.0796449	-5.29113	1.21564e-07	3.0972e-06	USP36	ubiquitin specific peptidase 36 [Source:MGI Symbol;Acc:MGI:1919594]
ENSMUSG00000010175	190.467	0.668646	0.126393	5.29021	1.22178e-07	3.10826e-06	PROX1	prospero homeobox 1 [Source:MGI Symbol;Acc:MGI:97772]
ENSMUSG00000021577	3604.46	-0.316614	0.0598713	-5.28824	1.235e-07	3.13605e-06	SDHA	succinate dehydrogenase complex, subunit A, flavoprotein (Fp) [Source:MGI Symbol;Acc:MGI:1914195]
ENSMUSG00000097120	2.68609	0.802772	0.151809	5.28804	1.23634e-07	3.13605e-06	GM26887	predicted gene, 26887 [Source:MGI Symbol;Acc:MGI:5477381]
ENSMUSG00000038806	541.695	-0.444273	0.0840273	-5.28724	1.24173e-07	3.14511e-06	SDE2	SDE2 telomere maintenance homolog (S. pombe) [Source:MGI Symbol;Acc:MGI:2384788]
ENSMUSG00000024308	7411.14	-0.27713	0.0524516	-5.28354	1.26714e-07	3.20008e-06	TAPBP	TAP binding protein [Source:MGI Symbol;Acc:MGI:1201689]
ENSMUSG00000040697	488.929	-0.349998	0.0662419	-5.28364	1.26641e-07	3.20008e-06	DNAJC16	DnaJ heat shock protein family (Hsp40) member C16 [Source:MGI Symbol;Acc:MGI:2442146]
ENSMUSG00000016984	199.225	0.418581	0.0793096	5.27781	1.30738e-07	3.29689e-06	ETAA1	Ewing tumor-associated antigen 1 [Source:MGI Symbol;Acc:MGI:1915395]
ENSMUSG00000035325	1747.55	-0.357357	0.0677996	-5.27078	1.35844e-07	3.42064e-06	SEC31A	Sec31 homolog A (S. cerevisiae) [Source:MGI Symbol;Acc:MGI:1916412]
ENSMUSG00000026977	1215.17	0.31006	0.0588316	5.27029	1.36208e-07	3.42483e-06	2017-03-07	membrane-associated ring finger (C3HC4) 7 [Source:MGI Symbol;Acc:MGI:1931053]
ENSMUSG00000006235	31.7567	0.861268	0.163452	5.26923	1.36999e-07	3.4397e-06	EPOR	erythropoietin receptor [Source:MGI Symbol;Acc:MGI:95408]
ENSMUSG00000065176	2.10226	0.623102	0.118284	5.26787	1.38018e-07	3.46025e-06	RNU12	RNA U12, small nuclear [Source:MGI Symbol;Acc:MGI:1336893]
ENSMUSG00000025337	946.947	-0.286047	0.0543571	-5.26237	1.42213e-07	3.56028e-06	SBDS	SBDS ribosome assembly guanine nucleotide exchange factor [Source:MGI Symbol;Acc:MGI:1913961]
ENSMUSG00000054455	470.751	0.486946	0.0925845	5.25948	1.44467e-07	3.61147e-06	VAPB	vesicle-associated membrane protein, associated protein B and C [Source:MGI Symbol;Acc:MGI:1928744]
ENSMUSG00000021069	145.206	0.694876	0.13216	5.25784	1.4576e-07	3.63326e-06	PYGL	liver glycogen phosphorylase [Source:MGI Symbol;Acc:MGI:97829]
ENSMUSG00000029096	436.466	-0.685716	0.130461	-5.25612	1.47129e-07	3.66211e-06	HTRA3	HtrA serine peptidase 3 [Source:MGI Symbol;Acc:MGI:1925808]
ENSMUSG00000062352	357.458	0.486647	0.0926645	5.25171	1.50696e-07	3.74549e-06	ITGB1BP1	integrin beta 1 binding protein 1 [Source:MGI Symbol;Acc:MGI:1306802]
ENSMUSG00000040713	6677.45	-0.245475	0.046781	-5.24733	1.54319e-07	3.83005e-06	CREG1	cellular repressor of E1A-stimulated genes 1 [Source:MGI Symbol;Acc:MGI:1344382]
ENSMUSG00000024410	570.978	0.268009	0.0511226	5.24248	1.58428e-07	3.92076e-06	3110002H16RIK	RIKEN cDNA 3110002H16 gene [Source:MGI Symbol;Acc:MGI:1916528]
ENSMUSG00000032475	771.158	0.32949	0.0629168	5.23692	1.63275e-07	4.03493e-06	NCK1	non-catalytic region of tyrosine kinase adaptor protein 1 [Source:MGI Symbol;Acc:MGI:109601]
ENSMUSG00000098176	185.649	-0.507636	0.0969634	-5.23533	1.6469e-07	4.06408e-06	CCDC166	coiled-coil domain containing 166 [Source:MGI Symbol;Acc:MGI:1925902]
ENSMUSG00000030342	17731.3	-0.366514	0.0700337	-5.2334	1.66424e-07	4.09852e-06	CD9	CD9 antigen [Source:MGI Symbol;Acc:MGI:88348]
ENSMUSG00000084821	27.5179	-0.849644	0.162355	-5.23324	1.6656e-07	4.09852e-06	GM15880	predicted gene 15880 [Source:MGI Symbol;Acc:MGI:3802014]
ENSMUSG00000028673	2614.23	-0.253478	0.04845	-5.23174	1.67923e-07	4.12617e-06	FUCA1	fucosidase, alpha-L- 1, tissue [Source:MGI Symbol;Acc:MGI:95593]
ENSMUSG00000049922	901.011	-0.301447	0.057629	-5.23081	1.68764e-07	4.14096e-06	SLC35C1	solute carrier family 35, member C1 [Source:MGI Symbol;Acc:MGI:2443301]
ENSMUSG00000034430	516.185	-0.353013	0.0674962	-5.23012	1.69403e-07	4.15075e-06	ZXDC	ZXD family zinc finger C [Source:MGI Symbol;Acc:MGI:1933108]
ENSMUSG00000048495	169.417	0.541455	0.103541	5.22938	1.70082e-07	4.16146e-06	TYW5	tRNA-yW synthesizing protein 5 [Source:MGI Symbol;Acc:MGI:1915986]
ENSMUSG00000020589	508.405	-0.519962	0.0994772	-5.22695	1.72328e-07	4.21045e-06	FAM49A	family with sequence similarity 49, member A [Source:MGI Symbol;Acc:MGI:1261783]
ENSMUSG00000002870	224.843	-0.649411	0.124295	-5.22473	1.74407e-07	4.25523e-06	MCM2	minichromosome maintenance complex component 2 [Source:MGI Symbol;Acc:MGI:105380]
ENSMUSG00000047798	85.4845	-0.843961	0.161612	-5.22215	1.76858e-07	4.30895e-06	CD300LF	CD300 molecule like family member F [Source:MGI Symbol;Acc:MGI:2442359]
ENSMUSG00000023175	6118.85	-0.249628	0.0478097	-5.22129	1.77684e-07	4.32299e-06	BSG	basigin [Source:MGI Symbol;Acc:MGI:88208]
ENSMUSG00000017724	10.1715	-0.867824	0.166335	-5.21732	1.81534e-07	4.41044e-06	ETV4	ets variant 4 [Source:MGI Symbol;Acc:MGI:99423]
ENSMUSG00000019810	2837.06	-0.204731	0.0392795	-5.21216	1.86652e-07	4.52841e-06	FUCA2	fucosidase, alpha-L- 2, plasma [Source:MGI Symbol;Acc:MGI:1914098]
ENSMUSG00000005973	253.856	-0.539038	0.103439	-5.21116	1.87662e-07	4.54652e-06	RCN1	reticulocalbin 1 [Source:MGI Symbol;Acc:MGI:104559]
ENSMUSG00000005823	1636.74	-0.299019	0.0574142	-5.2081	1.90785e-07	4.61572e-06	GPR108	G protein-coupled receptor 108 [Source:MGI Symbol;Acc:MGI:1925558]
ENSMUSG00000030148	886.068	0.419306	0.0805378	5.20633	1.9261e-07	4.65335e-06	CLEC4A2	C-type lectin domain family 4, member a2 [Source:MGI Symbol;Acc:MGI:1349412]
ENSMUSG00000048490	4852.7	0.325259	0.0624922	5.20479	1.94218e-07	4.68564e-06	NRIP1	nuclear receptor interacting protein 1 [Source:MGI Symbol;Acc:MGI:1315213]
ENSMUSG00000056055	19.9954	0.774477	0.148834	5.20363	1.95428e-07	4.70827e-06	SAG	S-antigen, retina and pineal gland (arrestin) [Source:MGI Symbol;Acc:MGI:98227]
ENSMUSG00000031229	1351.58	0.419025	0.0805449	5.20238	1.96752e-07	4.73356e-06	ATRX	ATRX, chromatin remodeler [Source:MGI Symbol;Acc:MGI:103067]
ENSMUSG00000027376	34.2721	-0.830383	0.1597	-5.19964	1.99671e-07	4.7971e-06	PROM2	prominin 2 [Source:MGI Symbol;Acc:MGI:2138997]
ENSMUSG00000054850	218.047	0.552089	0.106213	5.19793	2.01516e-07	4.8347e-06	SMIM10L2A	small integral membrane protein 10 like 2A [Source:MGI Symbol;Acc:MGI:2443645]
ENSMUSG00000004896	485.595	0.433869	0.0835136	5.19518	2.04518e-07	4.88637e-06	RRNAD1	ribosomal RNA adenine dimethylase domain containing 1 [Source:MGI Symbol;Acc:MGI:2387197]
ENSMUSG00000079427	426.514	0.492262	0.09475	5.19538	2.04306e-07	4.88637e-06	MTHFSL	5, 10-methenyltetrahydrofolate synthetase-like [Source:MGI Symbol;Acc:MGI:3780550]
ENSMUSG00000024640	276.112	-0.628647	0.121124	-5.1901	2.10184e-07	5.0148e-06	PSAT1	phosphoserine aminotransferase 1 [Source:MGI Symbol;Acc:MGI:2183441]
ENSMUSG00000071645	451.897	-0.334379	0.0644355	-5.18935	2.11028e-07	5.02799e-06	TUT1	terminal uridylyl transferase 1, U6 snRNA-specific [Source:MGI Symbol;Acc:MGI:1917294]
ENSMUSG00000056145	32.5453	-0.822129	0.158476	-5.18773	2.12874e-07	5.06499e-06	AI504432	expressed sequence AI504432 [Source:MGI Symbol;Acc:MGI:2139742]
ENSMUSG00000003458	4920.99	-0.316609	0.0610845	-5.18313	2.18196e-07	5.18448e-06	NCSTN	nicastrin [Source:MGI Symbol;Acc:MGI:1891700]
ENSMUSG00000055866	82.4937	-0.680918	0.131381	-5.18278	2.18599e-07	5.18691e-06	PER2	period circadian clock 2 [Source:MGI Symbol;Acc:MGI:1195265]
ENSMUSG00000019907	398.964	0.455057	0.0878587	5.17943	2.22571e-07	5.25948e-06	PPP1R12A	protein phosphatase 1, regulatory (inhibitor) subunit 12A [Source:MGI Symbol;Acc:MGI:1309528]
ENSMUSG00000021701	34.8499	-0.845879	0.163309	-5.17961	2.22352e-07	5.25948e-06	PLK2	polo-like kinase 2 [Source:MGI Symbol;Acc:MGI:1099790]
ENSMUSG00000029484	7712.4	-0.258186	0.0498461	-5.17968	2.22271e-07	5.25948e-06	ANXA3	annexin A3 [Source:MGI Symbol;Acc:MGI:1201378]
ENSMUSG00000046093	16.3236	-0.821448	0.158742	-5.17473	2.28237e-07	5.38602e-06	HPCAL4	hippocalcin-like 4 [Source:MGI Symbol;Acc:MGI:2157521]
ENSMUSG00000062585	691.999	-0.433568	0.0837964	-5.17406	2.29056e-07	5.39797e-06	CNR2	cannabinoid receptor 2 (macrophage) [Source:MGI Symbol;Acc:MGI:104650]
ENSMUSG00000022020	315.781	0.62811	0.121452	5.17168	2.32e-07	5.45989e-06	NAA16	N(alpha)-acetyltransferase 16, NatA auxiliary subunit [Source:MGI Symbol;Acc:MGI:1914147]
ENSMUSG00000053175	98.3532	-0.672714	0.130102	-5.17068	2.33242e-07	5.48166e-06	BCL3	B cell leukemia/lymphoma 3 [Source:MGI Symbol;Acc:MGI:88140]
ENSMUSG00000061244	1156.7	0.329803	0.0638013	5.16922	2.35075e-07	5.51723e-06	EXOC5	exocyst complex component 5 [Source:MGI Symbol;Acc:MGI:2145645]
ENSMUSG00000096573	30.666	-0.745352	0.144264	-5.1666	2.38396e-07	5.58759e-06	1700009J07RIK	RIKEN cDNA 1700009J07 gene [Source:MGI Symbol;Acc:MGI:1914938]
ENSMUSG00000006360	59.4936	0.769718	0.149067	5.16356	2.42293e-07	5.66701e-06	CRIP1	cysteine-rich protein 1 (intestinal) [Source:MGI Symbol;Acc:MGI:88501]
ENSMUSG00000021431	150.559	0.452409	0.0876176	5.16345	2.42441e-07	5.66701e-06	SNRNP48	small nuclear ribonucleoprotein 48 (U11/U12) [Source:MGI Symbol;Acc:MGI:1915047]
ENSMUSG00000002985	15901.4	-0.634262	0.122952	-5.15861	2.48788e-07	5.80752e-06	APOE	apolipoprotein E [Source:MGI Symbol;Acc:MGI:88057]
ENSMUSG00000028270	159.221	-0.595462	0.115483	-5.15626	2.51926e-07	5.87284e-06	GBP2	guanylate binding protein 2 [Source:MGI Symbol;Acc:MGI:102772]
ENSMUSG00000105345	23.3972	-0.844855	0.163867	-5.15574	2.52635e-07	5.88142e-06	BC030343	cDNA sequence BC030343 [Source:MGI Symbol;Acc:MGI:2679267]
ENSMUSG00000022812	978.952	0.290439	0.0563415	5.15498	2.53658e-07	5.8973e-06	GSK3B	glycogen synthase kinase 3 beta [Source:MGI Symbol;Acc:MGI:1861437]
ENSMUSG00000046791	572.718	-0.386504	0.0749843	-5.15447	2.54351e-07	5.90546e-06	RIOX1	ribosomal oxygenase 1 [Source:MGI Symbol;Acc:MGI:1919202]
ENSMUSG00000021549	1277.85	0.389072	0.0755548	5.14954	2.61124e-07	6.03836e-06	RASA1	RAS p21 protein activator 1 [Source:MGI Symbol;Acc:MGI:97860]
ENSMUSG00000027075	25.9599	0.861906	0.167373	5.14961	2.61024e-07	6.03836e-06	SLC43A1	solute carrier family 43, member 1 [Source:MGI Symbol;Acc:MGI:1931352]
ENSMUSG00000090136	211.635	0.547866	0.106435	5.1474	2.64121e-07	6.0995e-06	GM10177	predicted gene 10177 [Source:MGI Symbol;Acc:MGI:3704330]
ENSMUSG00000000776	151.03	-0.532754	0.103856	-5.12974	2.90139e-07	6.69141e-06	POLR3D	polymerase (RNA) III (DNA directed) polypeptide D [Source:MGI Symbol;Acc:MGI:1914315]
ENSMUSG00000026632	191.343	0.496629	0.0968194	5.12944	2.90602e-07	6.69315e-06	TATDN3	TatD DNase domain containing 3 [Source:MGI Symbol;Acc:MGI:1916222]
ENSMUSG00000021728	13.6641	0.760396	0.148272	5.12838	2.92253e-07	6.72222e-06	EMB	embigin [Source:MGI Symbol;Acc:MGI:95321]
ENSMUSG00000022108	66286.2	-0.228271	0.0445231	-5.12702	2.94357e-07	6.7616e-06	ITM2B	integral membrane protein 2B [Source:MGI Symbol;Acc:MGI:1309517]
ENSMUSG00000026707	225.632	0.466774	0.0910487	5.12664	2.94957e-07	6.76638e-06	NSUN6	NOL1/NOP2/Sun domain family member 6 [Source:MGI Symbol;Acc:MGI:1921705]
ENSMUSG00000027215	3526.61	-0.293414	0.0573482	-5.11635	3.11501e-07	7.13642e-06	CD82	CD82 antigen [Source:MGI Symbol;Acc:MGI:104651]
ENSMUSG00000097746	5.27754	0.837079	0.163688	5.11387	3.15629e-07	7.22143e-06	GM6225	predicted gene 6225 [Source:MGI Symbol;Acc:MGI:3643252]
ENSMUSG00000030942	567.786	-0.381931	0.0746987	-5.11295	3.17159e-07	7.24684e-06	THUMPD1	THUMP domain containing 1 [Source:MGI Symbol;Acc:MGI:2444479]
ENSMUSG00000025473	42.3608	-0.857509	0.167772	-5.11116	3.20184e-07	7.3063e-06	ADAM8	a disintegrin and metallopeptidase domain 8 [Source:MGI Symbol;Acc:MGI:107825]
ENSMUSG00000029419	646.544	-0.54087	0.105889	-5.1079	3.25752e-07	7.42353e-06	GM996	predicted gene 996 [Source:MGI Symbol;Acc:MGI:2685842]
ENSMUSG00000053574	48.4461	-0.713198	0.13981	-5.10118	3.37542e-07	7.68209e-06	4930563E22RIK	RIKEN cDNA 4930563E22 gene [Source:MGI Symbol;Acc:MGI:1922554]
ENSMUSG00000023913	79.1664	0.826396	0.162025	5.10043	3.3889e-07	7.70262e-06	PLA2G7	phospholipase A2, group VII (platelet-activating factor acetylhydrolase, plasma) [Source:MGI Symbol;Acc:MGI:1351327]
ENSMUSG00000029994	466.01	-0.382073	0.0749678	-5.0965	3.45987e-07	7.84327e-06	ANXA4	annexin A4 [Source:MGI Symbol;Acc:MGI:88030]
ENSMUSG00000028184	352.622	0.571016	0.112051	5.09603	3.46848e-07	7.85249e-06	ADGRL2	adhesion G protein-coupled receptor L2 [Source:MGI Symbol;Acc:MGI:2139714]
ENSMUSG00000045252	554.123	-0.468269	0.0919525	-5.09251	3.53355e-07	7.98933e-06	ZFP574	zinc finger protein 574 [Source:MGI Symbol;Acc:MGI:2442951]
ENSMUSG00000012483	123.061	0.577834	0.113521	5.09011	3.57854e-07	8.08049e-06	RPA3	replication protein A3 [Source:MGI Symbol;Acc:MGI:1915490]
ENSMUSG00000027533	37.2476	-0.85297	0.167763	-5.08437	3.68857e-07	8.31807e-06	FABP5	fatty acid binding protein 5, epidermal [Source:MGI Symbol;Acc:MGI:101790]
ENSMUSG00000021807	742.169	0.377073	0.0742057	5.08145	3.74561e-07	8.42764e-06	2700060E02RIK	RIKEN cDNA 2700060E02 gene [Source:MGI Symbol;Acc:MGI:1915295]
ENSMUSG00000102252	38.5773	-0.851619	0.167596	-5.08139	3.74692e-07	8.42764e-06	SNRPN	small nuclear ribonucleoprotein N [Source:MGI Symbol;Acc:MGI:98347]
ENSMUSG00000041815	1962.13	-0.251299	0.0494763	-5.07918	3.79077e-07	8.51518e-06	POLDIP3	polymerase (DNA-directed), delta interacting protein 3 [Source:MGI Symbol;Acc:MGI:1921076]
ENSMUSG00000028757	4465.43	-0.220405	0.0433961	-5.07891	3.79602e-07	8.5159e-06	DDOST	dolichyl-di-phosphooligosaccharide-protein glycotransferase [Source:MGI Symbol;Acc:MGI:1194508]
ENSMUSG00000040811	34.5925	-0.819715	0.161589	-5.07286	3.91888e-07	8.78012e-06	EML2	echinoderm microtubule associated protein like 2 [Source:MGI Symbol;Acc:MGI:1919455]
ENSMUSG00000044791	1110.91	0.362861	0.0715477	5.07159	3.94496e-07	8.8271e-06	SETD2	SET domain containing 2 [Source:MGI Symbol;Acc:MGI:1918177]
ENSMUSG00000038346	1150.24	0.210239	0.0415056	5.06532	4.07705e-07	9.11087e-06	ZFP384	zinc finger protein 384 [Source:MGI Symbol;Acc:MGI:2443203]
ENSMUSG00000022433	3717.23	0.197908	0.0390948	5.06225	4.14339e-07	9.24715e-06	CSNK1E	casein kinase 1, epsilon [Source:MGI Symbol;Acc:MGI:1351660]
ENSMUSG00000051339	64.4579	-0.72101	0.142467	-5.0609	4.1729e-07	9.30099e-06	2900026A02RIK	RIKEN cDNA 2900026A02 gene [Source:MGI Symbol;Acc:MGI:1920194]
ENSMUSG00000036782	89.1945	-0.618038	0.122199	-5.05763	4.24495e-07	9.4494e-06	KLHL13	kelch-like 13 [Source:MGI Symbol;Acc:MGI:1914705]
ENSMUSG00000024835	5244.26	-0.180118	0.0356489	-5.05255	4.3595e-07	9.6919e-06	CORO1B	coronin, actin binding protein 1B [Source:MGI Symbol;Acc:MGI:1345963]
ENSMUSG00000030748	4077.64	-0.414892	0.0821464	-5.05064	4.4034e-07	9.77692e-06	IL4RA	interleukin 4 receptor, alpha [Source:MGI Symbol;Acc:MGI:105367]
ENSMUSG00000026656	5394.69	-0.350291	0.0693834	-5.04862	4.45003e-07	9.86776e-06	FCGR2B	Fc receptor, IgG, low affinity IIb [Source:MGI Symbol;Acc:MGI:95499]
ENSMUSG00000022617	1140.72	0.377965	0.0748839	5.04735	4.4799e-07	9.90738e-06	CHKB	choline kinase beta [Source:MGI Symbol;Acc:MGI:1328313]
ENSMUSG00000032812	2964.46	-0.373053	0.0739141	-5.04712	4.4851e-07	9.90738e-06	ARAP1	ArfGAP with RhoGAP domain, ankyrin repeat and PH domain 1 [Source:MGI Symbol;Acc:MGI:1916960]
ENSMUSG00000037321	1082.93	-0.376404	0.0746198	-5.04429	4.55204e-07	1.00296e-05	TAP1	transporter 1, ATP-binding cassette, sub-family B (MDR/TAP) [Source:MGI Symbol;Acc:MGI:98483]
ENSMUSG00000039637	1021.77	-0.315053	0.0624572	-5.04431	4.5517e-07	1.00296e-05	CORO7	coronin 7 [Source:MGI Symbol;Acc:MGI:1926135]
ENSMUSG00000028222	9.03188	-0.742396	0.147189	-5.04384	4.56285e-07	1.00328e-05	CALB1	calbindin 1 [Source:MGI Symbol;Acc:MGI:88248]
ENSMUSG00000062488	92.1619	-0.764209	0.151516	-5.04374	4.56514e-07	1.00328e-05	IFIT3B	interferon-induced protein with tetratricopeptide repeats 3B [Source:MGI Symbol;Acc:MGI:3698419]
ENSMUSG00000022817	45223.6	-0.341429	0.0677188	-5.04186	4.61036e-07	1.01194e-05	ITGB5	integrin beta 5 [Source:MGI Symbol;Acc:MGI:96614]
ENSMUSG00000014313	775.809	0.380356	0.0754536	5.04093	4.63274e-07	1.01556e-05	COX6C	cytochrome c oxidase subunit VIc [Source:MGI Symbol;Acc:MGI:104614]
ENSMUSG00000085379	22.5036	-0.771953	0.15321	-5.03852	4.69141e-07	1.02712e-05	2310058D17RIK	RIKEN cDNA 2310058D17 gene [Source:MGI Symbol;Acc:MGI:1922944]
ENSMUSG00000032911	16.518	-0.621822	0.123425	-5.03807	4.70243e-07	1.02823e-05	CSPG4	chondroitin sulfate proteoglycan 4 [Source:MGI Symbol;Acc:MGI:2153093]
ENSMUSG00000038020	32.3516	-0.7981	0.158477	-5.03606	4.75199e-07	1.03775e-05	RAPGEFL1	Rap guanine nucleotide exchange factor (GEF)-like 1 [Source:MGI Symbol;Acc:MGI:3611446]
ENSMUSG00000026126	1157.63	0.423081	0.0840252	5.03517	4.77432e-07	1.04131e-05	PTPN18	protein tyrosine phosphatase, non-receptor type 18 [Source:MGI Symbol;Acc:MGI:108410]
ENSMUSG00000039206	11825.5	-0.336725	0.0669011	-5.03318	4.82401e-07	1.05082e-05	DAGLB	diacylglycerol lipase, beta [Source:MGI Symbol;Acc:MGI:2442032]
ENSMUSG00000032615	251.792	0.356793	0.0709173	5.03111	4.87644e-07	1.0609e-05	NT5M	5',3'-nucleotidase, mitochondrial [Source:MGI Symbol;Acc:MGI:1917127]
ENSMUSG00000079499	114.828	-0.690406	0.137257	-5.03003	4.90414e-07	1.06559e-05	6530402F18RIK	RIKEN cDNA 6530402F18 gene [Source:MGI Symbol;Acc:MGI:1923470]
ENSMUSG00000018102	347.911	0.581776	0.115673	5.02949	4.91781e-07	1.06587e-05	HIST1H2BC	histone cluster 1, H2bc [Source:MGI Symbol;Acc:MGI:1915274]
ENSMUSG00000053334	358.695	-0.580455	0.115406	-5.02967	4.91335e-07	1.06587e-05	FICD	FIC domain containing [Source:MGI Symbol;Acc:MGI:1098550]
ENSMUSG00000103043	107.088	-0.623084	0.123993	-5.02515	5.0303e-07	1.08889e-05	GM37306	predicted gene, 37306 [Source:MGI Symbol;Acc:MGI:5610534]
ENSMUSG00000029622	6783.85	-0.21738	0.0432885	-5.02165	5.12305e-07	1.10758e-05	ARPC1B	actin related protein 2/3 complex, subunit 1B [Source:MGI Symbol;Acc:MGI:1343142]
ENSMUSG00000003847	559.963	0.463121	0.0922444	5.02058	5.15145e-07	1.11233e-05	NFAT5	nuclear factor of activated T cells 5 [Source:MGI Symbol;Acc:MGI:1859333]
ENSMUSG00000055148	348.157	0.824153	0.164207	5.01898	5.19469e-07	1.12026e-05	KLF2	Kruppel-like factor 2 (lung) [Source:MGI Symbol;Acc:MGI:1342772]
ENSMUSG00000053113	457.557	0.526362	0.104902	5.01765	5.2308e-07	1.12625e-05	SOCS3	suppressor of cytokine signaling 3 [Source:MGI Symbol;Acc:MGI:1201791]
ENSMUSG00000097660	63.0075	-0.641133	0.12778	-5.01747	5.23551e-07	1.12625e-05	GM26762	predicted gene, 26762 [Source:MGI Symbol;Acc:MGI:5477256]
ENSMUSG00000020277	1869.26	-0.444732	0.0886595	-5.01618	5.27095e-07	1.13247e-05	PFKL	phosphofructokinase, liver, B-type [Source:MGI Symbol;Acc:MGI:97547]
ENSMUSG00000097723	198.675	-0.535571	0.106823	-5.01361	5.34173e-07	1.14625e-05	GM26848	predicted gene, 26848 [Source:MGI Symbol;Acc:MGI:5477342]
ENSMUSG00000037514	816.902	0.290455	0.0579791	5.00966	5.45273e-07	1.16572e-05	PANK2	pantothenate kinase 2 [Source:MGI Symbol;Acc:MGI:1921700]
ENSMUSG00000048484	2.00916	0.630617	0.125901	5.00884	5.47592e-07	1.16923e-05	GM7461	predicted gene 7461 [Source:MGI Symbol;Acc:MGI:3645338]
ENSMUSG00000056880	41.1979	-0.714884	0.142746	-5.00809	5.49736e-07	1.17236e-05	GADL1	glutamate decarboxylase-like 1 [Source:MGI Symbol;Acc:MGI:1920998]
ENSMUSG00000047719	422.599	-0.386037	0.0770873	-5.00779	5.50572e-07	1.1727e-05	UBIAD1	UbiA prenyltransferase domain containing 1 [Source:MGI Symbol;Acc:MGI:1918957]
ENSMUSG00000042589	60.08	-0.749579	0.149705	-5.00705	5.52718e-07	1.17582e-05	CUX2	cut-like homeobox 2 [Source:MGI Symbol;Acc:MGI:107321]
ENSMUSG00000104453	23.7564	-0.817805	0.163395	-5.00508	5.58389e-07	1.18642e-05	GM37829	predicted gene, 37829 [Source:MGI Symbol;Acc:MGI:5611057]
ENSMUSG00000033540	1842.28	-0.417	0.0833748	-5.00151	5.68826e-07	1.20563e-05	IDUA	iduronidase, alpha-L- [Source:MGI Symbol;Acc:MGI:96418]
ENSMUSG00000024357	651.42	-0.294668	0.0589653	-4.9973	5.81378e-07	1.22922e-05	SIL1	endoplasmic reticulum chaperone SIL1 homolog (S. cerevisiae) [Source:MGI Symbol;Acc:MGI:1932040]
ENSMUSG00000106375	221.62	0.591362	0.118333	4.99743	5.80997e-07	1.22922e-05	GM43361	predicted gene 43361 [Source:MGI Symbol;Acc:MGI:5663498]
ENSMUSG00000103957	15.5651	-0.835886	0.167329	-4.99547	5.86919e-07	1.23942e-05	GM10766	predicted gene 10766 [Source:MGI Symbol;Acc:MGI:3642134]
ENSMUSG00000032113	17.9473	-0.826966	0.165668	-4.99171	5.98483e-07	1.26229e-05	CHEK1	checkpoint kinase 1 [Source:MGI Symbol;Acc:MGI:1202065]
ENSMUSG00000003949	160.456	-0.661775	0.132653	-4.98878	6.07632e-07	1.279e-05	HLF	hepatic leukemia factor [Source:MGI Symbol;Acc:MGI:96108]
ENSMUSG00000020717	411.472	0.497538	0.0997332	4.9887	6.07882e-07	1.279e-05	PECAM1	platelet/endothelial cell adhesion molecule 1 [Source:MGI Symbol;Acc:MGI:97537]
ENSMUSG00000038390	47.0899	-0.741992	0.148812	-4.98609	6.16128e-07	1.29477e-05	GPR162	G protein-coupled receptor 162 [Source:MGI Symbol;Acc:MGI:1315214]
ENSMUSG00000006782	1434.61	-0.348019	0.069831	-4.98373	6.23697e-07	1.30908e-05	CNP	2',3'-cyclic nucleotide 3' phosphodiesterase [Source:MGI Symbol;Acc:MGI:88437]
ENSMUSG00000005871	991.981	0.326786	0.0656357	4.97878	6.39866e-07	1.33976e-05	APC	adenomatosis polyposis coli [Source:MGI Symbol;Acc:MGI:88039]
ENSMUSG00000053063	31.8046	0.828292	0.166359	4.97895	6.39316e-07	1.33976e-05	CLEC12A	C-type lectin domain family 12, member a [Source:MGI Symbol;Acc:MGI:3040968]
ENSMUSG00000047090	349.063	0.388507	0.078081	4.9757	6.50135e-07	1.35962e-05	TMEM198B	transmembrane protein 198b [Source:MGI Symbol;Acc:MGI:1921077]
ENSMUSG00000046351	370.028	-0.416892	0.0837959	-4.97509	6.52163e-07	1.36221e-05	ZFP322A	zinc finger protein 322A [Source:MGI Symbol;Acc:MGI:2442566]
ENSMUSG00000030894	7497.86	-0.254822	0.0512284	-4.97422	6.55098e-07	1.36669e-05	TPP1	tripeptidyl peptidase I [Source:MGI Symbol;Acc:MGI:1336194]
ENSMUSG00000041219	397.141	0.452242	0.0909632	4.97171	6.63657e-07	1.38287e-05	ARHGAP11A	Rho GTPase activating protein 11A [Source:MGI Symbol;Acc:MGI:2444300]
ENSMUSG00000104713	28.2125	-0.834443	0.167924	-4.96916	6.7242e-07	1.39944e-05	GBP6	guanylate binding protein 6 [Source:MGI Symbol;Acc:MGI:2140937]
ENSMUSG00000032827	1045.49	0.287301	0.0578403	4.96714	6.79459e-07	1.41239e-05	PPP1R9A	protein phosphatase 1, regulatory (inhibitor) subunit 9A [Source:MGI Symbol;Acc:MGI:2442401]
ENSMUSG00000025212	485.374	-0.333978	0.0672445	-4.96662	6.81303e-07	1.41452e-05	SFXN3	sideroflexin 3 [Source:MGI Symbol;Acc:MGI:2137679]
ENSMUSG00000025439	870.342	0.288132	0.0580378	4.96456	6.88583e-07	1.42792e-05	CLNS1A	chloride channel, nucleotide-sensitive, 1A [Source:MGI Symbol;Acc:MGI:109638]
ENSMUSG00000024742	334.859	-0.472598	0.0953132	-4.95837	7.10875e-07	1.47062e-05	FEN1	flap structure specific endonuclease 1 [Source:MGI Symbol;Acc:MGI:102779]
ENSMUSG00000091625	140.164	0.563702	0.113686	4.95841	7.10726e-07	1.47062e-05	LSM5	LSM5 homolog, U6 small nuclear RNA and mRNA degradation associated [Source:MGI Symbol;Acc:MGI:1913623]
ENSMUSG00000001128	25.4866	0.832935	0.168047	4.95655	7.17552e-07	1.48266e-05	CFP	complement factor properdin [Source:MGI Symbol;Acc:MGI:97545]
ENSMUSG00000020604	1221.64	-0.477633	0.0963981	-4.9548	7.24051e-07	1.4943e-05	ARSG	arylsulfatase G [Source:MGI Symbol;Acc:MGI:1921258]
ENSMUSG00000031633	1355.96	-0.272784	0.0551013	-4.95059	7.39904e-07	1.52519e-05	SLC25A4	solute carrier family 25 (mitochondrial carrier, adenine nucleotide translocator), member 4 [Source:MGI Symbol;Acc:MGI:1353495]
ENSMUSG00000033272	1665.2	-0.243617	0.0492292	-4.94863	7.4736e-07	1.53872e-05	SLC35A4	solute carrier family 35, member A4 [Source:MGI Symbol;Acc:MGI:1915093]
ENSMUSG00000029816	19.7119	-0.664136	0.134283	-4.94579	7.58351e-07	1.55949e-05	GPNMB	glycoprotein (transmembrane) nmb [Source:MGI Symbol;Acc:MGI:1934765]
ENSMUSG00000036564	81.9927	-0.803655	0.162606	-4.94235	7.71846e-07	1.58536e-05	NDRG4	N-myc downstream regulated gene 4 [Source:MGI Symbol;Acc:MGI:2384590]
ENSMUSG00000021537	572.052	0.318468	0.0644557	4.94089	7.77677e-07	1.59484e-05	CETN3	centrin 3 [Source:MGI Symbol;Acc:MGI:1097706]
ENSMUSG00000040557	25.4631	-0.764142	0.154662	-4.94073	7.78309e-07	1.59484e-05	WBSCR27	Williams Beuren syndrome chromosome region 27 (human) [Source:MGI Symbol;Acc:MGI:1933146]
ENSMUSG00000063179	176.296	0.503642	0.102108	4.93247	8.11968e-07	1.65987e-05	PSTK	phosphoseryl-tRNA kinase [Source:MGI Symbol;Acc:MGI:2685945]
ENSMUSG00000021327	1247.77	0.288444	0.0584994	4.93072	8.19291e-07	1.67286e-05	ZKSCAN3	zinc finger with KRAB and SCAN domains 3 [Source:MGI Symbol;Acc:MGI:1919989]
ENSMUSG00000064899	2.95753	0.679135	0.137842	4.92689	8.3548e-07	1.70391e-05	SNORD118	small nucleolar RNA, C/D box 118 [Source:MGI Symbol;Acc:MGI:3819519]
ENSMUSG00000033014	204.561	0.458527	0.0931195	4.92407	8.47627e-07	1.72664e-05	TRIM33	tripartite motif-containing 33 [Source:MGI Symbol;Acc:MGI:2137357]
ENSMUSG00000050721	1099	-0.424581	0.086269	-4.92159	8.58436e-07	1.7466e-05	PLEKHO2	pleckstrin homology domain containing, family O member 2 [Source:MGI Symbol;Acc:MGI:2143132]
ENSMUSG00000041623	280.469	0.359779	0.073108	4.92121	8.60123e-07	1.74717e-05	D11WSU47E	DNA segment, Chr 11, Wayne State University 47, expressed [Source:MGI Symbol;Acc:MGI:106356]
ENSMUSG00000074671	386.023	-0.446048	0.0906539	-4.92033	8.63965e-07	1.75166e-05	TSPYL3	TSPY-like 3 [Source:MGI Symbol;Acc:MGI:2139328]
ENSMUSG00000103735	649.063	-0.345182	0.0701674	-4.9194	8.68098e-07	1.75797e-05	GM38317	predicted gene, 38317 [Source:MGI Symbol;Acc:MGI:5611545]
ENSMUSG00000041695	644.694	-0.748434	0.152319	-4.91358	8.94264e-07	1.80884e-05	KCNJ2	potassium inwardly-rectifying channel, subfamily J, member 2 [Source:MGI Symbol;Acc:MGI:104744]
ENSMUSG00000048000	505.862	0.317513	0.0646388	4.91211	9.01034e-07	1.8204e-05	GIGYF2	GRB10 interacting GYF protein 2 [Source:MGI Symbol;Acc:MGI:2138584]
ENSMUSG00000041225	1711.54	0.272807	0.0555558	4.91051	9.08405e-07	1.83101e-05	ARHGAP12	Rho GTPase activating protein 12 [Source:MGI Symbol;Acc:MGI:1922665]
ENSMUSG00000057110	1030.72	0.333741	0.0679616	4.91072	9.07415e-07	1.83101e-05	CNTRL	centriolin [Source:MGI Symbol;Acc:MGI:1889576]
ENSMUSG00000027642	5465.2	-0.260146	0.0529862	-4.9097	9.12178e-07	1.83648e-05	RPN2	ribophorin II [Source:MGI Symbol;Acc:MGI:98085]
ENSMUSG00000072618	411.493	-0.546072	0.11123	-4.90938	9.13649e-07	1.8373e-05	GM10384	predicted gene 10384 [Source:MGI Symbol;Acc:MGI:3641812]
ENSMUSG00000103103	21.069	0.752357	0.153288	4.90812	9.19524e-07	1.84696e-05	4833445I07RIK	RIKEN cDNA 4833445I07 gene [Source:MGI Symbol;Acc:MGI:2143268]
ENSMUSG00000028159	3130.81	0.285793	0.0582517	4.90617	9.28742e-07	1.86331e-05	DAPP1	dual adaptor for phosphotyrosine and 3-phosphoinositides 1 [Source:MGI Symbol;Acc:MGI:1347063]
ENSMUSG00000037405	3573.59	-0.240342	0.0490197	-4.90297	9.44e-07	1.89172e-05	ICAM1	intercellular adhesion molecule 1 [Source:MGI Symbol;Acc:MGI:96392]
ENSMUSG00000100029	21.3752	-0.789744	0.161282	-4.89666	9.74779e-07	1.95114e-05	GM29440	predicted gene 29440 [Source:MGI Symbol;Acc:MGI:5580146]
ENSMUSG00000048200	411.373	0.409804	0.0837708	4.89197	9.98303e-07	1.99591e-05	CRACR2B	calcium release activated channel regulator 2B [Source:MGI Symbol;Acc:MGI:2446129]
ENSMUSG00000028992	157.957	0.465927	0.0952968	4.88922	1.01238e-06	2.02172e-05	NMNAT1	nicotinamide nucleotide adenylyltransferase 1 [Source:MGI Symbol;Acc:MGI:1913704]
ENSMUSG00000040249	6702.56	-0.514446	0.105242	-4.88823	1.01746e-06	2.02951e-05	LRP1	low density lipoprotein receptor-related protein 1 [Source:MGI Symbol;Acc:MGI:96828]
ENSMUSG00000002679	237.226	0.47914	0.0980449	4.88694	1.02413e-06	2.04046e-05	MED6	mediator complex subunit 6 [Source:MGI Symbol;Acc:MGI:1917042]
ENSMUSG00000103672	24.3493	0.821035	0.168114	4.88379	1.04068e-06	2.07105e-05	GM37621	predicted gene, 37621 [Source:MGI Symbol;Acc:MGI:5610849]
ENSMUSG00000056498	98.3045	-0.788305	0.161461	-4.88233	1.04838e-06	2.08397e-05	TMEM154	transmembrane protein 154 [Source:MGI Symbol;Acc:MGI:2444725]
ENSMUSG00000063524	7266.92	-0.326035	0.0668318	-4.87844	1.06926e-06	2.11992e-05	ENO1	enolase 1, alpha non-neuron [Source:MGI Symbol;Acc:MGI:95393]
ENSMUSG00000030352	624.489	-0.41922	0.0859698	-4.87637	1.08057e-06	2.13813e-05	TSPAN9	tetraspanin 9 [Source:MGI Symbol;Acc:MGI:1924558]
ENSMUSG00000026743	446.453	0.31484	0.0645829	4.87498	1.08819e-06	2.15074e-05	MLLT10	myeloid/lymphoid or mixed-lineage leukemia; translocated to, 10 [Source:MGI Symbol;Acc:MGI:1329038]
ENSMUSG00000024962	431.47	-0.30993	0.0635806	-4.87459	1.09032e-06	2.15249e-05	VEGFB	vascular endothelial growth factor B [Source:MGI Symbol;Acc:MGI:106199]
ENSMUSG00000018774	14457.3	-0.322237	0.0661091	-4.87431	1.09189e-06	2.15311e-05	CD68	CD68 antigen [Source:MGI Symbol;Acc:MGI:88342]
ENSMUSG00000033900	12.7163	-0.810434	0.166337	-4.87224	1.1034e-06	2.17334e-05	MAP9	microtubule-associated protein 9 [Source:MGI Symbol;Acc:MGI:2442208]
ENSMUSG00000018217	7342.9	-0.310885	0.0638752	-4.86706	1.13269e-06	2.22788e-05	PMP22	peripheral myelin protein 22 [Source:MGI Symbol;Acc:MGI:97631]
ENSMUSG00000032184	7.64445	-0.774555	0.159148	-4.86689	1.13367e-06	2.22788e-05	LYSMD2	LysM, putative peptidoglycan-binding, domain containing 2 [Source:MGI Symbol;Acc:MGI:1917332]
ENSMUSG00000033671	871.133	0.327155	0.0672251	4.86656	1.13558e-06	2.2291e-05	CEP350	centrosomal protein 350 [Source:MGI Symbol;Acc:MGI:1921331]
ENSMUSG00000034459	95.1514	-0.725472	0.14914	-4.86438	1.14814e-06	2.2512e-05	IFIT1	interferon-induced protein with tetratricopeptide repeats 1 [Source:MGI Symbol;Acc:MGI:99450]
ENSMUSG00000030019	973.383	0.273723	0.0562737	4.86414	1.14958e-06	2.25145e-05	FBXL14	F-box and leucine-rich repeat protein 14 [Source:MGI Symbol;Acc:MGI:2141676]
ENSMUSG00000033450	2261.53	0.619849	0.127474	4.86257	1.15874e-06	2.26682e-05	TAGAP	T cell activation Rho GTPase activating protein [Source:MGI Symbol;Acc:MGI:3615484]
ENSMUSG00000018042	646.774	-0.375373	0.0772184	-4.86119	1.16684e-06	2.28009e-05	CYB5R3	cytochrome b5 reductase 3 [Source:MGI Symbol;Acc:MGI:94893]
ENSMUSG00000029605	33.6311	-0.725737	0.149302	-4.86085	1.16882e-06	2.28139e-05	OAS1B	2'-5' oligoadenylate synthetase 1B [Source:MGI Symbol;Acc:MGI:97430]
ENSMUSG00000066191	331.437	0.468805	0.0964601	4.86009	1.17333e-06	2.28759e-05	ANKS6	ankyrin repeat and sterile alpha motif domain containing 6 [Source:MGI Symbol;Acc:MGI:1922941]
ENSMUSG00000040037	7.14102	-0.784527	0.161489	-4.85809	1.18522e-06	2.30818e-05	NEGR1	neuronal growth regulator 1 [Source:MGI Symbol;Acc:MGI:2444846]
ENSMUSG00000031601	746.786	0.305673	0.0629238	4.85783	1.1868e-06	2.30865e-05	CNOT7	CCR4-NOT transcription complex, subunit 7 [Source:MGI Symbol;Acc:MGI:1298230]
ENSMUSG00000079168	8.29971	0.795662	0.163798	4.85757	1.18837e-06	2.3091e-05	CD209G	CD209g antigen [Source:MGI Symbol;Acc:MGI:1917442]
ENSMUSG00000024158	539.978	0.341008	0.0702216	4.85616	1.19683e-06	2.32293e-05	HAGH	hydroxyacyl glutathione hydrolase [Source:MGI Symbol;Acc:MGI:95745]
ENSMUSG00000032872	529.056	0.309012	0.0636625	4.85391	1.2105e-06	2.34682e-05	CYB5R4	cytochrome b5 reductase 4 [Source:MGI Symbol;Acc:MGI:2386848]
ENSMUSG00000020171	367.282	0.369568	0.0762047	4.84967	1.23667e-06	2.39487e-05	YEATS4	YEATS domain containing 4 [Source:MGI Symbol;Acc:MGI:1927224]
ENSMUSG00000070953	157.152	0.429327	0.0885383	4.84905	1.24056e-06	2.39971e-05	RABEPK	Rab9 effector protein with kelch motifs [Source:MGI Symbol;Acc:MGI:2139530]
ENSMUSG00000033615	20.7344	-0.80256	0.165544	-4.84801	1.24708e-06	2.40962e-05	CPLX1	complexin 1 [Source:MGI Symbol;Acc:MGI:104727]
ENSMUSG00000072673	42.3424	0.674759	0.139297	4.84402	1.27237e-06	2.45574e-05	GM10392	predicted gene 10392 [Source:MGI Symbol;Acc:MGI:3704377]
ENSMUSG00000061510	56.8959	-0.746633	0.154251	-4.84039	1.29586e-06	2.4983e-05	GM10101	predicted gene 10101 [Source:MGI Symbol;Acc:MGI:3641713]
ENSMUSG00000044948	171.349	-0.591013	0.122117	-4.83973	1.30013e-06	2.50373e-05	CFAP43	cilia and flagella associated protein 43 [Source:MGI Symbol;Acc:MGI:1289258]
ENSMUSG00000048100	263.539	0.316046	0.0653892	4.83331	1.34282e-06	2.58306e-05	TAF13	TATA-box binding protein associated factor 13 [Source:MGI Symbol;Acc:MGI:1913500]
ENSMUSG00000000673	158.775	-0.518789	0.107401	-4.83038	1.36272e-06	2.61842e-05	HAAO	3-hydroxyanthranilate 3,4-dioxygenase [Source:MGI Symbol;Acc:MGI:1349444]
ENSMUSG00000041096	502.107	0.41008	0.0849272	4.82861	1.37489e-06	2.63888e-05	TSPYL2	TSPY-like 2 [Source:MGI Symbol;Acc:MGI:106244]
ENSMUSG00000005514	1331.34	-0.426267	0.0883049	-4.82722	1.38454e-06	2.65445e-05	POR	P450 (cytochrome) oxidoreductase [Source:MGI Symbol;Acc:MGI:97744]
ENSMUSG00000046280	8.50923	0.733585	0.152052	4.82457	1.40304e-06	2.68692e-05	SHE	src homology 2 domain-containing transforming protein E [Source:MGI Symbol;Acc:MGI:1099462]
ENSMUSG00000035000	4.2271	0.542213	0.112453	4.82168	1.42351e-06	2.72312e-05	DPP4	dipeptidylpeptidase 4 [Source:MGI Symbol;Acc:MGI:94919]
ENSMUSG00000020283	674.434	0.322176	0.0668227	4.82136	1.42584e-06	2.72455e-05	PEX13	peroxisomal biogenesis factor 13 [Source:MGI Symbol;Acc:MGI:1919379]
ENSMUSG00000032946	5.59753	0.767269	0.159185	4.81998	1.43573e-06	2.74042e-05	RASGRP2	RAS, guanyl releasing protein 2 [Source:MGI Symbol;Acc:MGI:1333849]
ENSMUSG00000026456	1052.85	-0.319264	0.0662835	-4.81665	1.4599e-06	2.78041e-05	CYB5R1	cytochrome b5 reductase 1 [Source:MGI Symbol;Acc:MGI:1919267]
ENSMUSG00000068882	1188.51	0.239726	0.0497684	4.81683	1.45855e-06	2.78041e-05	SSB	Sjogren syndrome antigen B [Source:MGI Symbol;Acc:MGI:98423]
ENSMUSG00000031536	300.298	0.379711	0.0789172	4.81151	1.49795e-06	2.84973e-05	POLB	polymerase (DNA directed), beta [Source:MGI Symbol;Acc:MGI:97740]
ENSMUSG00000028487	13.3699	-0.799907	0.16635	-4.80858	1.52003e-06	2.88857e-05	BNC2	basonuclin 2 [Source:MGI Symbol;Acc:MGI:2443805]
ENSMUSG00000024338	2325.98	-0.207858	0.0432309	-4.80808	1.52384e-06	2.89261e-05	PSMB8	proteasome (prosome, macropain) subunit, beta type 8 (large multifunctional peptidase 7) [Source:MGI Symbol;Acc:MGI:1346527]
ENSMUSG00000036898	591.062	0.311655	0.0648555	4.80537	1.54469e-06	2.92897e-05	ZFP157	zinc finger protein 157 [Source:MGI Symbol;Acc:MGI:1919404]
ENSMUSG00000053769	292.727	0.325525	0.0677631	4.80386	1.55632e-06	2.94779e-05	LYSMD1	LysM, putative peptidoglycan-binding, domain containing 1 [Source:MGI Symbol;Acc:MGI:1919409]
ENSMUSG00000025150	66.9299	0.794016	0.165471	4.79852	1.59845e-06	3.02427e-05	CBR2	carbonyl reductase 2 [Source:MGI Symbol;Acc:MGI:107200]
ENSMUSG00000026095	487.217	0.347662	0.0724872	4.79618	1.6172e-06	3.0564e-05	ASNSD1	asparagine synthetase domain containing 1 [Source:MGI Symbol;Acc:MGI:1917646]
ENSMUSG00000062515	2.23592	0.512326	0.106965	4.78967	1.67052e-06	3.15373e-05	FABP4	fatty acid binding protein 4, adipocyte [Source:MGI Symbol;Acc:MGI:88038]
ENSMUSG00000105137	16.491	0.791836	0.165337	4.78923	1.67419e-06	3.1572e-05	GM42869	predicted gene 42869 [Source:MGI Symbol;Acc:MGI:5663006]
ENSMUSG00000006585	132.421	-0.431956	0.0902084	-4.78843	1.68093e-06	3.16646e-05	CDT1	chromatin licensing and DNA replication factor 1 [Source:MGI Symbol;Acc:MGI:1914427]
ENSMUSG00000036966	412.894	-0.305661	0.0638452	-4.78753	1.68843e-06	3.17711e-05	SPRYD3	SPRY domain containing 3 [Source:MGI Symbol;Acc:MGI:2446175]
ENSMUSG00000022185	776.58	0.296988	0.0620377	4.78721	1.69115e-06	3.17878e-05	ACIN1	apoptotic chromatin condensation inducer 1 [Source:MGI Symbol;Acc:MGI:1891824]
ENSMUSG00000020432	7921.74	-0.316255	0.0661042	-4.78419	1.71675e-06	3.2164e-05	TCN2	transcobalamin 2 [Source:MGI Symbol;Acc:MGI:98534]
ENSMUSG00000038312	4214.21	-0.21066	0.044029	-4.78457	1.71356e-06	3.2164e-05	EDEM2	ER degradation enhancer, mannosidase alpha-like 2 [Source:MGI Symbol;Acc:MGI:1915540]
ENSMUSG00000105350	3.95339	0.748037	0.156355	4.78422	1.71651e-06	3.2164e-05	4930537H20RIK	RIKEN cDNA 4930537H20 gene [Source:MGI Symbol;Acc:MGI:1923075]
ENSMUSG00000041351	46.6586	-0.678057	0.141764	-4.783	1.72695e-06	3.232e-05	RAP1GAP	Rap1 GTPase-activating protein [Source:MGI Symbol;Acc:MGI:109338]
ENSMUSG00000001053	17.5831	-0.800751	0.167428	-4.78264	1.73004e-06	3.23428e-05	N4BP3	NEDD4 binding protein 3 [Source:MGI Symbol;Acc:MGI:2442218]
ENSMUSG00000025104	103.672	0.665741	0.139374	4.77666	1.78229e-06	3.32835e-05	HDGFRP3	hepatoma-derived growth factor, related protein 3 [Source:MGI Symbol;Acc:MGI:1352760]
ENSMUSG00000026004	594	0.316336	0.0662382	4.77574	1.79051e-06	3.3401e-05	KANSL1L	KAT8 regulatory NSL complex subunit 1-like [Source:MGI Symbol;Acc:MGI:1915941]
ENSMUSG00000103160	9.4449	-0.779495	0.163253	-4.77477	1.7991e-06	3.3525e-05	C130012C08RIK	RIKEN cDNA C130012C08 gene [Source:MGI Symbol;Acc:MGI:2145684]
ENSMUSG00000097455	14.6773	-0.765377	0.160304	-4.77454	1.80116e-06	3.35272e-05	GM26891	predicted gene, 26891 [Source:MGI Symbol;Acc:MGI:5477385]
ENSMUSG00000019960	8732.51	0.415558	0.0871062	4.7707	1.83584e-06	3.41359e-05	DUSP6	dual specificity phosphatase 6 [Source:MGI Symbol;Acc:MGI:1914853]
ENSMUSG00000048280	321.254	0.487419	0.102272	4.76592	1.87993e-06	3.49182e-05	ZFP738	zinc finger protein 738 [Source:MGI Symbol;Acc:MGI:3040706]
ENSMUSG00000028191	1041.12	0.276869	0.0581062	4.76487	1.88979e-06	3.50636e-05	BCL10	B cell leukemia/lymphoma 10 [Source:MGI Symbol;Acc:MGI:1337994]
ENSMUSG00000030162	50.5195	-0.762936	0.160238	-4.76127	1.92376e-06	3.56555e-05	OLR1	oxidized low density lipoprotein (lectin-like) receptor 1 [Source:MGI Symbol;Acc:MGI:1261434]
ENSMUSG00000038658	166.9	0.529958	0.111316	4.76084	1.92786e-06	3.56933e-05	RIC1	RAB6A GEF complex partner 1 [Source:MGI Symbol;Acc:MGI:1924893]
ENSMUSG00000085036	9.18746	0.791804	0.16639	4.75871	1.94836e-06	3.60342e-05	GM14011	predicted gene 14011 [Source:MGI Symbol;Acc:MGI:3649272]
ENSMUSG00000043085	26.0909	-0.783707	0.164777	-4.75616	1.97312e-06	3.6453e-05	TMEM82	transmembrane protein 82 [Source:MGI Symbol;Acc:MGI:2384869]
ENSMUSG00000031628	219.411	0.350056	0.073606	4.75581	1.97652e-06	3.6477e-05	CASP3	caspase 3 [Source:MGI Symbol;Acc:MGI:107739]
ENSMUSG00000056413	551.222	-0.381118	0.0801578	-4.7546	1.98842e-06	3.66574e-05	ADAP1	ArfGAP with dual PH domains 1 [Source:MGI Symbol;Acc:MGI:2442201]
ENSMUSG00000031387	1815.89	-0.249025	0.0524075	-4.75171	2.01708e-06	3.7146e-05	RENBP	renin binding protein [Source:MGI Symbol;Acc:MGI:105940]
ENSMUSG00000022610	23.1569	-0.745551	0.157002	-4.74869	2.04742e-06	3.76523e-05	MAPK12	mitogen-activated protein kinase 12 [Source:MGI Symbol;Acc:MGI:1353438]
ENSMUSG00000033429	159.066	0.461883	0.0972685	4.74854	2.04892e-06	3.76523e-05	MCEE	methylmalonyl CoA epimerase [Source:MGI Symbol;Acc:MGI:1920974]
ENSMUSG00000035623	386.698	0.367467	0.0773994	4.74768	2.05766e-06	3.77727e-05	RSF1	remodeling and spacing factor 1 [Source:MGI Symbol;Acc:MGI:2682305]
ENSMUSG00000034107	337.675	-0.455322	0.0959864	-4.74361	2.09942e-06	3.84982e-05	ANO7	anoctamin 7 [Source:MGI Symbol;Acc:MGI:3052714]
ENSMUSG00000104324	26.4706	-0.778878	0.16441	-4.73742	2.16461e-06	3.96516e-05	GM37320	predicted gene, 37320 [Source:MGI Symbol;Acc:MGI:5610548]
ENSMUSG00000052291	466.71	-0.465133	0.0982108	-4.73607	2.17905e-06	3.98316e-05	5330438D12RIK	RIKEN cDNA 5330438D12 gene [Source:MGI Symbol;Acc:MGI:3026931]
ENSMUSG00000032312	1331.46	0.293114	0.0619231	4.73351	2.20665e-06	4.0251e-05	CSK	c-src tyrosine kinase [Source:MGI Symbol;Acc:MGI:88537]
ENSMUSG00000079509	938.396	0.368801	0.0779116	4.73358	2.20595e-06	4.0251e-05	ZFX	zinc finger protein X-linked [Source:MGI Symbol;Acc:MGI:99211]
ENSMUSG00000032293	476.767	0.342349	0.0723826	4.72971	2.24836e-06	4.09685e-05	IREB2	iron responsive element binding protein 2 [Source:MGI Symbol;Acc:MGI:1928268]
ENSMUSG00000022450	429.354	0.328603	0.0694855	4.72909	2.25534e-06	4.10524e-05	NDUFA6	NADH dehydrogenase (ubiquinone) 1 alpha subcomplex, 6 (B14) [Source:MGI Symbol;Acc:MGI:1914380]
ENSMUSG00000021094	1101.28	-0.276528	0.0585234	-4.72508	2.30028e-06	4.17824e-05	DHRS7	dehydrogenase/reductase (SDR family) member 7 [Source:MGI Symbol;Acc:MGI:1913625]
ENSMUSG00000040093	772.386	0.462121	0.0978013	4.7251	2.30008e-06	4.17824e-05	BMF	BCL2 modifying factor [Source:MGI Symbol;Acc:MGI:2176433]
ENSMUSG00000052713	271.935	0.352017	0.0745082	4.72454	2.3064e-06	4.18495e-05	ZFP608	zinc finger protein 608 [Source:MGI Symbol;Acc:MGI:2442338]
ENSMUSG00000090939	73.9142	0.538191	0.113934	4.72371	2.31578e-06	4.19757e-05	GM17147	predicted gene 17147 [Source:MGI Symbol;Acc:MGI:4937974]
ENSMUSG00000027079	388.416	-0.378231	0.080083	-4.72299	2.32406e-06	4.20816e-05	CLP1	CLP1, cleavage and polyadenylation factor I subunit [Source:MGI Symbol;Acc:MGI:2138968]
ENSMUSG00000068735	719.002	-0.571513	0.12112	-4.71859	2.37488e-06	4.29567e-05	TRP53I11	transformation related protein 53 inducible protein 11 [Source:MGI Symbol;Acc:MGI:2670995]
ENSMUSG00000032238	116.223	-0.529666	0.112378	-4.71324	2.43806e-06	4.40534e-05	RORA	RAR-related orphan receptor alpha [Source:MGI Symbol;Acc:MGI:104661]
ENSMUSG00000024235	301.31	0.5111	0.108455	4.71256	2.44628e-06	4.41557e-05	MAP3K8	mitogen-activated protein kinase kinase kinase 8 [Source:MGI Symbol;Acc:MGI:1346878]
ENSMUSG00000021257	399.501	-0.361737	0.0767842	-4.71109	2.46401e-06	4.44293e-05	ANGEL1	angel homolog 1 [Source:MGI Symbol;Acc:MGI:1915987]
ENSMUSG00000028719	800.638	0.267522	0.0567929	4.71047	2.47142e-06	4.45165e-05	CMPK1	cytidine monophosphate (UMP-CMP) kinase 1 [Source:MGI Symbol;Acc:MGI:1913838]
ENSMUSG00000006651	56.3916	-0.686147	0.14569	-4.70963	2.48165e-06	4.46541e-05	APLP1	amyloid beta (A4) precursor-like protein 1 [Source:MGI Symbol;Acc:MGI:88046]
ENSMUSG00000104571	24.563	0.789742	0.167811	4.70615	2.52445e-06	4.5377e-05	GM43010	predicted gene 43010 [Source:MGI Symbol;Acc:MGI:5663147]
ENSMUSG00000041645	1244.57	-0.230017	0.0488813	-4.70563	2.53082e-06	4.54443e-05	DDX24	DEAD (Asp-Glu-Ala-Asp) box polypeptide 24 [Source:MGI Symbol;Acc:MGI:1351337]
ENSMUSG00000074580	34.6255	0.662105	0.140726	4.70493	2.53948e-06	4.55525e-05	4931440P22RIK	RIKEN cDNA 4931440P22 gene [Source:MGI Symbol;Acc:MGI:1918254]
ENSMUSG00000032712	1533.14	0.283906	0.0603764	4.70227	2.57286e-06	4.61033e-05	2810474O19RIK	RIKEN cDNA 2810474O19 gene [Source:MGI Symbol;Acc:MGI:1914496]
ENSMUSG00000034959	1111.8	-0.348133	0.0740641	-4.70042	2.59621e-06	4.64735e-05	RUBCNL	RUN and cysteine rich domain containing beclin 1 interacting protein like [Source:MGI Symbol;Acc:MGI:2685590]
ENSMUSG00000022463	303.413	-0.46025	0.0979495	-4.69886	2.61624e-06	4.67835e-05	SREBF2	sterol regulatory element binding factor 2 [Source:MGI Symbol;Acc:MGI:107585]
ENSMUSG00000042406	1175.26	0.308225	0.0656034	4.6983	2.62334e-06	4.6862e-05	ATF4	activating transcription factor 4 [Source:MGI Symbol;Acc:MGI:88096]
ENSMUSG00000031431	2239.48	0.742754	0.158116	4.69753	2.63322e-06	4.69899e-05	TSC22D3	TSC22 domain family, member 3 [Source:MGI Symbol;Acc:MGI:1196284]
ENSMUSG00000034413	24.5663	-0.76909	0.163741	-4.697	2.64015e-06	4.7065e-05	NEURL1B	neuralized E3 ubiquitin protein ligase 1B [Source:MGI Symbol;Acc:MGI:3643092]
ENSMUSG00000051359	18.8724	-0.754734	0.160722	-4.69591	2.6542e-06	4.72667e-05	NCALD	neurocalcin delta [Source:MGI Symbol;Acc:MGI:1196326]
ENSMUSG00000058290	610.76	-0.389965	0.0830572	-4.69514	2.66429e-06	4.73975e-05	ESPL1	extra spindle pole bodies 1, separase [Source:MGI Symbol;Acc:MGI:2146156]
ENSMUSG00000075593	7022.15	-0.246544	0.052517	-4.69456	2.67188e-06	4.74835e-05	GAL3ST4	galactose-3-O-sulfotransferase 4 [Source:MGI Symbol;Acc:MGI:1916254]
ENSMUSG00000043740	611.692	-0.585878	0.124809	-4.69421	2.67642e-06	4.75154e-05	B430306N03RIK	RIKEN cDNA B430306N03 gene [Source:MGI Symbol;Acc:MGI:2443478]
ENSMUSG00000078784	687.01	0.395635	0.0842961	4.69339	2.68708e-06	4.76557e-05	1810022K09RIK	RIKEN cDNA 1810022K09 gene [Source:MGI Symbol;Acc:MGI:1916376]
ENSMUSG00000040451	671.593	0.314114	0.066939	4.69253	2.69844e-06	4.7808e-05	SGMS1	sphingomyelin synthase 1 [Source:MGI Symbol;Acc:MGI:2444110]
ENSMUSG00000023861	2399.24	0.355552	0.0757769	4.69209	2.70433e-06	4.78633e-05	MPC1	mitochondrial pyruvate carrier 1 [Source:MGI Symbol;Acc:MGI:1915240]
ENSMUSG00000074151	128.026	-0.69502	0.148164	-4.69088	2.72035e-06	4.80976e-05	NLRC5	NLR family, CARD domain containing 5 [Source:MGI Symbol;Acc:MGI:3612191]
ENSMUSG00000037649	3971.29	-0.322811	0.0688941	-4.6856	2.79137e-06	4.93028e-05	H2-DMA	histocompatibility 2, class II, locus DMa [Source:MGI Symbol;Acc:MGI:95921]
ENSMUSG00000041415	312.643	0.406696	0.0869732	4.6761	2.92379e-06	5.15889e-05	DICER1	dicer 1, ribonuclease type III [Source:MGI Symbol;Acc:MGI:2177178]
ENSMUSG00000072258	131.484	0.521493	0.111562	4.67448	2.94705e-06	5.19463e-05	TAF1A	TATA-box binding protein associated factor, RNA polymerase I, A [Source:MGI Symbol;Acc:MGI:109578]
ENSMUSG00000031540	1038.56	0.347041	0.0742605	4.67329	2.96407e-06	5.2193e-05	KAT6A	K(lysine) acetyltransferase 6A [Source:MGI Symbol;Acc:MGI:2442415]
ENSMUSG00000002204	24.1965	0.463625	0.0992871	4.66954	3.01881e-06	5.31028e-05	NAPSA	napsin A aspartic peptidase [Source:MGI Symbol;Acc:MGI:109365]
ENSMUSG00000026360	7285.27	0.277158	0.0594483	4.66217	3.12897e-06	5.49845e-05	RGS2	regulator of G-protein signaling 2 [Source:MGI Symbol;Acc:MGI:1098271]
ENSMUSG00000073609	409.18	0.309516	0.0664301	4.65927	3.17325e-06	5.57061e-05	D2HGDH	D-2-hydroxyglutarate dehydrogenase [Source:MGI Symbol;Acc:MGI:2138209]
ENSMUSG00000031156	663.554	-0.264485	0.0567693	-4.65894	3.17841e-06	5.574e-05	SLC35A2	solute carrier family 35 (UDP-galactose transporter), member A2 [Source:MGI Symbol;Acc:MGI:1345297]
ENSMUSG00000097217	37.382	-0.670249	0.143937	-4.65654	3.2157e-06	5.63366e-05	GM26549	predicted gene, 26549 [Source:MGI Symbol;Acc:MGI:5477043]
ENSMUSG00000042622	8.71104	-0.779545	0.167444	-4.65555	3.23114e-06	5.64926e-05	MAFF	v-maf musculoaponeurotic fibrosarcoma oncogene family, protein F (avian) [Source:MGI Symbol;Acc:MGI:96910]
ENSMUSG00000056429	3644.22	-0.359192	0.077153	-4.65558	3.23075e-06	5.64926e-05	TGOLN1	trans-golgi network protein [Source:MGI Symbol;Acc:MGI:105080]
ENSMUSG00000084957	416.144	0.35121	0.075451	4.6548	3.24288e-06	5.66406e-05	BBIP1	BBSome interacting protein 1 [Source:MGI Symbol;Acc:MGI:1913610]
ENSMUSG00000049124	92.4074	0.63499	0.136452	4.65358	3.26217e-06	5.69199e-05	GM8186	predicted gene 8186 [Source:MGI Symbol;Acc:MGI:3643110]
ENSMUSG00000035692	86.2936	-0.594652	0.127798	-4.65305	3.27067e-06	5.70107e-05	ISG15	ISG15 ubiquitin-like modifier [Source:MGI Symbol;Acc:MGI:1855694]
ENSMUSG00000034855	93.8567	-0.735081	0.157997	-4.65249	3.27944e-06	5.71058e-05	CXCL10	chemokine (C-X-C motif) ligand 10 [Source:MGI Symbol;Acc:MGI:1352450]
ENSMUSG00000001281	30.6278	0.782206	0.168173	4.65119	3.30022e-06	5.74099e-05	ITGB7	integrin beta 7 [Source:MGI Symbol;Acc:MGI:96616]
ENSMUSG00000046034	661.285	-0.289086	0.0621944	-4.64811	3.34998e-06	5.82168e-05	OTULIN	OTU deubiquitinase with linear linkage specificity [Source:MGI Symbol;Acc:MGI:3577015]
ENSMUSG00000042628	378.42	0.414828	0.0892681	4.647	3.36801e-06	5.84713e-05	ZFYVE1	zinc finger, FYVE domain containing 1 [Source:MGI Symbol;Acc:MGI:3026685]
ENSMUSG00000051451	1208.14	-0.393823	0.084789	-4.64474	3.40498e-06	5.90539e-05	CREBZF	CREB/ATF bZIP transcription factor [Source:MGI Symbol;Acc:MGI:2675296]
ENSMUSG00000085939	157.898	-0.538095	0.115863	-4.64424	3.41338e-06	5.91402e-05	CD63-PS	CD63 antigen, pseudogene [Source:MGI Symbol;Acc:MGI:105972]
ENSMUSG00000036636	1946.84	-0.374674	0.0807016	-4.64271	3.43864e-06	5.95181e-05	CLCN7	chloride channel, voltage-sensitive 7 [Source:MGI Symbol;Acc:MGI:1347048]
ENSMUSG00000027315	3793.68	-0.350491	0.0755076	-4.6418	3.45395e-06	5.97233e-05	SPINT1	serine protease inhibitor, Kunitz type 1 [Source:MGI Symbol;Acc:MGI:1338033]
ENSMUSG00000021500	451.211	0.385776	0.0831262	4.64085	3.46983e-06	5.99378e-05	DDX46	DEAD (Asp-Glu-Ala-Asp) box polypeptide 46 [Source:MGI Symbol;Acc:MGI:1920895]
ENSMUSG00000026201	584.88	0.343038	0.0739567	4.63837	3.51173e-06	6.05406e-05	STK16	serine/threonine kinase 16 [Source:MGI Symbol;Acc:MGI:1313271]
ENSMUSG00000090691	75.1805	0.488413	0.105297	4.63844	3.51049e-06	6.05406e-05	GM3667	predicted gene 3667 [Source:MGI Symbol;Acc:MGI:3781843]
ENSMUSG00000044098	544.148	0.350945	0.0756917	4.63651	3.54348e-06	6.10269e-05	RSBN1	rosbin, round spermatid basic protein 1 [Source:MGI Symbol;Acc:MGI:2444993]
ENSMUSG00000002325	1472.86	-0.241402	0.0520736	-4.63578	3.55586e-06	6.11792e-05	IRF9	interferon regulatory factor 9 [Source:MGI Symbol;Acc:MGI:107587]
ENSMUSG00000009292	1208.59	-0.490456	0.105817	-4.63495	3.57017e-06	6.12424e-05	TRPM2	transient receptor potential cation channel, subfamily M, member 2 [Source:MGI Symbol;Acc:MGI:1351901]
ENSMUSG00000026791	1234.63	-0.356041	0.0768162	-4.63497	3.56982e-06	6.12424e-05	SLC2A8	solute carrier family 2, (facilitated glucose transporter), member 8 [Source:MGI Symbol;Acc:MGI:1860103]
ENSMUSG00000039221	207.288	0.488591	0.10541	4.63516	3.56662e-06	6.12424e-05	RPL22L1	ribosomal protein L22 like 1 [Source:MGI Symbol;Acc:MGI:1915278]
ENSMUSG00000022098	108.431	0.552776	0.119292	4.63381	3.58997e-06	6.1521e-05	BMP1	bone morphogenetic protein 1 [Source:MGI Symbol;Acc:MGI:88176]
ENSMUSG00000042787	481.361	0.461218	0.0995572	4.6327	3.60935e-06	6.17919e-05	EXOG	endo/exonuclease (5'-3'), endonuclease G-like [Source:MGI Symbol;Acc:MGI:2143333]
ENSMUSG00000030733	603.874	0.285749	0.0617316	4.6289	3.6761e-06	6.28723e-05	SH2B1	SH2B adaptor protein 1 [Source:MGI Symbol;Acc:MGI:1201407]
ENSMUSG00000026712	324.004	0.763517	0.16498	4.62793	3.6934e-06	6.31056e-05	MRC1	mannose receptor, C type 1 [Source:MGI Symbol;Acc:MGI:97142]
ENSMUSG00000025227	191.901	-0.418753	0.0905006	-4.62707	3.70872e-06	6.33047e-05	MFSD13A	major facilitator superfamily domain containing 13a [Source:MGI Symbol;Acc:MGI:1922396]
ENSMUSG00000027274	256.553	0.481829	0.10415	4.6263	3.72254e-06	6.34779e-05	MKKS	McKusick-Kaufman syndrome [Source:MGI Symbol;Acc:MGI:1891836]
ENSMUSG00000063931	1595.3	-0.255122	0.055212	-4.62078	3.82306e-06	6.51277e-05	PEPD	peptidase D [Source:MGI Symbol;Acc:MGI:97542]
ENSMUSG00000033799	595.591	0.397608	0.0861471	4.61546	3.9223e-06	6.67526e-05	FAM208B	family with sequence similarity 208, member B [Source:MGI Symbol;Acc:MGI:2145274]
ENSMUSG00000056216	1870.76	-0.257643	0.0558468	-4.6134	3.96138e-06	6.73512e-05	CEBPG	CCAAT/enhancer binding protein (C/EBP), gamma [Source:MGI Symbol;Acc:MGI:104982]
ENSMUSG00000002280	749.7	0.300337	0.0651121	4.61261	3.97649e-06	6.75416e-05	NARFL	nuclear prelamin A recognition factor-like [Source:MGI Symbol;Acc:MGI:1914813]
ENSMUSG00000028773	11.86	-0.77079	0.167123	-4.61211	3.98608e-06	6.76381e-05	FABP3	fatty acid binding protein 3, muscle and heart [Source:MGI Symbol;Acc:MGI:95476]
ENSMUSG00000074994	207.691	0.484666	0.105127	4.6103	4.02091e-06	6.81621e-05	QSER1	glutamine and serine rich 1 [Source:MGI Symbol;Acc:MGI:2138986]
ENSMUSG00000044229	7.41342	0.575552	0.124911	4.6077	4.0715e-06	6.89521e-05	NXPE4	neurexophilin and PC-esterase domain family, member 4 [Source:MGI Symbol;Acc:MGI:1924792]
ENSMUSG00000045594	1449.3	-0.310975	0.0674975	-4.60721	4.08114e-06	6.90476e-05	GLB1	galactosidase, beta 1 [Source:MGI Symbol;Acc:MGI:88151]
ENSMUSG00000106099	15.3111	0.774252	0.16809	4.60619	4.10115e-06	6.93183e-05	GM42664	predicted gene 42664 [Source:MGI Symbol;Acc:MGI:5662801]
ENSMUSG00000035722	715.492	-0.446874	0.0970602	-4.60409	4.1427e-06	6.99521e-05	ABCA7	ATP-binding cassette, sub-family A (ABC1), member 7 [Source:MGI Symbol;Acc:MGI:1351646]
ENSMUSG00000030103	55.3713	-0.767567	0.166788	-4.60204	4.18378e-06	7.05768e-05	BHLHE40	basic helix-loop-helix family, member e40 [Source:MGI Symbol;Acc:MGI:1097714]
ENSMUSG00000037822	1655.26	-0.20241	0.0440224	-4.59789	4.26794e-06	7.19263e-05	SMIM14	small integral membrane protein 14 [Source:MGI Symbol;Acc:MGI:1915802]
ENSMUSG00000104940	24.7711	0.773167	0.168196	4.59681	4.29007e-06	7.21989e-05	GM42908	predicted gene 42908 [Source:MGI Symbol;Acc:MGI:5663045]
ENSMUSG00000032551	323.44	0.390244	0.08492	4.59543	4.3186e-06	7.24971e-05	1110059G10RIK	RIKEN cDNA 1110059G10 gene [Source:MGI Symbol;Acc:MGI:1913452]
ENSMUSG00000037217	17.0406	-0.735249	0.159992	-4.59554	4.31627e-06	7.24971e-05	SYN1	synapsin I [Source:MGI Symbol;Acc:MGI:98460]
ENSMUSG00000025816	290.536	0.340114	0.0740249	4.59459	4.33595e-06	7.27176e-05	SEC61A2	Sec61, alpha subunit 2 (S. cerevisiae) [Source:MGI Symbol;Acc:MGI:1931071]
ENSMUSG00000021458	199.862	-0.355186	0.0773165	-4.59393	4.34974e-06	7.28782e-05	2010111I01RIK	RIKEN cDNA 2010111I01 gene [Source:MGI Symbol;Acc:MGI:1919311]
ENSMUSG00000106451	57.6724	0.716703	0.156038	4.59312	4.36669e-06	7.30913e-05	GM42934	predicted gene 42934 [Source:MGI Symbol;Acc:MGI:5663071]
ENSMUSG00000032002	808.011	0.349826	0.0763202	4.58366	4.56904e-06	7.64042e-05	DCUN1D5	DCN1, defective in cullin neddylation 1, domain containing 5 (S. cerevisiae) [Source:MGI Symbol;Acc:MGI:1924113]
ENSMUSG00000034403	821.448	-0.307534	0.0671096	-4.58256	4.59323e-06	7.67345e-05	PJA1	praja ring finger 1, E3 ubiquitin protein ligase [Source:MGI Symbol;Acc:MGI:1101765]
ENSMUSG00000025232	16298.1	-0.195884	0.0427572	-4.5813	4.62086e-06	7.71215e-05	HEXA	hexosaminidase A [Source:MGI Symbol;Acc:MGI:96073]
ENSMUSG00000020227	126.916	-0.565326	0.123476	-4.57843	4.68469e-06	7.81114e-05	IRAK3	interleukin-1 receptor-associated kinase 3 [Source:MGI Symbol;Acc:MGI:1921164]
ENSMUSG00000087178	94.1805	0.572559	0.125069	4.57794	4.69573e-06	7.8184e-05	A230056P14RIK	RIKEN cDNA A230056P14 gene [Source:MGI Symbol;Acc:MGI:2444856]
ENSMUSG00000107304	138.726	0.663979	0.145042	4.57784	4.6981e-06	7.8184e-05	GM43775	predicted gene 43775 [Source:MGI Symbol;Acc:MGI:5663912]
ENSMUSG00000026547	597.801	-0.36205	0.079107	-4.57671	4.72343e-06	7.85299e-05	TAGLN2	transgelin 2 [Source:MGI Symbol;Acc:MGI:1312985]
ENSMUSG00000093674	1075.9	0.498812	0.109034	4.57483	4.76601e-06	7.91615e-05	RPL41	ribosomal protein L41 [Source:MGI Symbol;Acc:MGI:1915195]
ENSMUSG00000028629	299.762	-0.337318	0.0737581	-4.5733	4.80096e-06	7.95891e-05	EXO5	exonuclease 5 [Source:MGI Symbol;Acc:MGI:1920422]
ENSMUSG00000104344	20.0404	0.76028	0.166238	4.57343	4.79804e-06	7.95891e-05	GM38077	predicted gene, 38077 [Source:MGI Symbol;Acc:MGI:5611305]
ENSMUSG00000004849	568.813	-0.281114	0.0614827	-4.57225	4.82506e-06	7.98084e-05	AP1S1	adaptor protein complex AP-1, sigma 1 [Source:MGI Symbol;Acc:MGI:1098244]
ENSMUSG00000022361	699.033	0.270959	0.0592633	4.57212	4.82805e-06	7.98084e-05	ZHX1	zinc fingers and homeoboxes 1 [Source:MGI Symbol;Acc:MGI:109271]
ENSMUSG00000036941	518.115	0.335423	0.0733566	4.5725	4.8194e-06	7.98084e-05	ELAC1	elaC ribonuclease Z 1 [Source:MGI Symbol;Acc:MGI:1890495]
ENSMUSG00000030029	8.35431	-0.702634	0.153818	-4.56795	4.92523e-06	8.12592e-05	LRIG1	leucine-rich repeats and immunoglobulin-like domains 1 [Source:MGI Symbol;Acc:MGI:107935]
ENSMUSG00000029103	2838.53	-0.288608	0.0631884	-4.56743	4.93745e-06	8.13832e-05	LRPAP1	low density lipoprotein receptor-related protein associated protein 1 [Source:MGI Symbol;Acc:MGI:96829]
ENSMUSG00000054072	30.9668	-0.766505	0.167836	-4.56699	4.94775e-06	8.14751e-05	IIGP1	interferon inducible GTPase 1 [Source:MGI Symbol;Acc:MGI:1926259]
ENSMUSG00000018340	1019.69	-0.309144	0.0677113	-4.56562	4.98028e-06	8.19327e-05	ANXA6	annexin A6 [Source:MGI Symbol;Acc:MGI:88255]
ENSMUSG00000048371	124.301	-0.423719	0.0928986	-4.56109	5.08885e-06	8.36391e-05	PDP2	pyruvate dehyrogenase phosphatase catalytic subunit 2 [Source:MGI Symbol;Acc:MGI:1918878]
ENSMUSG00000030830	44.0264	0.669489	0.14679	4.56085	5.09458e-06	8.36538e-05	ITGAL	integrin alpha L [Source:MGI Symbol;Acc:MGI:96606]
ENSMUSG00000031021	2027.07	-0.260752	0.0572532	-4.55437	5.25426e-06	8.61672e-05	TMEM9B	TMEM9 domain family, member B [Source:MGI Symbol;Acc:MGI:1915254]
ENSMUSG00000038535	402.835	0.37232	0.081756	4.55404	5.26261e-06	8.61672e-05	ZFP280D	zinc finger protein 280D [Source:MGI Symbol;Acc:MGI:2384583]
ENSMUSG00000070643	30.8196	0.726505	0.159525	4.55417	5.2594e-06	8.61672e-05	SOX13	SRY (sex determining region Y)-box 13 [Source:MGI Symbol;Acc:MGI:98361]
ENSMUSG00000037820	2486.3	-0.432053	0.0949205	-4.55173	5.3206e-06	8.70341e-05	TGM2	transglutaminase 2, C polypeptide [Source:MGI Symbol;Acc:MGI:98731]
ENSMUSG00000030613	433.307	0.329784	0.0724873	4.54953	5.37651e-06	8.78207e-05	CCDC90B	coiled-coil domain containing 90B [Source:MGI Symbol;Acc:MGI:1913615]
ENSMUSG00000104986	7.70234	-0.735237	0.16161	-4.54944	5.37885e-06	8.78207e-05	1600023N17RIK	RIKEN cDNA 1600023N17 gene [Source:MGI Symbol;Acc:MGI:1917038]
ENSMUSG00000103505	3.05428	0.655519	0.144133	4.548	5.41569e-06	8.83386e-05	GM38374	predicted gene, 38374 [Source:MGI Symbol;Acc:MGI:5611602]
ENSMUSG00000026496	1562.69	-0.26514	0.0583103	-4.54705	5.44024e-06	8.86554e-05	PARP1	poly (ADP-ribose) polymerase family, member 1 [Source:MGI Symbol;Acc:MGI:1340806]
ENSMUSG00000097180	34.1358	-0.724503	0.159373	-4.54597	5.46829e-06	8.90285e-05	2700038G22RIK	RIKEN cDNA 2700038G22 gene [Source:MGI Symbol;Acc:MGI:1914444]
ENSMUSG00000070501	19.2687	-0.749578	0.164937	-4.54462	5.50334e-06	8.95148e-05	IFI214	interferon activated gene 214 [Source:MGI Symbol;Acc:MGI:3584522]
ENSMUSG00000102642	45.4784	0.708931	0.156078	4.54217	5.56782e-06	9.04784e-05	A130048G24RIK	RIKEN cDNA A130048G24 gene [Source:MGI Symbol;Acc:MGI:2443520]
ENSMUSG00000106104	1.37136	0.417628	0.0920173	4.53858	5.66335e-06	9.19444e-05	GM42660	predicted gene 42660 [Source:MGI Symbol;Acc:MGI:5662797]
ENSMUSG00000060519	2153.47	-0.384563	0.0847523	-4.53749	5.69266e-06	9.23333e-05	TOR3A	torsin family 3, member A [Source:MGI Symbol;Acc:MGI:1353652]
ENSMUSG00000098188	2528.71	-0.371521	0.0818904	-4.53682	5.711e-06	9.25439e-05	SOWAHC	sosondowah ankyrin repeat domain family member C [Source:MGI Symbol;Acc:MGI:3606051]
ENSMUSG00000098905	83.2659	0.597096	0.131636	4.53596	5.73433e-06	9.28349e-05	ZFP953	zinc finger protein 953 [Source:MGI Symbol;Acc:MGI:3612873]
ENSMUSG00000001424	1530.13	-0.322129	0.0710477	-4.53399	5.78797e-06	9.35848e-05	SND1	staphylococcal nuclease and tudor domain containing 1 [Source:MGI Symbol;Acc:MGI:1929266]
ENSMUSG00000019873	2023.02	-0.337604	0.0744629	-4.53386	5.79149e-06	9.35848e-05	REEP3	receptor accessory protein 3 [Source:MGI Symbol;Acc:MGI:88930]
ENSMUSG00000090258	275.708	0.462192	0.101963	4.53294	5.8168e-06	9.39059e-05	CHURC1	churchill domain containing 1 [Source:MGI Symbol;Acc:MGI:1923684]
ENSMUSG00000036062	24.5479	-0.757797	0.167231	-4.53143	5.85851e-06	9.44911e-05	PHF24	PHD finger protein 24 [Source:MGI Symbol;Acc:MGI:2140712]
ENSMUSG00000005846	1229.81	0.276966	0.0611301	4.53076	5.87721e-06	9.47042e-05	RSL1D1	ribosomal L1 domain containing 1 [Source:MGI Symbol;Acc:MGI:1913659]
ENSMUSG00000065208	3.15245	0.701579	0.15491	4.52896	5.92752e-06	9.53597e-05	GM24616	predicted gene, 24616 [Source:MGI Symbol;Acc:MGI:5454393]
ENSMUSG00000096255	778.639	0.580131	0.128095	4.52891	5.92893e-06	9.53597e-05	DYNLT1B	dynein light chain Tctex-type 1B [Source:MGI Symbol;Acc:MGI:98643]
ENSMUSG00000034248	755.429	0.389371	0.0859835	4.52844	5.94218e-06	9.53952e-05	SLC25A37	solute carrier family 25, member 37 [Source:MGI Symbol;Acc:MGI:1914962]
ENSMUSG00000039168	387.735	-0.355035	0.0783983	-4.5286	5.93756e-06	9.53952e-05	DAP	death-associated protein [Source:MGI Symbol;Acc:MGI:1918190]
ENSMUSG00000070729	94.8181	0.50928	0.112473	4.52804	5.95333e-06	9.54854e-05	GM12966	predicted gene 12966 [Source:MGI Symbol;Acc:MGI:3652043]
ENSMUSG00000085786	2.42844	0.434174	0.0959135	4.52673	5.99038e-06	9.59906e-05	GM15987	predicted gene 15987 [Source:MGI Symbol;Acc:MGI:3801849]
ENSMUSG00000003813	914.723	-0.220022	0.0486311	-4.52431	6.05943e-06	9.7007e-05	RAD23A	RAD23 homolog A, nucleotide excision repair protein [Source:MGI Symbol;Acc:MGI:105126]
ENSMUSG00000030530	1539.58	-0.321205	0.0710087	-4.52345	6.08392e-06	9.73089e-05	FURIN	furin (paired basic amino acid cleaving enzyme) [Source:MGI Symbol;Acc:MGI:97513]
ENSMUSG00000038991	1569.35	-0.26213	0.0579602	-4.52258	6.10902e-06	9.762e-05	TXNDC5	thioredoxin domain containing 5 [Source:MGI Symbol;Acc:MGI:2145316]
ENSMUSG00000036430	408.81	-0.310638	0.068719	-4.52041	6.17207e-06	9.85363e-05	TBCC	tubulin-specific chaperone C [Source:MGI Symbol;Acc:MGI:1919976]
ENSMUSG00000030966	488.577	-0.32903	0.0728135	-4.5188	6.2191e-06	9.91955e-05	TRIM21	tripartite motif-containing 21 [Source:MGI Symbol;Acc:MGI:106657]
ENSMUSG00000033111	310.494	-0.34131	0.0755423	-4.51813	6.23875e-06	9.94171e-05	3830406C13RIK	RIKEN cDNA 3830406C13 gene [Source:MGI Symbol;Acc:MGI:1917937]
ENSMUSG00000024668	407.418	0.390601	0.0864984	4.51571	6.31059e-06	0.000100469	SDHAF2	succinate dehydrogenase complex assembly factor 2 [Source:MGI Symbol;Acc:MGI:1913322]
ENSMUSG00000028967	497.254	-0.358746	0.079476	-4.51389	6.36488e-06	0.00010124	ERRFI1	ERBB receptor feedback inhibitor 1 [Source:MGI Symbol;Acc:MGI:1921405]
ENSMUSG00000107335	9.54726	0.754612	0.167184	4.51366	6.37176e-06	0.000101256	GM43372	predicted gene 43372 [Source:MGI Symbol;Acc:MGI:5663509]
ENSMUSG00000020538	801.32	-0.462579	0.102584	-4.50927	6.50502e-06	0.000103279	SREBF1	sterol regulatory element binding transcription factor 1 [Source:MGI Symbol;Acc:MGI:107606]
ENSMUSG00000025578	153.668	-0.392076	0.0869912	-4.50707	6.57284e-06	0.00010426	CBX8	chromobox 8 [Source:MGI Symbol;Acc:MGI:1353589]
ENSMUSG00000027552	171.097	0.395782	0.0878209	4.50669	6.58455e-06	0.00010435	E2F5	E2F transcription factor 5 [Source:MGI Symbol;Acc:MGI:105091]
ENSMUSG00000091803	425.136	0.349144	0.0774814	4.50617	6.60093e-06	0.000104514	COX16	cytochrome c oxidase assembly protein 16 [Source:MGI Symbol;Acc:MGI:1913522]
ENSMUSG00000006024	2349.94	-0.188089	0.0417521	-4.50488	6.64094e-06	0.000105051	NAPA	N-ethylmaleimide sensitive fusion protein attachment protein alpha [Source:MGI Symbol;Acc:MGI:104563]
ENSMUSG00000020608	449.246	0.294091	0.065304	4.50342	6.68683e-06	0.00010568	SMC6	structural maintenance of chromosomes 6 [Source:MGI Symbol;Acc:MGI:1914491]
ENSMUSG00000027423	5513.16	0.167484	0.0371991	4.50238	6.71965e-06	0.000106102	SNX5	sorting nexin 5 [Source:MGI Symbol;Acc:MGI:1916428]
ENSMUSG00000020640	1218.04	0.258817	0.0574896	4.50198	6.73228e-06	0.000106137	ITSN2	intersectin 2 [Source:MGI Symbol;Acc:MGI:1338049]
ENSMUSG00000030695	5030.76	-0.343417	0.0762822	-4.50192	6.73419e-06	0.000106137	ALDOA	aldolase A, fructose-bisphosphate [Source:MGI Symbol;Acc:MGI:87994]
ENSMUSG00000032253	1137.85	0.386834	0.0859623	4.50004	6.79412e-06	0.000106984	PHIP	pleckstrin homology domain interacting protein [Source:MGI Symbol;Acc:MGI:1932404]
ENSMUSG00000049421	980.315	0.302355	0.0672062	4.49892	6.83e-06	0.000107451	ZFP260	zinc finger protein 260 [Source:MGI Symbol;Acc:MGI:1347071]
ENSMUSG00000085156	84.8449	0.630112	0.140072	4.4985	6.84346e-06	0.000107565	SNHG15	small nucleolar RNA host gene 15 [Source:MGI Symbol;Acc:MGI:3650059]
ENSMUSG00000030682	1550.86	-0.229224	0.0509733	-4.49694	6.89384e-06	0.000108258	CDIPT	CDP-diacylglycerol--inositol 3-phosphatidyltransferase (phosphatidylinositol synthase) [Source:MGI Symbol;Acc:MGI:105491]
ENSMUSG00000055228	179.031	0.363987	0.0809593	4.49592	6.92688e-06	0.000108678	ZFP935	zinc finger protein 935 [Source:MGI Symbol;Acc:MGI:1918758]
ENSMUSG00000034163	999.229	0.335206	0.0745932	4.49378	6.99684e-06	0.000109676	ZFC3H1	zinc finger, C3H1-type containing [Source:MGI Symbol;Acc:MGI:2446143]
ENSMUSG00000039233	481.131	0.36628	0.0815319	4.49247	7.04004e-06	0.000110154	TBCE	tubulin-specific chaperone E [Source:MGI Symbol;Acc:MGI:1917680]
ENSMUSG00000039747	2024.73	-0.326595	0.0726967	-4.49257	7.03702e-06	0.000110154	ORAI2	ORAI calcium release-activated calcium modulator 2 [Source:MGI Symbol;Acc:MGI:2443195]
ENSMUSG00000046321	8.94912	0.70963	0.157968	4.49222	7.04836e-06	0.000110184	HS3ST2	heparan sulfate (glucosamine) 3-O-sulfotransferase 2 [Source:MGI Symbol;Acc:MGI:1333802]
ENSMUSG00000053094	1557.65	-0.275839	0.0614379	-4.48972	7.13178e-06	0.000111387	TMEM248	transmembrane protein 248 [Source:MGI Symbol;Acc:MGI:1918917]
ENSMUSG00000040829	143.875	-0.610452	0.136014	-4.48814	7.18471e-06	0.000112113	ZMYND15	zinc finger, MYND-type containing 15 [Source:MGI Symbol;Acc:MGI:3603821]
ENSMUSG00000017291	884.698	0.354585	0.0790218	4.48718	7.21733e-06	0.00011252	TAOK1	TAO kinase 1 [Source:MGI Symbol;Acc:MGI:1914490]
ENSMUSG00000031608	550.381	-0.351956	0.0785194	-4.48241	7.38062e-06	0.000114911	GALNT7	UDP-N-acetyl-alpha-D-galactosamine: polypeptide N-acetylgalactosaminyltransferase 7 [Source:MGI Symbol;Acc:MGI:1349449]
ENSMUSG00000032220	548.217	-0.44357	0.0989603	-4.48231	7.38403e-06	0.000114911	MYO1E	myosin IE [Source:MGI Symbol;Acc:MGI:106621]
ENSMUSG00000022558	1022.34	-0.282231	0.0629886	-4.48068	7.44072e-06	0.00011569	MROH1	maestro heat-like repeat family member 1 [Source:MGI Symbol;Acc:MGI:2442558]
ENSMUSG00000024544	845.998	0.220002	0.0491059	4.48016	7.45872e-06	0.000115865	LDLRAD4	low density lipoprotein receptor class A domain containing 4 [Source:MGI Symbol;Acc:MGI:1277150]
ENSMUSG00000003031	236.465	0.409924	0.0915277	4.47869	7.51036e-06	0.000116562	CDKN1B	cyclin-dependent kinase inhibitor 1B [Source:MGI Symbol;Acc:MGI:104565]
ENSMUSG00000071537	64.1371	-0.668977	0.149394	-4.47793	7.53708e-06	0.000116872	KLRG2	killer cell lectin-like receptor subfamily G, member 2 [Source:MGI Symbol;Acc:MGI:1921503]
ENSMUSG00000004936	2860.1	0.20008	0.0446906	4.47699	7.57015e-06	0.00011728	MAP2K1	mitogen-activated protein kinase kinase 1 [Source:MGI Symbol;Acc:MGI:1346866]
ENSMUSG00000004267	38.287	-0.743819	0.166239	-4.4744	7.66256e-06	0.000118605	ENO2	enolase 2, gamma neuronal [Source:MGI Symbol;Acc:MGI:95394]
ENSMUSG00000021379	5.90911	-0.718083	0.160501	-4.474	7.6768e-06	0.000118676	ID4	inhibitor of DNA binding 4 [Source:MGI Symbol;Acc:MGI:99414]
ENSMUSG00000025371	797.183	-0.27101	0.0605759	-4.47389	7.68088e-06	0.000118676	CHMP6	charged multivesicular body protein 6 [Source:MGI Symbol;Acc:MGI:3583942]
ENSMUSG00000053398	1989.72	-0.303843	0.0679247	-4.47323	7.70457e-06	0.000118935	PHGDH	3-phosphoglycerate dehydrogenase [Source:MGI Symbol;Acc:MGI:1355330]
ENSMUSG00000091996	32.6649	0.66672	0.149132	4.47066	7.79778e-06	0.000120267	BC049352	cDNA sequence BC049352 [Source:MGI Symbol;Acc:MGI:3040681]
ENSMUSG00000036875	146.077	-0.541677	0.121174	-4.47024	7.81319e-06	0.000120397	DNA2	DNA replication helicase/nuclease 2 [Source:MGI Symbol;Acc:MGI:2443732]
ENSMUSG00000018012	215.332	0.394087	0.0881806	4.46909	7.85538e-06	0.000120939	RAC3	RAS-related C3 botulinum substrate 3 [Source:MGI Symbol;Acc:MGI:2180784]
ENSMUSG00000039219	568.147	0.317421	0.071068	4.46645	7.95285e-06	0.000122222	ARID4B	AT rich interactive domain 4B (RBP1-like) [Source:MGI Symbol;Acc:MGI:2137512]
ENSMUSG00000064339	16235.1	0.573603	0.128423	4.4665	7.95108e-06	0.000122222	MT-RNR2	mitochondrially encoded 16S rRNA [Source:MGI Symbol;Acc:MGI:102492]
ENSMUSG00000022677	539.133	0.371536	0.0832307	4.46393	8.04702e-06	0.000123559	FOPNL	Fgfr1op N-terminal like [Source:MGI Symbol;Acc:MGI:1913336]
ENSMUSG00000052151	180.168	-0.457239	0.102491	-4.46127	8.14753e-06	0.000124992	PLPP2	phospholipid phosphatase 2 [Source:MGI Symbol;Acc:MGI:1354945]
ENSMUSG00000050213	320.345	-0.408618	0.0916657	-4.4577	8.28442e-06	0.000126979	SNIP1	Smad nuclear interacting protein 1 [Source:MGI Symbol;Acc:MGI:2156003]
ENSMUSG00000018379	1501.24	-0.262446	0.05888	-4.45731	8.29937e-06	0.000127095	SRSF1	serine/arginine-rich splicing factor 1 [Source:MGI Symbol;Acc:MGI:98283]
ENSMUSG00000024664	75.4442	0.619209	0.138974	4.45556	8.36736e-06	0.000128023	FADS3	fatty acid desaturase 3 [Source:MGI Symbol;Acc:MGI:1928740]
ENSMUSG00000025357	294.699	0.322662	0.0724514	4.45349	8.44857e-06	0.000129151	DGKA	diacylglycerol kinase, alpha [Source:MGI Symbol;Acc:MGI:102952]
ENSMUSG00000050138	439.712	0.385595	0.0865943	4.45289	8.47232e-06	0.0001294	KCNK12	potassium channel, subfamily K, member 12 [Source:MGI Symbol;Acc:MGI:2684043]
ENSMUSG00000099041	493.117	0.40843	0.0917902	4.4496	8.60304e-06	0.00013128	GM28035	predicted gene, 28035 [Source:MGI Symbol;Acc:MGI:5547771]
ENSMUSG00000045519	210.818	0.371362	0.0834756	4.44875	8.63698e-06	0.000131682	ZFP560	zinc finger protein 560 [Source:MGI Symbol;Acc:MGI:1915280]
ENSMUSG00000027775	3546.04	-0.213981	0.0481059	-4.44813	8.66217e-06	0.000131949	MFSD1	major facilitator superfamily domain containing 1 [Source:MGI Symbol;Acc:MGI:1914118]
ENSMUSG00000021706	366.897	0.369258	0.0830355	4.44699	8.7082e-06	0.000132533	ZFYVE16	zinc finger, FYVE domain containing 16 [Source:MGI Symbol;Acc:MGI:2145181]
ENSMUSG00000038776	413.284	-0.408103	0.0918097	-4.4451	8.78528e-06	0.000133589	EPHX1	epoxide hydrolase 1, microsomal [Source:MGI Symbol;Acc:MGI:95405]
ENSMUSG00000026074	861.958	0.323484	0.0727767	4.44488	8.79397e-06	0.000133603	MAP4K4	mitogen-activated protein kinase kinase kinase kinase 4 [Source:MGI Symbol;Acc:MGI:1349394]
ENSMUSG00000078783	2.85923	0.464314	0.104478	4.44413	8.82467e-06	0.000133952	GM9733	predicted gene 9733 [Source:MGI Symbol;Acc:MGI:3780136]
ENSMUSG00000086773	318.246	0.404701	0.0910906	4.44284	8.87796e-06	0.000134643	GM16192	predicted gene 16192 [Source:MGI Symbol;Acc:MGI:3802024]
ENSMUSG00000026648	554.012	0.308255	0.0693899	4.44235	8.89807e-06	0.000134829	DCLRE1C	DNA cross-link repair 1C [Source:MGI Symbol;Acc:MGI:2441769]
ENSMUSG00000049130	3531.32	-0.509665	0.114796	-4.43975	9.00649e-06	0.000136352	C5AR1	complement component 5a receptor 1 [Source:MGI Symbol;Acc:MGI:88232]
ENSMUSG00000037972	2175.55	0.273336	0.0615816	4.43859	9.05482e-06	0.000136964	SNN	stannin [Source:MGI Symbol;Acc:MGI:1276549]
ENSMUSG00000059851	724.171	0.332051	0.0748958	4.43351	9.27108e-06	0.000140112	KMT5C	lysine methyltransferase 5C [Source:MGI Symbol;Acc:MGI:2385262]
ENSMUSG00000090069	66.3458	0.545389	0.123039	4.43263	9.30885e-06	0.00014056	E430024P14RIK	RIKEN cDNA E430024P14 gene [Source:MGI Symbol;Acc:MGI:2445079]
ENSMUSG00000074677	12.2449	0.491865	0.110992	4.43154	9.35637e-06	0.000141154	SIRPB1C	signal-regulatory protein beta 1C [Source:MGI Symbol;Acc:MGI:3807521]
ENSMUSG00000024817	906.829	0.270309	0.0610145	4.43023	9.41308e-06	0.000141762	UHRF2	ubiquitin-like, containing PHD and RING finger domains 2 [Source:MGI Symbol;Acc:MGI:1923718]
ENSMUSG00000031939	173.751	0.398758	0.0900073	4.43028	9.41095e-06	0.000141762	TAF1D	TATA-box binding protein associated factor, RNA polymerase I, D [Source:MGI Symbol;Acc:MGI:1922566]
ENSMUSG00000020526	195.823	0.505454	0.114103	4.4298	9.43219e-06	0.000141927	ZNHIT3	zinc finger, HIT type 3 [Source:MGI Symbol;Acc:MGI:3051596]
ENSMUSG00000086993	18.4149	-0.743103	0.167769	-4.42933	9.45252e-06	0.000142109	RSF1OS2	remodeling and spacing factor 1, opposite strand 2 [Source:MGI Symbol;Acc:MGI:3642179]
ENSMUSG00000034891	6.8108	-0.670761	0.151453	-4.42884	9.47423e-06	0.000142311	SNCB	synuclein, beta [Source:MGI Symbol;Acc:MGI:1889011]
ENSMUSG00000026761	811.02	0.348222	0.0786412	4.42799	9.51164e-06	0.000142749	ORC4	origin recognition complex, subunit 4 [Source:MGI Symbol;Acc:MGI:1347043]
ENSMUSG00000021218	7646.82	0.222037	0.0501467	4.42775	9.52198e-06	0.00014278	GDI2	guanosine diphosphate (GDP) dissociation inhibitor 2 [Source:MGI Symbol;Acc:MGI:99845]
ENSMUSG00000024030	1107.12	-0.331237	0.074901	-4.42233	9.76406e-06	0.000146283	ABCG1	ATP-binding cassette, sub-family G (WHITE), member 1 [Source:MGI Symbol;Acc:MGI:107704]
ENSMUSG00000007891	276750	-0.261754	0.0592084	-4.42089	9.82941e-06	0.000147135	CTSD	cathepsin D [Source:MGI Symbol;Acc:MGI:88562]
ENSMUSG00000054823	823.69	0.303634	0.0687011	4.41965	9.88621e-06	0.000147857	NSD3	nuclear receptor binding SET domain protein 3 [Source:MGI Symbol;Acc:MGI:2142581]
ENSMUSG00000063281	508.045	0.316727	0.0716751	4.41892	9.91953e-06	0.000148227	ZFP35	zinc finger protein 35 [Source:MGI Symbol;Acc:MGI:99179]
ENSMUSG00000096971	10.5338	-0.727334	0.164666	-4.41702	1.00073e-05	0.000149408	4930556M19RIK	RIKEN cDNA 4930556M19 gene [Source:MGI Symbol;Acc:MGI:1922509]
ENSMUSG00000004552	31.3828	-0.700902	0.15874	-4.41541	1.00819e-05	0.000150262	CTSE	cathepsin E [Source:MGI Symbol;Acc:MGI:107361]
ENSMUSG00000020111	818.7	-0.270347	0.0612266	-4.41552	1.00769e-05	0.000150262	MICU1	mitochondrial calcium uptake 1 [Source:MGI Symbol;Acc:MGI:2384909]
ENSMUSG00000023349	17.9814	0.722814	0.163812	4.41247	1.02197e-05	0.000152186	CLEC4N	C-type lectin domain family 4, member n [Source:MGI Symbol;Acc:MGI:1861231]
ENSMUSG00000001082	892.651	-0.339141	0.0768866	-4.41092	1.0293e-05	0.000153145	MFSD10	major facilitator superfamily domain containing 10 [Source:MGI Symbol;Acc:MGI:1915544]
ENSMUSG00000038543	1024.28	0.394661	0.0895272	4.40828	1.04193e-05	0.00015489	BC028528	cDNA sequence BC028528 [Source:MGI Symbol;Acc:MGI:2385885]
ENSMUSG00000033581	187.365	-0.557295	0.126442	-4.40751	1.04565e-05	0.000155309	IGF2BP2	insulin-like growth factor 2 mRNA binding protein 2 [Source:MGI Symbol;Acc:MGI:1890358]
ENSMUSG00000086841	128.056	0.496332	0.112693	4.40427	1.06142e-05	0.000157518	2410006H16RIK	RIKEN cDNA 2410006H16 gene [Source:MGI Symbol;Acc:MGI:1916471]
ENSMUSG00000025366	1127.88	-0.314024	0.0713292	-4.40246	1.07028e-05	0.000158696	ESYT1	extended synaptotagmin-like protein 1 [Source:MGI Symbol;Acc:MGI:1344426]
ENSMUSG00000090553	353.636	0.454828	0.103352	4.40077	1.07868e-05	0.000159803	SNRPE	small nuclear ribonucleoprotein E [Source:MGI Symbol;Acc:MGI:98346]
ENSMUSG00000027230	47.5278	-0.626343	0.142332	-4.40058	1.07962e-05	0.000159806	CREB3L1	cAMP responsive element binding protein 3-like 1 [Source:MGI Symbol;Acc:MGI:1347062]
ENSMUSG00000073274	19.3483	-0.739119	0.167989	-4.39981	1.08345e-05	0.000160099	GM14636	predicted gene 14636 [Source:MGI Symbol;Acc:MGI:3641976]
ENSMUSG00000044030	869.023	-0.276829	0.062965	-4.39655	1.09985e-05	0.000162384	IRF2BP1	interferon regulatory factor 2 binding protein 1 [Source:MGI Symbol;Acc:MGI:2442159]
ENSMUSG00000035828	231.259	-0.417098	0.0948899	-4.3956	1.10466e-05	0.000162953	PIM3	proviral integration site 3 [Source:MGI Symbol;Acc:MGI:1355297]
ENSMUSG00000064360	504.461	0.719486	0.163721	4.39458	1.10986e-05	0.000163582	MT-ND3	mitochondrially encoded NADH dehydrogenase 3 [Source:MGI Symbol;Acc:MGI:102499]
ENSMUSG00000055897	200.171	0.423477	0.0964083	4.39254	1.12036e-05	0.000164988	PPP4R1L-PS	protein phosphatase 4, regulatory subunit 1-like, pseudogene [Source:MGI Symbol;Acc:MGI:1924560]
ENSMUSG00000021025	1751.99	0.594422	0.135353	4.39165	1.12492e-05	0.000165519	NFKBIA	nuclear factor of kappa light polypeptide gene enhancer in B cells inhibitor, alpha [Source:MGI Symbol;Acc:MGI:104741]
ENSMUSG00000072694	185.942	-0.432231	0.0984885	-4.38865	1.14058e-05	0.00016768	1500011B03RIK	RIKEN cDNA 1500011B03 gene [Source:MGI Symbol;Acc:MGI:1913486]
ENSMUSG00000003528	576.478	-0.247398	0.0563895	-4.3873	1.14766e-05	0.000168435	SLC25A1	solute carrier family 25 (mitochondrial carrier, citrate transporter), member 1 [Source:MGI Symbol;Acc:MGI:1345283]
ENSMUSG00000092593	15.4958	0.725736	0.165411	4.38747	1.14675e-05	0.000168435	GM20492	predicted gene 20492 [Source:MGI Symbol;Acc:MGI:5141957]
ENSMUSG00000019179	1574.49	-0.300463	0.0685092	-4.38574	1.15593e-05	0.000169504	MDH2	malate dehydrogenase 2, NAD (mitochondrial) [Source:MGI Symbol;Acc:MGI:97050]
ENSMUSG00000027475	372.837	0.442714	0.101001	4.38328	1.16907e-05	0.000171012	KIF3B	kinesin family member 3B [Source:MGI Symbol;Acc:MGI:107688]
ENSMUSG00000029629	453.119	0.416582	0.0950352	4.38345	1.16815e-05	0.000171012	PHF14	PHD finger protein 14 [Source:MGI Symbol;Acc:MGI:1923539]
ENSMUSG00000098120	5.49201	0.689275	0.157252	4.38326	1.16919e-05	0.000171012	GM5914	predicted gene 5914 [Source:MGI Symbol;Acc:MGI:3779534]
ENSMUSG00000026921	8.70655	0.736725	0.168108	4.38245	1.17354e-05	0.000171503	EGFL7	EGF-like domain 7 [Source:MGI Symbol;Acc:MGI:2449923]
ENSMUSG00000022885	1159.46	-0.366773	0.0837056	-4.3817	1.17755e-05	0.000171945	ST6GAL1	beta galactoside alpha 2,6 sialyltransferase 1 [Source:MGI Symbol;Acc:MGI:108470]
ENSMUSG00000058812	37.6572	0.61124	0.139567	4.37955	1.18924e-05	0.000173505	0610039K10RIK	RIKEN cDNA 0610039K10 gene [Source:MGI Symbol;Acc:MGI:1915636]
ENSMUSG00000027889	675.155	-0.40869	0.0933275	-4.3791	1.19173e-05	0.000173721	AMPD2	adenosine monophosphate deaminase 2 [Source:MGI Symbol;Acc:MGI:88016]
ENSMUSG00000030095	1805.42	-0.307316	0.0701917	-4.37824	1.19643e-05	0.000174258	TMEM43	transmembrane protein 43 [Source:MGI Symbol;Acc:MGI:1921372]
ENSMUSG00000034216	2202.43	-0.311357	0.0711259	-4.37755	1.20022e-05	0.000174663	VPS18	VPS18 CORVET/HOPS core subunit [Source:MGI Symbol;Acc:MGI:2443626]
ENSMUSG00000022681	513.229	0.29432	0.0672933	4.37369	1.22163e-05	0.000177481	NTAN1	N-terminal Asn amidase [Source:MGI Symbol;Acc:MGI:108471]
ENSMUSG00000053453	302.855	0.423824	0.0969216	4.37286	1.22632e-05	0.000178012	THOC7	THO complex 7 [Source:MGI Symbol;Acc:MGI:1913481]
ENSMUSG00000035248	1080.29	0.297272	0.0680007	4.3716	1.23341e-05	0.000178741	ZCCHC6	zinc finger, CCHC domain containing 6 [Source:MGI Symbol;Acc:MGI:2387179]
ENSMUSG00000043572	120.382	-0.546443	0.124997	-4.37165	1.23311e-05	0.000178741	PARS2	prolyl-tRNA synthetase (mitochondrial)(putative) [Source:MGI Symbol;Acc:MGI:2386296]
ENSMUSG00000090019	331.468	-0.359428	0.0822649	-4.36915	1.24732e-05	0.000180605	GIMAP1	GTPase, IMAP family member 1 [Source:MGI Symbol;Acc:MGI:109368]
ENSMUSG00000054459	15.2655	-0.705249	0.161426	-4.36887	1.24888e-05	0.00018068	VSNL1	visinin-like 1 [Source:MGI Symbol;Acc:MGI:1349453]
ENSMUSG00000028049	1325.64	-0.227547	0.0520973	-4.36773	1.25544e-05	0.000181476	SCAMP3	secretory carrier membrane protein 3 [Source:MGI Symbol;Acc:MGI:1346346]
ENSMUSG00000020687	365.347	0.341623	0.0782535	4.36559	1.26779e-05	0.000183109	CDC27	cell division cycle 27 [Source:MGI Symbol;Acc:MGI:102685]
ENSMUSG00000036905	90752.5	-0.301207	0.0690146	-4.3644	1.27472e-05	0.000183956	C1QB	complement component 1, q subcomponent, beta polypeptide [Source:MGI Symbol;Acc:MGI:88224]
ENSMUSG00000019066	93.7975	-0.560405	0.128421	-4.36381	1.27816e-05	0.000184299	RAB3D	RAB3D, member RAS oncogene family [Source:MGI Symbol;Acc:MGI:97844]
ENSMUSG00000056290	3.7523	0.598352	0.137177	4.36189	1.28944e-05	0.000185769	MS4A4B	membrane-spanning 4-domains, subfamily A, member 4B [Source:MGI Symbol;Acc:MGI:1913083]
ENSMUSG00000079316	281.759	0.362601	0.0831359	4.36154	1.29147e-05	0.000185908	RAB9	RAB9, member RAS oncogene family [Source:MGI Symbol;Acc:MGI:1890695]
ENSMUSG00000036781	544.246	0.472348	0.108335	4.36008	1.30013e-05	0.000186998	RPS27L	ribosomal protein S27-like [Source:MGI Symbol;Acc:MGI:1915191]
ENSMUSG00000021147	897.081	0.253466	0.0581429	4.35935	1.30447e-05	0.000187465	WDR37	WD repeat domain 37 [Source:MGI Symbol;Acc:MGI:1920393]
ENSMUSG00000005043	363.384	-0.408295	0.0936788	-4.35846	1.30983e-05	0.000188079	SGSH	N-sulfoglucosamine sulfohydrolase (sulfamidase) [Source:MGI Symbol;Acc:MGI:1350341]
ENSMUSG00000001473	275.176	-0.453125	0.103992	-4.3573	1.31679e-05	0.000188922	TUBB6	tubulin, beta 6 class V [Source:MGI Symbol;Acc:MGI:1915201]
ENSMUSG00000020097	8216.83	-0.303331	0.0696263	-4.35656	1.32121e-05	0.000189399	SGPL1	sphingosine phosphate lyase 1 [Source:MGI Symbol;Acc:MGI:1261415]
ENSMUSG00000107136	59.2034	-0.617147	0.141697	-4.35539	1.3283e-05	0.000190257	GM42466	predicted gene 42466 [Source:MGI Symbol;Acc:MGI:5662603]
ENSMUSG00000018126	4.72654	-0.690685	0.158618	-4.3544	1.33431e-05	0.00019096	BAIAP2L2	BAI1-associated protein 2-like 2 [Source:MGI Symbol;Acc:MGI:2652819]
ENSMUSG00000022945	22.5493	-0.729173	0.167466	-4.35416	1.33576e-05	0.00019101	CHAF1B	chromatin assembly factor 1, subunit B (p60) [Source:MGI Symbol;Acc:MGI:1314881]
ENSMUSG00000050796	420.439	-0.289296	0.0664586	-4.35303	1.3427e-05	0.000191843	B3GALT6	UDP-Gal:betaGal beta 1,3-galactosyltransferase, polypeptide 6 [Source:MGI Symbol;Acc:MGI:2152819]
ENSMUSG00000022708	1114.3	-0.334382	0.0768235	-4.3526	1.34535e-05	0.000192063	ZBTB20	zinc finger and BTB domain containing 20 [Source:MGI Symbol;Acc:MGI:1929213]
ENSMUSG00000029403	2.35087	-0.590002	0.135572	-4.35194	1.3494e-05	0.000192253	CDKL2	cyclin-dependent kinase-like 2 (CDC2-related kinase) [Source:MGI Symbol;Acc:MGI:1858227]
ENSMUSG00000037849	49.5078	-0.715351	0.16437	-4.35209	1.34848e-05	0.000192253	IFI206	interferon activated gene 206 [Source:MGI Symbol;Acc:MGI:3646410]
ENSMUSG00000093843	4.78851	0.665657	0.15296	4.35184	1.35002e-05	0.000192253	GM25939	predicted gene, 25939 [Source:MGI Symbol;Acc:MGI:5455716]
ENSMUSG00000054814	205.982	0.394884	0.0907545	4.35113	1.35439e-05	0.000192716	USP46	ubiquitin specific peptidase 46 [Source:MGI Symbol;Acc:MGI:1916977]
ENSMUSG00000026786	3211.31	0.286319	0.0658087	4.35077	1.3566e-05	0.000192847	APBB1IP	amyloid beta (A4) precursor protein-binding, family B, member 1 interacting protein [Source:MGI Symbol;Acc:MGI:1861354]
ENSMUSG00000085035	5.79741	0.725521	0.166763	4.35062	1.35754e-05	0.000192847	GM12031	predicted gene 12031 [Source:MGI Symbol;Acc:MGI:3651406]
ENSMUSG00000040896	12.656	-0.677711	0.155804	-4.34978	1.36277e-05	0.00019343	KCND3	potassium voltage-gated channel, Shal-related family, member 3 [Source:MGI Symbol;Acc:MGI:1928743]
ENSMUSG00000030187	14.3658	0.723939	0.166464	4.34892	1.36807e-05	0.000193931	KLRA2	killer cell lectin-like receptor, subfamily A, member 2 [Source:MGI Symbol;Acc:MGI:101906]
ENSMUSG00000035173	409.181	0.287474	0.0661036	4.34885	1.36854e-05	0.000193931	CCDC186	coiled-coil domain containing 186 [Source:MGI Symbol;Acc:MGI:2445022]
ENSMUSG00000002103	5919.01	-0.214202	0.0492582	-4.34854	1.37046e-05	0.000194044	ACP2	acid phosphatase 2, lysosomal [Source:MGI Symbol;Acc:MGI:87882]
ENSMUSG00000078671	1017.01	0.298395	0.0686229	4.34833	1.37179e-05	0.000194073	CHD2	chromodomain helicase DNA binding protein 2 [Source:MGI Symbol;Acc:MGI:2448567]
ENSMUSG00000102733	20.1456	0.680034	0.156405	4.34791	1.37443e-05	0.000194288	GM38262	predicted gene, 38262 [Source:MGI Symbol;Acc:MGI:5611490]
ENSMUSG00000002265	11.2121	-0.631785	0.145321	-4.34751	1.37689e-05	0.000194476	PEG3	paternally expressed 3 [Source:MGI Symbol;Acc:MGI:104748]
ENSMUSG00000020238	2613.68	-0.264723	0.0608989	-4.34692	1.38061e-05	0.000194842	NCLN	nicalin [Source:MGI Symbol;Acc:MGI:1926081]
ENSMUSG00000069833	28.1686	0.515911	0.118699	4.34637	1.38412e-05	0.000195178	AHNAK	AHNAK nucleoprotein (desmoyokin) [Source:MGI Symbol;Acc:MGI:1316648]
ENSMUSG00000044447	4.22491	0.446572	0.102782	4.34485	1.39372e-05	0.000196371	DOCK5	dedicator of cytokinesis 5 [Source:MGI Symbol;Acc:MGI:2652871]
ENSMUSG00000035561	31.9194	-0.715971	0.164826	-4.34381	1.40033e-05	0.000196981	ALDH1B1	aldehyde dehydrogenase 1 family, member B1 [Source:MGI Symbol;Acc:MGI:1919785]
ENSMUSG00000087687	223.664	0.48922	0.112621	4.34394	1.39951e-05	0.000196981	PET100	PET100 homolog [Source:MGI Symbol;Acc:MGI:3615306]
ENSMUSG00000027506	2284.32	-0.213865	0.0492458	-4.34282	1.40668e-05	0.000197713	TPD52	tumor protein D52 [Source:MGI Symbol;Acc:MGI:107749]
ENSMUSG00000026223	12683.1	-0.272934	0.0628558	-4.34223	1.41045e-05	0.000198082	ITM2C	integral membrane protein 2C [Source:MGI Symbol;Acc:MGI:1927594]
ENSMUSG00000025903	1008.4	0.268316	0.0618122	4.34082	1.41952e-05	0.000199194	LYPLA1	lysophospholipase 1 [Source:MGI Symbol;Acc:MGI:1344588]
ENSMUSG00000040751	3801.03	-0.309711	0.07143	-4.33587	1.45186e-05	0.000203567	LAT2	linker for activation of T cells family, member 2 [Source:MGI Symbol;Acc:MGI:1926479]
ENSMUSG00000006435	839.618	0.313494	0.0723658	4.33207	1.47712e-05	0.000206941	NEURL1A	neuralized E3 ubiquitin protein ligase 1A [Source:MGI Symbol;Acc:MGI:1334263]
ENSMUSG00000096988	51.7479	0.610378	0.140964	4.33002	1.49094e-05	0.000208707	A930029G22RIK	RIKEN cDNA A930029G22 gene [Source:MGI Symbol;Acc:MGI:3605039]
ENSMUSG00000028378	136.954	0.448194	0.103516	4.32973	1.49295e-05	0.000208819	PTGR1	prostaglandin reductase 1 [Source:MGI Symbol;Acc:MGI:1914353]
ENSMUSG00000026836	668.63	0.334524	0.0772782	4.32882	1.49907e-05	0.000209506	ACVR1	activin A receptor, type 1 [Source:MGI Symbol;Acc:MGI:87911]
ENSMUSG00000042901	185.649	0.364282	0.0841574	4.32858	1.50075e-05	0.000209571	AIDA	axin interactor, dorsalization associated [Source:MGI Symbol;Acc:MGI:1919737]
ENSMUSG00000048440	167.759	-0.564766	0.130519	-4.32707	1.51109e-05	0.000210845	CYP4F16	cytochrome P450, family 4, subfamily f, polypeptide 16 [Source:MGI Symbol;Acc:MGI:1917351]
ENSMUSG00000022043	1957.64	-0.249016	0.0575646	-4.32585	1.51944e-05	0.000211726	TRIM35	tripartite motif-containing 35 [Source:MGI Symbol;Acc:MGI:1914104]
ENSMUSG00000022124	1253.09	0.251399	0.0581164	4.32579	1.51986e-05	0.000211726	FBXL3	F-box and leucine-rich repeat protein 3 [Source:MGI Symbol;Acc:MGI:1354702]
ENSMUSG00000020644	491.742	0.551581	0.127532	4.32504	1.52503e-05	0.000212276	ID2	inhibitor of DNA binding 2 [Source:MGI Symbol;Acc:MGI:96397]
ENSMUSG00000018800	13.1306	-0.708128	0.163819	-4.32263	1.54181e-05	0.000214375	ABCA5	ATP-binding cassette, sub-family A (ABC1), member 5 [Source:MGI Symbol;Acc:MGI:2386607]
ENSMUSG00000060802	29849.7	-0.316363	0.0731896	-4.32252	1.5426e-05	0.000214375	B2M	beta-2 microglobulin [Source:MGI Symbol;Acc:MGI:88127]
ENSMUSG00000037533	1234.34	0.281517	0.0651336	4.32214	1.54522e-05	0.000214567	RAPGEF6	Rap guanine nucleotide exchange factor (GEF) 6 [Source:MGI Symbol;Acc:MGI:2384761]
ENSMUSG00000053310	26.4357	-0.702183	0.162583	-4.31891	1.568e-05	0.000217555	NRGN	neurogranin [Source:MGI Symbol;Acc:MGI:1927184]
ENSMUSG00000026171	268.748	0.403065	0.0933603	4.31731	1.57946e-05	0.000218969	RNF25	ring finger protein 25 [Source:MGI Symbol;Acc:MGI:1890215]
ENSMUSG00000052364	12.3342	-0.712806	0.165126	-4.31674	1.58347e-05	0.000219349	B630019K06RIK	RIKEN cDNA B630019K06 gene [Source:MGI Symbol;Acc:MGI:2147918]
ENSMUSG00000026832	62.3903	0.701156	0.162494	4.31497	1.59623e-05	0.00022094	CYTIP	cytohesin 1 interacting protein [Source:MGI Symbol;Acc:MGI:2183535]
ENSMUSG00000006442	775.63	-0.285176	0.0661072	-4.31384	1.60444e-05	0.000221721	SRM	spermidine synthase [Source:MGI Symbol;Acc:MGI:102690]
ENSMUSG00000036599	1089.59	-0.344375	0.0798281	-4.31396	1.60358e-05	0.000221721	CHST12	carbohydrate sulfotransferase 12 [Source:MGI Symbol;Acc:MGI:1929064]
ENSMUSG00000017417	2545.72	-0.242608	0.0562621	-4.3121	1.61711e-05	0.000223293	PLXDC1	plexin domain containing 1 [Source:MGI Symbol;Acc:MGI:1919574]
ENSMUSG00000005813	442.601	0.354913	0.082313	4.31175	1.61965e-05	0.000223465	METAP1	methionyl aminopeptidase 1 [Source:MGI Symbol;Acc:MGI:1922874]
ENSMUSG00000035311	463.928	-0.347259	0.0805448	-4.31138	1.62237e-05	0.000223662	GNPTAB	N-acetylglucosamine-1-phosphate transferase, alpha and beta subunits [Source:MGI Symbol;Acc:MGI:3643902]
ENSMUSG00000001774	778.979	0.442106	0.102559	4.31075	1.627e-05	0.000224121	CHORDC1	cysteine and histidine-rich domain (CHORD)-containing, zinc-binding protein 1 [Source:MGI Symbol;Acc:MGI:1914167]
ENSMUSG00000029126	14.2373	-0.718723	0.166939	-4.30531	1.66755e-05	0.000229523	NSG1	neuron specific gene family member 1 [Source:MGI Symbol;Acc:MGI:109149]
ENSMUSG00000022453	1813.96	-0.255349	0.0593257	-4.30419	1.67595e-05	0.000230497	NAGA	N-acetyl galactosaminidase, alpha [Source:MGI Symbol;Acc:MGI:1261422]
ENSMUSG00000063273	715.386	0.268333	0.0623784	4.30169	1.69497e-05	0.000232927	NAA15	N(alpha)-acetyltransferase 15, NatA auxiliary subunit [Source:MGI Symbol;Acc:MGI:1922088]
ENSMUSG00000036896	82592.6	-0.256517	0.059641	-4.30101	1.70019e-05	0.000233458	C1QC	complement component 1, q subcomponent, C chain [Source:MGI Symbol;Acc:MGI:88225]
ENSMUSG00000064343	47.3536	0.692795	0.16112	4.29987	1.70897e-05	0.000234478	MT-TQ	mitochondrially encoded tRNA glutamine [Source:MGI Symbol;Acc:MGI:102477]
ENSMUSG00000042659	343.245	0.476455	0.110855	4.29799	1.72351e-05	0.000236285	ARRDC4	arrestin domain containing 4 [Source:MGI Symbol;Acc:MGI:1913662]
ENSMUSG00000045007	3.25525	-0.625201	0.145544	-4.29563	1.74199e-05	0.00023844	TUBG2	tubulin, gamma 2 [Source:MGI Symbol;Acc:MGI:2144208]
ENSMUSG00000091472	160.478	0.533443	0.124178	4.29578	1.74079e-05	0.00023844	GM3739	predicted gene 3739 [Source:MGI Symbol;Acc:MGI:3781914]
ENSMUSG00000025372	95.9341	-0.502672	0.11705	-4.2945	1.75091e-05	0.000239471	BAIAP2	brain-specific angiogenesis inhibitor 1-associated protein 2 [Source:MGI Symbol;Acc:MGI:2137336]
ENSMUSG00000029434	1224.43	-0.330182	0.0769091	-4.29315	1.76156e-05	0.000240738	VPS33A	VPS33A CORVET/HOPS core subunit [Source:MGI Symbol;Acc:MGI:1924823]
ENSMUSG00000030061	570.943	0.291202	0.0678425	4.29233	1.76809e-05	0.000241439	UBA3	ubiquitin-like modifier activating enzyme 3 [Source:MGI Symbol;Acc:MGI:1341217]
ENSMUSG00000031712	327.927	0.35363	0.0824015	4.29154	1.77435e-05	0.000242102	IL15	interleukin 15 [Source:MGI Symbol;Acc:MGI:103014]
ENSMUSG00000057858	206.633	0.327748	0.0763803	4.29101	1.77863e-05	0.000242494	FAM204A	family with sequence similarity 204, member A [Source:MGI Symbol;Acc:MGI:1289174]
ENSMUSG00000029814	3.64103	0.58378	0.136123	4.28863	1.79776e-05	0.00024491	IGF2BP3	insulin-like growth factor 2 mRNA binding protein 3 [Source:MGI Symbol;Acc:MGI:1890359]
ENSMUSG00000021572	33.5364	0.683735	0.15946	4.28782	1.80433e-05	0.000245418	CEP72	centrosomal protein 72 [Source:MGI Symbol;Acc:MGI:1921720]
ENSMUSG00000027835	969.891	0.344442	0.080328	4.28795	1.80332e-05	0.000245418	PDCD10	programmed cell death 10 [Source:MGI Symbol;Acc:MGI:1928396]
ENSMUSG00000027217	1524.96	-0.448444	0.104618	-4.28649	1.8152e-05	0.000246701	TSPAN18	tetraspanin 18 [Source:MGI Symbol;Acc:MGI:1917186]
ENSMUSG00000021945	789.17	0.40044	0.0934717	4.28408	1.83499e-05	0.000249195	ZMYM2	zinc finger, MYM-type 2 [Source:MGI Symbol;Acc:MGI:1923257]
ENSMUSG00000028597	12.9852	-0.708332	0.16544	-4.2815	1.85639e-05	0.000251903	GPX7	glutathione peroxidase 7 [Source:MGI Symbol;Acc:MGI:1914555]
ENSMUSG00000020064	790.096	0.313383	0.073228	4.27955	1.87273e-05	0.000253921	HERC4	hect domain and RLD 4 [Source:MGI Symbol;Acc:MGI:1914595]
ENSMUSG00000033216	658.078	-0.320101	0.0748617	-4.2759	1.90364e-05	0.00025791	EEFSEC	eukaryotic elongation factor, selenocysteine-tRNA-specific [Source:MGI Symbol;Acc:MGI:2137092]
ENSMUSG00000051457	7.5869	0.576846	0.134927	4.27524	1.90932e-05	0.000258477	SPN	sialophorin [Source:MGI Symbol;Acc:MGI:98384]
ENSMUSG00000025352	9.01831	0.69792	0.163358	4.27233	1.93443e-05	0.000261466	GDF11	growth differentiation factor 11 [Source:MGI Symbol;Acc:MGI:1338027]
ENSMUSG00000029730	334.039	-0.314124	0.0735249	-4.27234	1.93433e-05	0.000261466	MCM7	minichromosome maintenance complex component 7 [Source:MGI Symbol;Acc:MGI:1298398]
ENSMUSG00000043833	184.868	-0.448931	0.105094	-4.2717	1.93993e-05	0.000261799	2900005J15RIK	RIKEN cDNA 2900005J15 gene [Source:MGI Symbol;Acc:MGI:1914511]
ENSMUSG00000097033	173.96	-0.582204	0.136289	-4.27183	1.93874e-05	0.000261799	GM26819	predicted gene, 26819 [Source:MGI Symbol;Acc:MGI:5477313]
ENSMUSG00000025068	330.391	-0.310463	0.072683	-4.27147	1.94186e-05	0.000261856	GSTO1	glutathione S-transferase omega 1 [Source:MGI Symbol;Acc:MGI:1342273]
ENSMUSG00000027829	2372.84	0.281584	0.0659354	4.27061	1.94941e-05	0.000262668	CCNL1	cyclin L1 [Source:MGI Symbol;Acc:MGI:1922664]
ENSMUSG00000006740	1019.5	0.206533	0.0483809	4.26889	1.96447e-05	0.000264491	KIF5B	kinesin family member 5B [Source:MGI Symbol;Acc:MGI:1098268]
ENSMUSG00000097099	58.2948	-0.546395	0.128017	-4.26813	1.97117e-05	0.000265187	GM9917	predicted gene 9917 [Source:MGI Symbol;Acc:MGI:3704343]
ENSMUSG00000057278	240.619	0.48714	0.114158	4.26724	1.97905e-05	0.00026604	SNRPG	small nuclear ribonucleoprotein polypeptide G [Source:MGI Symbol;Acc:MGI:1915261]
ENSMUSG00000028524	45.6377	-0.642599	0.150685	-4.26451	2.00338e-05	0.000269101	SGIP1	SH3-domain GRB2-like (endophilin) interacting protein 1 [Source:MGI Symbol;Acc:MGI:1920344]
ENSMUSG00000036036	7.85568	0.716842	0.168131	4.26359	2.01166e-05	0.000270003	ZFP57	zinc finger protein 57 [Source:MGI Symbol;Acc:MGI:99204]
ENSMUSG00000027580	25.5956	-0.713982	0.167489	-4.26287	2.01816e-05	0.000270666	HELZ2	helicase with zinc finger 2, transcriptional coactivator [Source:MGI Symbol;Acc:MGI:2385169]
ENSMUSG00000022339	255.304	0.308664	0.0724328	4.26139	2.0316e-05	0.000272256	EBAG9	estrogen receptor-binding fragment-associated gene 9 [Source:MGI Symbol;Acc:MGI:1859920]
ENSMUSG00000043241	204.267	0.349142	0.0819402	4.26094	2.0357e-05	0.000272594	UPF2	UPF2 regulator of nonsense transcripts homolog (yeast) [Source:MGI Symbol;Acc:MGI:2449307]
ENSMUSG00000025880	1005.08	0.27758	0.0651632	4.25976	2.04644e-05	0.000273608	SMAD7	SMAD family member 7 [Source:MGI Symbol;Acc:MGI:1100518]
ENSMUSG00000097685	5.54599	-0.67277	0.157931	-4.2599	2.04515e-05	0.000273608	GM26646	predicted gene, 26646 [Source:MGI Symbol;Acc:MGI:5477140]
ENSMUSG00000029599	724.254	-0.32201	0.0756003	-4.25937	2.05002e-05	0.000273875	DDX54	DEAD (Asp-Glu-Ala-Asp) box polypeptide 54 [Source:MGI Symbol;Acc:MGI:1919240]
ENSMUSG00000038957	865.559	-0.2648	0.0621792	-4.25866	2.05655e-05	0.000274535	EDC3	enhancer of mRNA decapping 3 [Source:MGI Symbol;Acc:MGI:2142951]
ENSMUSG00000065420	1.9313	0.561581	0.131895	4.25778	2.06465e-05	0.000275403	MIR142B	microRNA 142b [Source:MGI Symbol;Acc:MGI:5531132]
ENSMUSG00000032235	317.105	0.357191	0.0839487	4.25487	2.0917e-05	0.000278797	ICE2	interactor of little elongation complex ELL subunit 2 [Source:MGI Symbol;Acc:MGI:2135947]
ENSMUSG00000037361	524.054	0.391278	0.0919665	4.25457	2.09449e-05	0.000278953	SF3B6	splicing factor 3B, subunit 6 [Source:MGI Symbol;Acc:MGI:1913305]
ENSMUSG00000041859	995.731	-0.322756	0.0758742	-4.25384	2.10138e-05	0.000279654	MCM3	minichromosome maintenance complex component 3 [Source:MGI Symbol;Acc:MGI:101845]
ENSMUSG00000026626	1012.44	0.234298	0.0550819	4.25363	2.10337e-05	0.000279705	PPP2R5A	protein phosphatase 2, regulatory subunit B', alpha [Source:MGI Symbol;Acc:MGI:2388479]
ENSMUSG00000031508	930.041	0.277211	0.0651762	4.25325	2.10688e-05	0.000279955	ANKRD10	ankyrin repeat domain 10 [Source:MGI Symbol;Acc:MGI:1921840]
ENSMUSG00000025958	1009.39	0.394945	0.0929021	4.2512	2.12632e-05	0.000282322	CREB1	cAMP responsive element binding protein 1 [Source:MGI Symbol;Acc:MGI:88494]
ENSMUSG00000048546	1164.68	-0.273173	0.0642768	-4.24994	2.13823e-05	0.000283468	TOB2	transducer of ERBB2, 2 [Source:MGI Symbol;Acc:MGI:1888525]
ENSMUSG00000097057	32.4093	-0.684596	0.16108	-4.25004	2.13737e-05	0.000283468	GM17638	predicted gene, 17638 [Source:MGI Symbol;Acc:MGI:4937272]
ENSMUSG00000042734	257.609	-0.493345	0.116104	-4.24915	2.14582e-05	0.000284255	TTC9	tetratricopeptide repeat domain 9 [Source:MGI Symbol;Acc:MGI:1916730]
ENSMUSG00000080727	154.729	-0.478247	0.112608	-4.247	2.16652e-05	0.000286777	C920021L13RIK	RIKEN cDNA C920021L13 gene [Source:MGI Symbol;Acc:MGI:1923991]
ENSMUSG00000085704	101.753	0.433296	0.1021	4.24383	2.19738e-05	0.00029064	4921531C22RIK	RIKEN cDNA 4921531C22 gene [Source:MGI Symbol;Acc:MGI:1913980]
ENSMUSG00000040616	13.4385	0.606982	0.143066	4.24266	2.20882e-05	0.000291929	TMEM51	transmembrane protein 51 [Source:MGI Symbol;Acc:MGI:2384874]
ENSMUSG00000070002	546.905	-0.279083	0.0657863	-4.24226	2.21278e-05	0.000292229	ELL	elongation factor RNA polymerase II [Source:MGI Symbol;Acc:MGI:109377]
ENSMUSG00000026944	612.036	-0.494135	0.11649	-4.24186	2.2168e-05	0.000292536	ABCA2	ATP-binding cassette, sub-family A (ABC1), member 2 [Source:MGI Symbol;Acc:MGI:99606]
ENSMUSG00000016528	2264.41	-0.340441	0.0802861	-4.24035	2.23168e-05	0.000294275	MAPKAPK2	MAP kinase-activated protein kinase 2 [Source:MGI Symbol;Acc:MGI:109298]
ENSMUSG00000102425	19.2379	0.709559	0.167379	4.23924	2.24275e-05	0.000295509	GM26616	predicted gene, 26616 [Source:MGI Symbol;Acc:MGI:5477110]
ENSMUSG00000034708	34496.6	-0.309379	0.0730219	-4.23679	2.26734e-05	0.000298522	GRN	granulin [Source:MGI Symbol;Acc:MGI:95832]
ENSMUSG00000015461	1616.97	-0.233293	0.055093	-4.23454	2.29024e-05	0.000301307	ATF6B	activating transcription factor 6 beta [Source:MGI Symbol;Acc:MGI:105121]
ENSMUSG00000026739	1024.44	-0.279515	0.0661106	-4.22799	2.35786e-05	0.000309967	BMI1	Bmi1 polycomb ring finger oncogene [Source:MGI Symbol;Acc:MGI:88174]
ENSMUSG00000004846	3288.43	-0.252022	0.0596199	-4.22715	2.36665e-05	0.000310886	PLOD3	procollagen-lysine, 2-oxoglutarate 5-dioxygenase 3 [Source:MGI Symbol;Acc:MGI:1347008]
ENSMUSG00000042670	323.597	0.498067	0.11786	4.22592	2.37967e-05	0.000312359	IMMP1L	IMP1 inner mitochondrial membrane peptidase-like (S. cerevisiae) [Source:MGI Symbol;Acc:MGI:1913791]
ENSMUSG00000034341	2796.86	-0.233946	0.0553844	-4.22404	2.39958e-05	0.000314732	WBP2	WW domain binding protein 2 [Source:MGI Symbol;Acc:MGI:104709]
ENSMUSG00000027198	1865.07	-0.291693	0.0690601	-4.22375	2.40273e-05	0.000314906	EXT2	exostoses (multiple) 2 [Source:MGI Symbol;Acc:MGI:108050]
ENSMUSG00000040663	638.284	0.316214	0.0748847	4.22268	2.41415e-05	0.000316164	CLCF1	cardiotrophin-like cytokine factor 1 [Source:MGI Symbol;Acc:MGI:1930088]
ENSMUSG00000020359	371.28	0.349226	0.0827085	4.22238	2.41736e-05	0.000316345	PHYKPL	5-phosphohydroxy-L-lysine phospholyase [Source:MGI Symbol;Acc:MGI:1920197]
ENSMUSG00000066568	1062.34	0.28431	0.0673523	4.22123	2.42974e-05	0.000317724	LSM14A	LSM14A mRNA processing body assembly factor [Source:MGI Symbol;Acc:MGI:1914320]
ENSMUSG00000038607	5379.44	0.437472	0.103645	4.22088	2.4335e-05	0.000317975	GNG10	guanine nucleotide binding protein (G protein), gamma 10 [Source:MGI Symbol;Acc:MGI:1336169]
ENSMUSG00000028653	472.606	0.268571	0.0636642	4.21856	2.45872e-05	0.000321027	TRIT1	tRNA isopentenyltransferase 1 [Source:MGI Symbol;Acc:MGI:1914216]
ENSMUSG00000056228	184.608	0.28757	0.0681911	4.21711	2.47448e-05	0.000322841	CARS2	cysteinyl-tRNA synthetase 2 (mitochondrial)(putative) [Source:MGI Symbol;Acc:MGI:1919191]
ENSMUSG00000006301	1345.3	-0.24445	0.0579691	-4.2169	2.47687e-05	0.000322909	TMBIM1	transmembrane BAX inhibitor motif containing 1 [Source:MGI Symbol;Acc:MGI:1916910]
ENSMUSG00000090397	9.77757	0.709367	0.16823	4.21666	2.47948e-05	0.000323006	GM17096	predicted gene 17096 [Source:MGI Symbol;Acc:MGI:4937923]
ENSMUSG00000067367	157.487	-0.423662	0.100489	-4.216	2.48669e-05	0.000323457	LYAR	Ly1 antibody reactive clone [Source:MGI Symbol;Acc:MGI:107470]
ENSMUSG00000091994	60.4136	0.580692	0.137731	4.21614	2.48518e-05	0.000323457	E130317F20RIK	RIKEN cDNA E130317F20 gene [Source:MGI Symbol;Acc:MGI:3041202]
ENSMUSG00000035681	15.2218	0.707274	0.167787	4.2153	2.49448e-05	0.000324226	KCNC2	potassium voltage gated channel, Shaw-related subfamily, member 2 [Source:MGI Symbol;Acc:MGI:96668]
ENSMUSG00000003948	260.242	-0.395614	0.0940296	-4.20733	2.58402e-05	0.00033536	MMD	monocyte to macrophage differentiation-associated [Source:MGI Symbol;Acc:MGI:1914718]
ENSMUSG00000028546	63.9586	0.538708	0.128053	4.20693	2.58863e-05	0.000335706	ELAVL4	ELAV (embryonic lethal, abnormal vision, Drosophila)-like 4 (Hu antigen D) [Source:MGI Symbol;Acc:MGI:107427]
ENSMUSG00000029254	11.6495	0.646967	0.153812	4.20622	2.59674e-05	0.000336505	STAP1	signal transducing adaptor family member 1 [Source:MGI Symbol;Acc:MGI:1926193]
ENSMUSG00000028670	877.127	-0.229677	0.0546437	-4.20317	2.63204e-05	0.000340824	LYPLA2	lysophospholipase 2 [Source:MGI Symbol;Acc:MGI:1347000]
ENSMUSG00000020865	5841.28	-0.43886	0.104431	-4.2024	2.641e-05	0.000341727	ABCC3	ATP-binding cassette, sub-family C (CFTR/MRP), member 3 [Source:MGI Symbol;Acc:MGI:1923658]
ENSMUSG00000028329	123.592	0.400634	0.0953433	4.20202	2.64544e-05	0.000342046	XPA	xeroderma pigmentosum, complementation group A [Source:MGI Symbol;Acc:MGI:99135]
ENSMUSG00000024399	114.878	-0.465364	0.110771	-4.20115	2.6556e-05	0.000342344	LTB	lymphotoxin B [Source:MGI Symbol;Acc:MGI:104796]
ENSMUSG00000025318	201.057	-0.483169	0.115008	-4.20116	2.6555e-05	0.000342344	JPH3	junctophilin 3 [Source:MGI Symbol;Acc:MGI:1891497]
ENSMUSG00000031060	434.614	0.328414	0.0781689	4.20135	2.65333e-05	0.000342344	RBM10	RNA binding motif protein 10 [Source:MGI Symbol;Acc:MGI:2384310]
ENSMUSG00000060594	183.33	0.300796	0.0715987	4.20115	2.65567e-05	0.000342344	LAYN	layilin [Source:MGI Symbol;Acc:MGI:2685357]
ENSMUSG00000026628	290.07	-0.493032	0.117362	-4.20095	2.65796e-05	0.000342383	ATF3	activating transcription factor 3 [Source:MGI Symbol;Acc:MGI:109384]
ENSMUSG00000022818	1.70894	0.385752	0.0918474	4.19993	2.67001e-05	0.000343168	CYP2AB1	cytochrome P450, family 2, subfamily ab, polypeptide 1 [Source:MGI Symbol;Acc:MGI:3644957]
ENSMUSG00000030505	318.329	-0.268581	0.0639443	-4.20024	2.66633e-05	0.000343168	PRMT3	protein arginine N-methyltransferase 3 [Source:MGI Symbol;Acc:MGI:1919224]
ENSMUSG00000105572	15.7229	0.675101	0.160738	4.20002	2.66895e-05	0.000343168	GM43300	predicted gene 43300 [Source:MGI Symbol;Acc:MGI:5663437]
ENSMUSG00000020818	1860.12	-0.159863	0.0380654	-4.1997	2.67264e-05	0.00034325	MFSD11	major facilitator superfamily domain containing 11 [Source:MGI Symbol;Acc:MGI:1917150]
ENSMUSG00000030291	369.881	0.425361	0.101306	4.19876	2.68377e-05	0.000344423	MED21	mediator complex subunit 21 [Source:MGI Symbol;Acc:MGI:1347064]
ENSMUSG00000025171	538.928	0.233924	0.055718	4.19835	2.6887e-05	0.0003448	UBTD1	ubiquitin domain containing 1 [Source:MGI Symbol;Acc:MGI:2385092]
ENSMUSG00000086368	34.0613	-0.655291	0.156102	-4.19784	2.69475e-05	0.00034532	GM13830	predicted gene 13830 [Source:MGI Symbol;Acc:MGI:3651141]
ENSMUSG00000064493	11.6379	0.705386	0.168076	4.19683	2.7068e-05	0.000346607	SNORA28	small nucleolar RNA, H/ACA box 28 [Source:MGI Symbol;Acc:MGI:3819496]
ENSMUSG00000001783	1810.91	-0.229716	0.0547474	-4.19592	2.71771e-05	0.000347746	RTCB	RNA 2',3'-cyclic phosphate and 5'-OH ligase [Source:MGI Symbol;Acc:MGI:106379]
ENSMUSG00000041654	738.866	-0.27686	0.065997	-4.19505	2.72815e-05	0.000348823	SLC39A11	solute carrier family 39 (metal ion transporter), member 11 [Source:MGI Symbol;Acc:MGI:1917056]
ENSMUSG00000055745	320.835	-0.474044	0.11305	-4.19322	2.75024e-05	0.000351388	LDOC1L	leucine zipper, down-regulated in cancer 1-like [Source:MGI Symbol;Acc:MGI:2675858]
ENSMUSG00000031428	20.0377	-0.682132	0.162716	-4.19217	2.76294e-05	0.000352229	ZCCHC18	zinc finger, CCHC domain containing 18 [Source:MGI Symbol;Acc:MGI:1914245]
ENSMUSG00000045538	288.105	-0.281548	0.0671599	-4.1922	2.76264e-05	0.000352229	DDX28	DEAD (Asp-Glu-Ala-Asp) box polypeptide 28 [Source:MGI Symbol;Acc:MGI:1919236]
ENSMUSG00000085078	1.3557	0.49311	0.117619	4.19245	2.75958e-05	0.000352229	C030013C21RIK	RIKEN cDNA C030013C21 gene [Source:MGI Symbol;Acc:MGI:1924667]
ENSMUSG00000031451	2836.37	-0.380406	0.0907535	-4.19164	2.76945e-05	0.000352798	GAS6	growth arrest specific 6 [Source:MGI Symbol;Acc:MGI:95660]
ENSMUSG00000097731	56.4918	-0.633736	0.151228	-4.19059	2.78232e-05	0.000354177	2700016F22RIK	RIKEN cDNA 2700016F22 gene [Source:MGI Symbol;Acc:MGI:1919807]
ENSMUSG00000102861	17.2165	0.684009	0.163289	4.18895	2.80247e-05	0.000356479	GM37637	predicted gene, 37637 [Source:MGI Symbol;Acc:MGI:5610865]
ENSMUSG00000085009	65.4799	-0.530982	0.126772	-4.1885	2.80809e-05	0.000356932	GM12977	predicted gene 12977 [Source:MGI Symbol;Acc:MGI:3650699]
ENSMUSG00000021621	332.678	0.300228	0.0716892	4.18791	2.81535e-05	0.000357066	ZCCHC9	zinc finger, CCHC domain containing 9 [Source:MGI Symbol;Acc:MGI:1916335]
ENSMUSG00000025290	450.747	0.505934	0.120805	4.18803	2.81385e-05	0.000357066	RPS24	ribosomal protein S24 [Source:MGI Symbol;Acc:MGI:98147]
ENSMUSG00000045094	1.70237	0.39794	0.095018	4.18805	2.81362e-05	0.000357066	ARHGEF37	Rho guanine nucleotide exchange factor (GEF) 37 [Source:MGI Symbol;Acc:MGI:3045339]
ENSMUSG00000026347	3.79952	-0.594893	0.142102	-4.18637	2.83447e-05	0.000359227	TMEM163	transmembrane protein 163 [Source:MGI Symbol;Acc:MGI:1919410]
ENSMUSG00000069727	178.156	0.486716	0.116268	4.18616	2.83713e-05	0.000359301	ZFP975	zinc finger protein 975 [Source:MGI Symbol;Acc:MGI:3648690]
ENSMUSG00000001018	1744.11	-0.190023	0.045409	-4.18469	2.8555e-05	0.000361362	SNAPIN	SNAP-associated protein [Source:MGI Symbol;Acc:MGI:1333745]
ENSMUSG00000018481	1046.61	0.244424	0.0584434	4.18224	2.8865e-05	0.000365017	APPBP2	amyloid beta precursor protein (cytoplasmic tail) binding protein 2 [Source:MGI Symbol;Acc:MGI:1914134]
ENSMUSG00000066357	638.637	-0.437795	0.104741	-4.17977	2.91802e-05	0.000368734	WDR6	WD repeat domain 6 [Source:MGI Symbol;Acc:MGI:1930140]
ENSMUSG00000060181	860.582	-0.330232	0.0790214	-4.17902	2.92769e-05	0.000369685	SLC35E3	solute carrier family 35, member E3 [Source:MGI Symbol;Acc:MGI:2448489]
ENSMUSG00000040990	2166.61	-0.22234	0.0532199	-4.17776	2.9439e-05	0.000371461	SH3KBP1	SH3-domain kinase binding protein 1 [Source:MGI Symbol;Acc:MGI:1889583]
ENSMUSG00000036661	66.3124	-0.655327	0.156935	-4.17578	2.96963e-05	0.00037435	DENND3	DENN/MADD domain containing 3 [Source:MGI Symbol;Acc:MGI:2146009]
ENSMUSG00000073650	95.9841	0.531	0.127165	4.17567	2.97113e-05	0.00037435	CATIP	ciliogenesis associated TTC17 interacting protein [Source:MGI Symbol;Acc:MGI:2685062]
ENSMUSG00000024993	1254.12	0.249427	0.0597413	4.17512	2.97831e-05	0.000374707	FAM45A	family with sequence similarity 45, member A [Source:MGI Symbol;Acc:MGI:1915144]
ENSMUSG00000097418	3.89328	-0.602298	0.144258	-4.17514	2.97797e-05	0.000374707	MIR155HG	Mir155 host gene (non-protein coding) [Source:MGI Symbol;Acc:MGI:5477161]
ENSMUSG00000025738	18.4607	-0.701599	0.168053	-4.17485	2.98178e-05	0.000374871	FBXL16	F-box and leucine-rich repeat protein 16 [Source:MGI Symbol;Acc:MGI:2448488]
ENSMUSG00000074918	552.704	-0.288321	0.0690713	-4.17426	2.98959e-05	0.000375579	INAFM2	InaF motif containing 2 [Source:MGI Symbol;Acc:MGI:1915354]
ENSMUSG00000103149	24.9097	-0.6803	0.163025	-4.17297	3.00651e-05	0.00037743	AA914427	EST AA914427 [Source:MGI Symbol;Acc:MGI:1858439]
ENSMUSG00000029428	1446.14	-0.252458	0.0605366	-4.17033	3.04159e-05	0.000381557	STX2	syntaxin 2 [Source:MGI Symbol;Acc:MGI:108059]
ENSMUSG00000040710	392.235	0.375518	0.0901157	4.16706	3.08547e-05	0.000386781	ST8SIA4	ST8 alpha-N-acetyl-neuraminide alpha-2,8-sialyltransferase 4 [Source:MGI Symbol;Acc:MGI:106018]
ENSMUSG00000052406	666.173	0.289969	0.0696084	4.16572	3.10372e-05	0.000388787	REXO4	REX4, 3'-5' exonuclease [Source:MGI Symbol;Acc:MGI:2684957]
ENSMUSG00000084998	106.462	-0.529148	0.127039	-4.16525	3.11013e-05	0.000389026	GM16279	predicted gene 16279 [Source:MGI Symbol;Acc:MGI:3826576]
ENSMUSG00000103364	60.5352	0.625253	0.150109	4.16534	3.10893e-05	0.000389026	GM38157	predicted gene, 38157 [Source:MGI Symbol;Acc:MGI:5611385]
ENSMUSG00000024136	30.6724	-0.65101	0.15633	-4.16433	3.12262e-05	0.000390022	DNASE1L2	deoxyribonuclease 1-like 2 [Source:MGI Symbol;Acc:MGI:1913955]
ENSMUSG00000053291	1039.78	0.238723	0.057325	4.16439	3.1219e-05	0.000390022	RAB4B	RAB4B, member RAS oncogene family [Source:MGI Symbol;Acc:MGI:105071]
ENSMUSG00000106636	130.712	0.647344	0.155465	4.16392	3.12829e-05	0.000390449	GM43813	predicted gene 43813 [Source:MGI Symbol;Acc:MGI:5663950]
ENSMUSG00000013495	1497.56	-0.280646	0.0674069	-4.16346	3.1346e-05	0.000390954	TMEM175	transmembrane protein 175 [Source:MGI Symbol;Acc:MGI:1919642]
ENSMUSG00000007564	2358.84	-0.267269	0.0642239	-4.16152	3.1613e-05	0.000394	PPP2R1A	protein phosphatase 2, regulatory subunit A, alpha [Source:MGI Symbol;Acc:MGI:1926334]
ENSMUSG00000007850	2675.78	0.355439	0.0854808	4.15812	3.20884e-05	0.000399348	HNRNPH1	heterogeneous nuclear ribonucleoprotein H1 [Source:MGI Symbol;Acc:MGI:1891925]
ENSMUSG00000028820	745.423	0.292178	0.0702666	4.15813	3.20857e-05	0.000399348	SFPQ	splicing factor proline/glutamine rich (polypyrimidine tract binding protein associated) [Source:MGI Symbol;Acc:MGI:1918764]
ENSMUSG00000027702	5.05339	0.635163	0.152814	4.15644	3.23244e-05	0.000401995	LRRC34	leucine rich repeat containing 34 [Source:MGI Symbol;Acc:MGI:1919077]
ENSMUSG00000106391	17.8886	-0.691444	0.16639	-4.15556	3.24496e-05	0.000403262	GM42690	predicted gene 42690 [Source:MGI Symbol;Acc:MGI:5662827]
ENSMUSG00000001143	1510.22	-0.22597	0.0544029	-4.15364	3.27229e-05	0.000406367	LMAN2L	lectin, mannose-binding 2-like [Source:MGI Symbol;Acc:MGI:2443010]
ENSMUSG00000058794	8.52133	0.59018	0.142196	4.15045	3.31819e-05	0.00041177	NFE2	nuclear factor, erythroid derived 2 [Source:MGI Symbol;Acc:MGI:97308]
ENSMUSG00000025375	366.945	-0.560583	0.135188	-4.1467	3.37297e-05	0.000418268	AATK	apoptosis-associated tyrosine kinase [Source:MGI Symbol;Acc:MGI:1197518]
ENSMUSG00000039485	40.5548	-0.696152	0.167893	-4.14641	3.37723e-05	0.000418496	TSPYL4	TSPY-like 4 [Source:MGI Symbol;Acc:MGI:106393]
ENSMUSG00000063362	671.258	-0.259313	0.0625639	-4.14478	3.4014e-05	0.000421189	ALG11	asparagine-linked glycosylation 11 (alpha-1,2-mannosyltransferase) [Source:MGI Symbol;Acc:MGI:2142632]
ENSMUSG00000026825	21.9134	-0.661468	0.159611	-4.14425	3.4092e-05	0.000421852	DNM1	dynamin 1 [Source:MGI Symbol;Acc:MGI:107384]
ENSMUSG00000037022	127.897	0.423312	0.10215	4.14401	3.41284e-05	0.000422	MMAA	methylmalonic aciduria (cobalamin deficiency) type A [Source:MGI Symbol;Acc:MGI:1923805]
ENSMUSG00000084845	26.5706	-0.657702	0.158761	-4.14273	3.43195e-05	0.000424059	TMEM240	transmembrane protein 240 [Source:MGI Symbol;Acc:MGI:3648074]
ENSMUSG00000021411	712.118	-0.367423	0.0887042	-4.14211	3.44123e-05	0.000424902	PXDC1	PX domain containing 1 [Source:MGI Symbol;Acc:MGI:1914145]
ENSMUSG00000045746	32.7244	-0.69236	0.167208	-4.14071	3.46236e-05	0.000427096	B230317F23RIK	RIKEN cDNA B230317F23 gene [Source:MGI Symbol;Acc:MGI:2443920]
ENSMUSG00000096349	3.42838	0.609221	0.147133	4.1406	3.46394e-05	0.000427096	GM22513	predicted gene, 22513 [Source:MGI Symbol;Acc:MGI:5452290]
ENSMUSG00000023010	5676.95	-0.27524	0.0664881	-4.13969	3.47774e-05	0.000428491	TMBIM6	transmembrane BAX inhibitor motif containing 6 [Source:MGI Symbol;Acc:MGI:99682]
ENSMUSG00000033192	25333.2	-0.177618	0.0429132	-4.13901	3.48812e-05	0.000429464	LPCAT2	lysophosphatidylcholine acyltransferase 2 [Source:MGI Symbol;Acc:MGI:3606214]
ENSMUSG00000065701	2.07679	0.553073	0.133658	4.13798	3.50375e-05	0.000431081	RNY1	RNA, Y1 small cytoplasmic, Ro-associated [Source:MGI Symbol;Acc:MGI:97995]
ENSMUSG00000020024	124.44	0.421315	0.101848	4.13671	3.52324e-05	0.000433171	CEP83	centrosomal protein 83 [Source:MGI Symbol;Acc:MGI:1924298]
ENSMUSG00000039501	1853.8	-0.394789	0.0954885	-4.13441	3.55866e-05	0.000437214	ZNFX1	zinc finger, NFX1-type containing 1 [Source:MGI Symbol;Acc:MGI:2138982]
ENSMUSG00000013089	4875.17	-0.379721	0.0918592	-4.13373	3.56924e-05	0.000438202	ETV5	ets variant 5 [Source:MGI Symbol;Acc:MGI:1096867]
ENSMUSG00000032525	1376.95	0.30423	0.0736042	4.13332	3.5756e-05	0.000438672	NKTR	natural killer tumor recognition sequence [Source:MGI Symbol;Acc:MGI:97346]
ENSMUSG00000033554	439.948	-0.324287	0.0785006	-4.13101	3.61166e-05	0.00044278	DPH5	diphthamide biosynthesis 5 [Source:MGI Symbol;Acc:MGI:1916990]
ENSMUSG00000031960	2661.75	-0.289647	0.0701195	-4.13076	3.61559e-05	0.000442949	AARS	alanyl-tRNA synthetase [Source:MGI Symbol;Acc:MGI:2384560]
ENSMUSG00000063511	1105.29	0.307155	0.0744096	4.12789	3.6611e-05	0.000448206	SNRNP70	small nuclear ribonucleoprotein 70 (U1) [Source:MGI Symbol;Acc:MGI:98341]
ENSMUSG00000079491	19.8095	-0.671298	0.162693	-4.12617	3.68862e-05	0.000451255	H2-T10	histocompatibility 2, T region locus 10 [Source:MGI Symbol;Acc:MGI:95942]
ENSMUSG00000020577	2663.7	-0.228673	0.0554345	-4.12511	3.70558e-05	0.000452892	TSPAN13	tetraspanin 13 [Source:MGI Symbol;Acc:MGI:1913359]
ENSMUSG00000097195	141.129	0.527315	0.127834	4.12501	3.70724e-05	0.000452892	SNHG5	small nucleolar RNA host gene 5 [Source:MGI Symbol;Acc:MGI:1919905]
ENSMUSG00000020523	1029.55	0.167877	0.0407009	4.12466	3.71276e-05	0.000452925	FAM114A2	family with sequence similarity 114, member A2 [Source:MGI Symbol;Acc:MGI:1917629]
ENSMUSG00000053510	945.918	0.24912	0.0603965	4.12474	3.71157e-05	0.000452925	NRD1	nardilysin, N-arginine dibasic convertase, NRD convertase 1 [Source:MGI Symbol;Acc:MGI:1201386]
ENSMUSG00000079477	4062.88	-0.189504	0.0459573	-4.12349	3.73177e-05	0.000454923	RAB7	RAB7, member RAS oncogene family [Source:MGI Symbol;Acc:MGI:105068]
ENSMUSG00000038121	532.623	0.455598	0.110497	4.12317	3.73696e-05	0.000455235	FAM210A	family with sequence similarity 210, member A [Source:MGI Symbol;Acc:MGI:1914000]
ENSMUSG00000076036	124.026	-0.533033	0.12935	-4.12084	3.77494e-05	0.000459537	GM22133	predicted gene, 22133 [Source:MGI Symbol;Acc:MGI:5451910]
ENSMUSG00000032966	1638.11	-0.167393	0.0406331	-4.11962	3.79495e-05	0.000461648	FKBP1A	FK506 binding protein 1a [Source:MGI Symbol;Acc:MGI:95541]
ENSMUSG00000020175	18.7723	-0.690263	0.167743	-4.115	3.87176e-05	0.00047066	RAB36	RAB36, member RAS oncogene family [Source:MGI Symbol;Acc:MGI:1924127]
ENSMUSG00000030967	390.708	0.305417	0.0742295	4.1145	3.88024e-05	0.000471359	ZRANB1	zinc finger, RAN-binding domain containing 1 [Source:MGI Symbol;Acc:MGI:106441]
ENSMUSG00000026104	1528.35	-0.352694	0.0857252	-4.11424	3.88463e-05	0.000471561	STAT1	signal transducer and activator of transcription 1 [Source:MGI Symbol;Acc:MGI:103063]
ENSMUSG00000030747	19.0789	-0.691055	0.16805	-4.1122	3.91913e-05	0.00047517	DGAT2	diacylglycerol O-acyltransferase 2 [Source:MGI Symbol;Acc:MGI:1915050]
ENSMUSG00000040297	498.265	0.28604	0.0695596	4.11215	3.91986e-05	0.00047517	SUCO	SUN domain containing ossification factor [Source:MGI Symbol;Acc:MGI:2138346]
ENSMUSG00000030096	2018.37	-0.247807	0.0602977	-4.10972	3.96142e-05	0.00047987	SLC6A6	solute carrier family 6 (neurotransmitter transporter, taurine), member 6 [Source:MGI Symbol;Acc:MGI:98488]
ENSMUSG00000031930	1351.36	-0.278876	0.0678773	-4.10854	3.9817e-05	0.000481989	WWP2	WW domain containing E3 ubiquitin protein ligase 2 [Source:MGI Symbol;Acc:MGI:1914144]
ENSMUSG00000028436	1713.32	0.261133	0.0635624	4.1083	3.98589e-05	0.000482158	DCAF12	DDB1 and CUL4 associated factor 12 [Source:MGI Symbol;Acc:MGI:1916220]
ENSMUSG00000028034	1492.91	-0.256695	0.06249	-4.10778	3.99472e-05	0.00048248	FUBP1	far upstream element (FUSE) binding protein 1 [Source:MGI Symbol;Acc:MGI:1196294]
ENSMUSG00000033335	5493.34	-0.236189	0.0574956	-4.10796	3.99173e-05	0.00048248	DNM2	dynamin 2 [Source:MGI Symbol;Acc:MGI:109547]
ENSMUSG00000075702	50.6788	-0.558628	0.135997	-4.10766	3.99692e-05	0.00048248	SELENOM	selenoprotein M [Source:MGI Symbol;Acc:MGI:2149786]
ENSMUSG00000038280	1732.95	-0.175409	0.0427137	-4.10662	4.01493e-05	0.000484314	OSTM1	osteopetrosis associated transmembrane protein 1 [Source:MGI Symbol;Acc:MGI:2655574]
ENSMUSG00000105368	22.4672	-0.68902	0.167792	-4.10639	4.01896e-05	0.000484463	GM43759	predicted gene 43759 [Source:MGI Symbol;Acc:MGI:5663896]
ENSMUSG00000024104	1453.56	-0.261914	0.0638104	-4.10457	4.05062e-05	0.000487939	WASHC2	WASH complex subunit 2` [Source:MGI Symbol;Acc:MGI:106463]
ENSMUSG00000026819	447.935	-0.427836	0.104254	-4.10379	4.06436e-05	0.000489252	SLC25A25	solute carrier family 25 (mitochondrial carrier, phosphate carrier), member 25 [Source:MGI Symbol;Acc:MGI:1915913]
ENSMUSG00000019173	311.722	0.478228	0.116561	4.10281	4.08163e-05	0.000490648	RAB5C	RAB5C, member RAS oncogene family [Source:MGI Symbol;Acc:MGI:105306]
ENSMUSG00000032557	828.64	0.204487	0.04984	4.10286	4.08066e-05	0.000490648	UBA5	ubiquitin-like modifier activating enzyme 5 [Source:MGI Symbol;Acc:MGI:1913913]
ENSMUSG00000024896	1017.11	-0.248029	0.0604794	-4.10105	4.11271e-05	0.00049404	MINPP1	multiple inositol polyphosphate histidine phosphatase 1 [Source:MGI Symbol;Acc:MGI:1336159]
ENSMUSG00000009535	517.245	0.298539	0.0728557	4.09767	4.17327e-05	0.000500801	RNMT	RNA (guanine-7-) methyltransferase [Source:MGI Symbol;Acc:MGI:1915147]
ENSMUSG00000097277	81.0513	-0.490458	0.119694	-4.09759	4.17479e-05	0.000500801	2900076A07RIK	RIKEN cDNA 2900076A07 gene [Source:MGI Symbol;Acc:MGI:1920242]
ENSMUSG00000033721	8.335	0.621049	0.151581	4.09714	4.18285e-05	0.000501419	VAV3	vav 3 oncogene [Source:MGI Symbol;Acc:MGI:1888518]
ENSMUSG00000019261	2077.36	-0.249591	0.0609247	-4.09672	4.19052e-05	0.000501991	MAP1S	microtubule-associated protein 1S [Source:MGI Symbol;Acc:MGI:2443304]
ENSMUSG00000022914	1057.32	0.285121	0.0696256	4.09506	4.22058e-05	0.000505242	BRWD1	bromodomain and WD repeat domain containing 1 [Source:MGI Symbol;Acc:MGI:1890651]
ENSMUSG00000028785	23.1148	-0.667885	0.163108	-4.09474	4.22637e-05	0.000505584	HPCA	hippocalcin [Source:MGI Symbol;Acc:MGI:1336200]
ENSMUSG00000027282	867.709	0.29601	0.072298	4.0943	4.23438e-05	0.000506192	MTCH2	mitochondrial carrier 2 [Source:MGI Symbol;Acc:MGI:1929260]
ENSMUSG00000076613	4.96367	-0.647794	0.158228	-4.09405	4.2391e-05	0.000506406	IGHG2B	immunoglobulin heavy constant gamma 2B [Source:MGI Symbol;Acc:MGI:96445]
ENSMUSG00000078974	290.56	0.512413	0.125202	4.09269	4.26394e-05	0.000509021	SEC61G	SEC61, gamma subunit [Source:MGI Symbol;Acc:MGI:1202066]
ENSMUSG00000106680	38.9642	-0.635812	0.155407	-4.09127	4.29022e-05	0.000511804	GM43852	predicted gene 43852 [Source:MGI Symbol;Acc:MGI:5663989]
ENSMUSG00000097017	4.45307	0.672877	0.164587	4.08827	4.34595e-05	0.000518095	GM26707	predicted gene, 26707 [Source:MGI Symbol;Acc:MGI:5477201]
ENSMUSG00000071528	481.633	0.476751	0.116651	4.08699	4.37e-05	0.000520603	USMG5	upregulated during skeletal muscle growth 5 [Source:MGI Symbol;Acc:MGI:1891435]
ENSMUSG00000085829	15.5844	0.644382	0.157712	4.08582	4.39221e-05	0.000522888	GM4285	predicted gene 4285 [Source:MGI Symbol;Acc:MGI:3782463]
ENSMUSG00000029471	717.268	-0.340222	0.0833239	-4.08313	4.44334e-05	0.00052861	CAMKK2	calcium/calmodulin-dependent protein kinase kinase 2, beta [Source:MGI Symbol;Acc:MGI:2444812]
ENSMUSG00000060073	2075.83	0.295506	0.0724124	4.08088	4.48663e-05	0.000533393	PSMA3	proteasome (prosome, macropain) subunit, alpha type 3 [Source:MGI Symbol;Acc:MGI:104883]
ENSMUSG00000102411	3.22924	0.622402	0.152562	4.07968	4.50983e-05	0.000535782	GM36936	predicted gene, 36936 [Source:MGI Symbol;Acc:MGI:5610164]
ENSMUSG00000023939	214.362	0.445639	0.109245	4.07925	4.51818e-05	0.000536038	MRPL14	mitochondrial ribosomal protein L14 [Source:MGI Symbol;Acc:MGI:1333864]
ENSMUSG00000026014	36.5576	0.568956	0.139473	4.07934	4.51644e-05	0.000536038	RAPH1	Ras association (RalGDS/AF-6) and pleckstrin homology domains 1 [Source:MGI Symbol;Acc:MGI:1924550]
ENSMUSG00000022119	1045.67	0.283258	0.0694435	4.07897	4.52357e-05	0.000536309	RBM26	RNA binding motif protein 26 [Source:MGI Symbol;Acc:MGI:1921463]
ENSMUSG00000085915	4.97619	-0.654454	0.1605	-4.0776	4.55035e-05	0.000539113	GM8091	predicted gene 8091 [Source:MGI Symbol;Acc:MGI:3643169]
ENSMUSG00000037306	5384.36	-0.339031	0.0831548	-4.07711	4.55993e-05	0.000539878	MAN1C1	mannosidase, alpha, class 1C, member 1 [Source:MGI Symbol;Acc:MGI:2446214]
ENSMUSG00000078122	14.0845	0.664709	0.163051	4.07669	4.56817e-05	0.000540484	F630028O10RIK	RIKEN cDNA F630028O10 gene [Source:MGI Symbol;Acc:MGI:3641813]
ENSMUSG00000027708	729.343	0.207202	0.0508286	4.07649	4.572e-05	0.000540567	DCUN1D1	DCN1, defective in cullin neddylation 1, domain containing 1 (S. cerevisiae) [Source:MGI Symbol;Acc:MGI:2150386]
ENSMUSG00000040390	148.024	0.364612	0.0894692	4.07528	4.59595e-05	0.000543026	MAP3K10	mitogen-activated protein kinase kinase kinase 10 [Source:MGI Symbol;Acc:MGI:1346879]
ENSMUSG00000024588	964.543	-0.257365	0.0631564	-4.07504	4.60063e-05	0.000543208	FECH	ferrochelatase [Source:MGI Symbol;Acc:MGI:95513]
ENSMUSG00000098155	16.1996	-0.676575	0.166203	-4.07077	4.68575e-05	0.000552881	GM27022	predicted gene, 27022 [Source:MGI Symbol;Acc:MGI:5504137]
ENSMUSG00000022106	3046.02	-0.243223	0.0597601	-4.06999	4.7015e-05	0.000554359	RCBTB2	regulator of chromosome condensation (RCC1) and BTB (POZ) domain containing protein 2 [Source:MGI Symbol;Acc:MGI:1917200]
ENSMUSG00000038215	133.473	0.40732	0.100179	4.0659	4.78475e-05	0.000563791	CEP44	centrosomal protein 44 [Source:MGI Symbol;Acc:MGI:3525111]
ENSMUSG00000104467	9.71291	0.642077	0.158011	4.06349	4.83448e-05	0.000569263	GM37660	predicted gene, 37660 [Source:MGI Symbol;Acc:MGI:5610888]
ENSMUSG00000026987	753.652	0.298661	0.0735076	4.063	4.84466e-05	0.000570072	BAZ2B	bromodomain adjacent to zinc finger domain, 2B [Source:MGI Symbol;Acc:MGI:2442782]
ENSMUSG00000033209	687.236	-0.340097	0.0837203	-4.0623	4.85906e-05	0.000571378	TTC28	tetratricopeptide repeat domain 28 [Source:MGI Symbol;Acc:MGI:2140873]
ENSMUSG00000028861	561.358	0.293122	0.0721786	4.06106	4.88497e-05	0.000574034	MRPS15	mitochondrial ribosomal protein S15 [Source:MGI Symbol;Acc:MGI:1913657]
ENSMUSG00000070044	225.75	-0.458508	0.112917	-4.06056	4.89547e-05	0.000574877	FAM149A	family with sequence similarity 149, member A [Source:MGI Symbol;Acc:MGI:2387177]
ENSMUSG00000066406	2525.86	0.240545	0.0592496	4.05985	4.91033e-05	0.00057623	AKAP13	A kinase (PRKA) anchor protein 13 [Source:MGI Symbol;Acc:MGI:2676556]
ENSMUSG00000082286	2069.93	-0.355868	0.0876704	-4.05915	4.9251e-05	0.000577571	PISD-PS1	phosphatidylserine decarboxylase, pseudogene 1 [Source:MGI Symbol;Acc:MGI:3842428]
ENSMUSG00000037280	86.6332	-0.603983	0.148842	-4.05788	4.95211e-05	0.000580345	GALNT6	UDP-N-acetyl-alpha-D-galactosamine:polypeptide N-acetylgalactosaminyltransferase 6 [Source:MGI Symbol;Acc:MGI:1891640]
ENSMUSG00000085337	143.012	-0.476103	0.117381	-4.05605	4.99096e-05	0.0005845	GM15964	predicted gene 15964 [Source:MGI Symbol;Acc:MGI:3802003]
ENSMUSG00000024234	509.073	0.296368	0.0730718	4.05584	4.99537e-05	0.000584621	MTPAP	mitochondrial poly(A) polymerase [Source:MGI Symbol;Acc:MGI:1914690]
ENSMUSG00000019039	985.638	0.347772	0.0858129	4.05268	5.0634e-05	0.000591929	DALRD3	DALR anticodon binding domain containing 3 [Source:MGI Symbol;Acc:MGI:1915039]
ENSMUSG00000034673	337.71	0.392068	0.0967444	4.05262	5.06467e-05	0.000591929	PBX2	pre B cell leukemia homeobox 2 [Source:MGI Symbol;Acc:MGI:1341793]
ENSMUSG00000022364	409.76	0.29688	0.0732787	4.05138	5.0917e-05	0.000594686	TBC1D31	TBC1 domain family, member 31 [Source:MGI Symbol;Acc:MGI:2684931]
ENSMUSG00000062031	88.4127	-0.597371	0.147509	-4.04972	5.12791e-05	0.00059851	PGGHG	protein glucosylgalactosylhydroxylysine glucosidase [Source:MGI Symbol;Acc:MGI:2444047]
ENSMUSG00000021285	457.713	-0.248415	0.0613554	-4.04879	5.14826e-05	0.00060048	PPP1R13B	protein phosphatase 1, regulatory (inhibitor) subunit 13B [Source:MGI Symbol;Acc:MGI:1336199]
ENSMUSG00000036315	235.847	0.301642	0.0745681	4.04519	5.22815e-05	0.000609386	ZNRD1	zinc ribbon domain containing, 1 [Source:MGI Symbol;Acc:MGI:1913386]
ENSMUSG00000086877	51.5273	-0.580727	0.143567	-4.04498	5.23275e-05	0.000609511	A230072C01RIK	RIKEN cDNA A230072C01 gene [Source:MGI Symbol;Acc:MGI:2444644]
ENSMUSG00000099021	662.059	0.605571	0.149741	4.04412	5.25205e-05	0.000611347	RN7S1	7S RNA 1 [Source:MGI Symbol;Acc:MGI:97950]
ENSMUSG00000041638	2241.77	-0.3561	0.0880626	-4.04371	5.2611e-05	0.000611989	GCN1L1	GCN1 general control of amino-acid synthesis 1-like 1 (yeast) [Source:MGI Symbol;Acc:MGI:2444248]
ENSMUSG00000091275	122.994	0.54505	0.134795	4.04354	5.26494e-05	0.000612023	GM3248	predicted gene 3248 [Source:MGI Symbol;Acc:MGI:3781426]
ENSMUSG00000039917	443.399	-0.318861	0.0788734	-4.0427	5.28391e-05	0.000613814	RHBDD2	rhomboid domain containing 2 [Source:MGI Symbol;Acc:MGI:1915612]
ENSMUSG00000022562	188.084	0.417133	0.103233	4.04071	5.32888e-05	0.000618622	OPLAH	5-oxoprolinase (ATP-hydrolysing) [Source:MGI Symbol;Acc:MGI:1922725]
ENSMUSG00000036501	437.815	0.365935	0.0905829	4.03977	5.35026e-05	0.000620688	FAM13B	family with sequence similarity 13, member B [Source:MGI Symbol;Acc:MGI:2447834]
ENSMUSG00000009394	18.725	-0.642317	0.159008	-4.03954	5.3557e-05	0.000620902	SYN2	synapsin II [Source:MGI Symbol;Acc:MGI:103020]
ENSMUSG00000028068	272.993	-0.440348	0.10907	-4.0373	5.40702e-05	0.000626263	IQGAP3	IQ motif containing GTPase activating protein 3 [Source:MGI Symbol;Acc:MGI:3028642]
ENSMUSG00000064372	3.15944	0.61822	0.153131	4.0372	5.40919e-05	0.000626263	MT-TP	mitochondrially encoded tRNA proline [Source:MGI Symbol;Acc:MGI:102478]
ENSMUSG00000102717	28.6196	-0.636096	0.157588	-4.03645	5.42671e-05	0.000627871	GM37759	predicted gene, 37759 [Source:MGI Symbol;Acc:MGI:5610987]
ENSMUSG00000040552	5589.91	-0.317348	0.0786436	-4.03527	5.45401e-05	0.000630606	C3AR1	complement component 3a receptor 1 [Source:MGI Symbol;Acc:MGI:1097680]
ENSMUSG00000026123	1715.54	-0.245168	0.0607687	-4.03444	5.47317e-05	0.000632398	PLEKHB2	pleckstrin homology domain containing, family B (evectins) member 2 [Source:MGI Symbol;Acc:MGI:2385825]
ENSMUSG00000037815	844.815	-0.246076	0.0609987	-4.03412	5.48081e-05	0.000632857	CTNNA1	catenin (cadherin associated protein), alpha 1 [Source:MGI Symbol;Acc:MGI:88274]
ENSMUSG00000044957	21.2002	0.663599	0.164511	4.03378	5.48873e-05	0.000633348	PP2D1	protein phosphatase 2C-like domain containing 1 [Source:MGI Symbol;Acc:MGI:3612067]
ENSMUSG00000070003	1286.51	-0.303455	0.0752842	-4.03079	5.55891e-05	0.000641019	SSBP4	single stranded DNA binding protein 4 [Source:MGI Symbol;Acc:MGI:1924150]
ENSMUSG00000068749	894.37	0.311814	0.077396	4.02881	5.60589e-05	0.000646005	PSMA5	proteasome (prosome, macropain) subunit, alpha type 5 [Source:MGI Symbol;Acc:MGI:1347009]
ENSMUSG00000071337	1503.54	0.349971	0.0868756	4.02841	5.61546e-05	0.000646676	TIA1	cytotoxic granule-associated RNA binding protein 1 [Source:MGI Symbol;Acc:MGI:107914]
ENSMUSG00000060227	163.357	-0.39824	0.0988721	-4.02783	5.62945e-05	0.000647856	CASC4	cancer susceptibility candidate 4 [Source:MGI Symbol;Acc:MGI:2443129]
ENSMUSG00000026568	505.507	0.308981	0.0767243	4.02716	5.64551e-05	0.00064884	MPC2	mitochondrial pyruvate carrier 2 [Source:MGI Symbol;Acc:MGI:1917706]
ENSMUSG00000068205	9.90957	-0.672749	0.167103	-4.02594	5.67476e-05	0.000651767	MACROD2	MACRO domain containing 2 [Source:MGI Symbol;Acc:MGI:1920149]
ENSMUSG00000018001	1185.53	-0.26118	0.0649256	-4.02276	5.75204e-05	0.000660205	CYTH3	cytohesin 3 [Source:MGI Symbol;Acc:MGI:1335107]
ENSMUSG00000031494	37.1965	0.620316	0.154229	4.02205	5.76944e-05	0.000661761	CD209A	CD209a antigen [Source:MGI Symbol;Acc:MGI:2157942]
ENSMUSG00000021484	4207.27	-0.312594	0.0777459	-4.02071	5.80221e-05	0.000665079	LMAN2	lectin, mannose-binding 2 [Source:MGI Symbol;Acc:MGI:1914140]
ENSMUSG00000034487	591.372	-0.399927	0.0994801	-4.02017	5.81553e-05	0.000665829	KDELC2	KDEL (Lys-Asp-Glu-Leu) containing 2 [Source:MGI Symbol;Acc:MGI:1923765]
ENSMUSG00000078780	2.64636	0.376228	0.0935859	4.02014	5.81647e-05	0.000665829	GM5150	predicted gene 5150 [Source:MGI Symbol;Acc:MGI:3779469]
ENSMUSG00000039117	342.58	0.328116	0.0816356	4.01928	5.83767e-05	0.000667814	TAF4	TATA-box binding protein associated factor 4 [Source:MGI Symbol;Acc:MGI:2152346]
ENSMUSG00000064193	329.891	-0.399233	0.0993357	-4.01903	5.84378e-05	0.00066807	GM4735	predicted gene 4735 [Source:MGI Symbol;Acc:MGI:3645521]
ENSMUSG00000024613	704.213	-0.309247	0.0769808	-4.0172	5.88941e-05	0.000672842	TCOF1	treacle ribosome biogenesis factor 1 [Source:MGI Symbol;Acc:MGI:892003]
ENSMUSG00000037608	1307.01	0.291656	0.0726474	4.01467	5.95278e-05	0.000679632	BCLAF1	BCL2-associated transcription factor 1 [Source:MGI Symbol;Acc:MGI:1917580]
ENSMUSG00000028019	24.4113	-0.672755	0.167779	-4.00978	6.07754e-05	0.000693418	PDGFC	platelet-derived growth factor, C polypeptide [Source:MGI Symbol;Acc:MGI:1859631]
ENSMUSG00000025470	185.169	0.375094	0.0935687	4.00875	6.104e-05	0.000695977	ZFP511	zinc finger protein 511 [Source:MGI Symbol;Acc:MGI:1917002]
ENSMUSG00000049734	1120.66	-0.309088	0.0771099	-4.00841	6.11296e-05	0.000696539	TREX1	three prime repair exonuclease 1 [Source:MGI Symbol;Acc:MGI:1328317]
ENSMUSG00000024491	474.114	0.268629	0.0670356	4.00726	6.14275e-05	0.000699472	RBM27	RNA binding motif protein 27 [Source:MGI Symbol;Acc:MGI:2147194]
ENSMUSG00000036352	483.285	0.248645	0.0620629	4.00634	6.16672e-05	0.000701738	UBAC1	ubiquitin associated domain containing 1 [Source:MGI Symbol;Acc:MGI:1920995]
ENSMUSG00000029004	2148.34	0.236322	0.0589996	4.00548	6.18916e-05	0.000703828	KMT2E	lysine (K)-specific methyltransferase 2E [Source:MGI Symbol;Acc:MGI:1924825]
ENSMUSG00000020520	1832.94	-0.312943	0.0781713	-4.0033	6.24639e-05	0.000709869	GALNT10	UDP-N-acetyl-alpha-D-galactosamine:polypeptide N-acetylgalactosaminyltransferase 10 [Source:MGI Symbol;Acc:MGI:1890480]
ENSMUSG00000060143	290.431	0.522809	0.130602	4.00305	6.25301e-05	0.000710155	GM10076	predicted gene 10076 [Source:MGI Symbol;Acc:MGI:3704451]
ENSMUSG00000059939	328.781	0.297401	0.0743043	4.00247	6.26836e-05	0.00071143	9430015G10RIK	RIKEN cDNA 9430015G10 gene [Source:MGI Symbol;Acc:MGI:2444364]
ENSMUSG00000097582	1283.96	0.384324	0.0960391	4.00174	6.28787e-05	0.000713176	GM26527	predicted gene, 26527 [Source:MGI Symbol;Acc:MGI:5477021]
ENSMUSG00000041199	154.84	-0.322786	0.0806693	-4.00135	6.29831e-05	0.000713891	RPUSD1	RNA pseudouridylate synthase domain containing 1 [Source:MGI Symbol;Acc:MGI:1919186]
ENSMUSG00000008373	539.47	-0.254296	0.0635766	-3.99985	6.33839e-05	0.000717873	PRPF31	pre-mRNA processing factor 31 [Source:MGI Symbol;Acc:MGI:1916238]
ENSMUSG00000034707	16785.9	-0.288032	0.072013	-3.99972	6.34175e-05	0.000717873	GNS	glucosamine (N-acetyl)-6-sulfatase [Source:MGI Symbol;Acc:MGI:1922862]
ENSMUSG00000030087	27.7351	-0.670165	0.167604	-3.9985	6.37463e-05	0.00072065	KLF15	Kruppel-like factor 15 [Source:MGI Symbol;Acc:MGI:1929988]
ENSMUSG00000100954	123.63	0.583096	0.145827	3.99855	6.37329e-05	0.00072065	GM10138	predicted gene 10138 [Source:MGI Symbol;Acc:MGI:3708522]
ENSMUSG00000028271	513.835	0.250037	0.0625462	3.99764	6.39771e-05	0.000722314	GTF2B	general transcription factor IIB [Source:MGI Symbol;Acc:MGI:2385191]
ENSMUSG00000082454	63.2109	0.446224	0.111621	3.99766	6.39709e-05	0.000722314	GM12183	predicted gene 12183 [Source:MGI Symbol;Acc:MGI:3652175]
ENSMUSG00000019947	235.427	0.329775	0.0825172	3.99643	6.4304e-05	0.00072553	ARID5B	AT rich interactive domain 5B (MRF1-like) [Source:MGI Symbol;Acc:MGI:2175912]
ENSMUSG00000030681	848.864	-0.370584	0.0927589	-3.99513	6.46596e-05	0.000729067	MVP	major vault protein [Source:MGI Symbol;Acc:MGI:1925638]
ENSMUSG00000043391	1535.75	-0.414581	0.103801	-3.99401	6.49649e-05	0.000732031	2510009E07RIK	RIKEN cDNA 2510009E07 gene [Source:MGI Symbol;Acc:MGI:1919440]
ENSMUSG00000069763	1517.72	-0.290935	0.0728495	-3.99365	6.50647e-05	0.000732678	TMEM100	transmembrane protein 100 [Source:MGI Symbol;Acc:MGI:1915138]
ENSMUSG00000097811	11.6995	0.670458	0.167908	3.99301	6.52405e-05	0.000734178	2810425M01RIK	RIKEN cDNA 2810425M01 gene [Source:MGI Symbol;Acc:MGI:1917222]
ENSMUSG00000052911	391.459	-0.456888	0.114507	-3.99006	6.60565e-05	0.000742395	LAMB2	laminin, beta 2 [Source:MGI Symbol;Acc:MGI:99916]
ENSMUSG00000103030	2.93673	0.516184	0.129365	3.99013	6.60381e-05	0.000742395	E330011M16RIK	RIKEN cDNA E330011M16 gene [Source:MGI Symbol;Acc:MGI:3704186]
ENSMUSG00000038213	859.931	-0.256291	0.064238	-3.98971	6.61539e-05	0.000743005	TAPBPL	TAP binding protein-like [Source:MGI Symbol;Acc:MGI:2384853]
ENSMUSG00000032487	1.62573	-0.401235	0.100572	-3.98954	6.62011e-05	0.000743053	PTGS2	prostaglandin-endoperoxide synthase 2 [Source:MGI Symbol;Acc:MGI:97798]
ENSMUSG00000024601	672.657	-0.22613	0.0566991	-3.98824	6.65648e-05	0.000746649	ISOC1	isochorismatase domain containing 1 [Source:MGI Symbol;Acc:MGI:1913557]
ENSMUSG00000032846	453.664	0.380652	0.0954777	3.98682	6.69648e-05	0.000750649	ZSWIM6	zinc finger SWIM-type containing 6 [Source:MGI Symbol;Acc:MGI:1914513]
ENSMUSG00000096606	3358.31	-0.300715	0.0754385	-3.98622	6.71331e-05	0.000752048	TPBGL	trophoblast glycoprotein-like [Source:MGI Symbol;Acc:MGI:3646425]
ENSMUSG00000026796	336.894	-0.372638	0.0934889	-3.9859	6.72235e-05	0.000752572	FAM129B	family with sequence similarity 129, member B [Source:MGI Symbol;Acc:MGI:2442910]
ENSMUSG00000059248	171.693	0.541173	0.135779	3.98568	6.72877e-05	0.000752803	2017-09-09	septin 9 [Source:MGI Symbol;Acc:MGI:1858222]
ENSMUSG00000031708	2166.46	-0.264152	0.0662889	-3.98485	6.75217e-05	0.000754443	TECR	trans-2,3-enoyl-CoA reductase [Source:MGI Symbol;Acc:MGI:1915408]
ENSMUSG00000046417	449.357	0.370381	0.0929467	3.98488	6.75143e-05	0.000754443	LRRC75A	leucine rich repeat containing 75A [Source:MGI Symbol;Acc:MGI:2682293]
ENSMUSG00000056121	2602.89	-0.235436	0.059093	-3.98417	6.77175e-05	0.000756143	FEZ2	fasciculation and elongation protein zeta 2 (zygin II) [Source:MGI Symbol;Acc:MGI:2675856]
ENSMUSG00000021709	1134.84	0.343971	0.086345	3.98369	6.78544e-05	0.000756692	ERBIN	Erbb2 interacting protein [Source:MGI Symbol;Acc:MGI:1890169]
ENSMUSG00000028709	1114.19	-0.243443	0.0611089	-3.98376	6.78323e-05	0.000756692	MOB3C	MOB kinase activator 3C [Source:MGI Symbol;Acc:MGI:2140623]
ENSMUSG00000021519	663.563	0.342092	0.085902	3.98235	6.82369e-05	0.000760467	MTERF3	mitochondrial transcription termination factor 3 [Source:MGI Symbol;Acc:MGI:1913660]
ENSMUSG00000043154	163.799	0.445279	0.11187	3.98033	6.88207e-05	0.000766479	PPP2R3A	protein phosphatase 2, regulatory subunit B'', alpha [Source:MGI Symbol;Acc:MGI:2442104]
ENSMUSG00000022517	2541.55	-0.222803	0.0560059	-3.9782	6.94392e-05	0.000772869	MGRN1	mahogunin, ring finger 1 [Source:MGI Symbol;Acc:MGI:2447670]
ENSMUSG00000029056	444.805	0.286805	0.0721307	3.97618	7.00306e-05	0.000778949	PANK4	pantothenate kinase 4 [Source:MGI Symbol;Acc:MGI:2387466]
ENSMUSG00000021764	413.245	0.375476	0.094439	3.97586	7.01257e-05	0.000779505	NDUFS4	NADH dehydrogenase (ubiquinone) Fe-S protein 4 [Source:MGI Symbol;Acc:MGI:1343135]
ENSMUSG00000086629	102.702	0.448125	0.112738	3.97491	7.04069e-05	0.000782128	2810403D21RIK	RIKEN cDNA 2810403D21 gene [Source:MGI Symbol;Acc:MGI:1917214]
ENSMUSG00000022055	21.4585	-0.661545	0.166443	-3.97461	7.04958e-05	0.000782376	NEFL	neurofilament, light polypeptide [Source:MGI Symbol;Acc:MGI:97313]
ENSMUSG00000091498	186.672	0.397907	0.100114	3.97453	7.05198e-05	0.000782376	MPC1-PS	mitochondrial pyruvate carrier 1, pseudogene [Source:MGI Symbol;Acc:MGI:3781628]
ENSMUSG00000059714	1116.76	-0.183105	0.0460735	-3.97419	7.06181e-05	0.000782964	FLOT1	flotillin 1 [Source:MGI Symbol;Acc:MGI:1100500]
ENSMUSG00000031246	145.823	0.445837	0.112223	3.97278	7.10401e-05	0.000787137	SH3BGRL	SH3-binding domain glutamic acid-rich protein like [Source:MGI Symbol;Acc:MGI:1930849]
ENSMUSG00000031996	2199.8	-0.32805	0.082583	-3.97237	7.11618e-05	0.000787475	APLP2	amyloid beta (A4) precursor-like protein 2 [Source:MGI Symbol;Acc:MGI:88047]
ENSMUSG00000041921	798.504	0.378975	0.0954011	3.97244	7.11413e-05	0.000787475	METAP1D	methionyl aminopeptidase type 1D (mitochondrial) [Source:MGI Symbol;Acc:MGI:1913809]
ENSMUSG00000021087	2014.33	-0.274828	0.0691932	-3.97189	7.13035e-05	0.000787644	RTN1	reticulon 1 [Source:MGI Symbol;Acc:MGI:1933947]
ENSMUSG00000039713	248.608	0.410059	0.103241	3.97186	7.13138e-05	0.000787644	PLEKHG5	pleckstrin homology domain containing, family G (with RhoGef domain) member 5 [Source:MGI Symbol;Acc:MGI:2652860]
ENSMUSG00000092837	8.08115	0.658823	0.165864	3.97207	7.12519e-05	0.000787644	RPPH1	ribonuclease P RNA component H1 [Source:MGI Symbol;Acc:MGI:1934664]
ENSMUSG00000062198	248.456	0.386188	0.097244	3.97133	7.14728e-05	0.000788895	2700097O09RIK	RIKEN cDNA 2700097O09 gene [Source:MGI Symbol;Acc:MGI:1919908]
ENSMUSG00000040771	545.997	0.232846	0.0586372	3.97096	7.15828e-05	0.000789595	OARD1	O-acyl-ADP-ribose deacylase 1 [Source:MGI Symbol;Acc:MGI:2146818]
ENSMUSG00000057156	314.855	-0.346215	0.08719	-3.97081	7.16276e-05	0.000789595	HOMEZ	homeodomain leucine zipper-encoding gene [Source:MGI Symbol;Acc:MGI:2678023]
ENSMUSG00000064349	3.3494	0.544334	0.137154	3.96879	7.22389e-05	0.000795826	MT-TC	mitochondrially encoded tRNA cysteine [Source:MGI Symbol;Acc:MGI:102490]
ENSMUSG00000008333	516.785	0.251428	0.0633568	3.96844	7.23447e-05	0.000796167	SNRPB2	U2 small nuclear ribonucleoprotein B [Source:MGI Symbol;Acc:MGI:104805]
ENSMUSG00000030303	44.8013	0.598407	0.150794	3.96838	7.23621e-05	0.000796167	FAR2	fatty acyl CoA reductase 2 [Source:MGI Symbol;Acc:MGI:2687035]
ENSMUSG00000073616	684.983	0.447696	0.112824	3.9681	7.24473e-05	0.000796598	COPS9	COP9 signalosome subunit 9 [Source:MGI Symbol;Acc:MGI:1914165]
ENSMUSG00000042557	438.903	0.250315	0.0631101	3.96633	7.29893e-05	0.000802047	SIN3A	transcriptional regulator, SIN3A (yeast) [Source:MGI Symbol;Acc:MGI:107157]
ENSMUSG00000106061	8.2334	0.660847	0.16664	3.96571	7.31785e-05	0.000803615	GM43773	predicted gene 43773 [Source:MGI Symbol;Acc:MGI:5663910]
ENSMUSG00000085376	32.7835	-0.602783	0.152028	-3.96494	7.34134e-05	0.000805682	GM14508	predicted gene 14508 [Source:MGI Symbol;Acc:MGI:3705279]
ENSMUSG00000038733	1023.5	0.29492	0.0744263	3.96257	7.41465e-05	0.000812694	WDR26	WD repeat domain 26 [Source:MGI Symbol;Acc:MGI:1923825]
ENSMUSG00000086564	196.475	-0.384871	0.0971252	-3.96262	7.41313e-05	0.000812694	CD101	CD101 antigen [Source:MGI Symbol;Acc:MGI:2685862]
ENSMUSG00000019194	883.413	-0.282077	0.0711965	-3.96195	7.43413e-05	0.000814313	SCN1B	sodium channel, voltage-gated, type I, beta [Source:MGI Symbol;Acc:MGI:98247]
ENSMUSG00000017754	68.8348	0.655183	0.165396	3.96131	7.45403e-05	0.000815976	PLTP	phospholipid transfer protein [Source:MGI Symbol;Acc:MGI:103151]
ENSMUSG00000035352	945.524	-0.594863	0.150283	-3.95829	7.5487e-05	0.000825815	CCL12	chemokine (C-C motif) ligand 12 [Source:MGI Symbol;Acc:MGI:108224]
ENSMUSG00000035967	5156.8	0.30975	0.0782768	3.95711	7.58612e-05	0.000829384	INTS6L	integrator complex subunit 6 like [Source:MGI Symbol;Acc:MGI:2442593]
ENSMUSG00000075705	55.7248	0.527702	0.133367	3.95676	7.59718e-05	0.000830068	MSRB1	methionine sulfoxide reductase B1 [Source:MGI Symbol;Acc:MGI:1351642]
ENSMUSG00000097899	9.5994	-0.66296	0.167603	-3.95553	7.63647e-05	0.000833833	GM16894	predicted gene, 16894 [Source:MGI Symbol;Acc:MGI:4439818]
ENSMUSG00000016308	923.039	0.217915	0.0551033	3.95466	7.66445e-05	0.00083636	UBE2A	ubiquitin-conjugating enzyme E2A [Source:MGI Symbol;Acc:MGI:102959]
ENSMUSG00000005102	324.573	0.348855	0.088272	3.95204	7.74867e-05	0.000845016	EIF2AK4	eukaryotic translation initiation factor 2 alpha kinase 4 [Source:MGI Symbol;Acc:MGI:1353427]
ENSMUSG00000025264	219.027	-0.283554	0.071772	-3.95076	7.79027e-05	0.000849017	TSR2	TSR2 20S rRNA accumulation [Source:MGI Symbol;Acc:MGI:1916749]
ENSMUSG00000023143	2551.22	-0.245615	0.0621859	-3.94968	7.82543e-05	0.000851774	NAGPA	N-acetylglucosamine-1-phosphodiester alpha-N-acetylglucosaminidase [Source:MGI Symbol;Acc:MGI:1351598]
ENSMUSG00000041075	308.178	-0.610022	0.154445	-3.94977	7.82253e-05	0.000851774	FZD7	frizzled class receptor 7 [Source:MGI Symbol;Acc:MGI:108570]
ENSMUSG00000002983	497.555	-0.325231	0.0823574	-3.94902	7.84724e-05	0.00085361	RELB	avian reticuloendotheliosis viral (v-rel) oncogene related B [Source:MGI Symbol;Acc:MGI:103289]
ENSMUSG00000099137	11.5798	0.664322	0.168237	3.94873	7.85659e-05	0.000854089	GM10603	predicted gene 10603 [Source:MGI Symbol;Acc:MGI:3642592]
ENSMUSG00000037443	2656.41	0.460907	0.116762	3.94741	7.90028e-05	0.000858298	CEP85	centrosomal protein 85 [Source:MGI Symbol;Acc:MGI:1917262]
ENSMUSG00000097090	38.0329	-0.625185	0.158447	-3.9457	7.95686e-05	0.000863902	GM26724	predicted gene, 26724 [Source:MGI Symbol;Acc:MGI:5477218]
ENSMUSG00000056076	1752.99	-0.301736	0.0764918	-3.94468	7.99052e-05	0.000867011	EIF3B	eukaryotic translation initiation factor 3, subunit B [Source:MGI Symbol;Acc:MGI:106478]
ENSMUSG00000082860	17.9519	-0.632135	0.160334	-3.94261	8.05993e-05	0.000873994	GM13204	predicted gene 13204 [Source:MGI Symbol;Acc:MGI:3651444]
ENSMUSG00000025278	252.147	-0.533058	0.135224	-3.94203	8.07956e-05	0.000875573	FLNB	filamin, beta [Source:MGI Symbol;Acc:MGI:2446089]
ENSMUSG00000066637	97.9971	0.499716	0.126805	3.94082	8.1204e-05	0.000879447	TTC32	tetratricopeptide repeat domain 32 [Source:MGI Symbol;Acc:MGI:1922766]
ENSMUSG00000040820	132.311	-0.485531	0.123234	-3.93992	8.15105e-05	0.000882213	HLCS	holocarboxylase synthetase (biotin- [propriony-Coenzyme A-carboxylase (ATP-hydrolysing)] ligase) [Source:MGI Symbol;Acc:MGI:894646]
ENSMUSG00000026928	378.78	0.497296	0.126251	3.93895	8.18402e-05	0.000885227	CARD9	caspase recruitment domain family, member 9 [Source:MGI Symbol;Acc:MGI:2685628]
ENSMUSG00000036733	1299.14	-0.213488	0.054227	-3.93694	8.25289e-05	0.00089156	RBM42	RNA binding motif protein 42 [Source:MGI Symbol;Acc:MGI:1915285]
ENSMUSG00000041740	1038.02	-0.270739	0.0687666	-3.93708	8.2479e-05	0.00089156	RNF10	ring finger protein 10 [Source:MGI Symbol;Acc:MGI:1859162]
ENSMUSG00000046841	646.986	-0.330791	0.0840462	-3.93582	8.29125e-05	0.000895145	CKAP4	cytoskeleton-associated protein 4 [Source:MGI Symbol;Acc:MGI:2444926]
ENSMUSG00000020798	250.203	-0.38917	0.0988829	-3.93566	8.29673e-05	0.000895176	SPNS3	spinster homolog 3 [Source:MGI Symbol;Acc:MGI:1924827]
ENSMUSG00000042462	240.652	0.447933	0.113821	3.93541	8.30563e-05	0.000895577	DCTPP1	dCTP pyrophosphatase 1 [Source:MGI Symbol;Acc:MGI:1913672]
ENSMUSG00000081049	8.94885	0.654966	0.166542	3.93274	8.39818e-05	0.000904991	RPS24-PS3	ribosomal protein S24, pseudogene 3 [Source:MGI Symbol;Acc:MGI:3644407]
ENSMUSG00000040331	742.181	0.247719	0.0630161	3.93104	8.45797e-05	0.000910867	NSMCE4A	NSE4 homolog A, SMC5-SMC6 complex component [Source:MGI Symbol;Acc:MGI:1915122]
ENSMUSG00000031399	1319.56	-0.210428	0.0535376	-3.93047	8.47783e-05	0.000912436	FAM3A	family with sequence similarity 3, member A [Source:MGI Symbol;Acc:MGI:1913544]
ENSMUSG00000052423	1068.67	-0.180167	0.0458481	-3.92964	8.50724e-05	0.000915032	B4GALT3	UDP-Gal:betaGlcNAc beta 1,4-galactosyltransferase, polypeptide 3 [Source:MGI Symbol;Acc:MGI:1928767]
ENSMUSG00000022336	626.106	0.258751	0.0658613	3.92872	8.53994e-05	0.000917834	EIF3E	eukaryotic translation initiation factor 3, subunit E [Source:MGI Symbol;Acc:MGI:99257]
ENSMUSG00000030036	1656.22	-0.280372	0.0713667	-3.92861	8.54392e-05	0.000917834	MOGS	mannosyl-oligosaccharide glucosidase [Source:MGI Symbol;Acc:MGI:1929872]
ENSMUSG00000025169	287.17	-0.349131	0.0888761	-3.92828	8.55538e-05	0.000918494	OGFOD3	2-oxoglutarate and iron-dependent oxygenase domain containing 3 [Source:MGI Symbol;Acc:MGI:1913429]
ENSMUSG00000003153	117.944	-0.535915	0.136439	-3.92788	8.56994e-05	0.000919485	SLC2A3	solute carrier family 2 (facilitated glucose transporter), member 3 [Source:MGI Symbol;Acc:MGI:95757]
ENSMUSG00000004221	871.204	-0.259076	0.0659641	-3.92753	8.58231e-05	0.00091967	IKBKG	inhibitor of kappaB kinase gamma [Source:MGI Symbol;Acc:MGI:1338074]
ENSMUSG00000061032	1727.78	-0.212708	0.0541582	-3.92753	8.58219e-05	0.00091967	RRP1	ribosomal RNA processing 1 homolog (S. cerevisiae) [Source:MGI Symbol;Acc:MGI:1203500]
ENSMUSG00000034854	1061.71	-0.314861	0.0802217	-3.92489	8.67695e-05	0.000928659	MFSD12	major facilitator superfamily domain containing 12 [Source:MGI Symbol;Acc:MGI:3604804]
ENSMUSG00000049950	147.499	-0.375965	0.0957896	-3.9249	8.67659e-05	0.000928659	RPP38	ribonuclease P/MRP 38 subunit [Source:MGI Symbol;Acc:MGI:2443607]
ENSMUSG00000021003	638.873	-0.374393	0.0954238	-3.92348	8.72796e-05	0.000933303	GALC	galactosylceramidase [Source:MGI Symbol;Acc:MGI:95636]
ENSMUSG00000035649	855.908	0.340849	0.0868828	3.92309	8.74195e-05	0.000933303	ZCCHC7	zinc finger, CCHC domain containing 7 [Source:MGI Symbol;Acc:MGI:2442912]
ENSMUSG00000038497	707.861	-0.250035	0.063733	-3.92317	8.73911e-05	0.000933303	TMCO3	transmembrane and coiled-coil domains 3 [Source:MGI Symbol;Acc:MGI:2444946]
ENSMUSG00000063488	63.922	0.532913	0.135834	3.92327	8.73536e-05	0.000933303	ZKSCAN7	zinc finger with KRAB and SCAN domains 7 [Source:MGI Symbol;Acc:MGI:3040678]
ENSMUSG00000000555	601.864	-0.352798	0.0899418	-3.92251	8.76311e-05	0.000934984	ITGA5	integrin alpha 5 (fibronectin receptor alpha) [Source:MGI Symbol;Acc:MGI:96604]
ENSMUSG00000102037	555.043	-0.424188	0.108149	-3.92226	8.77207e-05	0.000935362	BCL2A1A	B cell leukemia/lymphoma 2 related protein A1a [Source:MGI Symbol;Acc:MGI:102687]
ENSMUSG00000026782	522.91	0.374392	0.0954579	3.92206	8.77936e-05	0.000935562	ABI2	abl-interactor 2 [Source:MGI Symbol;Acc:MGI:106913]
ENSMUSG00000073437	139.212	-0.334773	0.0853887	-3.92058	8.83352e-05	0.000940753	D330041H03RIK	RIKEN cDNA D330041H03 gene [Source:MGI Symbol;Acc:MGI:3603827]
ENSMUSG00000057157	7.29963	0.62436	0.159262	3.92034	8.84247e-05	0.000941126	GM6054	predicted gene 6054 [Source:MGI Symbol;Acc:MGI:3645581]
ENSMUSG00000066026	2468.45	-0.23516	0.0600106	-3.91865	8.90455e-05	0.00094715	DHRS3	dehydrogenase/reductase (SDR family) member 3 [Source:MGI Symbol;Acc:MGI:1315215]
ENSMUSG00000029217	1016.24	0.264875	0.0675966	3.91847	8.91146e-05	0.000947302	TEC	tec protein tyrosine kinase [Source:MGI Symbol;Acc:MGI:98662]
ENSMUSG00000037674	330.557	0.403604	0.103015	3.91791	8.9319e-05	0.000948891	RFX7	regulatory factor X, 7 [Source:MGI Symbol;Acc:MGI:2442675]
ENSMUSG00000102496	18.7188	-0.647085	0.165188	-3.91726	8.95604e-05	0.00095087	GM36989	predicted gene, 36989 [Source:MGI Symbol;Acc:MGI:5610217]
ENSMUSG00000041754	3.88361	0.425239	0.108646	3.91397	9.07924e-05	0.000963358	TREM3	triggering receptor expressed on myeloid cells 3 [Source:MGI Symbol;Acc:MGI:1930003]
ENSMUSG00000050335	143.216	-0.619489	0.158343	-3.91232	9.14131e-05	0.000969349	LGALS3	lectin, galactose binding, soluble 3 [Source:MGI Symbol;Acc:MGI:96778]
ENSMUSG00000027018	331.813	0.290619	0.0743052	3.91116	9.18546e-05	0.000972836	HAT1	histone aminotransferase 1 [Source:MGI Symbol;Acc:MGI:96013]
ENSMUSG00000107086	54.829	-0.563325	0.144077	-3.9099	9.23329e-05	0.000977303	GM43808	predicted gene 43808 [Source:MGI Symbol;Acc:MGI:5663945]
ENSMUSG00000003308	966.026	-0.269453	0.0689189	-3.90971	9.24059e-05	0.000977477	KEAP1	kelch-like ECH-associated protein 1 [Source:MGI Symbol;Acc:MGI:1858732]
ENSMUSG00000034327	62.9365	0.555102	0.141992	3.90938	9.25349e-05	0.000978242	KCTD9	potassium channel tetramerisation domain containing 9 [Source:MGI Symbol;Acc:MGI:2145579]
ENSMUSG00000044626	1299.65	-0.349531	0.0894145	-3.90911	9.26363e-05	0.000978715	LIPH	lipase, member H [Source:MGI Symbol;Acc:MGI:2388029]
ENSMUSG00000039218	6544.26	0.214271	0.054823	3.90842	9.29024e-05	0.000980927	SRRM2	serine/arginine repetitive matrix 2 [Source:MGI Symbol;Acc:MGI:1923206]
ENSMUSG00000081850	5.79137	0.646714	0.165482	3.90807	9.30347e-05	0.000981724	GM15667	predicted gene 15667 [Source:MGI Symbol;Acc:MGI:3783109]
ENSMUSG00000102660	9.08945	0.651536	0.166843	3.90509	9.41902e-05	0.000992704	GM38378	predicted gene, 38378 [Source:MGI Symbol;Acc:MGI:5611606]
ENSMUSG00000104371	9.08945	0.651536	0.166843	3.90509	9.41902e-05	0.000992704	GM37513	predicted gene, 37513 [Source:MGI Symbol;Acc:MGI:5610741]
ENSMUSG00000044134	270.215	0.314978	0.08067	3.90452	9.44131e-05	0.000994446	FAM109A	family with sequence similarity 109, member A [Source:MGI Symbol;Acc:MGI:2442708]
ENSMUSG00000029920	564.824	0.266904	0.0683794	3.90328	9.48996e-05	0.000998961	SMARCAD1	SWI/SNF-related, matrix-associated actin-dependent regulator of chromatin, subfamily a, containing DEAD/H box 1 [Source:MGI Symbol;Acc:MGI:95453]
ENSMUSG00000028309	380.155	0.283047	0.0725266	3.90266	9.51409e-05	0.00100089	RNF20	ring finger protein 20 [Source:MGI Symbol;Acc:MGI:1925927]
ENSMUSG00000003575	264.303	-0.344653	0.0883546	-3.90079	9.58794e-05	0.00100749	CRTC1	CREB regulated transcription coactivator 1 [Source:MGI Symbol;Acc:MGI:2142523]
ENSMUSG00000049422	16.6888	-0.642155	0.164622	-3.90078	9.58845e-05	0.00100749	CHCHD10	coiled-coil-helix-coiled-coil-helix domain containing 10 [Source:MGI Symbol;Acc:MGI:2143558]
ENSMUSG00000084917	12.3131	-0.651927	0.167136	-3.90058	9.59609e-05	0.00100768	GM17477	predicted gene, 17477 [Source:MGI Symbol;Acc:MGI:4937111]
ENSMUSG00000074141	229.964	-0.413749	0.106088	-3.90005	9.6174e-05	0.0010093	IL4I1	interleukin 4 induced 1 [Source:MGI Symbol;Acc:MGI:109552]
ENSMUSG00000000420	3477.34	-0.250783	0.0643257	-3.89864	9.67348e-05	0.0010129	GALNT1	UDP-N-acetyl-alpha-D-galactosamine:polypeptide N-acetylgalactosaminyltransferase 1 [Source:MGI Symbol;Acc:MGI:894693]
ENSMUSG00000033707	148.931	-0.344274	0.0883072	-3.8986	9.67517e-05	0.0010129	LRRC24	leucine rich repeat containing 24 [Source:MGI Symbol;Acc:MGI:3605040]
ENSMUSG00000035824	1534.73	-0.22745	0.0583378	-3.89885	9.665e-05	0.0010129	TK2	thymidine kinase 2, mitochondrial [Source:MGI Symbol;Acc:MGI:1913266]
ENSMUSG00000021998	15436.5	-0.229994	0.0590608	-3.89418	9.85307e-05	0.0010309	LCP1	lymphocyte cytosolic protein 1 [Source:MGI Symbol;Acc:MGI:104808]
ENSMUSG00000031790	31.8571	0.602667	0.15477	3.89396	9.8621e-05	0.00103122	MMP15	matrix metallopeptidase 15 [Source:MGI Symbol;Acc:MGI:109320]
ENSMUSG00000085148	74.5641	0.485166	0.1246	3.89378	9.86926e-05	0.00103135	MIR22HG	Mir22 host gene (non-protein coding) [Source:MGI Symbol;Acc:MGI:1914348]
ENSMUSG00000073144	35.7279	-0.491712	0.126295	-3.89336	9.88644e-05	0.00103252	4930599N23RIK	RIKEN cDNA 4930599N23 gene [Source:MGI Symbol;Acc:MGI:1922629]
ENSMUSG00000029625	477.019	0.260313	0.0668969	3.89126	9.97267e-05	0.00104027	CPSF4	cleavage and polyadenylation specific factor 4 [Source:MGI Symbol;Acc:MGI:1861602]
ENSMUSG00000055994	18.5797	-0.639982	0.164463	-3.89133	9.96944e-05	0.00104027	NOD2	nucleotide-binding oligomerization domain containing 2 [Source:MGI Symbol;Acc:MGI:2429397]
ENSMUSG00000025645	117.461	-0.39416	0.101321	-3.89021	0.000100157	0.00104286	CCDC51	coiled-coil domain containing 51 [Source:MGI Symbol;Acc:MGI:1913908]
ENSMUSG00000034330	4241.91	-0.305127	0.0784294	-3.89047	0.000100049	0.00104286	PLCG2	phospholipase C, gamma 2 [Source:MGI Symbol;Acc:MGI:97616]
ENSMUSG00000072812	3.45985	-0.500979	0.128775	-3.89034	0.000100103	0.00104286	AHNAK2	AHNAK nucleoprotein 2 [Source:MGI Symbol;Acc:MGI:2144831]
ENSMUSG00000029634	1179.63	-0.295386	0.0759504	-3.8892	0.000100576	0.0010466	RNF6	ring finger protein (C3H2C3 type) 6 [Source:MGI Symbol;Acc:MGI:1921382]
ENSMUSG00000002028	755.882	0.321591	0.0826981	3.88873	0.000100771	0.00104799	KMT2A	lysine (K)-specific methyltransferase 2A [Source:MGI Symbol;Acc:MGI:96995]
ENSMUSG00000029233	1047.84	-0.258782	0.0665575	-3.88809	0.000101035	0.00104948	SRD5A3	steroid 5 alpha-reductase 3 [Source:MGI Symbol;Acc:MGI:1930252]
ENSMUSG00000101585	135.065	0.505041	0.129892	3.88815	0.000101009	0.00104948	1600010M07RIK	RIKEN cDNA 1600010M07 gene [Source:MGI Symbol;Acc:MGI:1917031]
ENSMUSG00000006154	173.79	0.6437	0.165665	3.88555	0.0001021	0.0010599	EPS8L1	EPS8-like 1 [Source:MGI Symbol;Acc:MGI:1914675]
ENSMUSG00000070697	717.966	-0.22434	0.0577393	-3.88539	0.000102166	0.00105995	UTP3	UTP3 small subunit processome component [Source:MGI Symbol;Acc:MGI:1919230]
ENSMUSG00000034192	267.562	0.357623	0.0920486	3.88515	0.000102265	0.00106034	LSM3	LSM3 homolog, U6 small nuclear RNA and mRNA degradation associated [Source:MGI Symbol;Acc:MGI:1914928]
ENSMUSG00000060216	4795.29	0.305457	0.0786579	3.88336	0.000103025	0.00106758	ARRB2	arrestin, beta 2 [Source:MGI Symbol;Acc:MGI:99474]
ENSMUSG00000056476	1085.71	0.325302	0.083838	3.88013	0.000104401	0.00108119	MED12L	mediator complex subunit 12-like [Source:MGI Symbol;Acc:MGI:2139916]
ENSMUSG00000002992	17.7867	0.560672	0.144529	3.87929	0.000104761	0.00108427	APOC2	apolipoprotein C-II [Source:MGI Symbol;Acc:MGI:88054]
ENSMUSG00000024276	785.977	-0.310913	0.0801615	-3.87858	0.000105069	0.0010868	ZFP397	zinc finger protein 397 [Source:MGI Symbol;Acc:MGI:1916506]
ENSMUSG00000006463	475.208	-0.263846	0.0680658	-3.87633	0.000106043	0.00109622	ZDHHC24	zinc finger, DHHC domain containing 24 [Source:MGI Symbol;Acc:MGI:1917855]
ENSMUSG00000038594	310.544	0.367051	0.0947034	3.8758	0.000106277	0.00109798	CEP85L	centrosomal protein 85-like [Source:MGI Symbol;Acc:MGI:3642684]
ENSMUSG00000038175	3216.72	-0.252707	0.0652059	-3.87552	0.000106395	0.00109855	MYLIP	myosin regulatory light chain interacting protein [Source:MGI Symbol;Acc:MGI:2388271]
ENSMUSG00000002477	256.258	0.33417	0.0862577	3.87409	0.000107026	0.0011044	SNRPD1	small nuclear ribonucleoprotein D1 [Source:MGI Symbol;Acc:MGI:98344]
ENSMUSG00000037876	2399.57	0.25652	0.0662382	3.87269	0.000107641	0.00111008	JMJD1C	jumonji domain containing 1C [Source:MGI Symbol;Acc:MGI:1918614]
ENSMUSG00000048921	74.6027	0.468714	0.121044	3.87227	0.000107824	0.00111131	ZFP689	zinc finger protein 689 [Source:MGI Symbol;Acc:MGI:1918381]
ENSMUSG00000028465	4639.48	-0.31935	0.0824829	-3.87171	0.000108075	0.00111323	TLN1	talin 1 [Source:MGI Symbol;Acc:MGI:1099832]
ENSMUSG00000045795	322.024	0.252963	0.0653506	3.87086	0.00010845	0.00111643	WHAMM	WAS protein homolog associated with actin, golgi membranes and microtubules [Source:MGI Symbol;Acc:MGI:2142282]
ENSMUSG00000035969	261.072	-0.375992	0.0971592	-3.86986	0.000108899	0.00112038	RUSC2	RUN and SH3 domain containing 2 [Source:MGI Symbol;Acc:MGI:2140371]
ENSMUSG00000066043	146.614	0.391769	0.101279	3.8682	0.000109641	0.00112735	PHACTR4	phosphatase and actin regulator 4 [Source:MGI Symbol;Acc:MGI:2140327]
ENSMUSG00000033502	291.103	0.272994	0.0705968	3.86694	0.00011021	0.00113252	CDC14A	CDC14 cell division cycle 14A [Source:MGI Symbol;Acc:MGI:2442676]
ENSMUSG00000062661	249.721	0.337958	0.0874033	3.86665	0.000110342	0.0011332	NCS1	neuronal calcium sensor 1 [Source:MGI Symbol;Acc:MGI:109166]
ENSMUSG00000016252	506.969	0.482707	0.124988	3.86203	0.000112451	0.00115349	ATP5E	ATP synthase, H+ transporting, mitochondrial F1 complex, epsilon subunit [Source:MGI Symbol;Acc:MGI:1855697]
ENSMUSG00000068394	614.656	0.220514	0.0571133	3.861	0.000112926	0.00115699	CEP152	centrosomal protein 152 [Source:MGI Symbol;Acc:MGI:2139083]
ENSMUSG00000090733	1155.73	0.450228	0.116606	3.8611	0.000112876	0.00115699	RPS27	ribosomal protein S27 [Source:MGI Symbol;Acc:MGI:1888676]
ENSMUSG00000002222	497.675	0.37629	0.0974876	3.85988	0.000113442	0.0011609	RMND5A	required for meiotic nuclear division 5 homolog A [Source:MGI Symbol;Acc:MGI:1915727]
ENSMUSG00000060639	14.3469	0.641268	0.166136	3.8599	0.000113432	0.0011609	HIST1H4I	histone cluster 1, H4i [Source:MGI Symbol;Acc:MGI:2448432]
ENSMUSG00000027384	52.3232	0.57557	0.149159	3.85877	0.00011396	0.00116551	NDUFAF5	NADH dehydrogenase (ubiquinone) complex I, assembly factor 5 [Source:MGI Symbol;Acc:MGI:1916737]
ENSMUSG00000092341	57845.5	0.407167	0.10553	3.85831	0.000114172	0.00116698	MALAT1	metastasis associated lung adenocarcinoma transcript 1 (non-coding RNA) [Source:MGI Symbol;Acc:MGI:1919539]
ENSMUSG00000002981	5075.05	-0.191472	0.049632	-3.85784	0.000114392	0.00116786	CLPTM1	cleft lip and palate associated transmembrane protein 1 [Source:MGI Symbol;Acc:MGI:1927155]
ENSMUSG00000086507	232.896	0.286012	0.0741353	3.85797	0.000114334	0.00116786	ADAP2OS	ArfGAP with dual PH domains 2, opposite strand [Source:MGI Symbol;Acc:MGI:3650197]
ENSMUSG00000020235	1132.4	-0.239322	0.0620406	-3.85751	0.000114546	0.00116874	FZR1	fizzy/cell division cycle 20 related 1 (Drosophila) [Source:MGI Symbol;Acc:MGI:1926790]
ENSMUSG00000085058	96.0375	-0.445615	0.115533	-3.85702	0.000114777	0.0011704	8030453O22RIK	RIKEN cDNA 8030453O22 gene [Source:MGI Symbol;Acc:MGI:1924459]
ENSMUSG00000031671	134.317	-0.331802	0.0860389	-3.85642	0.00011506	0.00117259	SETD6	SET domain containing 6 [Source:MGI Symbol;Acc:MGI:1913333]
ENSMUSG00000105201	118.182	0.522388	0.135503	3.85519	0.00011564	0.00117781	GM43362	predicted gene 43362 [Source:MGI Symbol;Acc:MGI:5663499]
ENSMUSG00000078899	581.072	-0.343652	0.0892398	-3.85088	0.000117693	0.00119802	GM4631	predicted gene 4631 [Source:MGI Symbol;Acc:MGI:3782813]
ENSMUSG00000003929	216.437	0.358439	0.0930931	3.85033	0.00011796	0.00120002	ZFP81	zinc finger protein 81 [Source:MGI Symbol;Acc:MGI:1890752]
ENSMUSG00000074682	90.0505	-0.435109	0.113034	-3.84936	0.000118428	0.00120408	ZCCHC3	zinc finger, CCHC domain containing 3 [Source:MGI Symbol;Acc:MGI:1915167]
ENSMUSG00000027534	110.608	0.385798	0.100308	3.84612	0.000120003	0.00121937	SNX16	sorting nexin 16 [Source:MGI Symbol;Acc:MGI:1921968]
ENSMUSG00000022540	2941.12	0.207797	0.0540496	3.84457	0.000120766	0.0012264	ROGDI	rogdi homolog [Source:MGI Symbol;Acc:MGI:1913299]
ENSMUSG00000008683	418.098	0.420826	0.109476	3.84401	0.000121039	0.00122845	RPS15A	ribosomal protein S15A [Source:MGI Symbol;Acc:MGI:2389091]
ENSMUSG00000099843	43.4083	-0.568646	0.147943	-3.8437	0.000121195	0.00122932	GM7160	predicted gene 7160 [Source:MGI Symbol;Acc:MGI:3646078]
ENSMUSG00000024679	1828.09	-0.295563	0.0769389	-3.84152	0.000122274	0.00123953	MS4A6D	membrane-spanning 4-domains, subfamily A, member 6D [Source:MGI Symbol;Acc:MGI:1916024]
ENSMUSG00000032679	4.83148	0.542622	0.141277	3.84085	0.000122609	0.00124183	CD59A	CD59a antigen [Source:MGI Symbol;Acc:MGI:109177]
ENSMUSG00000105679	38.0348	-0.617917	0.160883	-3.84078	0.000122644	0.00124183	GM43338	predicted gene 43338 [Source:MGI Symbol;Acc:MGI:5663475]
ENSMUSG00000022013	227.1	0.46323	0.120685	3.83833	0.000123874	0.00125354	DNAJC15	DnaJ heat shock protein family (Hsp40) member C15 [Source:MGI Symbol;Acc:MGI:1913398]
ENSMUSG00000035493	1120.95	-0.293436	0.0764584	-3.83785	0.000124116	0.00125525	TGFBI	transforming growth factor, beta induced [Source:MGI Symbol;Acc:MGI:99959]
ENSMUSG00000034445	2416.99	-0.231304	0.0602908	-3.83647	0.000124815	0.00126159	CYB561A3	cytochrome b561 family, member A3 [Source:MGI Symbol;Acc:MGI:2686925]
ENSMUSG00000060032	450.346	-0.348092	0.0907423	-3.83606	0.000125026	0.00126298	H2AFJ	H2A histone family, member J [Source:MGI Symbol;Acc:MGI:3606192]
ENSMUSG00000040242	1420.19	0.190169	0.0495856	3.83516	0.000125481	0.00126683	FGFR1OP2	FGFR1 oncogene partner 2 [Source:MGI Symbol;Acc:MGI:1914779]
ENSMUSG00000041769	466.91	0.237384	0.0619028	3.8348	0.000125668	0.00126799	PPP2R2D	protein phosphatase 2, regulatory subunit B, delta [Source:MGI Symbol;Acc:MGI:1289252]
ENSMUSG00000039191	1037.22	-0.330575	0.0862383	-3.83327	0.00012645	0.00127438	RBPJ	recombination signal binding protein for immunoglobulin kappa J region [Source:MGI Symbol;Acc:MGI:96522]
ENSMUSG00000085408	18.3743	-0.6269	0.163541	-3.8333	0.000126437	0.00127438	C530005A16RIK	RIKEN cDNA C530005A16 gene [Source:MGI Symbol;Acc:MGI:3612454]
ENSMUSG00000031231	513.354	0.383918	0.100164	3.83288	0.000126651	0.00127567	COX7B	cytochrome c oxidase subunit VIIb [Source:MGI Symbol;Acc:MGI:1913392]
ENSMUSG00000021453	234.129	0.519691	0.135627	3.83177	0.000127226	0.00127997	GADD45G	growth arrest and DNA-damage-inducible 45 gamma [Source:MGI Symbol;Acc:MGI:1346325]
ENSMUSG00000054302	447.147	0.216273	0.05644	3.83191	0.000127153	0.00127997	EAPP	E2F-associated phosphoprotein [Source:MGI Symbol;Acc:MGI:1913516]
ENSMUSG00000005982	1503.93	0.164701	0.0429998	3.83027	0.000128001	0.00128702	NAA60	N(alpha)-acetyltransferase 60, NatF catalytic subunit [Source:MGI Symbol;Acc:MGI:1922013]
ENSMUSG00000074063	100.257	-0.507483	0.13251	-3.82978	0.00012826	0.00128887	OSGIN1	oxidative stress induced growth inhibitor 1 [Source:MGI Symbol;Acc:MGI:1919089]
ENSMUSG00000017412	22.6728	-0.637796	0.166586	-3.82863	0.00012886	0.00129273	CACNB4	calcium channel, voltage-dependent, beta 4 subunit [Source:MGI Symbol;Acc:MGI:103301]
ENSMUSG00000020042	8.99235	-0.56236	0.146884	-3.82861	0.000128869	0.00129273	BTBD11	BTB (POZ) domain containing 11 [Source:MGI Symbol;Acc:MGI:1921257]
ENSMUSG00000100629	15.1939	-0.621103	0.162218	-3.82882	0.000128757	0.00129273	GM28192	predicted gene 28192 [Source:MGI Symbol;Acc:MGI:5578898]
ENSMUSG00000029422	1299.29	-0.236589	0.0618038	-3.82807	0.000129153	0.00129478	RSRC2	arginine/serine-rich coiled-coil 2 [Source:MGI Symbol;Acc:MGI:1913489]
ENSMUSG00000032333	540.339	-0.286208	0.0747682	-3.82793	0.000129223	0.00129478	STOML1	stomatin-like 1 [Source:MGI Symbol;Acc:MGI:1916356]
ENSMUSG00000062761	1219.67	-0.293513	0.0766999	-3.82677	0.000129834	0.00130015	ZFP512	zinc finger protein 512 [Source:MGI Symbol;Acc:MGI:1917345]
ENSMUSG00000031878	614.266	0.28082	0.0733862	3.82661	0.000129921	0.00130026	NAE1	NEDD8 activating enzyme E1 subunit 1 [Source:MGI Symbol;Acc:MGI:2384561]
ENSMUSG00000028291	1228.72	0.211936	0.0553892	3.8263	0.000130085	0.00130039	AKIRIN2	akirin 2 [Source:MGI Symbol;Acc:MGI:1889364]
ENSMUSG00000037827	247.999	-0.363453	0.094986	-3.82639	0.000130038	0.00130039	GM5884	predicted pseudogene 5884 [Source:MGI Symbol;Acc:MGI:3644646]
ENSMUSG00000032320	1517.74	-0.162245	0.042407	-3.8259	0.000130295	0.00130175	RCN2	reticulocalbin 2 [Source:MGI Symbol;Acc:MGI:1349765]
ENSMUSG00000056735	79.4045	-0.513978	0.134396	-3.82436	0.000131115	0.00130918	A930024E05RIK	RIKEN cDNA A930024E05 gene [Source:MGI Symbol;Acc:MGI:1924414]
ENSMUSG00000020397	897.095	0.245432	0.0642127	3.82217	0.000132284	0.00132009	MED7	mediator complex subunit 7 [Source:MGI Symbol;Acc:MGI:1913463]
ENSMUSG00000017830	424.971	-0.353529	0.092519	-3.82115	0.000132833	0.0013248	DHX58	DEXH (Asp-Glu-X-His) box polypeptide 58 [Source:MGI Symbol;Acc:MGI:1931560]
ENSMUSG00000060373	1751.04	0.181801	0.0475817	3.82082	0.000133008	0.00132578	HNRNPC	heterogeneous nuclear ribonucleoprotein C [Source:MGI Symbol;Acc:MGI:107795]
ENSMUSG00000036534	892.574	-0.442886	0.11597	-3.81896	0.000134014	0.00133504	SLC38A7	solute carrier family 38, member 7 [Source:MGI Symbol;Acc:MGI:2679005]
ENSMUSG00000085802	68.0795	0.51085	0.133822	3.81739	0.000134869	0.00134279	GM16059	predicted gene 16059 [Source:MGI Symbol;Acc:MGI:3802029]
ENSMUSG00000023456	1457.62	-0.344447	0.0902427	-3.81689	0.000135143	0.00134396	TPI1	triosephosphate isomerase 1 [Source:MGI Symbol;Acc:MGI:98797]
ENSMUSG00000041763	1356.75	0.248986	0.0652312	3.81697	0.000135099	0.00134396	TPP2	tripeptidyl peptidase II [Source:MGI Symbol;Acc:MGI:102724]
ENSMUSG00000002058	9.00159	0.552708	0.144859	3.81549	0.000135916	0.00135087	UNC119	unc-119 lipid binding chaperone [Source:MGI Symbol;Acc:MGI:1328357]
ENSMUSG00000026103	1039.71	0.278815	0.0731337	3.81241	0.000137619	0.00136701	GLS	glutaminase [Source:MGI Symbol;Acc:MGI:95752]
ENSMUSG00000028581	71011.7	-0.239912	0.0629428	-3.81159	0.000138078	0.00137078	LAPTM5	lysosomal-associated protein transmembrane 5 [Source:MGI Symbol;Acc:MGI:108046]
ENSMUSG00000054435	1.69664	0.339919	0.0891865	3.81133	0.00013822	0.00137141	GIMAP4	GTPase, IMAP family member 4 [Source:MGI Symbol;Acc:MGI:1349656]
ENSMUSG00000025894	368.395	0.303157	0.0795954	3.80872	0.000139686	0.00138515	AASDHPPT	aminoadipate-semialdehyde dehydrogenase-phosphopantetheinyl transferase [Source:MGI Symbol;Acc:MGI:1914868]
ENSMUSG00000022594	5.69679	-0.581337	0.152657	-3.80812	0.000140029	0.00138776	LYNX1	Ly6/neurotoxin 1 [Source:MGI Symbol;Acc:MGI:1345180]
ENSMUSG00000034653	196.325	0.409273	0.10748	3.80789	0.000140156	0.00138822	YTHDC2	YTH domain containing 2 [Source:MGI Symbol;Acc:MGI:2448561]
ENSMUSG00000090458	29.8822	-0.570731	0.149911	-3.80712	0.000140594	0.00139176	GM17122	predicted gene 17122 [Source:MGI Symbol;Acc:MGI:4937949]
ENSMUSG00000041390	75.2172	-0.537728	0.141308	-3.80536	0.000141598	0.0014009	MDFIC	MyoD family inhibitor domain containing [Source:MGI Symbol;Acc:MGI:104611]
ENSMUSG00000026504	493.341	0.255	0.0670362	3.80391	0.00014243	0.00140832	SDCCAG8	serologically defined colon cancer antigen 8 [Source:MGI Symbol;Acc:MGI:1924066]
ENSMUSG00000032936	12.8315	-0.536877	0.14119	-3.80251	0.000143237	0.00141549	CAMKV	CaM kinase-like vesicle-associated [Source:MGI Symbol;Acc:MGI:2384296]
ENSMUSG00000026083	472.243	0.324824	0.0854298	3.80223	0.000143398	0.00141627	EIF5B	eukaryotic translation initiation factor 5B [Source:MGI Symbol;Acc:MGI:2441772]
ENSMUSG00000000317	12.1135	-0.634485	0.166997	-3.79937	0.000145065	0.00143191	BCL6B	B cell CLL/lymphoma 6, member B [Source:MGI Symbol;Acc:MGI:1278332]
ENSMUSG00000040033	677.319	-0.37281	0.0982127	-3.79595	0.00014708	0.00145019	STAT2	signal transducer and activator of transcription 2 [Source:MGI Symbol;Acc:MGI:103039]
ENSMUSG00000070802	8.66788	-0.593648	0.15639	-3.79594	0.000147085	0.00145019	PNMAL2	PNMA-like 2 [Source:MGI Symbol;Acc:MGI:3645856]
ENSMUSG00000034297	650.827	0.33276	0.0876943	3.79455	0.000147913	0.00145753	MED13	mediator complex subunit 13 [Source:MGI Symbol;Acc:MGI:3029632]
ENSMUSG00000021024	1354.8	0.323911	0.085376	3.79393	0.000148281	0.00145949	PSMA6	proteasome (prosome, macropain) subunit, alpha type 6 [Source:MGI Symbol;Acc:MGI:1347006]
ENSMUSG00000022820	307.027	0.430102	0.113365	3.79396	0.000148265	0.00145949	NDUFB4	NADH dehydrogenase (ubiquinone) 1 beta subcomplex 4 [Source:MGI Symbol;Acc:MGI:1915444]
ENSMUSG00000021767	179.376	0.411932	0.108607	3.79286	0.00014892	0.00146495	KAT6B	K(lysine) acetyltransferase 6B [Source:MGI Symbol;Acc:MGI:1858746]
ENSMUSG00000029722	280.118	-0.271701	0.0716415	-3.79251	0.000149134	0.00146622	AGFG2	ArfGAP with FG repeats 2 [Source:MGI Symbol;Acc:MGI:2443267]
ENSMUSG00000052751	396.302	-0.315079	0.0830854	-3.79222	0.000149304	0.00146705	REPIN1	replication initiator 1 [Source:MGI Symbol;Acc:MGI:1889817]
ENSMUSG00000002897	4973.69	-0.300156	0.0791576	-3.79188	0.000149513	0.00146827	IL17RA	interleukin 17 receptor A [Source:MGI Symbol;Acc:MGI:107399]
ENSMUSG00000053600	298.602	0.343613	0.0906269	3.79151	0.000149733	0.0014696	ZFP472	zinc finger protein 472 [Source:MGI Symbol;Acc:MGI:2385049]
ENSMUSG00000025077	163.226	-0.356173	0.0939661	-3.79044	0.000150382	0.00147513	DCLRE1A	DNA cross-link repair 1A [Source:MGI Symbol;Acc:MGI:1930042]
ENSMUSG00000024911	638.425	0.194082	0.051208	3.79007	0.000150602	0.00147645	FIBP	fibroblast growth factor (acidic) intracellular binding protein [Source:MGI Symbol;Acc:MGI:1926233]
ENSMUSG00000019564	559.975	0.36849	0.0972355	3.78967	0.000150847	0.00147801	ARID3A	AT rich interactive domain 3A (BRIGHT-like) [Source:MGI Symbol;Acc:MGI:1328360]
ENSMUSG00000025384	506.406	-0.302507	0.0798708	-3.78746	0.000152198	0.0014904	FAAP100	Fanconi anemia core complex associated protein 100 [Source:MGI Symbol;Acc:MGI:1919135]
ENSMUSG00000024019	1342.58	-0.249114	0.0657909	-3.78645	0.000152814	0.00149559	CMTR1	cap methyltransferase 1 [Source:MGI Symbol;Acc:MGI:1921407]
ENSMUSG00000020134	2439.9	-0.218211	0.0576327	-3.78623	0.000152947	0.00149604	PELI1	pellino 1 [Source:MGI Symbol;Acc:MGI:1914495]
ENSMUSG00000024334	582.326	-0.330391	0.0872917	-3.78491	0.000153766	0.0015032	H2-OA	histocompatibility 2, O region alpha locus [Source:MGI Symbol;Acc:MGI:95924]
ENSMUSG00000019699	73.3885	-0.481323	0.127175	-3.78474	0.00015387	0.00150337	AKT3	thymoma viral proto-oncogene 3 [Source:MGI Symbol;Acc:MGI:1345147]
ENSMUSG00000024293	644.276	0.249998	0.06607	3.78384	0.000154425	0.00150794	ESCO1	establishment of sister chromatid cohesion N-acetyltransferase 1 [Source:MGI Symbol;Acc:MGI:1925055]
ENSMUSG00000035983	24.8243	0.588822	0.155723	3.78122	0.000156064	0.00152308	GM7008	predicted gene 7008 [Source:MGI Symbol;Acc:MGI:3647211]
ENSMUSG00000055436	2715.93	0.297645	0.0787427	3.77997	0.00015685	0.00152989	SRSF11	serine/arginine-rich splicing factor 11 [Source:MGI Symbol;Acc:MGI:1916457]
ENSMUSG00000021187	11.716	0.62457	0.165245	3.77966	0.000157044	0.00153091	TC2N	tandem C2 domains, nuclear [Source:MGI Symbol;Acc:MGI:1921663]
ENSMUSG00000073838	559.169	-0.232491	0.0615234	-3.7789	0.000157523	0.00153472	TUFM	Tu translation elongation factor, mitochondrial [Source:MGI Symbol;Acc:MGI:1923686]
ENSMUSG00000024327	3068.19	-0.197921	0.0524032	-3.77689	0.0001588	0.00154534	SLC39A7	solute carrier family 39 (zinc transporter), member 7 [Source:MGI Symbol;Acc:MGI:95909]
ENSMUSG00000027907	41.505	0.615324	0.162924	3.77676	0.000158882	0.00154534	S100A11	S100 calcium binding protein A11 [Source:MGI Symbol;Acc:MGI:1338798]
ENSMUSG00000032745	1086.27	0.252787	0.0669288	3.77695	0.000158758	0.00154534	GPBP1	GC-rich promoter binding protein 1 [Source:MGI Symbol;Acc:MGI:1920524]
ENSMUSG00000073374	57.3935	-0.555643	0.147148	-3.77607	0.000159321	0.00154874	C030034I22RIK	RIKEN cDNA C030034I22 gene [Source:MGI Symbol;Acc:MGI:1924783]
ENSMUSG00000034563	1987.89	-0.223097	0.0590852	-3.77585	0.000159462	0.00154924	CCPG1	cell cycle progression 1 [Source:MGI Symbol;Acc:MGI:1196419]
ENSMUSG00000035104	291.931	0.355425	0.094166	3.77445	0.000160359	0.00155707	EVA1A	eva-1 homolog A (C. elegans) [Source:MGI Symbol;Acc:MGI:2385247]
ENSMUSG00000029687	63.4627	0.519558	0.137693	3.77329	0.000161106	0.00156345	EZH2	enhancer of zeste 2 polycomb repressive complex 2 subunit [Source:MGI Symbol;Acc:MGI:107940]
ENSMUSG00000028057	552.169	0.291872	0.077368	3.77252	0.00016161	0.00156746	RIT1	Ras-like without CAAX 1 [Source:MGI Symbol;Acc:MGI:108053]
ENSMUSG00000028277	2644.38	0.225412	0.0598071	3.76899	0.000163909	0.00158798	UBE2J1	ubiquitin-conjugating enzyme E2J 1 [Source:MGI Symbol;Acc:MGI:1926245]
ENSMUSG00000030166	125.214	0.367323	0.0974572	3.76907	0.000163856	0.00158798	RAD52	RAD52 homolog, DNA repair protein [Source:MGI Symbol;Acc:MGI:101949]
ENSMUSG00000014301	175.277	0.346976	0.0920863	3.76794	0.000164598	0.00159376	PAM16	presequence translocase-asssociated motor 16 homolog (S. cerevisiae) [Source:MGI Symbol;Acc:MGI:1913699]
ENSMUSG00000055128	663.379	0.218575	0.0580149	3.76757	0.000164842	0.00159523	CGRRF1	cell growth regulator with ring finger domain 1 [Source:MGI Symbol;Acc:MGI:1916368]
ENSMUSG00000046985	895.526	-0.298142	0.0791377	-3.76739	0.000164965	0.00159553	TAPT1	transmembrane anterior posterior transformation 1 [Source:MGI Symbol;Acc:MGI:2683537]
ENSMUSG00000062248	107.044	0.444213	0.118061	3.76258	0.00016817	0.00162562	CKS2	CDC28 protein kinase regulatory subunit 2 [Source:MGI Symbol;Acc:MGI:1913447]
ENSMUSG00000020189	559.585	0.297377	0.0790436	3.76219	0.000168433	0.00162724	OSBPL8	oxysterol binding protein-like 8 [Source:MGI Symbol;Acc:MGI:2443807]
ENSMUSG00000059401	61.8381	-0.578201	0.153719	-3.76143	0.000168947	0.0016313	MAMLD1	mastermind-like domain containing 1 [Source:MGI Symbol;Acc:MGI:3045303]
ENSMUSG00000045268	345.459	0.567741	0.150984	3.76027	0.000169732	0.00163796	ZFP691	zinc finger protein 691 [Source:MGI Symbol;Acc:MGI:3041163]
ENSMUSG00000019891	3.15131	0.44462	0.118296	3.75855	0.000170902	0.00164741	DCBLD1	discoidin, CUB and LCCL domain containing 1 [Source:MGI Symbol;Acc:MGI:1913936]
ENSMUSG00000022351	41.258	-0.57589	0.15322	-3.75858	0.000170879	0.00164741	SQLE	squalene epoxidase [Source:MGI Symbol;Acc:MGI:109296]
ENSMUSG00000028863	340.481	0.294895	0.0784867	3.75727	0.000171779	0.00165196	MEAF6	MYST/Esa1-associated factor 6 [Source:MGI Symbol;Acc:MGI:1917338]
ENSMUSG00000032018	343.887	-0.308744	0.0821747	-3.75716	0.000171852	0.00165196	SC5D	sterol-C5-desaturase [Source:MGI Symbol;Acc:MGI:1353611]
ENSMUSG00000032763	1423.75	-0.193604	0.0515279	-3.75727	0.000171779	0.00165196	ILVBL	ilvB (bacterial acetolactate synthase)-like [Source:MGI Symbol;Acc:MGI:1351911]
ENSMUSG00000037411	37.3474	0.62903	0.167419	3.75721	0.000171815	0.00165196	SERPINE1	serine (or cysteine) peptidase inhibitor, clade E, member 1 [Source:MGI Symbol;Acc:MGI:97608]
ENSMUSG00000074569	39.0183	-0.54415	0.14482	-3.75743	0.000171669	0.00165196	GCNT7	glucosaminyl (N-acetyl) transferase family member 7 [Source:MGI Symbol;Acc:MGI:3606143]
ENSMUSG00000018326	2993.76	-0.179266	0.0477228	-3.7564	0.000172377	0.00165608	YWHAB	tyrosine 3-monooxygenase/tryptophan 5-monooxygenase activation protein, beta polypeptide [Source:MGI Symbol;Acc:MGI:1891917]
ENSMUSG00000034614	120.807	-0.481299	0.12818	-3.75488	0.000173427	0.00166525	PIK3IP1	phosphoinositide-3-kinase interacting protein 1 [Source:MGI Symbol;Acc:MGI:1917016]
ENSMUSG00000090272	15.8141	0.612701	0.163209	3.75408	0.000173976	0.00166959	MNDAL	myeloid nuclear differentiation antigen like [Source:MGI Symbol;Acc:MGI:3780953]
ENSMUSG00000031627	1265.56	-0.133436	0.035547	-3.75378	0.00017419	0.00167039	IRF2	interferon regulatory factor 2 [Source:MGI Symbol;Acc:MGI:96591]
ENSMUSG00000040865	367.347	0.325308	0.0866635	3.75369	0.000174253	0.00167039	INO80D	INO80 complex subunit D [Source:MGI Symbol;Acc:MGI:3027003]
ENSMUSG00000004891	54.0237	-0.553594	0.147498	-3.75324	0.000174561	0.00167242	NES	nestin [Source:MGI Symbol;Acc:MGI:101784]
ENSMUSG00000026755	1020.46	0.202049	0.0538432	3.75254	0.000175049	0.00167616	ARPC5L	actin related protein 2/3 complex, subunit 5-like [Source:MGI Symbol;Acc:MGI:1921442]
ENSMUSG00000059669	379.01	0.227567	0.060649	3.7522	0.000175292	0.00167756	TAF1B	TATA-box binding protein associated factor, RNA polymerase I, B [Source:MGI Symbol;Acc:MGI:109577]
ENSMUSG00000038127	2009.09	0.301728	0.0804351	3.75119	0.000175996	0.00168336	CCDC50	coiled-coil domain containing 50 [Source:MGI Symbol;Acc:MGI:1914751]
ENSMUSG00000086213	9.05162	-0.629856	0.167957	-3.7501	0.000176763	0.00168977	A330040F15RIK	RIKEN cDNA A330040F15 gene [Source:MGI Symbol;Acc:MGI:3698434]
ENSMUSG00000047884	12.6214	-0.629216	0.167833	-3.74907	0.000177495	0.00169582	KLK9	kallikrein related-peptidase 9 [Source:MGI Symbol;Acc:MGI:1921082]
ENSMUSG00000079402	128.082	0.455077	0.121425	3.7478	0.000178395	0.00170254	GM3020	predicted gene 3020 [Source:MGI Symbol;Acc:MGI:3781198]
ENSMUSG00000096488	128.082	0.455077	0.121425	3.7478	0.000178395	0.00170254	GM10409	predicted gene 10409 [Source:MGI Symbol;Acc:MGI:3710610]
ENSMUSG00000028015	3105	-0.143575	0.0383163	-3.7471	0.000178894	0.00170635	CTSO	cathepsin O [Source:MGI Symbol;Acc:MGI:2139628]
ENSMUSG00000043602	100.939	-0.460158	0.122826	-3.74641	0.000179381	0.00171006	ZFP3	zinc finger protein 3 [Source:MGI Symbol;Acc:MGI:99177]
ENSMUSG00000037236	1776.41	0.205789	0.0549401	3.74569	0.000179895	0.0017127	MATR3	matrin 3 [Source:MGI Symbol;Acc:MGI:1298379]
ENSMUSG00000052609	5.96952	0.544506	0.145366	3.74575	0.000179856	0.0017127	PLEKHG3	pleckstrin homology domain containing, family G (with RhoGef domain) member 3 [Source:MGI Symbol;Acc:MGI:2388284]
ENSMUSG00000078941	1135.17	0.213177	0.0569138	3.74561	0.000179956	0.0017127	AK6	adenylate kinase 6 [Source:MGI Symbol;Acc:MGI:5510732]
ENSMUSG00000017607	227.676	-0.351621	0.093913	-3.74411	0.000181033	0.00172201	TNS4	tensin 4 [Source:MGI Symbol;Acc:MGI:2144377]
ENSMUSG00000061613	485.448	0.319326	0.0852951	3.74378	0.00018127	0.00172237	U2AF1	U2 small nuclear ribonucleoprotein auxiliary factor (U2AF) 1 [Source:MGI Symbol;Acc:MGI:98884]
ENSMUSG00000100060	17.1288	-0.610479	0.163063	-3.74382	0.000181242	0.00172237	GM17944	predicted gene, 17944 [Source:MGI Symbol;Acc:MGI:5010129]
ENSMUSG00000037260	1288.11	-0.223252	0.0596424	-3.74318	0.000181705	0.00172555	HGSNAT	heparan-alpha-glucosaminide N-acetyltransferase [Source:MGI Symbol;Acc:MGI:1196297]
ENSMUSG00000014496	53.6811	0.604385	0.16148	3.74279	0.000181986	0.00172726	ANKRD28	ankyrin repeat domain 28 [Source:MGI Symbol;Acc:MGI:2145661]
ENSMUSG00000026307	268.28	-0.28726	0.0767557	-3.74253	0.00018218	0.00172816	SCLY	selenocysteine lyase [Source:MGI Symbol;Acc:MGI:1355310]
ENSMUSG00000014353	781.443	0.242252	0.0647494	3.74138	0.000183011	0.00173509	TMEM87B	transmembrane protein 87B [Source:MGI Symbol;Acc:MGI:1919727]
ENSMUSG00000027655	226.142	0.402055	0.107466	3.74122	0.00018313	0.00173527	DHX35	DEAH (Asp-Glu-Ala-His) box polypeptide 35 [Source:MGI Symbol;Acc:MGI:1918965]
ENSMUSG00000019791	92.1692	0.437119	0.116856	3.74067	0.000183531	0.00173809	HINT3	histidine triad nucleotide binding protein 3 [Source:MGI Symbol;Acc:MGI:1914097]
ENSMUSG00000026018	16.0044	0.628886	0.168127	3.74054	0.000183629	0.00173809	ICA1L	islet cell autoantigen 1-like [Source:MGI Symbol;Acc:MGI:1917625]
ENSMUSG00000020399	5506.57	-0.192736	0.0515492	-3.73888	0.000184842	0.00174785	HAVCR2	hepatitis A virus cellular receptor 2 [Source:MGI Symbol;Acc:MGI:2159682]
ENSMUSG00000032788	386.181	-0.360852	0.0965141	-3.73885	0.000184863	0.00174785	PDXK	pyridoxal (pyridoxine, vitamin B6) kinase [Source:MGI Symbol;Acc:MGI:1351869]
ENSMUSG00000047368	473.384	0.207177	0.055417	3.73851	0.000185115	0.00174928	ABHD17B	abhydrolase domain containing 17B [Source:MGI Symbol;Acc:MGI:1917816]
ENSMUSG00000023274	8.95782	0.559404	0.149647	3.73817	0.000185367	0.0017507	CD4	CD4 antigen [Source:MGI Symbol;Acc:MGI:88335]
ENSMUSG00000026471	539.258	-0.309476	0.0827968	-3.73778	0.000185655	0.00175246	MR1	major histocompatibility complex, class I-related [Source:MGI Symbol;Acc:MGI:1195463]
ENSMUSG00000046785	529.841	-0.49211	0.131681	-3.73714	0.000186125	0.00175498	EPM2AIP1	EPM2A (laforin) interacting protein 1 [Source:MGI Symbol;Acc:MGI:1925031]
ENSMUSG00000063652	62.1439	0.530419	0.141927	3.73727	0.000186031	0.00175498	SLC22A21	solute carrier family 22 (organic cation transporter), member 21 [Source:MGI Symbol;Acc:MGI:1929481]
ENSMUSG00000079605	417.13	-0.36351	0.0972922	-3.73627	0.000186767	0.00176007	ZBTB9	zinc finger and BTB domain containing 9 [Source:MGI Symbol;Acc:MGI:1918022]
ENSMUSG00000074890	513.001	-0.230302	0.0616512	-3.73557	0.000187293	0.00176406	LCMT2	leucine carboxyl methyltransferase 2 [Source:MGI Symbol;Acc:MGI:1353659]
ENSMUSG00000066684	10.7106	0.610812	0.163528	3.73521	0.000187559	0.00176561	PILRB1	paired immunoglobin-like type 2 receptor beta 1 [Source:MGI Symbol;Acc:MGI:2450532]
ENSMUSG00000034949	32.0686	-0.60025	0.160731	-3.73451	0.000188084	0.00176959	ZFR2	zinc finger RNA binding protein 2 [Source:MGI Symbol;Acc:MGI:2143792]
ENSMUSG00000105851	14.4741	-0.618402	0.165635	-3.73352	0.000188819	0.00177553	9130604C24RIK	RIKEN cDNA 9130604C24 gene [Source:MGI Symbol;Acc:MGI:1924957]
ENSMUSG00000024052	1779.69	0.191531	0.0513107	3.73277	0.000189383	0.00177977	LPIN2	lipin 2 [Source:MGI Symbol;Acc:MGI:1891341]
ENSMUSG00000030126	205.184	0.335923	0.0899958	3.73265	0.000189476	0.00177977	TMCC1	transmembrane and coiled coil domains 1 [Source:MGI Symbol;Acc:MGI:2442368]
ENSMUSG00000018921	213.029	-0.351971	0.0943329	-3.73116	0.000190602	0.00178938	PELP1	proline, glutamic acid and leucine rich protein 1 [Source:MGI Symbol;Acc:MGI:1922523]
ENSMUSG00000020184	1043.8	0.223091	0.0598184	3.72947	0.000191887	0.00180046	MDM2	transformed mouse 3T3 cell double minute 2 [Source:MGI Symbol;Acc:MGI:96952]
ENSMUSG00000025234	923.734	0.33979	0.0911149	3.72924	0.000192056	0.00180107	ARIH1	ariadne RBR E3 ubiquitin protein ligase 1 [Source:MGI Symbol;Acc:MGI:1344363]
ENSMUSG00000094132	21.2498	0.605917	0.1625	3.72872	0.000192458	0.00180386	GM3264	predicted gene 3264 [Source:MGI Symbol;Acc:MGI:3781442]
ENSMUSG00000030744	2063.72	0.346637	0.0929977	3.72737	0.000193485	0.0018125	RPS3	ribosomal protein S3 [Source:MGI Symbol;Acc:MGI:1350917]
ENSMUSG00000073490	116.55	-0.60819	0.163202	-3.72661	0.000194071	0.00181701	IFI207	interferon activated gene 207 [Source:MGI Symbol;Acc:MGI:2138302]
ENSMUSG00000005951	94.3045	-0.539013	0.144735	-3.72413	0.00019599	0.00183299	SHPK	sedoheptulokinase [Source:MGI Symbol;Acc:MGI:1921887]
ENSMUSG00000067189	30.0457	0.548126	0.147177	3.72426	0.000195892	0.00183299	GM7335	predicted gene 7335 [Source:MGI Symbol;Acc:MGI:3644473]
ENSMUSG00000004709	95.1347	-0.616969	0.165719	-3.72299	0.00019688	0.00184032	CD244	CD244 natural killer cell receptor 2B4 [Source:MGI Symbol;Acc:MGI:109294]
ENSMUSG00000020424	227.506	-0.343984	0.0924171	-3.72208	0.000197588	0.00184519	GATSL3	GATS protein-like 3 [Source:MGI Symbol;Acc:MGI:1919212]
ENSMUSG00000031672	869.818	-0.252206	0.0677601	-3.72205	0.000197615	0.00184519	GOT2	glutamatic-oxaloacetic transaminase 2, mitochondrial [Source:MGI Symbol;Acc:MGI:95792]
ENSMUSG00000032353	1938.27	-0.207978	0.0559026	-3.72036	0.000198938	0.00185654	TMED3	transmembrane p24 trafficking protein 3 [Source:MGI Symbol;Acc:MGI:1913361]
ENSMUSG00000033417	556.255	0.338659	0.0911123	3.71694	0.000201652	0.00188085	CACUL1	CDK2 associated, cullin domain 1 [Source:MGI Symbol;Acc:MGI:1926082]
ENSMUSG00000020513	63.6533	0.517419	0.139233	3.71622	0.000202225	0.00188518	TUBD1	tubulin, delta 1 [Source:MGI Symbol;Acc:MGI:1891826]
ENSMUSG00000074166	230.189	0.354054	0.0952917	3.71548	0.000202818	0.00188969	AW146154	expressed sequence AW146154 [Source:MGI Symbol;Acc:MGI:2142212]
ENSMUSG00000062901	1052.25	0.315382	0.084916	3.71405	0.000203968	0.00189938	KLHL24	kelch-like 24 [Source:MGI Symbol;Acc:MGI:1923035]
ENSMUSG00000005204	338.473	0.318634	0.0858347	3.71218	0.000205482	0.00191245	SENP3	SUMO/sentrin specific peptidase 3 [Source:MGI Symbol;Acc:MGI:2158736]
ENSMUSG00000032580	3507.4	0.255052	0.0687137	3.71181	0.000205783	0.00191421	RBM5	RNA binding motif protein 5 [Source:MGI Symbol;Acc:MGI:1933204]
ENSMUSG00000001034	755.301	-0.215867	0.0581651	-3.71128	0.000206211	0.00191716	MAPK7	mitogen-activated protein kinase 7 [Source:MGI Symbol;Acc:MGI:1346347]
ENSMUSG00000021952	285.349	0.342613	0.092344	3.71019	0.000207108	0.00192446	XPO4	exportin 4 [Source:MGI Symbol;Acc:MGI:1888526]
ENSMUSG00000085354	11.3559	-0.623211	0.168015	-3.70926	0.000207863	0.00193045	GM2044	predicted gene 2044 [Source:MGI Symbol;Acc:MGI:3780212]
ENSMUSG00000007589	375.048	0.236865	0.0638798	3.70798	0.000208919	0.00193921	TINF2	Terf1 (TRF1)-interacting nuclear factor 2 [Source:MGI Symbol;Acc:MGI:107246]
ENSMUSG00000020386	1202.79	0.322666	0.0870569	3.70638	0.00021024	0.00195009	SAR1B	secretion associated Ras related GTPase 1B [Source:MGI Symbol;Acc:MGI:1913647]
ENSMUSG00000020932	11.6733	-0.579817	0.156441	-3.70629	0.000210317	0.00195009	GFAP	glial fibrillary acidic protein [Source:MGI Symbol;Acc:MGI:95697]
ENSMUSG00000028973	357.474	-0.345141	0.0931277	-3.7061	0.000210471	0.00195047	ABCB8	ATP-binding cassette, sub-family B (MDR/TAP), member 8 [Source:MGI Symbol;Acc:MGI:1351667]
ENSMUSG00000028545	122.007	0.429525	0.11591	3.70567	0.00021083	0.00195275	BEND5	BEN domain containing 5 [Source:MGI Symbol;Acc:MGI:1914871]
ENSMUSG00000025494	5.10567	0.50677	0.1368	3.70445	0.000211851	0.00196115	SIGIRR	single immunoglobulin and toll-interleukin 1 receptor (TIR) domain [Source:MGI Symbol;Acc:MGI:1344402]
ENSMUSG00000038079	174.8	-0.346561	0.0935808	-3.70333	0.000212786	0.00196875	TMEM237	transmembrane protein 237 [Source:MGI Symbol;Acc:MGI:2138365]
ENSMUSG00000035620	231.945	0.337591	0.0911894	3.70208	0.000213839	0.00197532	RIC8B	RIC8 guanine nucleotide exchange factor B [Source:MGI Symbol;Acc:MGI:2682307]
ENSMUSG00000046949	219.976	0.391457	0.105737	3.70217	0.000213762	0.00197532	NQO2	N-ribosyldihydronicotinamide quinone reductase 2 [Source:MGI Symbol;Acc:MGI:104513]
ENSMUSG00000071256	291.001	-0.427037	0.115344	-3.7023	0.000213658	0.00197532	ZFP213	zinc finger protein 213 [Source:MGI Symbol;Acc:MGI:3053094]
ENSMUSG00000022353	221.437	0.330945	0.089422	3.70093	0.000214811	0.00198324	MTSS1	metastasis suppressor 1 [Source:MGI Symbol;Acc:MGI:2384818]
ENSMUSG00000048249	739.058	0.192277	0.0519612	3.70039	0.000215267	0.00198639	CREBRF	CREB3 regulatory factor [Source:MGI Symbol;Acc:MGI:1924378]
ENSMUSG00000068220	33.8154	0.584615	0.158085	3.69812	0.000217206	0.00200321	LGALS1	lectin, galactose binding, soluble 1 [Source:MGI Symbol;Acc:MGI:96777]
ENSMUSG00000055737	5.60356	-0.522704	0.141356	-3.69779	0.000217481	0.00200468	GHR	growth hormone receptor [Source:MGI Symbol;Acc:MGI:95708]
ENSMUSG00000018865	23.6829	-0.61927	0.167588	-3.6952	0.000219717	0.00202421	SULT4A1	sulfotransferase family 4A, member 1 [Source:MGI Symbol;Acc:MGI:1888971]
ENSMUSG00000030780	703.951	-0.246046	0.0665952	-3.69465	0.00022019	0.00202748	BC017158	cDNA sequence BC017158 [Source:MGI Symbol;Acc:MGI:2384572]
ENSMUSG00000037049	1302.5	-0.243736	0.0659932	-3.69336	0.000221312	0.00203673	SMPD1	sphingomyelin phosphodiesterase 1, acid lysosomal [Source:MGI Symbol;Acc:MGI:98325]
ENSMUSG00000024571	1540.28	-0.159627	0.0432311	-3.69242	0.000222131	0.00204209	GM16286	predicted gene 16286 [Source:MGI Symbol;Acc:MGI:3833940]
ENSMUSG00000026455	164.587	-0.419803	0.113691	-3.6925	0.000222058	0.00204209	KLHL12	kelch-like 12 [Source:MGI Symbol;Acc:MGI:2385619]
ENSMUSG00000004665	408.08	0.313244	0.0848397	3.69219	0.000222332	0.00204285	CNN2	calponin 2 [Source:MGI Symbol;Acc:MGI:105093]
ENSMUSG00000057506	285.532	0.347102	0.0940176	3.69188	0.000222601	0.00204423	BLOC1S2	biogenesis of lysosomal organelles complex-1, subunit 2 [Source:MGI Symbol;Acc:MGI:1920939]
ENSMUSG00000006369	33.0269	-0.617777	0.167452	-3.68928	0.000224894	0.00206419	FBLN1	fibulin 1 [Source:MGI Symbol;Acc:MGI:95487]
ENSMUSG00000029432	358.323	-0.264112	0.0715975	-3.68885	0.00022527	0.00206655	GBAS	glioblastoma amplified sequence [Source:MGI Symbol;Acc:MGI:1278343]
ENSMUSG00000085175	113.699	0.442656	0.120037	3.68766	0.000226328	0.00207444	GM11423	predicted gene 11423 [Source:MGI Symbol;Acc:MGI:3651335]
ENSMUSG00000106874	25.8398	0.598823	0.162388	3.68761	0.000226371	0.00207444	GM20186	predicted gene, 20186 [Source:MGI Symbol;Acc:MGI:5012371]
ENSMUSG00000035401	310.634	0.358044	0.0971843	3.68418	0.000229444	0.00210149	EMSY	EMSY, BRCA2-interacting transcriptional repressor [Source:MGI Symbol;Acc:MGI:1924203]
ENSMUSG00000020806	455.486	-0.30091	0.0816951	-3.68334	0.000230201	0.00210731	RHBDF2	rhomboid 5 homolog 2 [Source:MGI Symbol;Acc:MGI:2442473]
ENSMUSG00000020076	441.219	0.290506	0.0788778	3.68299	0.000230512	0.00210903	DDX50	DEAD (Asp-Glu-Ala-Asp) box polypeptide 50 [Source:MGI Symbol;Acc:MGI:2182303]
ENSMUSG00000036403	218.368	0.324612	0.0881469	3.68262	0.000230845	0.00211097	CEP135	centrosomal protein 135 [Source:MGI Symbol;Acc:MGI:2681869]
ENSMUSG00000021361	1030.06	0.306064	0.083132	3.68167	0.000231714	0.00211742	TMEM14C	transmembrane protein 14C [Source:MGI Symbol;Acc:MGI:1913404]
ENSMUSG00000021559	163.798	0.407355	0.110647	3.68158	0.000231796	0.00211742	DAPK1	death associated protein kinase 1 [Source:MGI Symbol;Acc:MGI:1916885]
ENSMUSG00000026637	682.965	0.27343	0.0743072	3.67972	0.000233493	0.0021318	TRAF5	TNF receptor-associated factor 5 [Source:MGI Symbol;Acc:MGI:107548]
ENSMUSG00000059278	297.807	0.385213	0.104696	3.67936	0.000233823	0.00213368	NAA38	N(alpha)-acetyltransferase 38, NatC auxiliary subunit [Source:MGI Symbol;Acc:MGI:1925554]
ENSMUSG00000100572	4.12394	-0.580961	0.157935	-3.67849	0.000234623	0.00213986	2410021H03RIK	RIKEN cDNA 2410021H03 gene [Source:MGI Symbol;Acc:MGI:1917000]
ENSMUSG00000028104	188.32	0.320591	0.0871836	3.67719	0.000235818	0.00214962	POLR3GL	polymerase (RNA) III (DNA directed) polypeptide G like [Source:MGI Symbol;Acc:MGI:1917120]
ENSMUSG00000074892	778.252	-0.37017	0.100685	-3.67652	0.000236436	0.00215411	B3GALT5	UDP-Gal:betaGlcNAc beta 1,3-galactosyltransferase, polypeptide 5 [Source:MGI Symbol;Acc:MGI:2136878]
ENSMUSG00000028619	179.006	0.306849	0.083468	3.67624	0.000236693	0.00215532	TCEANC2	transcription elongation factor A (SII) N-terminal and central domain containing 2 [Source:MGI Symbol;Acc:MGI:1913776]
ENSMUSG00000025572	1226.3	-0.239873	0.0652535	-3.67602	0.000236902	0.00215609	TMC6	transmembrane channel-like gene family 6 [Source:MGI Symbol;Acc:MGI:1098686]
ENSMUSG00000032118	15.6797	-0.612463	0.166634	-3.67549	0.000237392	0.00215941	FEZ1	fasciculation and elongation protein zeta 1 (zygin I) [Source:MGI Symbol;Acc:MGI:2670976]
ENSMUSG00000040852	93.2194	-0.549982	0.149661	-3.67485	0.000237993	0.00216373	PLEKHH2	pleckstrin homology domain containing, family H (with MyTH4 domain) member 2 [Source:MGI Symbol;Acc:MGI:2146813]
ENSMUSG00000056222	13.1424	-0.603438	0.164283	-3.67316	0.000239571	0.00217693	SPOCK1	sparc/osteonectin, cwcv and kazal-like domains proteoglycan 1 [Source:MGI Symbol;Acc:MGI:105371]
ENSMUSG00000038615	1008.8	-0.329144	0.089643	-3.67172	0.000240919	0.00218803	NFE2L1	nuclear factor, erythroid derived 2,-like 1 [Source:MGI Symbol;Acc:MGI:99421]
ENSMUSG00000040459	842.851	0.342475	0.0932782	3.67155	0.000241086	0.0021884	ARGLU1	arginine and glutamate rich 1 [Source:MGI Symbol;Acc:MGI:2442985]
ENSMUSG00000015750	699.807	-0.419692	0.114331	-3.67085	0.000241744	0.00219207	APH1A	aph1 homolog A, gamma secretase subunit [Source:MGI Symbol;Acc:MGI:2385110]
ENSMUSG00000026821	383.706	-0.487766	0.132871	-3.67096	0.000241639	0.00219207	RALGDS	ral guanine nucleotide dissociation stimulator [Source:MGI Symbol;Acc:MGI:107485]
ENSMUSG00000023795	262.455	-0.331951	0.0904367	-3.67053	0.000242045	0.00219365	PISD-PS2	phosphatidylserine decarboxylase, pseudogene 2 [Source:MGI Symbol;Acc:MGI:3612472]
ENSMUSG00000044708	27.0972	-0.592163	0.161357	-3.66988	0.000242661	0.00219808	KCNJ10	potassium inwardly-rectifying channel, subfamily J, member 10 [Source:MGI Symbol;Acc:MGI:1194504]
ENSMUSG00000092183	21.9488	0.576822	0.157216	3.66898	0.000243524	0.00220474	4930515G01RIK	RIKEN cDNA 4930515G01 gene [Source:MGI Symbol;Acc:MGI:1914892]
ENSMUSG00000026536	42.191	-0.604601	0.164794	-3.66882	0.000243672	0.00220492	IFI211	interferon activated gene 211 [Source:MGI Symbol;Acc:MGI:3041120]
ENSMUSG00000039756	783.755	0.222805	0.0607527	3.66741	0.000245018	0.00221477	DNTTIP2	deoxynucleotidyltransferase, terminal, interacting protein 2 [Source:MGI Symbol;Acc:MGI:1923173]
ENSMUSG00000087221	108.882	0.387818	0.105744	3.66751	0.000244923	0.00221477	BC037032	cDNA Sequence BC037032 [Source:MGI Symbol;Acc:MGI:3040924]
ENSMUSG00000091562	82.0474	0.491223	0.133979	3.66643	0.000245965	0.00222217	CRYBG3	beta-gamma crystallin domain containing 3 [Source:MGI Symbol;Acc:MGI:2676311]
ENSMUSG00000023885	100.551	-0.579038	0.157941	-3.66616	0.000246216	0.00222328	THBS2	thrombospondin 2 [Source:MGI Symbol;Acc:MGI:98738]
ENSMUSG00000048807	138.576	-0.337489	0.0920804	-3.66515	0.000247191	0.00223092	SLC35E4	solute carrier family 35, member E4 [Source:MGI Symbol;Acc:MGI:2144150]
ENSMUSG00000052369	751.97	-0.201998	0.0551258	-3.66431	0.000248008	0.00223713	TMEM106C	transmembrane protein 106C [Source:MGI Symbol;Acc:MGI:1196384]
ENSMUSG00000021270	1019.56	0.37069	0.101182	3.66361	0.000248689	0.00224092	HSP90AA1	heat shock protein 90, alpha (cytosolic), class A member 1 [Source:MGI Symbol;Acc:MGI:96250]
ENSMUSG00000070871	135.283	0.365346	0.0997218	3.66365	0.000248646	0.00224092	CCNYL1	cyclin Y-like 1 [Source:MGI Symbol;Acc:MGI:2138614]
ENSMUSG00000070343	106.928	0.360679	0.0984574	3.6633	0.000248985	0.00224242	GM10288	predicted gene 10288 [Source:MGI Symbol;Acc:MGI:3704227]
ENSMUSG00000021823	90.6181	0.549332	0.149966	3.66305	0.000249229	0.00224345	VCL	vinculin [Source:MGI Symbol;Acc:MGI:98927]
ENSMUSG00000097835	100.206	-0.369327	0.100842	-3.66242	0.000249846	0.00224783	GM26910	predicted gene, 26910 [Source:MGI Symbol;Acc:MGI:5477404]
ENSMUSG00000074656	954.267	0.18265	0.0498742	3.6622	0.000250056	0.00224855	EIF2S2	eukaryotic translation initiation factor 2, subunit 2 (beta) [Source:MGI Symbol;Acc:MGI:1914454]
ENSMUSG00000015837	3986.26	-0.229166	0.0625905	-3.66136	0.000250882	0.0022548	SQSTM1	sequestosome 1 [Source:MGI Symbol;Acc:MGI:107931]
ENSMUSG00000020591	3.41689	-0.446477	0.121968	-3.66062	0.000251611	0.00226018	NTSR2	neurotensin receptor 2 [Source:MGI Symbol;Acc:MGI:108018]
ENSMUSG00000001123	5579.6	-0.232014	0.0634048	-3.65925	0.000252951	0.00227103	LGALS9	lectin, galactose binding, soluble 9 [Source:MGI Symbol;Acc:MGI:109496]
ENSMUSG00000024383	643.084	0.318187	0.0869728	3.65846	0.000253732	0.00227686	MAP3K2	mitogen-activated protein kinase kinase kinase 2 [Source:MGI Symbol;Acc:MGI:1346873]
ENSMUSG00000050132	101.285	-0.478704	0.13086	-3.65813	0.000254065	0.00227867	SARM1	sterile alpha and HEAT/Armadillo motif containing 1 [Source:MGI Symbol;Acc:MGI:2136419]
ENSMUSG00000020910	251.901	0.319322	0.0873301	3.6565	0.000255685	0.00229201	ADPRM	ADP-ribose/CDP-alcohol diphosphatase, manganese dependent [Source:MGI Symbol;Acc:MGI:1913608]
ENSMUSG00000036061	277.4	-0.305662	0.0836037	-3.65608	0.0002561	0.00229454	SMUG1	single-strand selective monofunctional uracil DNA glycosylase [Source:MGI Symbol;Acc:MGI:1918976]
ENSMUSG00000041708	5.06489	-0.555852	0.152083	-3.65492	0.000257259	0.00230373	MPPED1	metallophosphoesterase domain containing 1 [Source:MGI Symbol;Acc:MGI:106316]
ENSMUSG00000023452	2255.61	-0.170799	0.046745	-3.65383	0.000258353	0.00231232	PISD	phosphatidylserine decarboxylase [Source:MGI Symbol;Acc:MGI:2445114]
ENSMUSG00000020477	299.261	0.339364	0.0928896	3.65341	0.000258782	0.00231497	MRPS24	mitochondrial ribosomal protein S24 [Source:MGI Symbol;Acc:MGI:1928142]
ENSMUSG00000023971	314.843	0.246684	0.0675246	3.65324	0.00025895	0.00231527	RRP36	ribosomal RNA processing 36 homolog (S. cerevisiae) [Source:MGI Symbol;Acc:MGI:2385053]
ENSMUSG00000024247	150.461	0.378292	0.103617	3.65088	0.000261342	0.00233545	PKDCC	protein kinase domain containing, cytoplasmic [Source:MGI Symbol;Acc:MGI:2147077]
ENSMUSG00000020680	122.774	0.418792	0.114729	3.65027	0.000261966	0.00233982	TAF15	TATA-box binding protein associated factor 15 [Source:MGI Symbol;Acc:MGI:1917689]
ENSMUSG00000039109	247.195	0.613165	0.168026	3.64922	0.000263039	0.00234818	F13A1	coagulation factor XIII, A1 subunit [Source:MGI Symbol;Acc:MGI:1921395]
ENSMUSG00000020460	865.787	0.400952	0.109919	3.64772	0.000264581	0.00235829	RPS27A	ribosomal protein S27A [Source:MGI Symbol;Acc:MGI:1925544]
ENSMUSG00000038332	3039.17	0.291001	0.0797735	3.64784	0.000264456	0.00235829	SESN1	sestrin 1 [Source:MGI Symbol;Acc:MGI:2155278]
ENSMUSG00000091154	7.68169	0.609428	0.167061	3.64794	0.000264353	0.00235829	PROSCOS	proline synthetase co-transcribed, opposite strand [Source:MGI Symbol;Acc:MGI:3704307]
ENSMUSG00000042590	808.536	0.241689	0.0662763	3.64668	0.000265647	0.00236657	IPO11	importin 11 [Source:MGI Symbol;Acc:MGI:2442377]
ENSMUSG00000092074	39.1359	0.612969	0.168174	3.64484	0.000267554	0.00238233	DYNLT1A	dynein light chain Tctex-type 1A [Source:MGI Symbol;Acc:MGI:3807506]
ENSMUSG00000003657	5.54736	-0.532655	0.146197	-3.64341	0.000269049	0.0023939	CALB2	calbindin 2 [Source:MGI Symbol;Acc:MGI:101914]
ENSMUSG00000015314	808.138	-0.27233	0.0747475	-3.64333	0.00026913	0.0023939	SLAMF6	SLAM family member 6 [Source:MGI Symbol;Acc:MGI:1353620]
ENSMUSG00000058748	212.317	0.367161	0.100785	3.64303	0.000269444	0.00239546	ZFP958	zinc finger protein 958 [Source:MGI Symbol;Acc:MGI:2385298]
ENSMUSG00000094258	45.5327	0.577898	0.158749	3.64033	0.000272291	0.00241952	GM8159	predicted gene 8159 [Source:MGI Symbol;Acc:MGI:3647882]
ENSMUSG00000025925	279.554	0.254411	0.0698949	3.6399	0.000272743	0.00242105	TERF1	telomeric repeat binding factor 1 [Source:MGI Symbol;Acc:MGI:109634]
ENSMUSG00000028249	8048.43	-0.234949	0.0645463	-3.64001	0.000272626	0.00242105	SDCBP	syndecan binding protein [Source:MGI Symbol;Acc:MGI:1337026]
ENSMUSG00000059456	2116.6	-0.203087	0.055802	-3.63942	0.000273253	0.00242433	PTK2B	PTK2 protein tyrosine kinase 2 beta [Source:MGI Symbol;Acc:MGI:104908]
ENSMUSG00000027340	2095.87	-0.272424	0.0748663	-3.63881	0.000273896	0.00242879	SLC23A2	solute carrier family 23 (nucleobase transporters), member 2 [Source:MGI Symbol;Acc:MGI:1859682]
ENSMUSG00000039953	3475.86	-0.387134	0.106418	-3.63786	0.000274908	0.00243574	CLSTN1	calsyntenin 1 [Source:MGI Symbol;Acc:MGI:1929895]
ENSMUSG00000062944	266.867	-0.371384	0.10209	-3.63781	0.000274962	0.00243574	9130023H24RIK	RIKEN cDNA 9130023H24 gene [Source:MGI Symbol;Acc:MGI:2442738]
ENSMUSG00000037474	26.5414	-0.584744	0.16075	-3.63759	0.000275199	0.00243659	DTL	denticleless E3 ubiquitin protein ligase [Source:MGI Symbol;Acc:MGI:1924093]
ENSMUSG00000068551	895.303	0.277851	0.076408	3.63641	0.000276467	0.00244656	ZFP467	zinc finger protein 467 [Source:MGI Symbol;Acc:MGI:1916160]
ENSMUSG00000087277	23.4415	0.57909	0.159293	3.63538	0.000277575	0.00245511	2010013B24RIK	RIKEN cDNA 2010013B24 gene [Source:MGI Symbol;Acc:MGI:1919329]
ENSMUSG00000027881	1414.74	0.265504	0.0730472	3.63469	0.000278315	0.00246039	PRPF38B	PRP38 pre-mRNA processing factor 38 (yeast) domain containing B [Source:MGI Symbol;Acc:MGI:1914171]
ENSMUSG00000020496	2049.81	-0.194956	0.0536417	-3.63442	0.000278609	0.00246173	RNF187	ring finger protein 187 [Source:MGI Symbol;Acc:MGI:1914224]
ENSMUSG00000021179	284.467	-0.343457	0.0945211	-3.63365	0.00027944	0.00246782	NRDE2	nrde-2 necessary for RNA interference, domain containing [Source:MGI Symbol;Acc:MGI:2670969]
ENSMUSG00000031622	902.38	0.237803	0.0654714	3.63216	0.000281058	0.00248084	SIN3B	transcriptional regulator, SIN3B (yeast) [Source:MGI Symbol;Acc:MGI:107158]
ENSMUSG00000028980	1208.71	-0.35126	0.0967254	-3.63152	0.000281756	0.00248573	H6PD	hexose-6-phosphate dehydrogenase (glucose 1-dehydrogenase) [Source:MGI Symbol;Acc:MGI:2140356]
ENSMUSG00000004567	1468.14	-0.240833	0.0663261	-3.63104	0.000282282	0.0024891	MCOLN1	mucolipin 1 [Source:MGI Symbol;Acc:MGI:1890498]
ENSMUSG00000068798	2158.97	0.202615	0.0558213	3.6297	0.00028375	0.00250077	RAP1A	RAS-related protein-1a [Source:MGI Symbol;Acc:MGI:97852]
ENSMUSG00000028165	1173.42	0.205758	0.0566918	3.62942	0.000284063	0.00250219	CISD2	CDGSH iron sulfur domain 2 [Source:MGI Symbol;Acc:MGI:1914256]
ENSMUSG00000029439	613.711	0.23821	0.0656353	3.62929	0.000284201	0.00250219	SFSWAP	splicing factor, suppressor of white-apricot homolog (Drosophila) [Source:MGI Symbol;Acc:MGI:101760]
ENSMUSG00000018293	6543.57	-0.204174	0.0562684	-3.62858	0.000284984	0.0025041	PFN1	profilin 1 [Source:MGI Symbol;Acc:MGI:97549]
ENSMUSG00000022656	1.90713	-0.40112	0.110545	-3.62857	0.000284999	0.0025041	NECTIN3	nectin cell adhesion molecule 3 [Source:MGI Symbol;Acc:MGI:1930171]
ENSMUSG00000024663	9515.9	-0.183465	0.050558	-3.6288	0.000284737	0.0025041	RAB3IL1	RAB3A interacting protein (rabin3)-like 1 [Source:MGI Symbol;Acc:MGI:1922010]
ENSMUSG00000028953	916.603	-0.252118	0.0694792	-3.62868	0.000284874	0.0025041	ABCF2	ATP-binding cassette, sub-family F (GCN20), member 2 [Source:MGI Symbol;Acc:MGI:1351657]
ENSMUSG00000002731	201.578	0.329695	0.0908664	3.62835	0.000285233	0.00250489	PRKRA	protein kinase, interferon inducible double stranded RNA dependent activator [Source:MGI Symbol;Acc:MGI:1344375]
ENSMUSG00000030881	226.386	0.310174	0.0855511	3.6256	0.000288287	0.00252967	ARFIP2	ADP-ribosylation factor interacting protein 2 [Source:MGI Symbol;Acc:MGI:1924182]
ENSMUSG00000104122	6.71303	-0.578351	0.159521	-3.62555	0.000288347	0.00252967	GM37482	predicted gene, 37482 [Source:MGI Symbol;Acc:MGI:5610710]
ENSMUSG00000035576	7.46667	-0.59787	0.164969	-3.62414	0.000289927	0.00254223	L3MBTL1	l(3)mbt-like (Drosophila) [Source:MGI Symbol;Acc:MGI:2676663]
ENSMUSG00000008384	142.719	-0.418727	0.115619	-3.6216	0.000292789	0.00256603	SERTAD1	SERTA domain containing 1 [Source:MGI Symbol;Acc:MGI:1913438]
ENSMUSG00000051506	664.718	-0.423116	0.116865	-3.62057	0.000293958	0.00257496	WDFY4	WD repeat and FYVE domain containing 4 [Source:MGI Symbol;Acc:MGI:3584510]
ENSMUSG00000028610	24.3681	0.601335	0.166167	3.61885	0.000295913	0.00259078	DMRTB1	DMRT-like family B with proline-rich C-terminal, 1 [Source:MGI Symbol;Acc:MGI:1927125]
ENSMUSG00000026457	3325.64	-0.243594	0.0673249	-3.61818	0.000296681	0.00259618	ADIPOR1	adiponectin receptor 1 [Source:MGI Symbol;Acc:MGI:1919924]
ENSMUSG00000020978	636.168	0.210147	0.058089	3.61768	0.00029726	0.00259994	KLHDC2	kelch domain containing 2 [Source:MGI Symbol;Acc:MGI:1916804]
ENSMUSG00000062908	961.736	0.168011	0.0464521	3.61687	0.000298185	0.00260671	ACADM	acyl-Coenzyme A dehydrogenase, medium chain [Source:MGI Symbol;Acc:MGI:87867]
ENSMUSG00000062524	1.3669	0.280558	0.0775796	3.61639	0.000298744	0.00261027	NCR1	natural cytotoxicity triggering receptor 1 [Source:MGI Symbol;Acc:MGI:1336212]
ENSMUSG00000003348	2146	-0.173905	0.0480908	-3.61618	0.000298988	0.00261108	MOB3A	MOB kinase activator 3A [Source:MGI Symbol;Acc:MGI:3050117]
ENSMUSG00000051906	36.5994	0.607841	0.168153	3.61482	0.000300561	0.0026235	CD209F	CD209f antigen [Source:MGI Symbol;Acc:MGI:1916392]
ENSMUSG00000021495	682.157	0.346201	0.0957815	3.61449	0.00030094	0.00262548	FAM193B	family with sequence similarity 193, member B [Source:MGI Symbol;Acc:MGI:2385851]
ENSMUSG00000040950	37.5611	0.529621	0.146571	3.6134	0.000302209	0.00263521	MGL2	macrophage galactose N-acetyl-galactosamine specific lectin 2 [Source:MGI Symbol;Acc:MGI:2385729]
ENSMUSG00000038208	104.088	-0.366764	0.10151	-3.61309	0.000302565	0.00263699	PGAP3	post-GPI attachment to proteins 3 [Source:MGI Symbol;Acc:MGI:2444461]
ENSMUSG00000007038	1285.24	-0.223667	0.0619186	-3.61228	0.000303522	0.00264158	NEU1	neuraminidase 1 [Source:MGI Symbol;Acc:MGI:97305]
ENSMUSG00000026158	1844.59	-0.227395	0.0629512	-3.61225	0.000303551	0.00264158	OGFRL1	opioid growth factor receptor-like 1 [Source:MGI Symbol;Acc:MGI:1917405]
ENSMUSG00000038059	605.906	-0.262976	0.0727977	-3.61242	0.000303356	0.00264158	SMIM3	small integral membrane protein 3 [Source:MGI Symbol;Acc:MGI:1917088]
ENSMUSG00000026675	66.0181	-0.506877	0.140404	-3.61013	0.000306045	0.00266195	HSD17B7	hydroxysteroid (17-beta) dehydrogenase 7 [Source:MGI Symbol;Acc:MGI:1330808]
ENSMUSG00000062380	7.78938	-0.530094	0.146859	-3.60955	0.000306732	0.00266658	TUBB3	tubulin, beta 3 class III [Source:MGI Symbol;Acc:MGI:107813]
ENSMUSG00000022436	1931.38	0.171783	0.0476072	3.60834	0.000308164	0.00267767	SH3BP1	SH3-domain binding protein 1 [Source:MGI Symbol;Acc:MGI:104603]
ENSMUSG00000026938	9.63285	0.601314	0.166701	3.60714	0.000309594	0.00268875	FCNA	ficolin A [Source:MGI Symbol;Acc:MGI:1340905]
ENSMUSG00000014867	4924.78	-0.180952	0.0501968	-3.60486	0.000312323	0.00271109	SURF4	surfeit gene 4 [Source:MGI Symbol;Acc:MGI:98445]
ENSMUSG00000097321	204.61	-0.386442	0.107211	-3.6045	0.00031276	0.00271352	1700028E10RIK	RIKEN cDNA 1700028E10 gene [Source:MGI Symbol;Acc:MGI:1916713]
ENSMUSG00000036617	15.6365	-0.572665	0.158884	-3.60429	0.000313004	0.00271427	ETL4	enhancer trap locus 4 [Source:MGI Symbol;Acc:MGI:95454]
ENSMUSG00000104548	93.2123	-0.504451	0.140011	-3.60293	0.000314649	0.00272717	GM43857	predicted gene 43857 [Source:MGI Symbol;Acc:MGI:5663994]
ENSMUSG00000063787	259.208	0.406327	0.112791	3.60248	0.000315201	0.00273058	CHCHD1	coiled-coil-helix-coiled-coil-helix domain containing 1 [Source:MGI Symbol;Acc:MGI:1913371]
ENSMUSG00000105195	39.6674	0.491024	0.136312	3.60221	0.000315522	0.002732	GM43584	predicted gene 43584 [Source:MGI Symbol;Acc:MGI:5663721]
ENSMUSG00000049658	279.455	0.335379	0.0931221	3.60149	0.000316395	0.00273818	BDP1	B double prime 1, subunit of RNA polymerase III transcription initiation factor IIIB [Source:MGI Symbol;Acc:MGI:1347077]
ENSMUSG00000051319	177.36	0.338045	0.0939031	3.59993	0.000318297	0.00275326	1500011K16RIK	RIKEN cDNA 1500011K16 gene [Source:MGI Symbol;Acc:MGI:1915135]
ENSMUSG00000007029	1637.75	-0.312496	0.0868103	-3.59976	0.000318508	0.00275371	VARS	valyl-tRNA synthetase [Source:MGI Symbol;Acc:MGI:90675]
ENSMUSG00000027170	846.437	0.252633	0.0701906	3.59924	0.000319151	0.0027561	EIF3M	eukaryotic translation initiation factor 3, subunit M [Source:MGI Symbol;Acc:MGI:1351744]
ENSMUSG00000034641	34.1368	0.539978	0.150028	3.59918	0.000319224	0.0027561	CD300LD	CD300 molecule like family member d [Source:MGI Symbol;Acc:MGI:2442358]
ENSMUSG00000073176	151.31	0.329074	0.0914313	3.59915	0.000319264	0.0027561	ZFP449	zinc finger protein 449 [Source:MGI Symbol;Acc:MGI:1925869]
ENSMUSG00000074505	237.917	0.498633	0.138573	3.59835	0.00032024	0.00276315	FAT3	FAT atypical cadherin 3 [Source:MGI Symbol;Acc:MGI:2444314]
ENSMUSG00000021957	1632.14	-0.215727	0.0599549	-3.59816	0.000320474	0.00276379	TKT	transketolase [Source:MGI Symbol;Acc:MGI:105992]
ENSMUSG00000102776	16.4663	0.601128	0.167107	3.59727	0.000321569	0.00277185	GM38162	predicted gene, 38162 [Source:MGI Symbol;Acc:MGI:5611390]
ENSMUSG00000018770	1026.81	0.249126	0.069276	3.59614	0.000322972	0.00278256	ATP5G3	ATP synthase, H+ transporting, mitochondrial F0 complex, subunit C3 (subunit 9) [Source:MGI Symbol;Acc:MGI:2442035]
ENSMUSG00000085287	43.5668	0.512617	0.142574	3.59545	0.000323832	0.00278857	4833418N02RIK	RIKEN cDNA 4833418N02 gene [Source:MGI Symbol;Acc:MGI:1921847]
ENSMUSG00000000561	877.263	-0.236946	0.065917	-3.59462	0.00032487	0.00279612	WDR77	WD repeat domain 77 [Source:MGI Symbol;Acc:MGI:1917715]
ENSMUSG00000030147	3.0506	0.400965	0.111553	3.59441	0.000325133	0.00279671	CLEC4B1	C-type lectin domain family 4, member b1 [Source:MGI Symbol;Acc:MGI:1917060]
ENSMUSG00000089726	37.9672	0.555438	0.154533	3.5943	0.000325263	0.00279671	MIR17HG	Mir17 host gene (non-protein coding) [Source:MGI Symbol;Acc:MGI:1923207]
ENSMUSG00000089929	2028.49	0.354442	0.0986185	3.59407	0.000325546	0.00279776	BCL2A1B	B cell leukemia/lymphoma 2 related protein A1b [Source:MGI Symbol;Acc:MGI:1278326]
ENSMUSG00000027667	500.658	0.312362	0.0869162	3.59383	0.000325849	0.00279844	ZFP639	zinc finger protein 639 [Source:MGI Symbol;Acc:MGI:1915028]
ENSMUSG00000046432	78.4457	-0.448871	0.124903	-3.59375	0.00032595	0.00279844	BEX3	brain expressed X-linked 3 [Source:MGI Symbol;Acc:MGI:1338016]
ENSMUSG00000002625	2361.27	0.264887	0.0737179	3.59325	0.000326573	0.00280103	AKAP8L	A kinase (PRKA) anchor protein 8-like [Source:MGI Symbol;Acc:MGI:1860606]
ENSMUSG00000014856	911.362	0.324862	0.0904091	3.59324	0.000326589	0.00280103	TMEM208	transmembrane protein 208 [Source:MGI Symbol;Acc:MGI:1913570]
ENSMUSG00000029169	1533.07	0.202909	0.0564734	3.59299	0.000326901	0.00280103	DHX15	DEAH (Asp-Glu-Ala-His) box polypeptide 15 [Source:MGI Symbol;Acc:MGI:1099786]
ENSMUSG00000066442	502.091	0.297315	0.0827467	3.59308	0.000326798	0.00280103	MTHFS	5, 10-methenyltetrahydrofolate synthetase [Source:MGI Symbol;Acc:MGI:1340032]
ENSMUSG00000053226	105.706	0.389062	0.108291	3.59275	0.000327213	0.00280232	DAND5	DAN domain family member 5, BMP antagonist [Source:MGI Symbol;Acc:MGI:1344365]
ENSMUSG00000037242	308.968	-0.448849	0.124942	-3.59247	0.000327554	0.00280385	CLIC4	chloride intracellular channel 4 (mitochondrial) [Source:MGI Symbol;Acc:MGI:1352754]
ENSMUSG00000028923	2422.85	-0.197723	0.0550842	-3.58947	0.00033135	0.00283494	NECAP2	NECAP endocytosis associated 2 [Source:MGI Symbol;Acc:MGI:1913397]
ENSMUSG00000027164	618.22	0.273112	0.0761191	3.58795	0.000333286	0.00285009	TRAF6	TNF receptor-associated factor 6 [Source:MGI Symbol;Acc:MGI:108072]
ENSMUSG00000025019	346.851	0.345823	0.0964577	3.58523	0.000336781	0.00287855	LCOR	ligand dependent nuclear receptor corepressor [Source:MGI Symbol;Acc:MGI:2443930]
ENSMUSG00000090213	1319.64	-0.225215	0.0628257	-3.58475	0.000337395	0.00288237	TMEM189	transmembrane protein 189 [Source:MGI Symbol;Acc:MGI:2142624]
ENSMUSG00000037235	623.395	0.291569	0.0813463	3.58429	0.000337991	0.00288604	MXD4	Max dimerization protein 4 [Source:MGI Symbol;Acc:MGI:104991]
ENSMUSG00000060591	68.6772	0.600538	0.167579	3.58361	0.000338879	0.00289219	IFITM2	interferon induced transmembrane protein 2 [Source:MGI Symbol;Acc:MGI:1933382]
ENSMUSG00000071226	6.0225	0.485197	0.135407	3.58323	0.000339365	0.00289491	CECR2	CECR2, histone acetyl-lysine reader [Source:MGI Symbol;Acc:MGI:1923799]
ENSMUSG00000001750	5679.84	0.246358	0.0687682	3.58244	0.000340399	0.0029023	TCIRG1	T cell, immune regulator 1, ATPase, H+ transporting, lysosomal V0 protein A3 [Source:MGI Symbol;Acc:MGI:1350931]
ENSMUSG00000004789	1104.88	0.186494	0.0520812	3.58083	0.000342503	0.00291879	DLST	dihydrolipoamide S-succinyltransferase (E2 component of 2-oxo-glutarate complex) [Source:MGI Symbol;Acc:MGI:1926170]
ENSMUSG00000029059	346.999	-0.21499	0.0600466	-3.58038	0.000343099	0.00292243	FAM213B	family with sequence similarity 213, member B [Source:MGI Symbol;Acc:MGI:1913719]
ENSMUSG00000028745	6161.14	-0.157005	0.0438602	-3.57967	0.000344034	0.00292895	CAPZB	capping protein (actin filament) muscle Z-line, beta [Source:MGI Symbol;Acc:MGI:104652]
ENSMUSG00000022372	4643.43	0.147995	0.0413465	3.57938	0.000344413	0.00292929	SLA	src-like adaptor [Source:MGI Symbol;Acc:MGI:104295]
ENSMUSG00000027078	416.703	-0.270828	0.0756618	-3.57945	0.000344316	0.00292929	UBE2L6	ubiquitin-conjugating enzyme E2L 6 [Source:MGI Symbol;Acc:MGI:1914500]
ENSMUSG00000020857	423.565	0.40299	0.112612	3.57857	0.000345479	0.00293508	NME2	NME/NM23 nucleoside diphosphate kinase 2 [Source:MGI Symbol;Acc:MGI:97356]
ENSMUSG00000021806	558.016	0.413317	0.115496	3.57864	0.000345386	0.00293508	NID2	nidogen 2 [Source:MGI Symbol;Acc:MGI:1298229]
ENSMUSG00000026317	2388.72	-0.194954	0.0544796	-3.57848	0.000345603	0.00293508	CLN8	ceroid-lipofuscinosis, neuronal 8 [Source:MGI Symbol;Acc:MGI:1349447]
ENSMUSG00000005968	59.4929	-0.497446	0.139029	-3.57801	0.000346224	0.00293891	TUFT1	tuftelin 1 [Source:MGI Symbol;Acc:MGI:109572]
ENSMUSG00000107121	49.081	-0.484738	0.135498	-3.57745	0.000346969	0.00294378	1110006O24RIK	RIKEN cDNA 1110006O24 gene [Source:MGI Symbol;Acc:MGI:1913373]
ENSMUSG00000104060	300.515	0.498237	0.139282	3.57717	0.000347333	0.00294542	GM37954	predicted gene, 37954 [Source:MGI Symbol;Acc:MGI:5611182]
ENSMUSG00000028386	3.81064	0.562527	0.157302	3.57609	0.000348773	0.00295619	SLC46A2	solute carrier family 46, member 2 [Source:MGI Symbol;Acc:MGI:1353616]
ENSMUSG00000038859	44.322	-0.582923	0.163055	-3.57501	0.000350214	0.00296695	BAIAP2L1	BAI1-associated protein 2-like 1 [Source:MGI Symbol;Acc:MGI:1914148]
ENSMUSG00000000244	360.059	-0.344743	0.0964514	-3.57427	0.000351203	0.00297339	TSPAN32	tetraspanin 32 [Source:MGI Symbol;Acc:MGI:1350360]
ENSMUSG00000042446	392.178	0.264614	0.0740349	3.57419	0.00035132	0.00297339	ZMYM4	zinc finger, MYM-type 4 [Source:MGI Symbol;Acc:MGI:1915035]
ENSMUSG00000022111	293.062	0.238163	0.0666469	3.57351	0.000352226	0.00297961	UCHL3	ubiquitin carboxyl-terminal esterase L3 (ubiquitin thiolesterase) [Source:MGI Symbol;Acc:MGI:1355274]
ENSMUSG00000090628	4.03407	0.514445	0.143979	3.57306	0.000352837	0.00298331	GM17083	predicted gene 17083 [Source:MGI Symbol;Acc:MGI:4937910]
ENSMUSG00000032422	1066.53	0.187952	0.0526127	3.57236	0.000353773	0.00298976	SNX14	sorting nexin 14 [Source:MGI Symbol;Acc:MGI:2155664]
ENSMUSG00000010609	292.325	-0.295677	0.082797	-3.57111	0.000355471	0.00300264	PSEN2	presenilin 2 [Source:MGI Symbol;Acc:MGI:109284]
ENSMUSG00000020719	10835.1	0.213396	0.0597618	3.57077	0.000355931	0.00300506	DDX5	DEAD (Asp-Glu-Ala-Asp) box polypeptide 5 [Source:MGI Symbol;Acc:MGI:105037]
ENSMUSG00000035298	63.3424	-0.496311	0.139016	-3.57018	0.00035673	0.00301033	KLHL35	kelch-like 35 [Source:MGI Symbol;Acc:MGI:1919434]
ENSMUSG00000026238	2171.46	0.236357	0.0662506	3.56762	0.000360242	0.00303848	PTMA	prothymosin alpha [Source:MGI Symbol;Acc:MGI:97803]
ENSMUSG00000028807	78.4666	-0.443848	0.124468	-3.56595	0.000362542	0.00305342	ZBTB8A	zinc finger and BTB domain containing 8a [Source:MGI Symbol;Acc:MGI:1920930]
ENSMUSG00000053101	7.58459	0.302199	0.0847447	3.56599	0.000362486	0.00305342	GPR141	G protein-coupled receptor 141 [Source:MGI Symbol;Acc:MGI:2672983]
ENSMUSG00000069300	2.27012	0.438335	0.122941	3.56541	0.000363291	0.00305823	HIST1H2BJ	histone cluster 1, H2bj [Source:MGI Symbol;Acc:MGI:2448388]
ENSMUSG00000052760	337.821	0.392857	0.110264	3.56287	0.000366825	0.00308497	A630001G21RIK	RIKEN cDNA A630001G21 gene [Source:MGI Symbol;Acc:MGI:2443131]
[truncated: 2,079 more rows]

## Sheet: BaseMean > 4, FC > 30%
gene	baseMean	log2FoldChange	lfcSE	stat	pvalue	padj	name	description	FC
ENSMUSG00000042529	210.57	-3.11828	0.141024	-22.1116	2.44214e-108	7.03093e-105	KCNJ12	potassium inwardly-rectifying channel, subfamily J, member 12 [Source:MGI Symbol;Acc:MGI:108495]	0.115161		FC < 1 = down at 2 mo (up at 2 yr)
ENSMUSG00000021782	98.339	-3.10045	0.140061	-22.1364	1.40911e-108	4.8682e-105	DLG5	discs, large homolog 5 (Drosophila) [Source:MGI Symbol;Acc:MGI:1918478]	0.116593
ENSMUSG00000047238	98.923	-2.99264	0.12982	-23.0523	1.39485e-117	1.20473e-113	MAGEH1	melanoma antigen, family H, 1 [Source:MGI Symbol;Acc:MGI:1922875]	0.125639
ENSMUSG00000001120	67.8358	-2.72295	0.133561	-20.3874	2.16335e-92	5.33852e-89	PCBP3	poly(rC) binding protein 3 [Source:MGI Symbol;Acc:MGI:1890470]	0.151464
ENSMUSG00000015843	92.3114	-2.56246	0.160128	-16.0026	1.22513e-57	1.24487e-54	RXRG	retinoid X receptor gamma [Source:MGI Symbol;Acc:MGI:98216]	0.169286
ENSMUSG00000022505	214.006	-2.37928	0.129359	-18.3929	1.49847e-75	2.58845e-72	EMP2	epithelial membrane protein 2 [Source:MGI Symbol;Acc:MGI:1098726]	0.192205
ENSMUSG00000040612	628.81	-2.37797	0.147779	-16.0914	2.93157e-58	3.165e-55	ILDR2	immunoglobulin-like domain containing receptor 2 [Source:MGI Symbol;Acc:MGI:1196370]	0.19238
ENSMUSG00000028518	60.5223	-2.37554	0.154185	-15.407	1.46795e-53	1.3346e-50	PRKAA2	protein kinase, AMP-activated, alpha 2 catalytic subunit [Source:MGI Symbol;Acc:MGI:1336173]	0.192705
ENSMUSG00000045502	464.179	-2.32976	0.127263	-18.3066	7.32766e-75	1.15071e-71	HCAR2	hydroxycarboxylic acid receptor 2 [Source:MGI Symbol;Acc:MGI:1933383]	0.198917
ENSMUSG00000030757	94.1799	-2.17004	0.150954	-14.3755	7.37432e-47	5.30767e-44	ZKSCAN2	zinc finger with KRAB and SCAN domains 2 [Source:MGI Symbol;Acc:MGI:2444060]	0.222204
ENSMUSG00000043943	1414.9	-2.00129	0.073607	-27.1889	8.78157e-163	1.51693e-158	NAALAD2	N-acetylated alpha-linked acidic dipeptidase 2 [Source:MGI Symbol;Acc:MGI:1919810]	0.249776
ENSMUSG00000028362	190.858	-1.95494	0.130321	-15.001	7.23419e-51	5.68015e-48	TNFSF8	tumor necrosis factor (ligand) superfamily, member 8 [Source:MGI Symbol;Acc:MGI:88328]	0.257931
ENSMUSG00000024529	71.7402	-1.93314	0.145617	-13.2755	3.21146e-40	1.78951e-37	LOX	lysyl oxidase [Source:MGI Symbol;Acc:MGI:96817]	0.261859
ENSMUSG00000073555	98.6518	-1.92771	0.151258	-12.7445	3.34678e-37	1.28472e-34	GM4951	predicted gene 4951 [Source:MGI Symbol;Acc:MGI:3644953]	0.262847
ENSMUSG00000050370	72.1899	-1.9144	0.16505	-11.5989	4.17422e-31	1.22213e-28	CH25H	cholesterol 25-hydroxylase [Source:MGI Symbol;Acc:MGI:1333869]	0.265282
ENSMUSG00000026285	460.825	-1.90733	0.146843	-12.9889	1.41405e-38	6.26313e-36	PDCD1	programmed cell death 1 [Source:MGI Symbol;Acc:MGI:104879]	0.266586
ENSMUSG00000048126	323.119	-1.81166	0.141016	-12.8472	8.91514e-38	3.7561e-35	COL6A3	collagen, type VI, alpha 3 [Source:MGI Symbol;Acc:MGI:88461]	0.284862
ENSMUSG00000073409	279.985	-1.80798	0.13296	-13.598	4.11735e-42	2.45252e-39	H2-Q6	histocompatibility 2, Q region locus 6 [Source:MGI Symbol;Acc:MGI:95935]	0.28559
ENSMUSG00000030088	25.3107	-1.78702	0.165292	-10.8113	3.04349e-27	6.57166e-25	ALDH1L1	aldehyde dehydrogenase 1 family, member L1 [Source:MGI Symbol;Acc:MGI:1340024]	0.28977
ENSMUSG00000031327	34.5404	-1.73256	0.154213	-11.2349	2.74949e-29	6.68939e-27	CHIC1	cysteine-rich hydrophobic domain 1 [Source:MGI Symbol;Acc:MGI:1344694]	0.300917
ENSMUSG00000033082	73.0365	-1.72054	0.151659	-11.3448	7.87144e-30	1.9706e-27	CLEC1A	C-type lectin domain family 1, member a [Source:MGI Symbol;Acc:MGI:2444151]	0.303435
ENSMUSG00000033350	259.522	-1.71761	0.142895	-12.0201	2.78653e-33	9.25664e-31	CHST2	carbohydrate sulfotransferase 2 [Source:MGI Symbol;Acc:MGI:1891160]	0.304052
ENSMUSG00000030653	1165.82	-1.69582	0.139076	-12.1935	3.3663e-34	1.16299e-31	GM45837	predicted gene 45837 [Source:MGI Symbol;Acc:MGI:5804952]	0.308679
ENSMUSG00000098108	111.053	-1.65904	0.140768	-11.7857	4.62789e-32	1.40249e-29	GM27008	predicted gene, 27008 [Source:MGI Symbol;Acc:MGI:5504123]	0.31665
ENSMUSG00000029304	402.209	-1.58906	0.167446	-9.49003	2.30964e-21	3.53068e-19	SPP1	secreted phosphoprotein 1 [Source:MGI Symbol;Acc:MGI:98389]	0.332387
ENSMUSG00000002602	1228.11	-1.58869	0.112506	-14.1209	2.82251e-45	1.87523e-42	AXL	AXL receptor tyrosine kinase [Source:MGI Symbol;Acc:MGI:1347244]	0.332473
ENSMUSG00000049744	212.297	-1.58147	0.127308	-12.4224	1.97549e-35	7.26055e-33	ARHGAP15	Rho GTPase activating protein 15 [Source:MGI Symbol;Acc:MGI:1923367]	0.334142
ENSMUSG00000033467	671.47	-1.58132	0.10442	-15.1438	8.32491e-52	6.84783e-49	CRLF2	cytokine receptor-like factor 2 [Source:MGI Symbol;Acc:MGI:1889506]	0.334176
ENSMUSG00000020083	23.8891	-1.5734	0.165002	-9.53565	1.48952e-21	2.31802e-19	2010107G23RIK	RIKEN cDNA 2010107G23 gene [Source:MGI Symbol;Acc:MGI:1917144]	0.336016
ENSMUSG00000068036	141.099	-1.5626	0.118092	-13.2321	5.72283e-40	3.08925e-37	AFDN	afadin, adherens junction formation factor [Source:MGI Symbol;Acc:MGI:1314653]	0.338539
ENSMUSG00000030577	384.14	-1.5619	0.134392	-11.622	3.18595e-31	9.48863e-29	CD22	CD22 antigen [Source:MGI Symbol;Acc:MGI:88322]	0.338704
ENSMUSG00000025854	430.272	-1.541	0.120617	-12.776	2.23395e-37	8.77028e-35	FAM20C	family with sequence similarity 20, member C [Source:MGI Symbol;Acc:MGI:2136853]	0.343648
ENSMUSG00000031995	562.417	-1.50553	0.115662	-13.0166	9.8395e-39	4.72132e-36	ST14	suppression of tumorigenicity 14 (colon carcinoma) [Source:MGI Symbol;Acc:MGI:1338881]	0.352202
ENSMUSG00000054945	65.5137	-1.50132	0.125277	-11.984	4.31008e-33	1.37875e-30	GM9958	predicted gene 9958 [Source:MGI Symbol;Acc:MGI:3641866]	0.353229
ENSMUSG00000022887	63.9708	-1.48588	0.14959	-9.93303	2.99038e-23	5.16559e-21	MASP1	mannan-binding lectin serine peptidase 1 [Source:MGI Symbol;Acc:MGI:88492]	0.35703
ENSMUSG00000068129	261.884	-1.47879	0.147113	-10.052	8.99803e-24	1.60239e-21	CST7	cystatin F (leukocystatin) [Source:MGI Symbol;Acc:MGI:1298217]	0.358791
ENSMUSG00000066861	45.0313	-1.47784	0.14326	-10.3158	5.98074e-25	1.1479e-22	OAS1G	2'-5' oligoadenylate synthetase 1G [Source:MGI Symbol;Acc:MGI:97429]	0.359027
ENSMUSG00000003418	516.428	-1.43706	0.147514	-9.74188	1.99829e-22	3.31909e-20	ST8SIA6	ST8 alpha-N-acetyl-neuraminide alpha-2,8-sialyltransferase 6 [Source:MGI Symbol;Acc:MGI:2386797]	0.369318
ENSMUSG00000027661	53.0429	-1.42437	0.160541	-8.87226	7.16763e-19	9.45143e-17	SLC2A10	solute carrier family 2 (facilitated glucose transporter), member 10 [Source:MGI Symbol;Acc:MGI:2156687]	0.372583
ENSMUSG00000105004	49.0119	-1.41503	0.141187	-10.0224	1.21546e-23	2.14244e-21	GM43075	predicted gene 43075 [Source:MGI Symbol;Acc:MGI:5663212]	0.375002
ENSMUSG00000027962	384.609	-1.40253	0.135433	-10.3559	3.93531e-25	7.8048e-23	VCAM1	vascular cell adhesion molecule 1 [Source:MGI Symbol;Acc:MGI:98926]	0.378265
ENSMUSG00000008206	97.1198	-1.36137	0.133517	-10.1962	2.06129e-24	3.87029e-22	CERS4	ceramide synthase 4 [Source:MGI Symbol;Acc:MGI:1914510]	0.389213
ENSMUSG00000097194	36.184	-1.35471	0.168013	-8.06311	7.43785e-16	7.42667e-14	9330175E14RIK	RIKEN cDNA 9330175E14 gene [Source:MGI Symbol;Acc:MGI:2443913]	0.391013
ENSMUSG00000019761	29.7793	-1.3519	0.150385	-8.98958	2.48175e-19	3.3492e-17	KRT10	keratin 10 [Source:MGI Symbol;Acc:MGI:96685]	0.391775
ENSMUSG00000096802	8.42756	-1.34996	0.165411	-8.16126	3.31535e-16	3.51346e-14	GM15433	predicted pseudogene 15433 [Source:MGI Symbol;Acc:MGI:3705860]	0.392302
ENSMUSG00000060550	257.378	-1.34812	0.140641	-9.58556	9.19589e-22	1.44409e-19	H2-Q7	histocompatibility 2, Q region locus 7 [Source:MGI Symbol;Acc:MGI:95936]	0.392804
ENSMUSG00000040907	398.347	-1.34316	0.124613	-10.7786	4.34495e-27	9.266e-25	ATP1A3	ATPase, Na+/K+ transporting, alpha 3 polypeptide [Source:MGI Symbol;Acc:MGI:88107]	0.394158
ENSMUSG00000047735	366.041	-1.33646	0.128522	-10.3987	2.51436e-25	5.05035e-23	SAMD9L	sterile alpha motif domain containing 9-like [Source:MGI Symbol;Acc:MGI:1343184]	0.395991
ENSMUSG00000051065	32.7374	-1.33244	0.166014	-8.0261	1.00621e-15	9.93214e-14	MB21D2	Mab-21 domain containing 2 [Source:MGI Symbol;Acc:MGI:1917028]	0.397095
ENSMUSG00000025586	21.711	-1.32639	0.166874	-7.94846	1.88849e-15	1.80231e-13	CPEB1	cytoplasmic polyadenylation element binding protein 1 [Source:MGI Symbol;Acc:MGI:108442]	0.398764
ENSMUSG00000058317	41.1758	-1.31669	0.155311	-8.47773	2.29625e-17	2.6801e-15	UBE2E2	ubiquitin-conjugating enzyme E2E 2 [Source:MGI Symbol;Acc:MGI:2384997]	0.401455
ENSMUSG00000014158	192.185	-1.29775	0.12	-10.8146	2.93718e-27	6.42239e-25	TRPV4	transient receptor potential cation channel, subfamily V, member 4 [Source:MGI Symbol;Acc:MGI:1926945]	0.40676
ENSMUSG00000070527	41.5141	-1.2955	0.157692	-8.21539	2.11473e-16	2.28311e-14	MKRN3	makorin, ring finger protein, 3 [Source:MGI Symbol;Acc:MGI:2181178]	0.407395
ENSMUSG00000100213	42.1332	-1.29307	0.16152	-8.00563	1.18855e-15	1.16654e-13	GM28151	predicted gene 28151 [Source:MGI Symbol;Acc:MGI:5578857]	0.408082
ENSMUSG00000022756	71.5033	-1.28289	0.144354	-8.8871	6.27237e-19	8.33454e-17	SLC7A4	solute carrier family 7 (cationic amino acid transporter, y+ system), member 4 [Source:MGI Symbol;Acc:MGI:2146512]	0.410971
ENSMUSG00000031497	382.727	-1.26527	0.0972415	-13.0116	1.05066e-38	4.90518e-36	TNFSF13B	tumor necrosis factor (ligand) superfamily, member 13b [Source:MGI Symbol;Acc:MGI:1344376]	0.416021
ENSMUSG00000030329	11.7216	-1.26396	0.166609	-7.5864	3.28922e-14	2.68494e-12	PIANP	PILR alpha associated neural protein [Source:MGI Symbol;Acc:MGI:2441908]	0.416399
ENSMUSG00000004707	926.068	-1.24764	0.115129	-10.8368	2.30281e-27	5.09984e-25	LY9	lymphocyte antigen 9 [Source:MGI Symbol;Acc:MGI:96885]	0.421136
ENSMUSG00000029561	291.408	-1.24203	0.136054	-9.12895	6.91676e-20	9.63549e-18	OASL2	2'-5' oligoadenylate synthetase-like 2 [Source:MGI Symbol;Acc:MGI:1344390]	0.422777
ENSMUSG00000030785	48.0154	-1.22377	0.147981	-8.26976	1.34226e-16	1.47682e-14	COX6A2	cytochrome c oxidase subunit VIa polypeptide 2 [Source:MGI Symbol;Acc:MGI:104649]	0.428162
ENSMUSG00000032860	35.0629	-1.21864	0.160628	-7.58673	3.2807e-14	2.68494e-12	P2RY2	purinergic receptor P2Y, G-protein coupled 2 [Source:MGI Symbol;Acc:MGI:105107]	0.429688
ENSMUSG00000036904	128.448	-1.20596	0.130598	-9.23417	2.60302e-20	3.74705e-18	FZD8	frizzled class receptor 8 [Source:MGI Symbol;Acc:MGI:108460]	0.43348
ENSMUSG00000006576	35.8333	-1.20025	0.166468	-7.2101	5.59093e-13	3.84772e-11	SLC4A3	solute carrier family 4 (anion exchanger), member 3 [Source:MGI Symbol;Acc:MGI:109350]	0.4352
ENSMUSG00000070526	15.1118	-1.17827	0.163332	-7.21395	5.43514e-13	3.75546e-11	PEG12	paternally expressed 12 [Source:MGI Symbol;Acc:MGI:1351637]	0.441882
ENSMUSG00000021779	25.7988	-1.17427	0.167125	-7.02632	2.12046e-12	1.37186e-10	THRB	thyroid hormone receptor beta [Source:MGI Symbol;Acc:MGI:98743]	0.443107
ENSMUSG00000103898	68.0003	-1.171	0.153207	-7.64325	2.11801e-14	1.78471e-12	GM30238	predicted gene, 30238 [Source:MGI Symbol;Acc:MGI:5589397]	0.444114
ENSMUSG00000066456	133.378	-1.1693	0.121367	-9.6344	5.72227e-22	9.23799e-20	HMGN3	high mobility group nucleosomal binding domain 3 [Source:MGI Symbol;Acc:MGI:2138069]	0.444637
ENSMUSG00000068758	26.0747	-1.16868	0.157603	-7.41533	1.21318e-13	9.23192e-12	IL3RA	interleukin 3 receptor, alpha chain [Source:MGI Symbol;Acc:MGI:96553]	0.444828
ENSMUSG00000036533	364.675	-1.16633	0.0961982	-12.1242	7.86062e-34	2.66244e-31	CDC42EP3	CDC42 effector protein (Rho GTPase binding) 3 [Source:MGI Symbol;Acc:MGI:2384718]	0.445554
ENSMUSG00000021508	23.2469	-1.16192	0.167788	-6.9249	4.36284e-12	2.69156e-10	CXCL14	chemokine (C-X-C motif) ligand 14 [Source:MGI Symbol;Acc:MGI:1888514]	0.446918
ENSMUSG00000055413	55.4916	-1.15641	0.154851	-7.46785	8.1517e-14	6.31446e-12	H2-Q5	histocompatibility 2, Q region locus 5 [Source:MGI Symbol;Acc:MGI:95934]	0.448628
ENSMUSG00000073418	474.76	-1.14791	0.167911	-6.83642	8.11949e-12	4.90406e-10	C4B	complement component 4B (Chido blood group) [Source:MGI Symbol;Acc:MGI:88228]	0.451278
ENSMUSG00000035295	45.847	-1.14555	0.140064	-8.17879	2.86712e-16	3.0572e-14	WDR38	WD repeat domain 38 [Source:MGI Symbol;Acc:MGI:1923896]	0.452017
ENSMUSG00000079457	7.74997	-1.14248	0.160716	-7.10868	1.17159e-12	7.78388e-11	GM7609	predicted pseudogene 7609 [Source:MGI Symbol;Acc:MGI:3644536]	0.452981
ENSMUSG00000020811	450.362	-1.13095	0.106482	-10.621	2.37932e-26	5.01224e-24	WSCD1	WSC domain containing 1 [Source:MGI Symbol;Acc:MGI:2448493]	0.456615
ENSMUSG00000026407	75.7116	-1.10958	0.126542	-8.76846	1.81124e-18	2.2672e-16	CACNA1S	calcium channel, voltage-dependent, L type, alpha 1S subunit [Source:MGI Symbol;Acc:MGI:88294]	0.463428
ENSMUSG00000056367	21.1597	-1.10681	0.166879	-6.63243	3.30196e-11	1.79365e-09	ACTR3B	ARP3 actin-related protein 3B [Source:MGI Symbol;Acc:MGI:2661120]	0.464318
ENSMUSG00000102703	34.592	-1.10598	0.146032	-7.57351	3.6328e-14	2.93238e-12	GM38313	predicted gene, 38313 [Source:MGI Symbol;Acc:MGI:5611541]	0.464588
ENSMUSG00000025876	66.6179	-1.10344	0.151847	-7.26682	3.68059e-13	2.6164e-11	UNC5A	unc-5 netrin receptor A [Source:MGI Symbol;Acc:MGI:894682]	0.465404
ENSMUSG00000062593	264.993	-1.10188	0.146555	-7.51859	5.53696e-14	4.30835e-12	LILRB4A	leukocyte immunoglobulin-like receptor, subfamily B, member 4A [Source:MGI Symbol;Acc:MGI:102701]	0.465908
ENSMUSG00000028063	65.8572	-1.09867	0.129241	-8.50093	1.88073e-17	2.21005e-15	LMNA	lamin A [Source:MGI Symbol;Acc:MGI:96794]	0.466947
ENSMUSG00000032690	71.0282	-1.09678	0.157517	-6.96291	3.33325e-12	2.11686e-10	OAS2	2'-5' oligoadenylate synthetase 2 [Source:MGI Symbol;Acc:MGI:2180852]	0.46756
ENSMUSG00000025743	2347.87	-1.09619	0.100047	-10.9568	6.16297e-28	1.43864e-25	SDC3	syndecan 3 [Source:MGI Symbol;Acc:MGI:1349163]	0.467749
ENSMUSG00000103332	162.114	-1.09348	0.143696	-7.60967	2.74792e-14	2.29312e-12	PCDHGA2	protocadherin gamma subfamily A, 2 [Source:MGI Symbol;Acc:MGI:1935214]	0.468629
ENSMUSG00000023868	47.9796	-1.08932	0.160736	-6.77706	1.22643e-11	7.18146e-10	PDE10A	phosphodiesterase 10A [Source:MGI Symbol;Acc:MGI:1345143]	0.469984
ENSMUSG00000078921	156.914	-1.08927	0.137169	-7.94103	2.0051e-15	1.8824e-13	TGTP2	T cell specific GTPase 2 [Source:MGI Symbol;Acc:MGI:3710083]	0.470001
ENSMUSG00000063428	9.8438	-1.08657	0.160897	-6.7532	1.44622e-11	8.41146e-10	DDO	D-aspartate oxidase [Source:MGI Symbol;Acc:MGI:1925528]	0.47088
ENSMUSG00000039899	600.968	-1.08529	0.107442	-10.1012	5.45846e-24	1.00308e-21	FGL2	fibrinogen-like protein 2 [Source:MGI Symbol;Acc:MGI:103266]	0.471298
ENSMUSG00000037032	198.971	-1.07517	0.109672	-9.8035	1.08748e-22	1.8238e-20	APBB1	amyloid beta (A4) precursor protein-binding, family B, member 1 [Source:MGI Symbol;Acc:MGI:107765]	0.474615
ENSMUSG00000085622	134.995	-1.07006	0.135141	-7.91806	2.41239e-15	2.24041e-13	3110056K07RIK	RIKEN cDNA 3110056K07 gene [Source:MGI Symbol;Acc:MGI:1920454]	0.476301
ENSMUSG00000046223	209.998	-1.06212	0.133999	-7.92633	2.25725e-15	2.10766e-13	PLAUR	plasminogen activator, urokinase receptor [Source:MGI Symbol;Acc:MGI:97612]	0.478927
ENSMUSG00000009214	469.64	-1.06205	0.0889179	-11.9442	6.96351e-33	2.148e-30	TMEM8C	transmembrane protein 8C [Source:MGI Symbol;Acc:MGI:1913389]	0.478951
ENSMUSG00000104662	11.9695	-1.05638	0.160486	-6.58239	4.62949e-11	2.43069e-09	GM43267	predicted gene 43267 [Source:MGI Symbol;Acc:MGI:5663404]	0.480836
ENSMUSG00000101037	16.7256	-1.05172	0.167488	-6.27937	3.39946e-10	1.51737e-08	GM28424	predicted gene 28424 [Source:MGI Symbol;Acc:MGI:5579130]	0.482393
ENSMUSG00000102882	7.14491	-1.04937	0.163549	-6.41625	1.39675e-10	6.72076e-09	GM2065	predicted gene 2065 [Source:MGI Symbol;Acc:MGI:3780232]	0.48318
ENSMUSG00000043795	22.9893	-1.04726	0.165628	-6.32294	2.56628e-10	1.16352e-08	PRR33	proline rich 33 [Source:MGI Symbol;Acc:MGI:3642289]	0.483888
ENSMUSG00000031144	69.7702	-1.04441	0.136337	-7.66051	1.85202e-14	1.58375e-12	SYP	synaptophysin [Source:MGI Symbol;Acc:MGI:98467]	0.484842
ENSMUSG00000029648	25.6272	-1.0419	0.168028	-6.20076	5.61894e-10	2.41447e-08	FLT1	FMS-like tyrosine kinase 1 [Source:MGI Symbol;Acc:MGI:95558]	0.485686
ENSMUSG00000025092	171.732	-1.03638	0.14187	-7.3051	2.7707e-13	1.99421e-11	HSPA12A	heat shock protein 12A [Source:MGI Symbol;Acc:MGI:1920692]	0.487551
ENSMUSG00000062082	26.3572	-1.03521	0.163251	-6.3412	2.27984e-10	1.04739e-08	CD200R4	CD200 receptor 4 [Source:MGI Symbol;Acc:MGI:3036289]	0.487946
ENSMUSG00000097224	44.2165	-1.02933	0.138747	-7.41871	1.18263e-13	9.03927e-12	GM26716	predicted gene, 26716 [Source:MGI Symbol;Acc:MGI:5477210]	0.489939
ENSMUSG00000022246	47.2865	-1.02508	0.160081	-6.40354	1.51814e-10	7.28452e-09	RAI14	retinoic acid induced 14 [Source:MGI Symbol;Acc:MGI:1922896]	0.491382
ENSMUSG00000014599	561.887	-1.02133	0.130184	-7.84529	4.31949e-15	3.9271e-13	CSF1	colony stimulating factor 1 (macrophage) [Source:MGI Symbol;Acc:MGI:1339753]	0.492662
ENSMUSG00000022987	63.6269	-1.0164	0.125313	-8.11096	5.02233e-16	5.19495e-14	ZFP641	zinc finger protein 641 [Source:MGI Symbol;Acc:MGI:2442788]	0.494347
ENSMUSG00000015568	812.348	-1.01575	0.118204	-8.59318	8.45938e-18	1.01477e-15	LPL	lipoprotein lipase [Source:MGI Symbol;Acc:MGI:96820]	0.494572
ENSMUSG00000053604	91.6135	-1.00745	0.125188	-8.04749	8.45068e-16	8.38948e-14	RPIA	ribose 5-phosphate isomerase A [Source:MGI Symbol;Acc:MGI:103254]	0.497424
ENSMUSG00000028459	456.607	-1.00661	0.101395	-9.92763	3.15661e-23	5.39874e-21	CD72	CD72 antigen [Source:MGI Symbol;Acc:MGI:88345]	0.497714
ENSMUSG00000079293	945.807	-1.00507	0.138637	-7.24963	4.17903e-13	2.92261e-11	CLEC7A	C-type lectin domain family 7, member a [Source:MGI Symbol;Acc:MGI:1861431]	0.498246
ENSMUSG00000037266	27943.8	-1.00347	0.0996022	-10.0748	7.14129e-24	1.28499e-21	RSRP1	arginine/serine rich protein 1 [Source:MGI Symbol;Acc:MGI:106498]	0.498798
ENSMUSG00000026981	50.789	-1.00344	0.168041	-5.97138	2.35256e-09	8.95113e-08	IL1RN	interleukin 1 receptor antagonist [Source:MGI Symbol;Acc:MGI:96547]	0.49881
ENSMUSG00000007655	44.6445	-1.00104	0.149068	-6.71529	1.87698e-11	1.06305e-09	CAV1	caveolin 1, caveolae protein [Source:MGI Symbol;Acc:MGI:102709]	0.499641
ENSMUSG00000001493	8.90046	-0.998199	0.167222	-5.96931	2.38262e-09	9.02574e-08	MEOX1	mesenchyme homeobox 1 [Source:MGI Symbol;Acc:MGI:103220]	0.500625
ENSMUSG00000085184	52.768	-0.997873	0.140137	-7.12068	1.07397e-12	7.19058e-11	4933439K11RIK	RIKEN cDNA 4933439K11 gene [Source:MGI Symbol;Acc:MGI:1918569]	0.500738
ENSMUSG00000089797	184.087	-0.995498	0.107214	-9.28514	1.61493e-20	2.3641e-18	GM16118	predicted gene 16118 [Source:MGI Symbol;Acc:MGI:3801926]	0.501563
ENSMUSG00000097944	123.328	-0.992375	0.118381	-8.38288	5.16499e-17	5.90861e-15	A130014A01RIK	RIKEN cDNA A130014A01 gene [Source:MGI Symbol;Acc:MGI:3028043]	0.502649
ENSMUSG00000097613	16.9056	-0.991656	0.167856	-5.90779	3.46724e-09	1.27432e-07	GM17597	predicted gene, 17597 [Source:MGI Symbol;Acc:MGI:4937231]	0.5029
ENSMUSG00000090942	17.4957	-0.991519	0.168007	-5.90167	3.59842e-09	1.31693e-07	F830016B08RIK	RIKEN cDNA F830016B08 gene [Source:MGI Symbol;Acc:MGI:3588218]	0.502948
ENSMUSG00000076441	10.1943	-0.989983	0.164743	-6.00926	1.86368e-09	7.25072e-08	ASS1	argininosuccinate synthetase 1 [Source:MGI Symbol;Acc:MGI:88090]	0.503484
ENSMUSG00000021986	116.42	-0.989505	0.122013	-8.1098	5.07023e-16	5.20655e-14	AMER2	APC membrane recruitment 2 [Source:MGI Symbol;Acc:MGI:1919375]	0.503651
ENSMUSG00000036218	18.0041	-0.988275	0.164731	-5.99933	1.98139e-09	7.65693e-08	PDZRN4	PDZ domain containing RING finger 4 [Source:MGI Symbol;Acc:MGI:3056996]	0.50408
ENSMUSG00000038026	113.803	-0.985105	0.156629	-6.28941	3.18672e-10	1.43353e-08	KCNJ9	potassium inwardly-rectifying channel, subfamily J, member 9 [Source:MGI Symbol;Acc:MGI:108007]	0.505189
ENSMUSG00000042873	25.4007	-0.984441	0.164227	-5.9944	2.04239e-09	7.87506e-08	LHFPL4	lipoma HMGIC fusion partner-like protein 4 [Source:MGI Symbol;Acc:MGI:3057108]	0.505422
ENSMUSG00000027273	132.221	-0.981085	0.167557	-5.85522	4.7638e-09	1.66579e-07	SNAP25	synaptosomal-associated protein 25 [Source:MGI Symbol;Acc:MGI:98331]	0.506599
ENSMUSG00000060402	606.37	-0.980406	0.0893913	-10.9676	5.47197e-28	1.29483e-25	CHST8	carbohydrate (N-acetylgalactosamine 4-0) sulfotransferase 8 [Source:MGI Symbol;Acc:MGI:1916197]	0.506837
ENSMUSG00000025875	46.1974	-0.978797	0.126431	-7.74177	9.80433e-15	8.59695e-13	TSPAN17	tetraspanin 17 [Source:MGI Symbol;Acc:MGI:1921507]	0.507403
ENSMUSG00000097296	75.9442	-0.977428	0.128844	-7.58616	3.29516e-14	2.68494e-12	GM26532	predicted gene, 26532 [Source:MGI Symbol;Acc:MGI:5477026]	0.507884
ENSMUSG00000049723	71.6812	-0.975622	0.160085	-6.09442	1.09835e-09	4.49595e-08	MMP12	matrix metallopeptidase 12 [Source:MGI Symbol;Acc:MGI:97005]	0.50852
ENSMUSG00000103883	21.0311	-0.975567	0.163403	-5.97029	2.36826e-09	8.99105e-08	GM37010	predicted gene, 37010 [Source:MGI Symbol;Acc:MGI:5610238]	0.50854
ENSMUSG00000104761	105.024	-0.971852	0.143285	-6.78264	1.17999e-11	6.95671e-10	GM43511	predicted gene 43511 [Source:MGI Symbol;Acc:MGI:5663648]	0.509851
ENSMUSG00000074896	392.644	-0.970974	0.128609	-7.54984	4.35805e-14	3.45326e-12	IFIT3	interferon-induced protein with tetratricopeptide repeats 3 [Source:MGI Symbol;Acc:MGI:1101055]	0.510161
ENSMUSG00000036067	137.319	-0.962708	0.146989	-6.54952	5.77237e-11	2.99435e-09	SLC2A6	solute carrier family 2 (facilitated glucose transporter), member 6 [Source:MGI Symbol;Acc:MGI:2443286]	0.513093
ENSMUSG00000034917	18.8322	-0.962043	0.168005	-5.72626	1.02669e-08	3.27153e-07	TJP3	tight junction protein 3 [Source:MGI Symbol;Acc:MGI:1351650]	0.513329
ENSMUSG00000040537	81.5676	-0.958946	0.145561	-6.58792	4.46043e-11	2.34907e-09	ADAM22	a disintegrin and metallopeptidase domain 22 [Source:MGI Symbol;Acc:MGI:1340046]	0.514433
ENSMUSG00000023078	43.4797	-0.947235	0.14873	-6.36882	1.9049e-10	8.94162e-09	CXCL13	chemokine (C-X-C motif) ligand 13 [Source:MGI Symbol;Acc:MGI:1888499]	0.518626
ENSMUSG00000047959	151.988	-0.942852	0.118105	-7.98319	1.42602e-15	1.38388e-13	KCNA3	potassium voltage-gated channel, shaker-related subfamily, member 3 [Source:MGI Symbol;Acc:MGI:96660]	0.520204
ENSMUSG00000055430	23.3015	-0.941382	0.166287	-5.66118	1.50339e-08	4.56408e-07	NAP1L5	nucleosome assembly protein 1-like 5 [Source:MGI Symbol;Acc:MGI:1923555]	0.520734
ENSMUSG00000020641	70.3822	-0.94114	0.147924	-6.36234	1.98705e-10	9.22698e-09	RSAD2	radical S-adenosyl methionine domain containing 2 [Source:MGI Symbol;Acc:MGI:1929628]	0.520821
ENSMUSG00000062785	4.58199	-0.940417	0.160975	-5.842	5.1579e-09	1.78986e-07	KCNC3	potassium voltage gated channel, Shaw-related subfamily, member 3 [Source:MGI Symbol;Acc:MGI:96669]	0.521082
ENSMUSG00000024164	66.1408	-0.939302	0.168079	-5.58847	2.29076e-08	6.70689e-07	C3	complement component 3 [Source:MGI Symbol;Acc:MGI:88227]	0.521485
ENSMUSG00000025085	204.33	-0.937613	0.139104	-6.7404	1.57954e-11	9.0648e-10	ABLIM1	actin-binding LIM protein 1 [Source:MGI Symbol;Acc:MGI:1194500]	0.522096
ENSMUSG00000028037	16.1621	-0.935958	0.162079	-5.77469	7.7096e-09	2.54872e-07	IFI44	interferon-induced protein 44 [Source:MGI Symbol;Acc:MGI:2443016]	0.522695
ENSMUSG00000031304	257.125	-0.93538	0.117214	-7.9801	1.46211e-15	1.41097e-13	IL2RG	interleukin 2 receptor, gamma chain [Source:MGI Symbol;Acc:MGI:96551]	0.522905
ENSMUSG00000039942	57.1612	-0.93486	0.16595	-5.6334	1.76692e-08	5.29891e-07	PTGER4	prostaglandin E receptor 4 (subtype EP4) [Source:MGI Symbol;Acc:MGI:104311]	0.523093
ENSMUSG00000035105	26.622	-0.919925	0.165153	-5.57012	2.54559e-08	7.36557e-07	EGLN3	egl-9 family hypoxia-inducible factor 3 [Source:MGI Symbol;Acc:MGI:1932288]	0.528537
ENSMUSG00000017652	30.5403	-0.919193	0.162298	-5.6636	1.48229e-08	4.50794e-07	CD40	CD40 antigen [Source:MGI Symbol;Acc:MGI:88336]	0.528805
ENSMUSG00000052776	237.937	-0.910669	0.116819	-7.79554	6.41327e-15	5.74005e-13	OAS1A	2'-5' oligoadenylate synthetase 1A [Source:MGI Symbol;Acc:MGI:2180860]	0.531938
ENSMUSG00000035355	13.0816	-0.909916	0.167948	-5.41784	6.03223e-08	1.61301e-06	KCNH4	potassium voltage-gated channel, subfamily H (eag-related), member 4 [Source:MGI Symbol;Acc:MGI:2156184]	0.532216
ENSMUSG00000028128	48.7851	-0.908819	0.160019	-5.67943	1.35141e-08	4.13904e-07	F3	coagulation factor III [Source:MGI Symbol;Acc:MGI:88381]	0.532621
ENSMUSG00000001228	46.7223	-0.907949	0.15796	-5.74797	9.03205e-09	2.91081e-07	UHRF1	ubiquitin-like, containing PHD and RING finger domains, 1 [Source:MGI Symbol;Acc:MGI:1338889]	0.532942
ENSMUSG00000090031	157.945	-0.903339	0.13411	-6.73579	1.63047e-11	9.32605e-10	4732440D04RIK	RIKEN cDNA 4732440D04 gene [Source:MGI Symbol;Acc:MGI:3604103]	0.534648
ENSMUSG00000041180	42.8745	-0.900329	0.161199	-5.5852	2.33427e-08	6.81119e-07	HECTD2	HECT domain containing 2 [Source:MGI Symbol;Acc:MGI:2442663]	0.535765
ENSMUSG00000030789	218.078	-0.899739	0.135788	-6.62606	3.44761e-11	1.84951e-09	ITGAX	integrin alpha X [Source:MGI Symbol;Acc:MGI:96609]	0.535984
ENSMUSG00000024268	46.5748	-0.899546	0.152716	-5.89031	3.85483e-09	1.39892e-07	CELF4	CUGBP, Elav-like family member 4 [Source:MGI Symbol;Acc:MGI:1932407]	0.536056
ENSMUSG00000086109	13.4763	-0.899037	0.167238	-5.37579	7.62472e-08	2.00166e-06	GM13391	predicted gene 13391 [Source:MGI Symbol;Acc:MGI:3651526]	0.536245
ENSMUSG00000020310	5.50365	-0.898063	0.161726	-5.55298	2.80844e-08	8.05864e-07	MADCAM1	mucosal vascular addressin cell adhesion molecule 1 [Source:MGI Symbol;Acc:MGI:103579]	0.536607
ENSMUSG00000035168	64.3222	-0.895783	0.140748	-6.36443	1.9602e-10	9.17628e-09	TANC1	tetratricopeptide repeat, ankyrin repeat and coiled-coil containing 1 [Source:MGI Symbol;Acc:MGI:1914110]	0.537455
ENSMUSG00000073411	16601.6	-0.894343	0.0824784	-10.8434	2.14451e-27	4.84052e-25	H2-D1	histocompatibility 2, D region locus 1 [Source:MGI Symbol;Acc:MGI:95896]	0.537992
ENSMUSG00000056215	47.4889	-0.892606	0.167505	-5.32884	9.88441e-08	2.54461e-06	LRGUK	leucine-rich repeats and guanylate kinase domain containing [Source:MGI Symbol;Acc:MGI:1921604]	0.53864
ENSMUSG00000027712	742.222	-0.890375	0.084555	-10.5301	6.27497e-26	1.2904e-23	ANXA5	annexin A5 [Source:MGI Symbol;Acc:MGI:106008]	0.539474
ENSMUSG00000041827	30.733	-0.887054	0.165203	-5.36948	7.89622e-08	2.06728e-06	OASL1	2'-5' oligoadenylate synthetase-like 1 [Source:MGI Symbol;Acc:MGI:2180849]	0.540717
ENSMUSG00000029053	122.662	-0.882062	0.121496	-7.26001	3.87062e-13	2.72903e-11	PRKCZ	protein kinase C, zeta [Source:MGI Symbol;Acc:MGI:97602]	0.542591
ENSMUSG00000036949	202.312	-0.881489	0.119287	-7.38967	1.47195e-13	1.1152e-11	SLC39A12	solute carrier family 39 (zinc transporter), member 12 [Source:MGI Symbol;Acc:MGI:2139274]	0.542807
ENSMUSG00000073491	59.0137	-0.879104	0.156466	-5.6185	1.92624e-08	5.69759e-07	IFI213	interferon activated gene 213 [Source:MGI Symbol;Acc:MGI:3695276]	0.543705
ENSMUSG00000042371	103.643	-0.87432	0.137405	-6.3631	1.97721e-10	9.206e-09	SLC5A10	solute carrier family 5 (sodium/glucose cotransporter), member 10 [Source:MGI Symbol;Acc:MGI:1926089]	0.545511
ENSMUSG00000022607	116.343	-0.870896	0.133414	-6.52776	6.67589e-11	3.43213e-09	PTK2	PTK2 protein tyrosine kinase 2 [Source:MGI Symbol;Acc:MGI:95481]	0.546807
ENSMUSG00000044867	28.8687	-0.86895	0.155717	-5.58032	2.40079e-08	6.98169e-07	GIMAP1OS	GTPase, IMAP family member 1, opposite strand [Source:MGI Symbol;Acc:MGI:3781523]	0.547545
ENSMUSG00000028989	209.758	-0.86875	0.126261	-6.88059	5.96064e-12	3.63831e-10	ANGPTL7	angiopoietin-like 7 [Source:MGI Symbol;Acc:MGI:3605801]	0.547621
ENSMUSG00000017724	10.1715	-0.867824	0.166335	-5.21732	1.81534e-07	4.41044e-06	ETV4	ets variant 4 [Source:MGI Symbol;Acc:MGI:99423]	0.547973
ENSMUSG00000072915	315.018	-0.863021	0.124452	-6.93458	4.07436e-12	2.54081e-10	GM12258	predicted gene 12258 [Source:MGI Symbol;Acc:MGI:3651534]	0.5498
ENSMUSG00000025473	42.3608	-0.857509	0.167772	-5.11116	3.20184e-07	7.3063e-06	ADAM8	a disintegrin and metallopeptidase domain 8 [Source:MGI Symbol;Acc:MGI:107825]	0.551905
ENSMUSG00000104918	325.886	-0.854534	0.124787	-6.84796	7.49088e-12	4.54026e-10	GM42944	predicted gene 42944 [Source:MGI Symbol;Acc:MGI:5663081]	0.553044
ENSMUSG00000027533	37.2476	-0.85297	0.167763	-5.08437	3.68857e-07	8.31807e-06	FABP5	fatty acid binding protein 5, epidermal [Source:MGI Symbol;Acc:MGI:101790]	0.553644
ENSMUSG00000102252	38.5773	-0.851619	0.167596	-5.08139	3.74692e-07	8.42764e-06	SNRPN	small nuclear ribonucleoprotein N [Source:MGI Symbol;Acc:MGI:98347]	0.554162
ENSMUSG00000084821	27.5179	-0.849644	0.162355	-5.23324	1.6656e-07	4.09852e-06	GM15880	predicted gene 15880 [Source:MGI Symbol;Acc:MGI:3802014]	0.554922
ENSMUSG00000020638	73.3973	-0.846526	0.145077	-5.83502	5.3783e-09	1.8581e-07	CMPK2	cytidine monophosphate (UMP-CMP) kinase 2, mitochondrial [Source:MGI Symbol;Acc:MGI:99830]	0.556122
ENSMUSG00000021701	34.8499	-0.845879	0.163309	-5.17961	2.22352e-07	5.25948e-06	PLK2	polo-like kinase 2 [Source:MGI Symbol;Acc:MGI:1099790]	0.556372
ENSMUSG00000105345	23.3972	-0.844855	0.163867	-5.15574	2.52635e-07	5.88142e-06	BC030343	cDNA sequence BC030343 [Source:MGI Symbol;Acc:MGI:2679267]	0.556767
ENSMUSG00000047798	85.4845	-0.843961	0.161612	-5.22215	1.76858e-07	4.30895e-06	CD300LF	CD300 molecule like family member F [Source:MGI Symbol;Acc:MGI:2442359]	0.557112
ENSMUSG00000049436	3586.26	-0.843557	0.106909	-7.89045	3.01096e-15	2.75192e-13	UPK1B	uroplakin 1B [Source:MGI Symbol;Acc:MGI:98912]	0.557268
ENSMUSG00000030107	248.836	-0.843229	0.134851	-6.25303	4.0257e-10	1.78308e-08	USP18	ubiquitin specific peptidase 18 [Source:MGI Symbol;Acc:MGI:1344364]	0.557394
ENSMUSG00000041552	105.84	-0.843113	0.121497	-6.93937	3.93861e-12	2.46506e-10	PTCHD1	patched domain containing 1 [Source:MGI Symbol;Acc:MGI:2685233]	0.557439
ENSMUSG00000042429	101.02	-0.84271	0.156222	-5.39433	6.87806e-08	1.81392e-06	ADORA1	adenosine A1 receptor [Source:MGI Symbol;Acc:MGI:99401]	0.557595
ENSMUSG00000095123	92.0807	-0.839104	0.125478	-6.68727	2.27376e-11	1.28356e-09	GM21781	predicted gene, 21781 [Source:MGI Symbol;Acc:MGI:5433945]	0.558991
ENSMUSG00000103957	15.5651	-0.835886	0.167329	-4.99547	5.86919e-07	1.23942e-05	GM10766	predicted gene 10766 [Source:MGI Symbol;Acc:MGI:3642134]	0.560239
ENSMUSG00000026893	118.164	-0.835703	0.115109	-7.26011	3.86765e-13	2.72903e-11	GCA	grancalcin [Source:MGI Symbol;Acc:MGI:1918521]	0.56031
ENSMUSG00000104713	28.2125	-0.834443	0.167924	-4.96916	6.7242e-07	1.39944e-05	GBP6	guanylate binding protein 6 [Source:MGI Symbol;Acc:MGI:2140937]	0.560799
ENSMUSG00000027376	34.2721	-0.830383	0.1597	-5.19964	1.99671e-07	4.7971e-06	PROM2	prominin 2 [Source:MGI Symbol;Acc:MGI:2138997]	0.56238
ENSMUSG00000035274	7.94919	-0.830285	0.155529	-5.33847	9.37361e-08	2.42395e-06	TPBG	trophoblast glycoprotein [Source:MGI Symbol;Acc:MGI:1341264]	0.562418
ENSMUSG00000024044	602.083	-0.829339	0.127572	-6.50093	7.98262e-11	4.04375e-09	EPB41L3	erythrocyte membrane protein band 4.1 like 3 [Source:MGI Symbol;Acc:MGI:103008]	0.562787
ENSMUSG00000039994	43.2481	-0.82739	0.143865	-5.75115	8.86368e-09	2.87263e-07	TIMELESS	timeless circadian clock 1 [Source:MGI Symbol;Acc:MGI:1321393]	0.563548
ENSMUSG00000032113	17.9473	-0.826966	0.165668	-4.99171	5.98483e-07	1.26229e-05	CHEK1	checkpoint kinase 1 [Source:MGI Symbol;Acc:MGI:1202065]	0.563714
ENSMUSG00000056145	32.5453	-0.822129	0.158476	-5.18773	2.12874e-07	5.06499e-06	AI504432	expressed sequence AI504432 [Source:MGI Symbol;Acc:MGI:2139742]	0.565607
ENSMUSG00000046093	16.3236	-0.821448	0.158742	-5.17473	2.28237e-07	5.38602e-06	HPCAL4	hippocalcin-like 4 [Source:MGI Symbol;Acc:MGI:2157521]	0.565874
ENSMUSG00000040811	34.5925	-0.819715	0.161589	-5.07286	3.91888e-07	8.78012e-06	EML2	echinoderm microtubule associated protein like 2 [Source:MGI Symbol;Acc:MGI:1919455]	0.566554
ENSMUSG00000104453	23.7564	-0.817805	0.163395	-5.00508	5.58389e-07	1.18642e-05	GM37829	predicted gene, 37829 [Source:MGI Symbol;Acc:MGI:5611057]	0.567304
ENSMUSG00000102748	569.139	-0.815388	0.100277	-8.13133	4.24605e-16	4.47233e-14	PCDHGB2	protocadherin gamma subfamily B, 2 [Source:MGI Symbol;Acc:MGI:1935170]	0.568256
ENSMUSG00000027457	209.282	-0.814283	0.10073	-8.08378	6.27892e-16	6.30593e-14	SNPH	syntaphilin [Source:MGI Symbol;Acc:MGI:2139270]	0.568691
ENSMUSG00000106734	147.069	-0.813582	0.143524	-5.6686	1.43972e-08	4.39394e-07	GM20559	predicted gene, 20559 [Source:MGI Symbol;Acc:MGI:5295666]	0.568967
ENSMUSG00000006930	55.0379	-0.812493	0.150645	-5.39342	6.91299e-08	1.82035e-06	HAP1	huntingtin-associated protein 1 [Source:MGI Symbol;Acc:MGI:1261831]	0.569397
ENSMUSG00000033900	12.7163	-0.810434	0.166337	-4.87224	1.1034e-06	2.17334e-05	MAP9	microtubule-associated protein 9 [Source:MGI Symbol;Acc:MGI:2442208]	0.57021
ENSMUSG00000073591	107.597	-0.807567	0.132039	-6.11611	9.58877e-10	3.9721e-08	PCDHB22	protocadherin beta 22 [Source:MGI Symbol;Acc:MGI:2136760]	0.571345
ENSMUSG00000036564	81.9927	-0.803655	0.162606	-4.94235	7.71846e-07	1.58536e-05	NDRG4	N-myc downstream regulated gene 4 [Source:MGI Symbol;Acc:MGI:2384590]	0.572896
ENSMUSG00000073489	336.131	-0.802588	0.120334	-6.66967	2.56373e-11	1.44254e-09	IFI204	interferon activated gene 204 [Source:MGI Symbol;Acc:MGI:96429]	0.57332
ENSMUSG00000033615	20.7344	-0.80256	0.165544	-4.84801	1.24708e-06	2.40962e-05	CPLX1	complexin 1 [Source:MGI Symbol;Acc:MGI:104727]	0.573331
ENSMUSG00000001053	17.5831	-0.800751	0.167428	-4.78264	1.73004e-06	3.23428e-05	N4BP3	NEDD4 binding protein 3 [Source:MGI Symbol;Acc:MGI:2442218]	0.57405
ENSMUSG00000028487	13.3699	-0.799907	0.16635	-4.80858	1.52003e-06	2.88857e-05	BNC2	basonuclin 2 [Source:MGI Symbol;Acc:MGI:2443805]	0.574386
ENSMUSG00000013076	121.861	-0.798754	0.120047	-6.65366	2.85888e-11	1.58792e-09	AMOTL1	angiomotin-like 1 [Source:MGI Symbol;Acc:MGI:1922973]	0.574845
ENSMUSG00000038020	32.3516	-0.7981	0.158477	-5.03606	4.75199e-07	1.03775e-05	RAPGEFL1	Rap guanine nucleotide exchange factor (GEF)-like 1 [Source:MGI Symbol;Acc:MGI:3611446]	0.575106
ENSMUSG00000063234	3566.9	-0.795033	0.0860132	-9.24315	2.3935e-20	3.4744e-18	GPR84	G protein-coupled receptor 84 [Source:MGI Symbol;Acc:MGI:1934129]	0.57633
ENSMUSG00000016496	271.183	-0.792082	0.120035	-6.59876	4.14601e-11	2.19016e-09	CD274	CD274 antigen [Source:MGI Symbol;Acc:MGI:1926446]	0.57751
ENSMUSG00000026222	603.223	-0.791772	0.0757487	-10.4526	1.42549e-25	2.89694e-23	SP100	nuclear antigen Sp100 [Source:MGI Symbol;Acc:MGI:109561]	0.577634
ENSMUSG00000100029	21.3752	-0.789744	0.161282	-4.89666	9.74779e-07	1.95114e-05	GM29440	predicted gene 29440 [Source:MGI Symbol;Acc:MGI:5580146]	0.578447
ENSMUSG00000021281	606.912	-0.789022	0.0972597	-8.11253	4.95765e-16	5.15894e-14	TNFAIP2	tumor necrosis factor, alpha-induced protein 2 [Source:MGI Symbol;Acc:MGI:104960]	0.578736
ENSMUSG00000056498	98.3045	-0.788305	0.161461	-4.88233	1.04838e-06	2.08397e-05	TMEM154	transmembrane protein 154 [Source:MGI Symbol;Acc:MGI:2444725]	0.579024
ENSMUSG00000040037	7.14102	-0.784527	0.161489	-4.85809	1.18522e-06	2.30818e-05	NEGR1	neuronal growth regulator 1 [Source:MGI Symbol;Acc:MGI:2444846]	0.580542
ENSMUSG00000033355	531.825	-0.783745	0.119099	-6.58062	4.68482e-11	2.44488e-09	RTP4	receptor transporter protein 4 [Source:MGI Symbol;Acc:MGI:1915025]	0.580857
ENSMUSG00000043085	26.0909	-0.783707	0.164777	-4.75616	1.97312e-06	3.6453e-05	TMEM82	transmembrane protein 82 [Source:MGI Symbol;Acc:MGI:2384869]	0.580872
ENSMUSG00000042644	224.095	-0.783311	0.131873	-5.9399	2.8519e-09	1.06631e-07	ITPR3	inositol 1,4,5-triphosphate receptor 3 [Source:MGI Symbol;Acc:MGI:96624]	0.581032
ENSMUSG00000074281	87.4443	-0.783018	0.120173	-6.51578	7.23146e-11	3.69663e-09	GM12522	predicted gene 12522 [Source:MGI Symbol;Acc:MGI:3651334]	0.58115
ENSMUSG00000033880	4239.81	-0.781414	0.102116	-7.65224	1.97504e-14	1.68063e-12	LGALS3BP	lectin, galactoside-binding, soluble, 3 binding protein [Source:MGI Symbol;Acc:MGI:99554]	0.581796
ENSMUSG00000070427	37.8692	-0.780839	0.140221	-5.56863	2.56745e-08	7.40792e-07	IL18BP	interleukin 18 binding protein [Source:MGI Symbol;Acc:MGI:1333800]	0.582028
ENSMUSG00000039316	275.773	-0.779757	0.109592	-7.11511	1.11826e-12	7.4582e-11	RFTN1	raftlin lipid raft linker 1 [Source:MGI Symbol;Acc:MGI:1923688]	0.582465
ENSMUSG00000045932	334.163	-0.77967	0.132656	-5.87737	4.1683e-09	1.49384e-07	IFIT2	interferon-induced protein with tetratricopeptide repeats 2 [Source:MGI Symbol;Acc:MGI:99449]	0.5825
ENSMUSG00000042622	8.71104	-0.779545	0.167444	-4.65555	3.23114e-06	5.64926e-05	MAFF	v-maf musculoaponeurotic fibrosarcoma oncogene family, protein F (avian) [Source:MGI Symbol;Acc:MGI:96910]	0.582551
ENSMUSG00000103160	9.4449	-0.779495	0.163253	-4.77477	1.7991e-06	3.3525e-05	C130012C08RIK	RIKEN cDNA C130012C08 gene [Source:MGI Symbol;Acc:MGI:2145684]	0.582571
ENSMUSG00000104324	26.4706	-0.778878	0.16441	-4.73742	2.16461e-06	3.96516e-05	GM37320	predicted gene, 37320 [Source:MGI Symbol;Acc:MGI:5610548]	0.58282
ENSMUSG00000089998	119.484	-0.778249	0.141351	-5.5058	3.67492e-08	1.03389e-06	PHTF1OS	putative homeodomain transcription factor 1, opposite strand [Source:MGI Symbol;Acc:MGI:3698050]	0.583074
ENSMUSG00000027221	1337.58	-0.776085	0.11283	-6.87835	6.05482e-12	3.68278e-10	CHST1	carbohydrate (keratan sulfate Gal-6) sulfotransferase 1 [Source:MGI Symbol;Acc:MGI:1924219]	0.583949
ENSMUSG00000025855	359.643	-0.775317	0.0995576	-7.78762	6.82828e-15	6.0488e-13	PRKAR1B	protein kinase, cAMP dependent regulatory, type I beta [Source:MGI Symbol;Acc:MGI:97759]	0.58426
ENSMUSG00000026483	617.191	-0.774802	0.116327	-6.66053	2.72847e-11	1.52529e-09	FAM129A	family with sequence similarity 129, member A [Source:MGI Symbol;Acc:MGI:2137237]	0.584469
ENSMUSG00000032184	7.64445	-0.774555	0.159148	-4.86689	1.13367e-06	2.22788e-05	LYSMD2	LysM, putative peptidoglycan-binding, domain containing 2 [Source:MGI Symbol;Acc:MGI:1917332]	0.584569
ENSMUSG00000021886	328.198	-0.773184	0.116653	-6.62805	3.40149e-11	1.83045e-09	GPR65	G-protein coupled receptor 65 [Source:MGI Symbol;Acc:MGI:108031]	0.585125
ENSMUSG00000085379	22.5036	-0.771953	0.15321	-5.03852	4.69141e-07	1.02712e-05	2310058D17RIK	RIKEN cDNA 2310058D17 gene [Source:MGI Symbol;Acc:MGI:1922944]	0.585624
ENSMUSG00000028773	11.86	-0.77079	0.167123	-4.61211	3.98608e-06	6.76381e-05	FABP3	fatty acid binding protein 3, muscle and heart [Source:MGI Symbol;Acc:MGI:95476]	0.586097
ENSMUSG00000034413	24.5663	-0.76909	0.163741	-4.697	2.64015e-06	4.7065e-05	NEURL1B	neuralized E3 ubiquitin protein ligase 1B [Source:MGI Symbol;Acc:MGI:3643092]	0.586787
ENSMUSG00000040883	58.5245	-0.767592	0.123204	-6.23026	4.65674e-10	2.03647e-08	TMEM205	transmembrane protein 205 [Source:MGI Symbol;Acc:MGI:3045495]	0.587397
ENSMUSG00000030103	55.3713	-0.767567	0.166788	-4.60204	4.18378e-06	7.05768e-05	BHLHE40	basic helix-loop-helix family, member e40 [Source:MGI Symbol;Acc:MGI:1097714]	0.587407
ENSMUSG00000054072	30.9668	-0.766505	0.167836	-4.56699	4.94775e-06	8.14751e-05	IIGP1	interferon inducible GTPase 1 [Source:MGI Symbol;Acc:MGI:1926259]	0.58784
ENSMUSG00000097455	14.6773	-0.765377	0.160304	-4.77454	1.80116e-06	3.35272e-05	GM26891	predicted gene, 26891 [Source:MGI Symbol;Acc:MGI:5477385]	0.5883
ENSMUSG00000079445	122.976	-0.7643	0.118656	-6.44131	1.18444e-10	5.82908e-09	B3GNT7	UDP-GlcNAc:betaGal beta-1,3-N-acetylglucosaminyltransferase 7 [Source:MGI Symbol;Acc:MGI:2384394]	0.588739
ENSMUSG00000062488	92.1619	-0.764209	0.151516	-5.04374	4.56514e-07	1.00328e-05	IFIT3B	interferon-induced protein with tetratricopeptide repeats 3B [Source:MGI Symbol;Acc:MGI:3698419]	0.588776
ENSMUSG00000040557	25.4631	-0.764142	0.154662	-4.94073	7.78309e-07	1.59484e-05	WBSCR27	Williams Beuren syndrome chromosome region 27 (human) [Source:MGI Symbol;Acc:MGI:1933146]	0.588804
ENSMUSG00000097705	446.406	-0.763101	0.118031	-6.46524	1.01137e-10	5.00582e-09	GM26740	predicted gene, 26740 [Source:MGI Symbol;Acc:MGI:5477234]	0.589228
ENSMUSG00000030162	50.5195	-0.762936	0.160238	-4.76127	1.92376e-06	3.56555e-05	OLR1	oxidized low density lipoprotein (lectin-like) receptor 1 [Source:MGI Symbol;Acc:MGI:1261434]	0.589296
ENSMUSG00000049313	832.061	-0.762612	0.139634	-5.46151	4.72106e-08	1.29037e-06	SORL1	sortilin-related receptor, LDLR class A repeats-containing [Source:MGI Symbol;Acc:MGI:1202296]	0.589428
ENSMUSG00000063354	181.339	-0.760893	0.125022	-6.0861	1.15696e-09	4.70244e-08	SLC39A4	solute carrier family 39 (zinc transporter), member 4 [Source:MGI Symbol;Acc:MGI:1919277]	0.590131
ENSMUSG00000036062	24.5479	-0.757797	0.167231	-4.53143	5.85851e-06	9.44911e-05	PHF24	PHD finger protein 24 [Source:MGI Symbol;Acc:MGI:2140712]	0.591399
ENSMUSG00000056737	753.279	-0.756692	0.0859116	-8.8078	1.27624e-18	1.62101e-16	CAPG	capping protein (actin filament), gelsolin-like [Source:MGI Symbol;Acc:MGI:1098259]	0.591852
ENSMUSG00000071068	107.551	-0.755554	0.138577	-5.45225	4.97366e-08	1.34663e-06	TREML2	triggering receptor expressed on myeloid cells-like 2 [Source:MGI Symbol;Acc:MGI:2147038]	0.592319
ENSMUSG00000051359	18.8724	-0.754734	0.160722	-4.69591	2.6542e-06	4.72667e-05	NCALD	neurocalcin delta [Source:MGI Symbol;Acc:MGI:1196326]	0.592656
ENSMUSG00000042589	60.08	-0.749579	0.149705	-5.00705	5.52718e-07	1.17582e-05	CUX2	cut-like homeobox 2 [Source:MGI Symbol;Acc:MGI:107321]	0.594777
ENSMUSG00000070501	19.2687	-0.749578	0.164937	-4.54462	5.50334e-06	8.95148e-05	IFI214	interferon activated gene 214 [Source:MGI Symbol;Acc:MGI:3584522]	0.594778
ENSMUSG00000041695	644.694	-0.748434	0.152319	-4.91358	8.94264e-07	1.80884e-05	KCNJ2	potassium inwardly-rectifying channel, subfamily J, member 2 [Source:MGI Symbol;Acc:MGI:104744]	0.595249
ENSMUSG00000018428	282.056	-0.748073	0.0953688	-7.84401	4.36398e-15	3.94678e-13	AKAP1	A kinase (PRKA) anchor protein 1 [Source:MGI Symbol;Acc:MGI:104729]	0.595398
ENSMUSG00000018920	1580.8	-0.747261	0.0654802	-11.412	3.64166e-30	9.25088e-28	CXCL16	chemokine (C-X-C motif) ligand 16 [Source:MGI Symbol;Acc:MGI:1932682]	0.595733
ENSMUSG00000061510	56.8959	-0.746633	0.154251	-4.84039	1.29586e-06	2.4983e-05	GM10101	predicted gene 10101 [Source:MGI Symbol;Acc:MGI:3641713]	0.595993
ENSMUSG00000022610	23.1569	-0.745551	0.157002	-4.74869	2.04742e-06	3.76523e-05	MAPK12	mitogen-activated protein kinase 12 [Source:MGI Symbol;Acc:MGI:1353438]	0.59644
ENSMUSG00000096573	30.666	-0.745352	0.144264	-5.1666	2.38396e-07	5.58759e-06	1700009J07RIK	RIKEN cDNA 1700009J07 gene [Source:MGI Symbol;Acc:MGI:1914938]	0.596522
ENSMUSG00000004267	38.287	-0.743819	0.166239	-4.4744	7.66256e-06	0.000118605	ENO2	enolase 2, gamma neuronal [Source:MGI Symbol;Acc:MGI:95394]	0.597157
ENSMUSG00000022376	173.913	-0.743228	0.137013	-5.4245	5.81186e-08	1.56134e-06	ADCY8	adenylate cyclase 8 [Source:MGI Symbol;Acc:MGI:1341110]	0.597401
ENSMUSG00000086993	18.4149	-0.743103	0.167769	-4.42933	9.45252e-06	0.000142109	RSF1OS2	remodeling and spacing factor 1, opposite strand 2 [Source:MGI Symbol;Acc:MGI:3642179]	0.597453
ENSMUSG00000028222	9.03188	-0.742396	0.147189	-5.04384	4.56285e-07	1.00328e-05	CALB1	calbindin 1 [Source:MGI Symbol;Acc:MGI:88248]	0.597746
ENSMUSG00000038390	47.0899	-0.741992	0.148812	-4.98609	6.16128e-07	1.29477e-05	GPR162	G protein-coupled receptor 162 [Source:MGI Symbol;Acc:MGI:1315214]	0.597913
ENSMUSG00000073274	19.3483	-0.739119	0.167989	-4.39981	1.08345e-05	0.000160099	GM14636	predicted gene 14636 [Source:MGI Symbol;Acc:MGI:3641976]	0.599105
ENSMUSG00000070407	163.467	-0.736115	0.122437	-6.01221	1.83016e-09	7.13637e-08	HS3ST3B1	heparan sulfate (glucosamine) 3-O-sulfotransferase 3B1 [Source:MGI Symbol;Acc:MGI:1333853]	0.600354
ENSMUSG00000037217	17.0406	-0.735249	0.159992	-4.59554	4.31627e-06	7.24971e-05	SYN1	synapsin I [Source:MGI Symbol;Acc:MGI:98460]	0.600714
ENSMUSG00000104986	7.70234	-0.735237	0.16161	-4.54944	5.37885e-06	8.78207e-05	1600023N17RIK	RIKEN cDNA 1600023N17 gene [Source:MGI Symbol;Acc:MGI:1917038]	0.600719
ENSMUSG00000034855	93.8567	-0.735081	0.157997	-4.65249	3.27944e-06	5.71058e-05	CXCL10	chemokine (C-X-C motif) ligand 10 [Source:MGI Symbol;Acc:MGI:1352450]	0.600784
ENSMUSG00000016763	143.601	-0.731831	0.129917	-5.63308	1.77018e-08	5.29948e-07	SCUBE1	signal peptide, CUB domain, EGF-like 1 [Source:MGI Symbol;Acc:MGI:1890616]	0.602139
ENSMUSG00000061232	6048.23	-0.729385	0.0841658	-8.66605	4.47352e-18	5.48054e-16	H2-K1	histocompatibility 2, K1, K region [Source:MGI Symbol;Acc:MGI:95904]	0.603161
ENSMUSG00000022945	22.5493	-0.729173	0.167466	-4.35416	1.33576e-05	0.00019101	CHAF1B	chromatin assembly factor 1, subunit B (p60) [Source:MGI Symbol;Acc:MGI:1314881]	0.60325
ENSMUSG00000096971	10.5338	-0.727334	0.164666	-4.41702	1.00073e-05	0.000149408	4930556M19RIK	RIKEN cDNA 4930556M19 gene [Source:MGI Symbol;Acc:MGI:1922509]	0.604019
ENSMUSG00000029605	33.6311	-0.725737	0.149302	-4.86085	1.16882e-06	2.28139e-05	OAS1B	2'-5' oligoadenylate synthetase 1B [Source:MGI Symbol;Acc:MGI:97430]	0.604688
ENSMUSG00000034459	95.1514	-0.725472	0.14914	-4.86438	1.14814e-06	2.2512e-05	IFIT1	interferon-induced protein with tetratricopeptide repeats 1 [Source:MGI Symbol;Acc:MGI:99450]	0.604799
ENSMUSG00000097180	34.1358	-0.724503	0.159373	-4.54597	5.46829e-06	8.90285e-05	2700038G22RIK	RIKEN cDNA 2700038G22 gene [Source:MGI Symbol;Acc:MGI:1914444]	0.605206
ENSMUSG00000000058	251.054	-0.723919	0.0936201	-7.73252	1.05439e-14	9.10673e-13	CAV2	caveolin 2 [Source:MGI Symbol;Acc:MGI:107571]	0.60545
ENSMUSG00000103677	159.458	-0.722742	0.126963	-5.69254	1.25162e-08	3.88858e-07	PCDHGA4	protocadherin gamma subfamily A, 4 [Source:MGI Symbol;Acc:MGI:1935216]	0.605945
ENSMUSG00000030731	133.669	-0.72233	0.113511	-6.3635	1.97213e-10	9.206e-09	SYT3	synaptotagmin III [Source:MGI Symbol;Acc:MGI:99665]	0.606118
ENSMUSG00000020695	701.224	-0.722172	0.129014	-5.59761	2.17324e-08	6.39534e-07	MRC2	mannose receptor, C type 2 [Source:MGI Symbol;Acc:MGI:107818]	0.606184
ENSMUSG00000051339	64.4579	-0.72101	0.142467	-5.0609	4.1729e-07	9.30099e-06	2900026A02RIK	RIKEN cDNA 2900026A02 gene [Source:MGI Symbol;Acc:MGI:1920194]	0.606673
ENSMUSG00000029126	14.2373	-0.718723	0.166939	-4.30531	1.66755e-05	0.000229523	NSG1	neuron specific gene family member 1 [Source:MGI Symbol;Acc:MGI:109149]	0.607635
ENSMUSG00000021379	5.90911	-0.718083	0.160501	-4.474	7.6768e-06	0.000118676	ID4	inhibitor of DNA binding 4 [Source:MGI Symbol;Acc:MGI:99414]	0.607905
ENSMUSG00000035561	31.9194	-0.715971	0.164826	-4.34381	1.40033e-05	0.000196981	ALDH1B1	aldehyde dehydrogenase 1 family, member B1 [Source:MGI Symbol;Acc:MGI:1919785]	0.608795
ENSMUSG00000037849	49.5078	-0.715351	0.16437	-4.35209	1.34848e-05	0.000192253	IFI206	interferon activated gene 206 [Source:MGI Symbol;Acc:MGI:3646410]	0.609057
ENSMUSG00000056880	41.1979	-0.714884	0.142746	-5.00809	5.49736e-07	1.17236e-05	GADL1	glutamate decarboxylase-like 1 [Source:MGI Symbol;Acc:MGI:1920998]	0.609254
ENSMUSG00000027580	25.5956	-0.713982	0.167489	-4.26287	2.01816e-05	0.000270666	HELZ2	helicase with zinc finger 2, transcriptional coactivator [Source:MGI Symbol;Acc:MGI:2385169]	0.609635
ENSMUSG00000053574	48.4461	-0.713198	0.13981	-5.10118	3.37542e-07	7.68209e-06	4930563E22RIK	RIKEN cDNA 4930563E22 gene [Source:MGI Symbol;Acc:MGI:1922554]	0.609967
ENSMUSG00000052364	12.3342	-0.712806	0.165126	-4.31674	1.58347e-05	0.000219349	B630019K06RIK	RIKEN cDNA B630019K06 gene [Source:MGI Symbol;Acc:MGI:2147918]	0.610132
ENSMUSG00000028597	12.9852	-0.708332	0.16544	-4.2815	1.85639e-05	0.000251903	GPX7	glutathione peroxidase 7 [Source:MGI Symbol;Acc:MGI:1914555]	0.612027
ENSMUSG00000018800	13.1306	-0.708128	0.163819	-4.32263	1.54181e-05	0.000214375	ABCA5	ATP-binding cassette, sub-family A (ABC1), member 5 [Source:MGI Symbol;Acc:MGI:2386607]	0.612114
ENSMUSG00000054459	15.2655	-0.705249	0.161426	-4.36887	1.24888e-05	0.00018068	VSNL1	visinin-like 1 [Source:MGI Symbol;Acc:MGI:1349453]	0.613337
ENSMUSG00000022679	89.7469	-0.705115	0.122493	-5.75637	8.59433e-09	2.79583e-07	MPV17L	Mpv17 transgene, kidney disease mutant-like [Source:MGI Symbol;Acc:MGI:2135951]	0.613393
ENSMUSG00000025498	308.225	-0.704415	0.110923	-6.3505	2.14621e-10	9.91273e-09	IRF7	interferon regulatory factor 7 [Source:MGI Symbol;Acc:MGI:1859212]	0.613691
ENSMUSG00000032322	102.784	-0.703319	0.128144	-5.48851	4.05329e-08	1.12567e-06	PSTPIP1	proline-serine-threonine phosphatase-interacting protein 1 [Source:MGI Symbol;Acc:MGI:1321396]	0.614158
ENSMUSG00000030029	8.35431	-0.702634	0.153818	-4.56795	4.92523e-06	8.12592e-05	LRIG1	leucine-rich repeats and immunoglobulin-like domains 1 [Source:MGI Symbol;Acc:MGI:107935]	0.614449
ENSMUSG00000053310	26.4357	-0.702183	0.162583	-4.31891	1.568e-05	0.000217555	NRGN	neurogranin [Source:MGI Symbol;Acc:MGI:1927184]	0.614642
ENSMUSG00000025738	18.4607	-0.701599	0.168053	-4.17485	2.98178e-05	0.000374871	FBXL16	F-box and leucine-rich repeat protein 16 [Source:MGI Symbol;Acc:MGI:2448488]	0.61489
ENSMUSG00000004552	31.3828	-0.700902	0.15874	-4.41541	1.00819e-05	0.000150262	CTSE	cathepsin E [Source:MGI Symbol;Acc:MGI:107361]	0.615187
ENSMUSG00000023805	242.363	-0.699308	0.100697	-6.94471	3.79248e-12	2.38477e-10	SYNJ2	synaptojanin 2 [Source:MGI Symbol;Acc:MGI:1201671]	0.615867
ENSMUSG00000061981	280.68	-0.698427	0.0926745	-7.53635	4.83325e-14	3.79498e-12	FLOT2	flotillin 2 [Source:MGI Symbol;Acc:MGI:103309]	0.616244
ENSMUSG00000019823	657.647	-0.697413	0.11591	-6.01684	1.77852e-09	6.98233e-08	MICAL1	microtubule associated monooxygenase, calponin and LIM domain containing 1 [Source:MGI Symbol;Acc:MGI:2385847]	0.616677
ENSMUSG00000039485	40.5548	-0.696152	0.167893	-4.14641	3.37723e-05	0.000418496	TSPYL4	TSPY-like 4 [Source:MGI Symbol;Acc:MGI:106393]	0.617216
ENSMUSG00000074151	128.026	-0.69502	0.148164	-4.69088	2.72035e-06	4.80976e-05	NLRC5	NLR family, CARD domain containing 5 [Source:MGI Symbol;Acc:MGI:3612191]	0.617701
ENSMUSG00000062545	1495.77	-0.69335	0.0872759	-7.94435	1.95219e-15	1.84274e-13	TLR12	toll-like receptor 12 [Source:MGI Symbol;Acc:MGI:3045221]	0.618416
ENSMUSG00000010051	212.982	-0.692607	0.0966581	-7.16553	7.74836e-13	5.24883e-11	HYAL1	hyaluronoglucosaminidase 1 [Source:MGI Symbol;Acc:MGI:96298]	0.618735
ENSMUSG00000045746	32.7244	-0.69236	0.167208	-4.14071	3.46236e-05	0.000427096	B230317F23RIK	RIKEN cDNA B230317F23 gene [Source:MGI Symbol;Acc:MGI:2443920]	0.618841
ENSMUSG00000106391	17.8886	-0.691444	0.16639	-4.15556	3.24496e-05	0.000403262	GM42690	predicted gene 42690 [Source:MGI Symbol;Acc:MGI:5662827]	0.619234
ENSMUSG00000030747	19.0789	-0.691055	0.16805	-4.1122	3.91913e-05	0.00047517	DGAT2	diacylglycerol O-acyltransferase 2 [Source:MGI Symbol;Acc:MGI:1915050]	0.619401
ENSMUSG00000018126	4.72654	-0.690685	0.158618	-4.3544	1.33431e-05	0.00019096	BAIAP2L2	BAI1-associated protein 2-like 2 [Source:MGI Symbol;Acc:MGI:2652819]	0.61956
ENSMUSG00000079499	114.828	-0.690406	0.137257	-5.03003	4.90414e-07	1.06559e-05	6530402F18RIK	RIKEN cDNA 6530402F18 gene [Source:MGI Symbol;Acc:MGI:1923470]	0.619679
ENSMUSG00000020175	18.7723	-0.690263	0.167743	-4.115	3.87176e-05	0.00047066	RAB36	RAB36, member RAS oncogene family [Source:MGI Symbol;Acc:MGI:1924127]	0.619741
ENSMUSG00000105368	22.4672	-0.68902	0.167792	-4.10639	4.01896e-05	0.000484463	GM43759	predicted gene 43759 [Source:MGI Symbol;Acc:MGI:5663896]	0.620275
ENSMUSG00000006219	330.503	-0.686883	0.103574	-6.63178	3.31669e-11	1.796e-09	FBLIM1	filamin binding LIM protein 1 [Source:MGI Symbol;Acc:MGI:1921452]	0.621195
ENSMUSG00000006651	56.3916	-0.686147	0.14569	-4.70963	2.48165e-06	4.46541e-05	APLP1	amyloid beta (A4) precursor-like protein 1 [Source:MGI Symbol;Acc:MGI:88046]	0.621512
ENSMUSG00000029096	436.466	-0.685716	0.130461	-5.25612	1.47129e-07	3.66211e-06	HTRA3	HtrA serine peptidase 3 [Source:MGI Symbol;Acc:MGI:1925808]	0.621697
ENSMUSG00000097057	32.4093	-0.684596	0.16108	-4.25004	2.13737e-05	0.000283468	GM17638	predicted gene, 17638 [Source:MGI Symbol;Acc:MGI:4937272]	0.62218
ENSMUSG00000031428	20.0377	-0.682132	0.162716	-4.19217	2.76294e-05	0.000352229	ZCCHC18	zinc finger, CCHC domain containing 18 [Source:MGI Symbol;Acc:MGI:1914245]	0.623243
ENSMUSG00000055866	82.4937	-0.680918	0.131381	-5.18278	2.18599e-07	5.18691e-06	PER2	period circadian clock 2 [Source:MGI Symbol;Acc:MGI:1195265]	0.623768
ENSMUSG00000103149	24.9097	-0.6803	0.163025	-4.17297	3.00651e-05	0.00037743	AA914427	EST AA914427 [Source:MGI Symbol;Acc:MGI:1858439]	0.624035
ENSMUSG00000041351	46.6586	-0.678057	0.141764	-4.783	1.72695e-06	3.232e-05	RAP1GAP	Rap1 GTPase-activating protein [Source:MGI Symbol;Acc:MGI:109338]	0.625006
ENSMUSG00000030605	520.384	-0.677716	0.0753262	-8.99709	2.31787e-19	3.15267e-17	MFGE8	milk fat globule-EGF factor 8 protein [Source:MGI Symbol;Acc:MGI:102768]	0.625154
ENSMUSG00000040896	12.656	-0.677711	0.155804	-4.34978	1.36277e-05	0.00019343	KCND3	potassium voltage-gated channel, Shal-related family, member 3 [Source:MGI Symbol;Acc:MGI:1928743]	0.625156
ENSMUSG00000054426	90.4186	-0.676921	0.11653	-5.809	6.28461e-09	2.13701e-07	A930005H10RIK	RIKEN cDNA A930005H10 gene [Source:MGI Symbol;Acc:MGI:1915411]	0.625499
ENSMUSG00000098155	16.1996	-0.676575	0.166203	-4.07077	4.68575e-05	0.000552881	GM27022	predicted gene, 27022 [Source:MGI Symbol;Acc:MGI:5504137]	0.625649
ENSMUSG00000053318	512.631	-0.676042	0.070506	-9.58843	8.94378e-22	1.41738e-19	SLAMF8	SLAM family member 8 [Source:MGI Symbol;Acc:MGI:1921998]	0.62588
ENSMUSG00000097685	5.54599	-0.67277	0.157931	-4.2599	2.04515e-05	0.000273608	GM26646	predicted gene, 26646 [Source:MGI Symbol;Acc:MGI:5477140]	0.627301
ENSMUSG00000028019	24.4113	-0.672755	0.167779	-4.00978	6.07754e-05	0.000693418	PDGFC	platelet-derived growth factor, C polypeptide [Source:MGI Symbol;Acc:MGI:1859631]	0.627308
ENSMUSG00000068205	9.90957	-0.672749	0.167103	-4.02594	5.67476e-05	0.000651767	MACROD2	MACRO domain containing 2 [Source:MGI Symbol;Acc:MGI:1920149]	0.62731
ENSMUSG00000053175	98.3532	-0.672714	0.130102	-5.17068	2.33242e-07	5.48166e-06	BCL3	B cell leukemia/lymphoma 3 [Source:MGI Symbol;Acc:MGI:88140]	0.627326
ENSMUSG00000001249	213.863	-0.671859	0.10461	-6.4225	1.34054e-10	6.50463e-09	HPN	hepsin [Source:MGI Symbol;Acc:MGI:1196620]	0.627697
ENSMUSG00000079491	19.8095	-0.671298	0.162693	-4.12617	3.68862e-05	0.000451255	H2-T10	histocompatibility 2, T region locus 10 [Source:MGI Symbol;Acc:MGI:95942]	0.627941
ENSMUSG00000034891	6.8108	-0.670761	0.151453	-4.42884	9.47423e-06	0.000142311	SNCB	synuclein, beta [Source:MGI Symbol;Acc:MGI:1889011]	0.628175
ENSMUSG00000027698	388.897	-0.670692	0.0882107	-7.60329	2.88685e-14	2.386e-12	NCEH1	neutral cholesterol ester hydrolase 1 [Source:MGI Symbol;Acc:MGI:2443191]	0.628205
ENSMUSG00000097217	37.382	-0.670249	0.143937	-4.65654	3.2157e-06	5.63366e-05	GM26549	predicted gene, 26549 [Source:MGI Symbol;Acc:MGI:5477043]	0.628398
ENSMUSG00000030087	27.7351	-0.670165	0.167604	-3.9985	6.37463e-05	0.00072065	KLF15	Kruppel-like factor 15 [Source:MGI Symbol;Acc:MGI:1929988]	0.628435
ENSMUSG00000071537	64.1371	-0.668977	0.149394	-4.47793	7.53708e-06	0.000116872	KLRG2	killer cell lectin-like receptor subfamily G, member 2 [Source:MGI Symbol;Acc:MGI:1921503]	0.628953
ENSMUSG00000028785	23.1148	-0.667885	0.163108	-4.09474	4.22637e-05	0.000505584	HPCA	hippocalcin [Source:MGI Symbol;Acc:MGI:1336200]	0.629429
ENSMUSG00000026564	316.238	-0.666573	0.114102	-5.84193	5.16007e-09	1.78986e-07	DUSP27	dual specificity phosphatase 27 (putative) [Source:MGI Symbol;Acc:MGI:2685055]	0.630002
ENSMUSG00000029816	19.7119	-0.664136	0.134283	-4.94579	7.58351e-07	1.55949e-05	GPNMB	glycoprotein (transmembrane) nmb [Source:MGI Symbol;Acc:MGI:1934765]	0.631067
ENSMUSG00000068854	100.778	-0.663552	0.121219	-5.47398	4.40037e-08	1.21164e-06	HIST2H2BE	histone cluster 2, H2be [Source:MGI Symbol;Acc:MGI:2448415]	0.631322
ENSMUSG00000097899	9.5994	-0.66296	0.167603	-3.95553	7.63647e-05	0.000833833	GM16894	predicted gene, 16894 [Source:MGI Symbol;Acc:MGI:4439818]	0.631581
ENSMUSG00000003949	160.456	-0.661775	0.132653	-4.98878	6.07632e-07	1.279e-05	HLF	hepatic leukemia factor [Source:MGI Symbol;Acc:MGI:96108]	0.6321
ENSMUSG00000022055	21.4585	-0.661545	0.166443	-3.97461	7.04958e-05	0.000782376	NEFL	neurofilament, light polypeptide [Source:MGI Symbol;Acc:MGI:97313]	0.632201
ENSMUSG00000026825	21.9134	-0.661468	0.159611	-4.14425	3.4092e-05	0.000421852	DNM1	dynamin 1 [Source:MGI Symbol;Acc:MGI:107384]	0.632235
ENSMUSG00000048330	330.227	-0.658885	0.104025	-6.33391	2.39028e-10	1.09155e-08	RIC3	RIC3 acetylcholine receptor chaperone [Source:MGI Symbol;Acc:MGI:2443887]	0.633368
ENSMUSG00000084845	26.5706	-0.657702	0.158761	-4.14273	3.43195e-05	0.000424059	TMEM240	transmembrane protein 240 [Source:MGI Symbol;Acc:MGI:3648074]	0.633887
ENSMUSG00000036661	66.3124	-0.655327	0.156935	-4.17578	2.96963e-05	0.00037435	DENND3	DENN/MADD domain containing 3 [Source:MGI Symbol;Acc:MGI:2146009]	0.634932
ENSMUSG00000086368	34.0613	-0.655291	0.156102	-4.19784	2.69475e-05	0.00034532	GM13830	predicted gene 13830 [Source:MGI Symbol;Acc:MGI:3651141]	0.634948
ENSMUSG00000085915	4.97619	-0.654454	0.1605	-4.0776	4.55035e-05	0.000539113	GM8091	predicted gene 8091 [Source:MGI Symbol;Acc:MGI:3643169]	0.635316
ENSMUSG00000101493	89.3761	-0.653255	0.123306	-5.29783	1.17189e-07	2.999e-06	2810405F17RIK	RIKEN cDNA 2810405F17 gene [Source:MGI Symbol;Acc:MGI:1917225]	0.635844
ENSMUSG00000084917	12.3131	-0.651927	0.167136	-3.90058	9.59609e-05	0.00100768	GM17477	predicted gene, 17477 [Source:MGI Symbol;Acc:MGI:4937111]	0.63643
ENSMUSG00000024136	30.6724	-0.65101	0.15633	-4.16433	3.12262e-05	0.000390022	DNASE1L2	deoxyribonuclease 1-like 2 [Source:MGI Symbol;Acc:MGI:1913955]	0.636834
ENSMUSG00000002870	224.843	-0.649411	0.124295	-5.22473	1.74407e-07	4.25523e-06	MCM2	minichromosome maintenance complex component 2 [Source:MGI Symbol;Acc:MGI:105380]	0.637541
ENSMUSG00000076613	4.96367	-0.647794	0.158228	-4.09405	4.2391e-05	0.000506406	IGHG2B	immunoglobulin heavy constant gamma 2B [Source:MGI Symbol;Acc:MGI:96445]	0.638255
ENSMUSG00000102496	18.7188	-0.647085	0.165188	-3.91726	8.95604e-05	0.00095087	GM36989	predicted gene, 36989 [Source:MGI Symbol;Acc:MGI:5610217]	0.638569
ENSMUSG00000027995	3757.68	-0.644176	0.059106	-10.8987	1.16968e-27	2.694e-25	TLR2	toll-like receptor 2 [Source:MGI Symbol;Acc:MGI:1346060]	0.639858
ENSMUSG00000028524	45.6377	-0.642599	0.150685	-4.26451	2.00338e-05	0.000269101	SGIP1	SH3-domain GRB2-like (endophilin) interacting protein 1 [Source:MGI Symbol;Acc:MGI:1920344]	0.640558
ENSMUSG00000009394	18.725	-0.642317	0.159008	-4.03954	5.3557e-05	0.000620902	SYN2	synapsin II [Source:MGI Symbol;Acc:MGI:103020]	0.640683
ENSMUSG00000049422	16.6888	-0.642155	0.164622	-3.90078	9.58845e-05	0.00100749	CHCHD10	coiled-coil-helix-coiled-coil-helix domain containing 10 [Source:MGI Symbol;Acc:MGI:2143558]	0.640755
ENSMUSG00000097660	63.0075	-0.641133	0.12778	-5.01747	5.23551e-07	1.12625e-05	GM26762	predicted gene, 26762 [Source:MGI Symbol;Acc:MGI:5477256]	0.641209
ENSMUSG00000055994	18.5797	-0.639982	0.164463	-3.89133	9.96944e-05	0.00104027	NOD2	nucleotide-binding oligomerization domain containing 2 [Source:MGI Symbol;Acc:MGI:2429397]	0.641721
ENSMUSG00000017412	22.6728	-0.637796	0.166586	-3.82863	0.00012886	0.00129273	CACNB4	calcium channel, voltage-dependent, beta 4 subunit [Source:MGI Symbol;Acc:MGI:103301]	0.642694
ENSMUSG00000026303	1473.17	-0.636709	0.0587218	-10.8428	2.1577e-27	4.84052e-25	MLPH	melanophilin [Source:MGI Symbol;Acc:MGI:2176380]	0.643179
ENSMUSG00000026548	1732.13	-0.636634	0.0842778	-7.55399	4.22109e-14	3.36014e-12	SLAMF9	SLAM family member 9 [Source:MGI Symbol;Acc:MGI:1923692]	0.643212
ENSMUSG00000102717	28.6196	-0.636096	0.157588	-4.03645	5.42671e-05	0.000627871	GM37759	predicted gene, 37759 [Source:MGI Symbol;Acc:MGI:5610987]	0.643452
ENSMUSG00000106680	38.9642	-0.635812	0.155407	-4.09127	4.29022e-05	0.000511804	GM43852	predicted gene 43852 [Source:MGI Symbol;Acc:MGI:5663989]	0.643578
ENSMUSG00000000317	12.1135	-0.634485	0.166997	-3.79937	0.000145065	0.00143191	BCL6B	B cell CLL/lymphoma 6, member B [Source:MGI Symbol;Acc:MGI:1278332]	0.644171
ENSMUSG00000002985	15901.4	-0.634262	0.122952	-5.15861	2.48788e-07	5.80752e-06	APOE	apolipoprotein E [Source:MGI Symbol;Acc:MGI:88057]	0.64427
ENSMUSG00000097731	56.4918	-0.633736	0.151228	-4.19059	2.78232e-05	0.000354177	2700016F22RIK	RIKEN cDNA 2700016F22 gene [Source:MGI Symbol;Acc:MGI:1919807]	0.644505
ENSMUSG00000029598	1719.07	-0.633168	0.0760306	-8.32781	8.23543e-17	9.23759e-15	PLBD2	phospholipase B domain containing 2 [Source:MGI Symbol;Acc:MGI:1919022]	0.644759
ENSMUSG00000049717	99.9477	-0.632905	0.108308	-5.84354	5.11033e-09	1.77975e-07	LIG4	ligase IV, DNA, ATP-dependent [Source:MGI Symbol;Acc:MGI:1335098]	0.644877
ENSMUSG00000082860	17.9519	-0.632135	0.160334	-3.94261	8.05993e-05	0.000873994	GM13204	predicted gene 13204 [Source:MGI Symbol;Acc:MGI:3651444]	0.645221
ENSMUSG00000002265	11.2121	-0.631785	0.145321	-4.34751	1.37689e-05	0.000194476	PEG3	paternally expressed 3 [Source:MGI Symbol;Acc:MGI:104748]	0.645377
ENSMUSG00000011148	284.409	-0.6316	0.117064	-5.39532	6.83998e-08	1.80697e-06	ADSSL1	adenylosuccinate synthetase like 1 [Source:MGI Symbol;Acc:MGI:87947]	0.64546
ENSMUSG00000086213	9.05162	-0.629856	0.167957	-3.7501	0.000176763	0.00168977	A330040F15RIK	RIKEN cDNA A330040F15 gene [Source:MGI Symbol;Acc:MGI:3698434]	0.646241
ENSMUSG00000047884	12.6214	-0.629216	0.167833	-3.74907	0.000177495	0.00169582	KLK9	kallikrein related-peptidase 9 [Source:MGI Symbol;Acc:MGI:1921082]	0.646528
ENSMUSG00000024640	276.112	-0.628647	0.121124	-5.1901	2.10184e-07	5.0148e-06	PSAT1	phosphoserine aminotransferase 1 [Source:MGI Symbol;Acc:MGI:2183441]	0.646783
ENSMUSG00000085408	18.3743	-0.6269	0.163541	-3.8333	0.000126437	0.00127438	C530005A16RIK	RIKEN cDNA C530005A16 gene [Source:MGI Symbol;Acc:MGI:3612454]	0.647566
ENSMUSG00000027230	47.5278	-0.626343	0.142332	-4.40058	1.07962e-05	0.000159806	CREB3L1	cAMP responsive element binding protein 3-like 1 [Source:MGI Symbol;Acc:MGI:1347062]	0.647816
ENSMUSG00000097090	38.0329	-0.625185	0.158447	-3.9457	7.95686e-05	0.000863902	GM26724	predicted gene, 26724 [Source:MGI Symbol;Acc:MGI:5477218]	0.648337
ENSMUSG00000015355	2302.14	-0.623978	0.0752038	-8.29716	1.0663e-16	1.18072e-14	CD48	CD48 antigen [Source:MGI Symbol;Acc:MGI:88339]	0.648879
ENSMUSG00000085354	11.3559	-0.623211	0.168015	-3.70926	0.000207863	0.00193045	GM2044	predicted gene 2044 [Source:MGI Symbol;Acc:MGI:3780212]	0.649224
ENSMUSG00000103043	107.088	-0.623084	0.123993	-5.02515	5.0303e-07	1.08889e-05	GM37306	predicted gene, 37306 [Source:MGI Symbol;Acc:MGI:5610534]	0.649282
ENSMUSG00000032911	16.518	-0.621822	0.123425	-5.03807	4.70243e-07	1.02823e-05	CSPG4	chondroitin sulfate proteoglycan 4 [Source:MGI Symbol;Acc:MGI:2153093]	0.64985
ENSMUSG00000086429	334.506	-0.621279	0.108136	-5.74535	9.17293e-09	2.94523e-07	GT(ROSA)26SOR	gene trap ROSA 26, Philippe Soriano [Source:MGI Symbol;Acc:MGI:104735]	0.650094
ENSMUSG00000100629	15.1939	-0.621103	0.162218	-3.82882	0.000128757	0.00129273	GM28192	predicted gene 28192 [Source:MGI Symbol;Acc:MGI:5578898]	0.650174
ENSMUSG00000028680	990.82	-0.619606	0.105012	-5.90032	3.62799e-09	1.32215e-07	PLK3	polo-like kinase 3 [Source:MGI Symbol;Acc:MGI:109604]	0.650849
ENSMUSG00000050335	143.216	-0.619489	0.158343	-3.91232	9.14131e-05	0.000969349	LGALS3	lectin, galactose binding, soluble 3 [Source:MGI Symbol;Acc:MGI:96778]	0.650901
ENSMUSG00000018865	23.6829	-0.61927	0.167588	-3.6952	0.000219717	0.00202421	SULT4A1	sulfotransferase family 4A, member 1 [Source:MGI Symbol;Acc:MGI:1888971]	0.651
ENSMUSG00000105851	14.4741	-0.618402	0.165635	-3.73352	0.000188819	0.00177553	9130604C24RIK	RIKEN cDNA 9130604C24 gene [Source:MGI Symbol;Acc:MGI:1924957]	0.651392
ENSMUSG00000036782	89.1945	-0.618038	0.122199	-5.05763	4.24495e-07	9.4494e-06	KLHL13	kelch-like 13 [Source:MGI Symbol;Acc:MGI:1914705]	0.651557
ENSMUSG00000105679	38.0348	-0.617917	0.160883	-3.84078	0.000122644	0.00124183	GM43338	predicted gene 43338 [Source:MGI Symbol;Acc:MGI:5663475]	0.651611
ENSMUSG00000006369	33.0269	-0.617777	0.167452	-3.68928	0.000224894	0.00206419	FBLN1	fibulin 1 [Source:MGI Symbol;Acc:MGI:95487]	0.651674
ENSMUSG00000043263	283.178	-0.617562	0.0843108	-7.32483	2.39199e-13	1.72884e-11	IFI209	interferon activated gene 209 [Source:MGI Symbol;Acc:MGI:2138243]	0.651771
ENSMUSG00000107136	59.2034	-0.617147	0.141697	-4.35539	1.3283e-05	0.000190257	GM42466	predicted gene 42466 [Source:MGI Symbol;Acc:MGI:5662603]	0.651959
ENSMUSG00000031990	290.143	-0.616975	0.107249	-5.75273	8.78156e-09	2.85137e-07	JAM3	junction adhesion molecule 3 [Source:MGI Symbol;Acc:MGI:1933825]	0.652036
ENSMUSG00000004709	95.1347	-0.616969	0.165719	-3.72299	0.00019688	0.00184032	CD244	CD244 natural killer cell receptor 2B4 [Source:MGI Symbol;Acc:MGI:109294]	0.652039
ENSMUSG00000023019	305.055	-0.614264	0.104479	-5.87929	4.1203e-09	1.48279e-07	GPD1	glycerol-3-phosphate dehydrogenase 1 (soluble) [Source:MGI Symbol;Acc:MGI:95679]	0.653263
ENSMUSG00000026773	1987.72	-0.614087	0.0658942	-9.31929	1.17125e-20	1.72925e-18	PFKFB3	6-phosphofructo-2-kinase/fructose-2,6-biphosphatase 3 [Source:MGI Symbol;Acc:MGI:2181202]	0.653343
ENSMUSG00000066235	163.671	-0.613865	0.105818	-5.80114	6.58675e-09	2.23097e-07	POMGNT2	protein O-linked mannose beta 1,4-N-acetylglucosaminyltransferase 2 [Source:MGI Symbol;Acc:MGI:2143424]	0.653444
ENSMUSG00000032118	15.6797	-0.612463	0.166634	-3.67549	0.000237392	0.00215941	FEZ1	fasciculation and elongation protein zeta 1 (zygin I) [Source:MGI Symbol;Acc:MGI:2670976]	0.654079
ENSMUSG00000100060	17.1288	-0.610479	0.163063	-3.74382	0.000181242	0.00172237	GM17944	predicted gene, 17944 [Source:MGI Symbol;Acc:MGI:5010129]	0.654979
ENSMUSG00000040829	143.875	-0.610452	0.136014	-4.48814	7.18471e-06	0.000112113	ZMYND15	zinc finger, MYND-type containing 15 [Source:MGI Symbol;Acc:MGI:3603821]	0.654991
ENSMUSG00000041075	308.178	-0.610022	0.154445	-3.94977	7.82253e-05	0.000851774	FZD7	frizzled class receptor 7 [Source:MGI Symbol;Acc:MGI:108570]	0.655187
ENSMUSG00000073490	116.55	-0.60819	0.163202	-3.72661	0.000194071	0.00181701	IFI207	interferon activated gene 207 [Source:MGI Symbol;Acc:MGI:2138302]	0.656019
ENSMUSG00000025351	4780.14	-0.60702	0.0992922	-6.11347	9.7487e-10	4.02869e-08	CD63	CD63 antigen [Source:MGI Symbol;Acc:MGI:99529]	0.656551
ENSMUSG00000035172	139.681	-0.604665	0.106378	-5.68414	1.31476e-08	4.05556e-07	PLEKHH3	pleckstrin homology domain containing, family H (with MyTH4 domain) member 3 [Source:MGI Symbol;Acc:MGI:2384950]	0.657624
ENSMUSG00000026536	42.191	-0.604601	0.164794	-3.66882	0.000243672	0.00220492	IFI211	interferon activated gene 211 [Source:MGI Symbol;Acc:MGI:3041120]	0.657653
ENSMUSG00000037280	86.6332	-0.603983	0.148842	-4.05788	4.95211e-05	0.000580345	GALNT6	UDP-N-acetyl-alpha-D-galactosamine:polypeptide N-acetylgalactosaminyltransferase 6 [Source:MGI Symbol;Acc:MGI:1891640]	0.657935
ENSMUSG00000056222	13.1424	-0.603438	0.164283	-3.67316	0.000239571	0.00217693	SPOCK1	sparc/osteonectin, cwcv and kazal-like domains proteoglycan 1 [Source:MGI Symbol;Acc:MGI:105371]	0.658183
ENSMUSG00000085376	32.7835	-0.602783	0.152028	-3.96494	7.34134e-05	0.000805682	GM14508	predicted gene 14508 [Source:MGI Symbol;Acc:MGI:3705279]	0.658483
ENSMUSG00000034949	32.0686	-0.60025	0.160731	-3.73451	0.000188084	0.00176959	ZFR2	zinc finger RNA binding protein 2 [Source:MGI Symbol;Acc:MGI:2143792]	0.65964
ENSMUSG00000035576	7.46667	-0.59787	0.164969	-3.62414	0.000289927	0.00254223	L3MBTL1	l(3)mbt-like (Drosophila) [Source:MGI Symbol;Acc:MGI:2676663]	0.660729
ENSMUSG00000062031	88.4127	-0.597371	0.147509	-4.04972	5.12791e-05	0.00059851	PGGHG	protein glucosylgalactosylhydroxylysine glucosidase [Source:MGI Symbol;Acc:MGI:2444047]	0.660958
ENSMUSG00000020863	1050.66	-0.595759	0.0898795	-6.62842	3.39309e-11	1.83045e-09	LUC7L3	LUC7-like 3 (S. cerevisiae) [Source:MGI Symbol;Acc:MGI:1914934]	0.661696
ENSMUSG00000028270	159.221	-0.595462	0.115483	-5.15626	2.51926e-07	5.87284e-06	GBP2	guanylate binding protein 2 [Source:MGI Symbol;Acc:MGI:102772]	0.661833
ENSMUSG00000035352	945.524	-0.594863	0.150283	-3.95829	7.5487e-05	0.000825815	CCL12	chemokine (C-C motif) ligand 12 [Source:MGI Symbol;Acc:MGI:108224]	0.662107
ENSMUSG00000035692	86.2936	-0.594652	0.127798	-4.65305	3.27067e-06	5.70107e-05	ISG15	ISG15 ubiquitin-like modifier [Source:MGI Symbol;Acc:MGI:1855694]	0.662204
ENSMUSG00000070802	8.66788	-0.593648	0.15639	-3.79594	0.000147085	0.00145019	PNMAL2	PNMA-like 2 [Source:MGI Symbol;Acc:MGI:3645856]	0.662665
ENSMUSG00000044708	27.0972	-0.592163	0.161357	-3.66988	0.000242661	0.00219808	KCNJ10	potassium inwardly-rectifying channel, subfamily J, member 10 [Source:MGI Symbol;Acc:MGI:1194504]	0.663348
ENSMUSG00000061718	20.2103	-0.592071	0.166244	-3.56145	0.000368806	0.00309862	PPP1R1B	protein phosphatase 1, regulatory (inhibitor) subunit 1B [Source:MGI Symbol;Acc:MGI:94860]	0.66339
ENSMUSG00000044948	171.349	-0.591013	0.122117	-4.83973	1.30013e-06	2.50373e-05	CFAP43	cilia and flagella associated protein 43 [Source:MGI Symbol;Acc:MGI:1289258]	0.663877
ENSMUSG00000023495	20.632	-0.588374	0.165321	-3.55899	0.000372288	0.00312483	PCBP4	poly(rC) binding protein 4 [Source:MGI Symbol;Acc:MGI:1890471]	0.665092
ENSMUSG00000043740	611.692	-0.585878	0.124809	-4.69421	2.67642e-06	4.75154e-05	B430306N03RIK	RIKEN cDNA B430306N03 gene [Source:MGI Symbol;Acc:MGI:2443478]	0.666244
ENSMUSG00000037474	26.5414	-0.584744	0.16075	-3.63759	0.000275199	0.00243659	DTL	denticleless E3 ubiquitin protein ligase [Source:MGI Symbol;Acc:MGI:1924093]	0.666768
ENSMUSG00000027737	54.1234	-0.583241	0.165961	-3.51432	0.000440888	0.0036009	SLC7A11	solute carrier family 7 (cationic amino acid transporter, y+ system), member 11 [Source:MGI Symbol;Acc:MGI:1347355]	0.667463
ENSMUSG00000042763	13.8263	-0.583072	0.168029	-3.47007	0.000520331	0.00413821	MANEAL	mannosidase, endo-alpha-like [Source:MGI Symbol;Acc:MGI:2684896]	0.667541
ENSMUSG00000038859	44.322	-0.582923	0.163055	-3.57501	0.000350214	0.00296695	BAIAP2L1	BAI1-associated protein 2-like 1 [Source:MGI Symbol;Acc:MGI:1914148]	0.66761
ENSMUSG00000097033	173.96	-0.582204	0.136289	-4.27183	1.93874e-05	0.000261799	GM26819	predicted gene, 26819 [Source:MGI Symbol;Acc:MGI:5477313]	0.667942
ENSMUSG00000034118	294.667	-0.581912	0.079059	-7.36048	1.83246e-13	1.35273e-11	TPST1	protein-tyrosine sulfotransferase 1 [Source:MGI Symbol;Acc:MGI:1298231]	0.668078
ENSMUSG00000052949	252.392	-0.581434	0.097932	-5.93712	2.90078e-09	1.07992e-07	RNF157	ring finger protein 157 [Source:MGI Symbol;Acc:MGI:2442484]	0.668299
ENSMUSG00000022594	5.69679	-0.581337	0.152657	-3.80812	0.000140029	0.00138776	LYNX1	Ly6/neurotoxin 1 [Source:MGI Symbol;Acc:MGI:1345180]	0.668344
ENSMUSG00000100572	4.12394	-0.580961	0.157935	-3.67849	0.000234623	0.00213986	2410021H03RIK	RIKEN cDNA 2410021H03 gene [Source:MGI Symbol;Acc:MGI:1917000]	0.668518
ENSMUSG00000086877	51.5273	-0.580727	0.143567	-4.04498	5.23275e-05	0.000609511	A230072C01RIK	RIKEN cDNA A230072C01 gene [Source:MGI Symbol;Acc:MGI:2444644]	0.668627
ENSMUSG00000053334	358.695	-0.580455	0.115406	-5.02967	4.91335e-07	1.06587e-05	FICD	FIC domain containing [Source:MGI Symbol;Acc:MGI:1098550]	0.668753
ENSMUSG00000020932	11.6733	-0.579817	0.156441	-3.70629	0.000210317	0.00195009	GFAP	glial fibrillary acidic protein [Source:MGI Symbol;Acc:MGI:95697]	0.669049
ENSMUSG00000023885	100.551	-0.579038	0.157941	-3.66616	0.000246216	0.00222328	THBS2	thrombospondin 2 [Source:MGI Symbol;Acc:MGI:98738]	0.66941
ENSMUSG00000104122	6.71303	-0.578351	0.159521	-3.62555	0.000288347	0.00252967	GM37482	predicted gene, 37482 [Source:MGI Symbol;Acc:MGI:5610710]	0.669729
ENSMUSG00000059401	61.8381	-0.578201	0.153719	-3.76143	0.000168947	0.0016313	MAMLD1	mastermind-like domain containing 1 [Source:MGI Symbol;Acc:MGI:3045303]	0.669798
ENSMUSG00000000957	1141.37	-0.577602	0.0740541	-7.79972	6.20427e-15	5.5819e-13	MMP14	matrix metallopeptidase 14 (membrane-inserted) [Source:MGI Symbol;Acc:MGI:101900]	0.670077
ENSMUSG00000023764	1362.36	-0.575896	0.0990133	-5.81635	6.01471e-09	2.05739e-07	SFI1	Sfi1 homolog, spindle assembly associated (yeast) [Source:MGI Symbol;Acc:MGI:1926137]	0.670869
ENSMUSG00000022351	41.258	-0.57589	0.15322	-3.75858	0.000170879	0.00164741	SQLE	squalene epoxidase [Source:MGI Symbol;Acc:MGI:109296]	0.670872
ENSMUSG00000004473	10.7984	-0.574154	0.167955	-3.41851	0.000629659	0.00482552	CLEC11A	C-type lectin domain family 11, member a [Source:MGI Symbol;Acc:MGI:1298219]	0.67168
ENSMUSG00000036617	15.6365	-0.572665	0.158884	-3.60429	0.000313004	0.00271427	ETL4	enhancer trap locus 4 [Source:MGI Symbol;Acc:MGI:95454]	0.672374
ENSMUSG00000068735	719.002	-0.571513	0.12112	-4.71859	2.37488e-06	4.29567e-05	TRP53I11	transformation related protein 53 inducible protein 11 [Source:MGI Symbol;Acc:MGI:2670995]	0.672911
ENSMUSG00000038034	1377.85	-0.571088	0.0662592	-8.61901	6.75367e-18	8.15824e-16	IGSF8	immunoglobulin superfamily, member 8 [Source:MGI Symbol;Acc:MGI:2154090]	0.673109
ENSMUSG00000021280	12.5962	-0.570919	0.167961	-3.39911	0.000676044	0.00510179	EXOC3L4	exocyst complex component 3-like 4 [Source:MGI Symbol;Acc:MGI:1921363]	0.673188
ENSMUSG00000090458	29.8822	-0.570731	0.149911	-3.80712	0.000140594	0.00139176	GM17122	predicted gene 17122 [Source:MGI Symbol;Acc:MGI:4937949]	0.673276
ENSMUSG00000016256	28331.4	-0.57031	0.0617984	-9.22856	2.74304e-20	3.91597e-18	CTSZ	cathepsin Z [Source:MGI Symbol;Acc:MGI:1891190]	0.673472
ENSMUSG00000013921	13.8573	-0.570177	0.16341	-3.48924	0.000484402	0.00389551	CLIP3	CAP-GLY domain containing linker protein 3 [Source:MGI Symbol;Acc:MGI:1923936]	0.673534
ENSMUSG00000072825	15.5043	-0.569677	0.166399	-3.42356	0.000618075	0.00474939	CEP170B	centrosomal protein 170B [Source:MGI Symbol;Acc:MGI:2145043]	0.673768
ENSMUSG00000086784	18.7315	-0.569485	0.160375	-3.55096	0.000383823	0.00320142	ISOC2A	isochorismatase domain containing 2a [Source:MGI Symbol;Acc:MGI:3609243]	0.673857
ENSMUSG00000085434	8.87997	-0.569445	0.16576	-3.43535	0.000591784	0.00458613	GM11725	predicted gene 11725 [Source:MGI Symbol;Acc:MGI:3649385]	0.673876
ENSMUSG00000099843	43.4083	-0.568646	0.147943	-3.8437	0.000121195	0.00122932	GM7160	predicted gene 7160 [Source:MGI Symbol;Acc:MGI:3646078]	0.674249
ENSMUSG00000005410	174.127	-0.567857	0.0914295	-6.21087	5.26917e-10	2.27568e-08	MCM5	minichromosome maintenance complex component 5 [Source:MGI Symbol;Acc:MGI:103197]	0.674618
ENSMUSG00000097515	10.2655	-0.567781	0.167398	-3.3918	0.000694359	0.00521493	1700040D17RIK	RIKEN cDNA 1700040D17 gene [Source:MGI Symbol;Acc:MGI:1923852]	0.674654
ENSMUSG00000020785	514.745	-0.567259	0.0769796	-7.36895	1.71971e-13	1.27495e-11	CAMKK1	calcium/calmodulin-dependent protein kinase kinase 1, alpha [Source:MGI Symbol;Acc:MGI:1891766]	0.674898
ENSMUSG00000022422	14.897	-0.567057	0.166395	-3.40789	0.000654676	0.00498129	DSCC1	DNA replication and sister chromatid cohesion 1 [Source:MGI Symbol;Acc:MGI:1919357]	0.674993
ENSMUSG00000020227	126.916	-0.565326	0.123476	-4.57843	4.68469e-06	7.81114e-05	IRAK3	interleukin-1 receptor-associated kinase 3 [Source:MGI Symbol;Acc:MGI:1921164]	0.675802
ENSMUSG00000048440	167.759	-0.564766	0.130519	-4.32707	1.51109e-05	0.000210845	CYP4F16	cytochrome P450, family 4, subfamily f, polypeptide 16 [Source:MGI Symbol;Acc:MGI:1917351]	0.676065
ENSMUSG00000057315	421.35	-0.564312	0.0881468	-6.40196	1.53392e-10	7.33988e-09	ARHGAP24	Rho GTPase activating protein 24 [Source:MGI Symbol;Acc:MGI:1922647]	0.676278
ENSMUSG00000107086	54.829	-0.563325	0.144077	-3.9099	9.23329e-05	0.000977303	GM43808	predicted gene 43808 [Source:MGI Symbol;Acc:MGI:5663945]	0.67674
ENSMUSG00000020042	8.99235	-0.56236	0.146884	-3.82861	0.000128869	0.00129273	BTBD11	BTB (POZ) domain containing 11 [Source:MGI Symbol;Acc:MGI:1921257]	0.677194
ENSMUSG00000058818	1030.08	-0.561946	0.103053	-5.45297	4.95366e-08	1.34499e-06	PIRB	paired Ig-like receptor B [Source:MGI Symbol;Acc:MGI:894311]	0.677388
ENSMUSG00000085433	15.2122	-0.561399	0.161805	-3.46961	0.000521217	0.00414144	GM16001	predicted gene 16001 [Source:MGI Symbol;Acc:MGI:3802119]	0.677645
ENSMUSG00000025375	366.945	-0.560583	0.135188	-4.1467	3.37297e-05	0.000418268	AATK	apoptosis-associated tyrosine kinase [Source:MGI Symbol;Acc:MGI:1197518]	0.678028
ENSMUSG00000019066	93.7975	-0.560405	0.128421	-4.36381	1.27816e-05	0.000184299	RAB3D	RAB3D, member RAS oncogene family [Source:MGI Symbol;Acc:MGI:97844]	0.678112
ENSMUSG00000018819	1247.43	-0.559711	0.0902565	-6.20135	5.59826e-10	2.41158e-08	LSP1	lymphocyte specific 1 [Source:MGI Symbol;Acc:MGI:96832]	0.678438
ENSMUSG00000020607	11.3387	-0.559278	0.163401	-3.42274	0.000619928	0.00475994	FAM84A	family with sequence similarity 84, member A [Source:MGI Symbol;Acc:MGI:2145011]	0.678642
ENSMUSG00000075702	50.6788	-0.558628	0.135997	-4.10766	3.99692e-05	0.00048248	SELENOM	selenoprotein M [Source:MGI Symbol;Acc:MGI:2149786]	0.678948
ENSMUSG00000032193	108.134	-0.558228	0.164746	-3.38841	0.000702985	0.00526734	LDLR	low density lipoprotein receptor [Source:MGI Symbol;Acc:MGI:96765]	0.679136
ENSMUSG00000033581	187.365	-0.557295	0.126442	-4.40751	1.04565e-05	0.000155309	IGF2BP2	insulin-like growth factor 2 mRNA binding protein 2 [Source:MGI Symbol;Acc:MGI:1890358]	0.679575
ENSMUSG00000029156	778.011	-0.55678	0.0687729	-8.09592	5.68348e-16	5.77508e-14	SGCB	sarcoglycan, beta (dystrophin-associated glycoprotein) [Source:MGI Symbol;Acc:MGI:1346523]	0.679818
ENSMUSG00000041708	5.06489	-0.555852	0.152083	-3.65492	0.000257259	0.00230373	MPPED1	metallophosphoesterase domain containing 1 [Source:MGI Symbol;Acc:MGI:106316]	0.680255
ENSMUSG00000073374	57.3935	-0.555643	0.147148	-3.77607	0.000159321	0.00154874	C030034I22RIK	RIKEN cDNA C030034I22 gene [Source:MGI Symbol;Acc:MGI:1924783]	0.680354
ENSMUSG00000028927	1675.75	-0.554686	0.0701875	-7.90291	2.72458e-15	2.50343e-13	PADI2	peptidyl arginine deiminase, type II [Source:MGI Symbol;Acc:MGI:1338892]	0.680805
ENSMUSG00000036466	24.8445	-0.554594	0.162606	-3.41066	0.000648062	0.0049359	MEGF11	multiple EGF-like-domains 11 [Source:MGI Symbol;Acc:MGI:1920951]	0.680849
ENSMUSG00000004891	54.0237	-0.553594	0.147498	-3.75324	0.000174561	0.00167242	NES	nestin [Source:MGI Symbol;Acc:MGI:101784]	0.681321
ENSMUSG00000029223	13.1014	-0.552386	0.164422	-3.35956	0.00078066	0.0057555	UCHL1	ubiquitin carboxy-terminal hydrolase L1 [Source:MGI Symbol;Acc:MGI:103149]	0.681891
ENSMUSG00000029095	22.1732	-0.551286	0.167726	-3.28683	0.00101324	0.00708609	ABLIM2	actin-binding LIM protein 2 [Source:MGI Symbol;Acc:MGI:2385758]	0.682412
ENSMUSG00000027777	10.0027	-0.551054	0.15542	-3.54558	0.000391752	0.00325656	SCHIP1	schwannomin interacting protein 1 [Source:MGI Symbol;Acc:MGI:1353557]	0.682521
ENSMUSG00000040852	93.2194	-0.549982	0.149661	-3.67485	0.000237993	0.00216373	PLEKHH2	pleckstrin homology domain containing, family H (with MyTH4 domain) member 2 [Source:MGI Symbol;Acc:MGI:2146813]	0.683029
ENSMUSG00000021360	1018.91	-0.547228	0.102313	-5.3486	8.86395e-08	2.29904e-06	GCNT2	glucosaminyl (N-acetyl) transferase 2, I-branching enzyme [Source:MGI Symbol;Acc:MGI:1100870]	0.684334
ENSMUSG00000047632	56.9663	-0.546884	0.168052	-3.25426	0.00113688	0.00779612	FGFBP3	fibroblast growth factor binding protein 3 [Source:MGI Symbol;Acc:MGI:1919764]	0.684497
ENSMUSG00000079056	596.118	-0.54653	0.0879959	-6.21086	5.2696e-10	2.27568e-08	KCNIP3	Kv channel interacting protein 3, calsenilin [Source:MGI Symbol;Acc:MGI:1929258]	0.684665
ENSMUSG00000043572	120.382	-0.546443	0.124997	-4.37165	1.23311e-05	0.000178741	PARS2	prolyl-tRNA synthetase (mitochondrial)(putative) [Source:MGI Symbol;Acc:MGI:2386296]	0.684706
ENSMUSG00000097099	58.2948	-0.546395	0.128017	-4.26813	1.97117e-05	0.000265187	GM9917	predicted gene 9917 [Source:MGI Symbol;Acc:MGI:3704343]	0.684729
ENSMUSG00000072618	411.493	-0.546072	0.11123	-4.90938	9.13649e-07	1.8373e-05	GM10384	predicted gene 10384 [Source:MGI Symbol;Acc:MGI:3641812]	0.684882
ENSMUSG00000030156	10.4858	-0.545435	0.164186	-3.32206	0.000893558	0.00639998	CD69	CD69 antigen [Source:MGI Symbol;Acc:MGI:88343]	0.685185
ENSMUSG00000030134	9.23335	-0.544852	0.163978	-3.32271	0.000891466	0.00639235	RASGEF1A	RasGEF domain family, member 1A [Source:MGI Symbol;Acc:MGI:1917977]	0.685462
ENSMUSG00000096983	16.0681	-0.544731	0.16435	-3.31445	0.000918221	0.0065273	2010015M23RIK	RIKEN cDNA 2010015M23 gene [Source:MGI Symbol;Acc:MGI:1919337]	0.685519
ENSMUSG00000074569	39.0183	-0.54415	0.14482	-3.75743	0.000171669	0.00165196	GCNT7	glucosaminyl (N-acetyl) transferase family member 7 [Source:MGI Symbol;Acc:MGI:3606143]	0.685795
ENSMUSG00000072109	34.7159	-0.54403	0.164293	-3.31133	0.00092854	0.00658135	A530040E14RIK	RIKEN cDNA A530040E14 gene [Source:MGI Symbol;Acc:MGI:3612703]	0.685853
ENSMUSG00000088789	4.29977	-0.543667	0.160783	-3.38138	0.000721231	0.00537933	SCARNA13	small Cajal body-specific RNA 1 [Source:MGI Symbol;Acc:MGI:4360027]	0.686025
ENSMUSG00000029752	29.8773	-0.542697	0.167972	-3.23087	0.00123414	0.00834059	ASNS	asparagine synthetase [Source:MGI Symbol;Acc:MGI:1350929]	0.686486
ENSMUSG00000044117	10.8171	-0.54204	0.162082	-3.34424	0.000825082	0.00601475	2900011O08RIK	RIKEN cDNA 2900011O08 gene [Source:MGI Symbol;Acc:MGI:1914504]	0.686799
ENSMUSG00000036875	146.077	-0.541677	0.121174	-4.47024	7.81319e-06	0.000120397	DNA2	DNA replication helicase/nuclease 2 [Source:MGI Symbol;Acc:MGI:2443732]	0.686972
ENSMUSG00000031016	10.9797	-0.541054	0.167418	-3.23175	0.00123034	0.00832143	WEE1	WEE 1 homolog 1 (S. pombe) [Source:MGI Symbol;Acc:MGI:103075]	0.687269
ENSMUSG00000029419	646.544	-0.54087	0.105889	-5.1079	3.25752e-07	7.42353e-06	GM996	predicted gene 996 [Source:MGI Symbol;Acc:MGI:2685842]	0.687356
ENSMUSG00000032352	27.6032	-0.539437	0.162382	-3.32203	0.00089364	0.00639998	LRRC1	leucine rich repeat containing 1 [Source:MGI Symbol;Acc:MGI:2442313]	0.688039
ENSMUSG00000026605	47.3822	-0.539252	0.15555	-3.46675	0.000526797	0.00416852	CENPF	centromere protein F [Source:MGI Symbol;Acc:MGI:1313302]	0.688128
ENSMUSG00000005973	253.856	-0.539038	0.103439	-5.21116	1.87662e-07	4.54652e-06	RCN1	reticulocalbin 1 [Source:MGI Symbol;Acc:MGI:104559]	0.688229
ENSMUSG00000005951	94.3045	-0.539013	0.144735	-3.72413	0.00019599	0.00183299	SHPK	sedoheptulokinase [Source:MGI Symbol;Acc:MGI:1921887]	0.688241
ENSMUSG00000097352	34.6718	-0.53817	0.166391	-3.23438	0.00121908	0.00826144	C920009B18RIK	RIKEN cDNA C920009B18 gene [Source:MGI Symbol;Acc:MGI:3583961]	0.688644
ENSMUSG00000085939	157.898	-0.538095	0.115863	-4.64424	3.41338e-06	5.91402e-05	CD63-PS	CD63 antigen, pseudogene [Source:MGI Symbol;Acc:MGI:105972]	0.68868
ENSMUSG00000041390	75.2172	-0.537728	0.141308	-3.80536	0.000141598	0.0014009	MDFIC	MyoD family inhibitor domain containing [Source:MGI Symbol;Acc:MGI:104611]	0.688855
ENSMUSG00000031740	809.73	-0.537321	0.0710845	-7.55891	4.0647e-14	3.25063e-12	MMP2	matrix metallopeptidase 2 [Source:MGI Symbol;Acc:MGI:97009]	0.689049
ENSMUSG00000032936	12.8315	-0.536877	0.14119	-3.80251	0.000143237	0.00141549	CAMKV	CaM kinase-like vesicle-associated [Source:MGI Symbol;Acc:MGI:2384296]	0.689261
ENSMUSG00000016206	994.617	-0.536462	0.0583142	-9.19951	3.59594e-20	5.0915e-18	H2-M3	histocompatibility 2, M region locus 3 [Source:MGI Symbol;Acc:MGI:95915]	0.68946
ENSMUSG00000025579	3180.67	-0.53617	0.0834066	-6.42839	1.28963e-10	6.29295e-09	GAA	glucosidase, alpha, acid [Source:MGI Symbol;Acc:MGI:95609]	0.689599
ENSMUSG00000039278	6.70284	-0.535999	0.162043	-3.30775	0.000940487	0.00664729	PCSK1N	proprotein convertase subtilisin/kexin type 1 inhibitor [Source:MGI Symbol;Acc:MGI:1353431]	0.689681
ENSMUSG00000003153	117.944	-0.535915	0.136439	-3.92788	8.56994e-05	0.000919485	SLC2A3	solute carrier family 2 (facilitated glucose transporter), member 3 [Source:MGI Symbol;Acc:MGI:95757]	0.689721
ENSMUSG00000097723	198.675	-0.535571	0.106823	-5.01361	5.34173e-07	1.14625e-05	GM26848	predicted gene, 26848 [Source:MGI Symbol;Acc:MGI:5477342]	0.689886
ENSMUSG00000006445	251.081	-0.533988	0.156919	-3.40295	0.000666615	0.00504606	EPHA2	Eph receptor A2 [Source:MGI Symbol;Acc:MGI:95278]	0.690643
ENSMUSG00000025278	252.147	-0.533058	0.135224	-3.94203	8.07956e-05	0.000875573	FLNB	filamin, beta [Source:MGI Symbol;Acc:MGI:2446089]	0.691088
ENSMUSG00000076036	124.026	-0.533033	0.12935	-4.12084	3.77494e-05	0.000459537	GM22133	predicted gene, 22133 [Source:MGI Symbol;Acc:MGI:5451910]	0.691101
ENSMUSG00000000776	151.03	-0.532754	0.103856	-5.12974	2.90139e-07	6.69141e-06	POLR3D	polymerase (RNA) III (DNA directed) polypeptide D [Source:MGI Symbol;Acc:MGI:1914315]	0.691234
ENSMUSG00000003657	5.54736	-0.532655	0.146197	-3.64341	0.000269049	0.0023939	CALB2	calbindin 2 [Source:MGI Symbol;Acc:MGI:101914]	0.691281
ENSMUSG00000012017	275.881	-0.531535	0.0974803	-5.45275	4.95981e-08	1.34499e-06	SCARF2	scavenger receptor class F, member 2 [Source:MGI Symbol;Acc:MGI:1858430]	0.691818
ENSMUSG00000085009	65.4799	-0.530982	0.126772	-4.1885	2.80809e-05	0.000356932	GM12977	predicted gene 12977 [Source:MGI Symbol;Acc:MGI:3650699]	0.692083
ENSMUSG00000062380	7.78938	-0.530094	0.146859	-3.60955	0.000306732	0.00266658	TUBB3	tubulin, beta 3 class III [Source:MGI Symbol;Acc:MGI:107813]	0.69251
ENSMUSG00000032238	116.223	-0.529666	0.112378	-4.71324	2.43806e-06	4.40534e-05	RORA	RAR-related orphan receptor alpha [Source:MGI Symbol;Acc:MGI:104661]	0.692715
ENSMUSG00000028488	15.1091	-0.529159	0.154682	-3.42095	0.000624035	0.00478667	SH3GL2	SH3-domain GRB2-like 2 [Source:MGI Symbol;Acc:MGI:700009]	0.692959
ENSMUSG00000084998	106.462	-0.529148	0.127039	-4.16525	3.11013e-05	0.000389026	GM16279	predicted gene 16279 [Source:MGI Symbol;Acc:MGI:3826576]	0.692964
ENSMUSG00000080316	54.8995	-0.528933	0.149229	-3.54445	0.000393432	0.00326738	SPACA6	sperm acrosome associated 6 [Source:MGI Symbol;Acc:MGI:1922452]	0.693067
ENSMUSG00000085886	4.67947	-0.528802	0.154835	-3.41527	0.000637195	0.00486989	D030047H15RIK	RIKEN cDNA D030047H15 gene [Source:MGI Symbol;Acc:MGI:3698136]	0.69313
ENSMUSG00000005142	16873.7	-0.527569	0.0640719	-8.23402	1.81035e-16	1.97924e-14	MAN2B1	mannosidase 2, alpha B1 [Source:MGI Symbol;Acc:MGI:107286]	0.693723
ENSMUSG00000032741	746.74	-0.527363	0.0858622	-6.14197	8.15065e-10	3.40906e-08	TPCN1	two pore channel 1 [Source:MGI Symbol;Acc:MGI:2182472]	0.693822
ENSMUSG00000059810	464.042	-0.527153	0.0924327	-5.7031	1.1765e-08	3.68837e-07	RGS3	regulator of G-protein signaling 3 [Source:MGI Symbol;Acc:MGI:1354734]	0.693923
ENSMUSG00000061740	14.4544	-0.526244	0.168073	-3.13105	0.00174185	0.0109653	CYP2D22	cytochrome P450, family 2, subfamily d, polypeptide 22 [Source:MGI Symbol;Acc:MGI:1929474]	0.69436
ENSMUSG00000042116	20.9384	-0.526035	0.167902	-3.13299	0.00173037	0.0109208	VWA1	von Willebrand factor A domain containing 1 [Source:MGI Symbol;Acc:MGI:2179729]	0.694461
ENSMUSG00000030124	824.38	-0.525789	0.092395	-5.69067	1.26546e-08	3.91747e-07	LAG3	lymphocyte-activation gene 3 [Source:MGI Symbol;Acc:MGI:106588]	0.694579
ENSMUSG00000105769	9.18277	-0.523895	0.167896	-3.12035	0.00180636	0.0113054	GM43351	predicted gene 43351 [Source:MGI Symbol;Acc:MGI:5663488]	0.695492
ENSMUSG00000057880	21.1352	-0.523761	0.15662	-3.34416	0.000825308	0.00601475	ABAT	4-aminobutyrate aminotransferase [Source:MGI Symbol;Acc:MGI:2443582]	0.695556
ENSMUSG00000033585	7.64728	-0.523594	0.148449	-3.5271	0.00042014	0.00345924	NDN	necdin [Source:MGI Symbol;Acc:MGI:97290]	0.695637
ENSMUSG00000055737	5.60356	-0.522704	0.141356	-3.69779	0.000217481	0.00200468	GHR	growth hormone receptor [Source:MGI Symbol;Acc:MGI:95708]	0.696066
ENSMUSG00000097006	211.451	-0.521353	0.0985215	-5.29177	1.21136e-07	3.09084e-06	9530082P21RIK	RIKEN cDNA 9530082P21 gene [Source:MGI Symbol;Acc:MGI:3603340]	0.696718
ENSMUSG00000026833	36.0077	-0.521165	0.161349	-3.23004	0.00123771	0.00836123	OLFM1	olfactomedin 1 [Source:MGI Symbol;Acc:MGI:1860437]	0.696809
ENSMUSG00000055926	9.99426	-0.52082	0.158577	-3.28434	0.0010222	0.0071459	GM14137	predicted gene 14137 [Source:MGI Symbol;Acc:MGI:3651144]	0.696975
[truncated: 773 more rows]

## Sheet: Sheet1
Comparison: Time course study, KO mice only, 2 mo vs 2 yr
Tab 2: RSEM output table
[truncated: 9 more rows]
