# Supplementary material for: Cx3cr1-deficient microglia exhibit a premature aging transcriptome
Source: Life Sci Alliance. 2019 Nov 27;2(6):e201900453. doi: 10.26508/lsa.201900453 (PMC6892408; doi:10.26508/lsa.201900453)
Supplement: Supplementary file 11 [file LSA-2019-00453_TableS11.xlsx]

## Sheet: Read Me
Comparison: Time course study, 2 yr mice only, KO vs WT
Tab 2: RSEM output table
GeneID	Gene symbol and ENSEMBL ID
baseMean	Average of all samples
log2FoldChange	Log2FoldChange for 2yr(KO vs WT) comparison
lfcSE	Standard eror of Log2(FC)
stat	Statistic
pvalue	P-value
padj	Adjusted p-value
symbol	Gene symbol
Tab 3: Filtred list: FDR (pvalue) < 0.05; baseMean > 4; Fold change > 30%

## Sheet: DEG_CX3CR1_seqr_2yr_genotype_KO
gene	baseMean	log2FoldChange	lfcSE	stat	pvalue	padj	name	description
ENSMUSG00000025239	617.793	0.67462	0.0674072	10.0081	1.40381e-23	1.85036e-19	LIMD1	LIM domains containing 1 [Source:MGI Symbol;Acc:MGI:1352502]
ENSMUSG00000056313	152.985	0.894517	0.0943321	9.48264	2.47934e-21	1.63401e-17	1810011O10RIK	RIKEN cDNA 1810011O10 gene [Source:MGI Symbol;Acc:MGI:1916318]
ENSMUSG00000079227	4965.2	-0.695968	0.0911947	-7.63167	2.31733e-14	1.01816e-10	CCR5	chemokine (C-C motif) receptor 5 [Source:MGI Symbol;Acc:MGI:107182]
ENSMUSG00000064039	306.951	0.598174	0.0791194	7.5604	4.01837e-14	1.32415e-10	CCR1L1	chemokine (C-C motif) receptor 1-like 1 [Source:MGI Symbol;Acc:MGI:104617]
ENSMUSG00000029925	5878.7	0.208136	0.0297166	7.00403	2.48701e-12	6.55625e-09	TBXAS1	thromboxane A synthase 1, platelet [Source:MGI Symbol;Acc:MGI:98497]
ENSMUSG00000046245	407.631	0.356874	0.0525144	6.79573	1.07767e-11	2.36747e-08	PILRA	paired immunoglobin-like type 2 receptor alpha [Source:MGI Symbol;Acc:MGI:2450529]
ENSMUSG00000016494	6729.08	0.375454	0.057314	6.55083	5.72193e-11	1.07744e-07	CD34	CD34 antigen [Source:MGI Symbol;Acc:MGI:88329]
ENSMUSG00000040479	3155.22	0.286762	0.0442213	6.48471	8.89017e-11	1.46477e-07	DGKZ	diacylglycerol kinase zeta [Source:MGI Symbol;Acc:MGI:1278339]
ENSMUSG00000003283	3902.25	0.22189	0.034514	6.42898	1.28461e-10	1.88139e-07	HCK	hemopoietic cell kinase [Source:MGI Symbol;Acc:MGI:96052]
ENSMUSG00000072966	526.655	-0.51454	0.0814067	-6.32062	2.60519e-10	3.4339e-07	GPRASP2	G protein-coupled receptor associated sorting protein 2 [Source:MGI Symbol;Acc:MGI:2442071]
ENSMUSG00000060509	14.4616	0.545417	0.0869263	6.27448	3.50814e-10	4.20371e-07	XCR1	chemokine (C motif) receptor 1 [Source:MGI Symbol;Acc:MGI:1346338]
ENSMUSG00000049103	132.213	-0.579899	0.0948544	-6.11357	9.74256e-10	1.07014e-06	CCR2	chemokine (C-C motif) receptor 2 [Source:MGI Symbol;Acc:MGI:106185]
ENSMUSG00000040447	1092.23	0.399738	0.0681804	5.86294	4.54745e-09	4.61077e-06	SPNS2	spinster homolog 2 [Source:MGI Symbol;Acc:MGI:2384936]
ENSMUSG00000035448	12.4462	-0.490592	0.0848884	-5.77926	7.50306e-09	7.06413e-06	CCR3	chemokine (C-C motif) receptor 3 [Source:MGI Symbol;Acc:MGI:104616]
ENSMUSG00000097654	67.1826	0.531553	0.0942007	5.64277	1.67336e-08	1.47043e-05	GM26714	predicted gene, 26714 [Source:MGI Symbol;Acc:MGI:5477208]
ENSMUSG00000026458	7765.3	0.248924	0.0442434	5.62624	1.84181e-08	1.51731e-05	PPFIA4	protein tyrosine phosphatase, receptor type, f polypeptide (PTPRF), interacting protein (liprin), alpha 4 [Source:MGI Symbol;Acc:MGI:1915757]
ENSMUSG00000042429	100.883	0.51883	0.0924815	5.6101	2.02211e-08	1.56785e-05	ADORA1	adenosine A1 receptor [Source:MGI Symbol;Acc:MGI:99401]
ENSMUSG00000053063	37.5785	-0.51612	0.0922691	-5.59364	2.22358e-08	1.62828e-05	CLEC12A	C-type lectin domain family 12, member a [Source:MGI Symbol;Acc:MGI:3040968]
ENSMUSG00000026177	6669.56	0.220354	0.0398431	5.53056	3.19216e-08	2.21452e-05	SLC11A1	solute carrier family 11 (proton-coupled divalent metal ion transporters), member 1 [Source:MGI Symbol;Acc:MGI:1345275]
ENSMUSG00000000957	1288.12	0.356721	0.0646628	5.51664	3.45537e-08	2.27726e-05	MMP14	matrix metallopeptidase 14 (membrane-inserted) [Source:MGI Symbol;Acc:MGI:101900]
ENSMUSG00000028989	386.874	-0.499994	0.0914691	-5.46626	4.59623e-08	2.8849e-05	ANGPTL7	angiopoietin-like 7 [Source:MGI Symbol;Acc:MGI:3605801]
ENSMUSG00000037649	3928.47	0.335375	0.0619082	5.4173	6.05062e-08	3.62515e-05	H2-DMA	histocompatibility 2, class II, locus DMa [Source:MGI Symbol;Acc:MGI:95921]
ENSMUSG00000025278	425.044	-0.488714	0.0904083	-5.40564	6.45778e-08	3.70087e-05	FLNB	filamin, beta [Source:MGI Symbol;Acc:MGI:2446089]
ENSMUSG00000048874	636.321	-0.332266	0.0619284	-5.36533	8.08023e-08	4.43773e-05	PHF3	PHD finger protein 3 [Source:MGI Symbol;Acc:MGI:2446126]
ENSMUSG00000004266	8958.65	0.181148	0.0338247	5.35549	8.53246e-08	4.49866e-05	PTPN6	protein tyrosine phosphatase, non-receptor type 6 [Source:MGI Symbol;Acc:MGI:96055]
ENSMUSG00000074829	534.168	0.321806	0.0606579	5.30527	1.12508e-07	5.70372e-05	2010315B03RIK	RIKEN cDNA 2010315B03 gene [Source:MGI Symbol;Acc:MGI:1919321]
ENSMUSG00000043008	2553.04	0.259155	0.0493587	5.25044	1.51736e-07	7.1849e-05	KLHL6	kelch-like 6 [Source:MGI Symbol;Acc:MGI:2686922]
ENSMUSG00000054942	357.337	-0.322821	0.0614972	-5.24936	1.52627e-07	7.1849e-05	MIGA1	mitoguardin 1 [Source:MGI Symbol;Acc:MGI:1924567]
ENSMUSG00000062901	1099.18	-0.268391	0.0514554	-5.21599	1.82839e-07	8.31034e-05	KLHL24	kelch-like 24 [Source:MGI Symbol;Acc:MGI:1923035]
ENSMUSG00000098112	12590.6	0.262695	0.050556	5.19612	2.03491e-07	8.94072e-05	BIN2	bridging integrator 2 [Source:MGI Symbol;Acc:MGI:3611448]
ENSMUSG00000006731	1028.43	0.303063	0.0585669	5.17465	2.28339e-07	9.40543e-05	B4GALNT1	beta-1,4-N-acetyl-galactosaminyl transferase 1 [Source:MGI Symbol;Acc:MGI:1342057]
ENSMUSG00000052087	291.925	0.285969	0.0552349	5.17731	2.25105e-07	9.40543e-05	RGS14	regulator of G-protein signaling 14 [Source:MGI Symbol;Acc:MGI:1859709]
ENSMUSG00000037348	1823.77	0.227255	0.0440216	5.16235	2.43873e-07	9.45438e-05	PAQR7	progestin and adipoQ receptor family member VII [Source:MGI Symbol;Acc:MGI:1919154]
ENSMUSG00000038168	2317.53	-0.250771	0.048556	-5.16458	2.40982e-07	9.45438e-05	P3H2	prolyl 3-hydroxylase 2 [Source:MGI Symbol;Acc:MGI:2146663]
ENSMUSG00000048126	756.678	-0.455621	0.0886294	-5.14074	2.73655e-07	0.000103058	COL6A3	collagen, type VI, alpha 3 [Source:MGI Symbol;Acc:MGI:88461]
ENSMUSG00000029373	81.5535	-0.488417	0.0955577	-5.11123	3.20066e-07	0.000114021	PF4	platelet factor 4 [Source:MGI Symbol;Acc:MGI:1888711]
ENSMUSG00000037548	186.331	0.409583	0.0801246	5.11183	3.1905e-07	0.000114021	H2-DMB2	histocompatibility 2, class II, locus Mb2 [Source:MGI Symbol;Acc:MGI:95923]
ENSMUSG00000052336	58859.7	-0.313127	0.0613387	-5.10489	3.30995e-07	0.000114812	CX3CR1	chemokine (C-X3-C motif) receptor 1 [Source:MGI Symbol;Acc:MGI:1333815]
ENSMUSG00000001123	5687.06	0.221373	0.0434451	5.09546	3.47904e-07	0.000117583	LGALS9	lectin, galactose binding, soluble 9 [Source:MGI Symbol;Acc:MGI:109496]
ENSMUSG00000039683	199.77	-0.446709	0.0878472	-5.08507	3.67487e-07	0.000121096	SDK1	sidekick cell adhesion molecule 1 [Source:MGI Symbol;Acc:MGI:2444413]
ENSMUSG00000040751	3688.71	0.269966	0.053293	5.0657	4.0691e-07	0.000130817	LAT2	linker for activation of T cells family, member 2 [Source:MGI Symbol;Acc:MGI:1926479]
ENSMUSG00000039461	541.098	0.27647	0.0550864	5.01884	5.19856e-07	0.000163148	TCTA	T cell leukemia translocation altered gene [Source:MGI Symbol;Acc:MGI:1918829]
ENSMUSG00000038371	1591.22	-0.230822	0.0465043	-4.96344	6.92538e-07	0.000212287	SBF2	SET binding factor 2 [Source:MGI Symbol;Acc:MGI:1921831]
ENSMUSG00000027221	1316.71	0.429843	0.0868642	4.94844	7.48087e-07	0.000224103	CHST1	carbohydrate (keratan sulfate Gal-6) sulfotransferase 1 [Source:MGI Symbol;Acc:MGI:1924219]
ENSMUSG00000030717	590.532	0.358424	0.0728525	4.91987	8.66028e-07	0.000253669	NUPR1	nuclear protein transcription regulator 1 [Source:MGI Symbol;Acc:MGI:1891834]
ENSMUSG00000000753	807.1	0.421236	0.0861494	4.8896	1.01039e-06	0.00028952	SERPINF1	serine (or cysteine) peptidase inhibitor, clade F, member 1 [Source:MGI Symbol;Acc:MGI:108080]
ENSMUSG00000023913	79.3043	-0.458812	0.0944908	-4.85562	1.2001e-06	0.000336564	PLA2G7	phospholipase A2, group VII (platelet-activating factor acetylhydrolase, plasma) [Source:MGI Symbol;Acc:MGI:1351327]
ENSMUSG00000003484	111.643	0.430078	0.0891702	4.82311	1.41339e-06	0.000388124	CYP4F18	cytochrome P450, family 4, subfamily f, polypeptide 18 [Source:MGI Symbol;Acc:MGI:1919304]
ENSMUSG00000023960	152.952	-0.427818	0.0892664	-4.7926	1.64634e-06	0.000434009	ENPP5	ectonucleotide pyrophosphatase/phosphodiesterase 5 [Source:MGI Symbol;Acc:MGI:1933830]
ENSMUSG00000061175	590.238	-0.369206	0.0770035	-4.79467	1.62945e-06	0.000434009	FNIP2	folliculin interacting protein 2 [Source:MGI Symbol;Acc:MGI:2683054]
ENSMUSG00000003585	103.517	0.420075	0.0881222	4.76695	1.87032e-06	0.000483387	SEC14L2	SEC14-like lipid binding 2 [Source:MGI Symbol;Acc:MGI:1915065]
ENSMUSG00000024168	711.84	-0.353166	0.0741666	-4.76179	1.91887e-06	0.000486397	TMEM204	transmembrane protein 204 [Source:MGI Symbol;Acc:MGI:3039635]
ENSMUSG00000025887	42.9912	-0.45133	0.0956109	-4.72049	2.35275e-06	0.000574288	CASP12	caspase 12 [Source:MGI Symbol;Acc:MGI:1312922]
ENSMUSG00000035711	940.08	0.248061	0.0525389	4.72147	2.34149e-06	0.000574288	DOK3	docking protein 3 [Source:MGI Symbol;Acc:MGI:1351490]
ENSMUSG00000017718	132.649	0.356292	0.0759667	4.69011	2.73064e-06	0.00063124	AFMID	arylformamidase [Source:MGI Symbol;Acc:MGI:2448704]
ENSMUSG00000038594	324.191	-0.359818	0.0767757	-4.68661	2.77763e-06	0.00063124	CEP85L	centrosomal protein 85-like [Source:MGI Symbol;Acc:MGI:3642684]
ENSMUSG00000045092	1717.64	-0.308186	0.0656814	-4.69213	2.70379e-06	0.00063124	S1PR1	sphingosine-1-phosphate receptor 1 [Source:MGI Symbol;Acc:MGI:1096355]
ENSMUSG00000051627	100.216	-0.443841	0.0945822	-4.69265	2.6969e-06	0.00063124	HIST1H1E	histone cluster 1, H1e [Source:MGI Symbol;Acc:MGI:1931527]
ENSMUSG00000021823	103.122	-0.436646	0.0935112	-4.66945	3.02003e-06	0.000674695	VCL	vinculin [Source:MGI Symbol;Acc:MGI:98927]
ENSMUSG00000043384	1115.85	-0.318829	0.0684728	-4.65629	3.21962e-06	0.000707297	GPRASP1	G protein-coupled receptor associated sorting protein 1 [Source:MGI Symbol;Acc:MGI:1917418]
ENSMUSG00000003226	841.886	-0.324524	0.0701418	-4.62668	3.71572e-06	0.0008029	RANBP2	RAN binding protein 2 [Source:MGI Symbol;Acc:MGI:894323]
ENSMUSG00000009621	2032.26	-0.253676	0.0551168	-4.60252	4.1741e-06	0.000881405	VAV2	vav 2 oncogene [Source:MGI Symbol;Acc:MGI:102718]
ENSMUSG00000038059	585.672	0.292077	0.0634867	4.6006	4.21277e-06	0.000881405	SMIM3	small integral membrane protein 3 [Source:MGI Symbol;Acc:MGI:1917088]
ENSMUSG00000040212	347.037	0.393073	0.0857111	4.58602	4.51778e-06	0.00093045	EMP3	epithelial membrane protein 3 [Source:MGI Symbol;Acc:MGI:1098729]
ENSMUSG00000055024	1774.75	-0.249734	0.0545809	-4.57547	4.75144e-06	0.000963518	EP300	E1A binding protein p300 [Source:MGI Symbol;Acc:MGI:1276116]
ENSMUSG00000042328	3775.06	0.216544	0.0476776	4.54184	5.5765e-06	0.0011137	HPS4	HPS4, biogenesis of lysosomal organelles complex 3 subunit 2 [Source:MGI Symbol;Acc:MGI:2177742]
ENSMUSG00000020315	93.087	-0.43114	0.0952325	-4.52724	5.97604e-06	0.00117567	SPTBN1	spectrin beta, non-erythrocytic 1 [Source:MGI Symbol;Acc:MGI:98388]
ENSMUSG00000032777	605.119	-0.28113	0.0622592	-4.51549	6.31713e-06	0.0012245	GTF3C1	general transcription factor III C 1 [Source:MGI Symbol;Acc:MGI:107887]
ENSMUSG00000022199	1050.12	0.331326	0.0739102	4.48281	7.36655e-06	0.00136898	SLC22A17	solute carrier family 22 (organic cation transporter), member 17 [Source:MGI Symbol;Acc:MGI:1926225]
ENSMUSG00000038963	1450.25	0.292924	0.0652763	4.48745	7.20792e-06	0.00136898	SLCO4A1	solute carrier organic anion transporter family, member 4a1 [Source:MGI Symbol;Acc:MGI:1351866]
ENSMUSG00000043962	1422.52	-0.184207	0.0410939	-4.4826	7.37408e-06	0.00136898	THRAP3	thyroid hormone receptor associated protein 3 [Source:MGI Symbol;Acc:MGI:2442637]
ENSMUSG00000037646	795.436	-0.334626	0.0747758	-4.47506	7.63898e-06	0.00139846	VPS13B	vacuolar protein sorting 13B [Source:MGI Symbol;Acc:MGI:1916380]
ENSMUSG00000021952	284.732	-0.331397	0.0741531	-4.46909	7.85518e-06	0.00141834	XPO4	exportin 4 [Source:MGI Symbol;Acc:MGI:1888526]
ENSMUSG00000073423	403.554	0.240277	0.0538473	4.4622	8.11219e-06	0.00144496	ZFP414	zinc finger protein 414 [Source:MGI Symbol;Acc:MGI:1915641]
ENSMUSG00000056529	1196.94	-0.235754	0.0528794	-4.45833	8.25993e-06	0.00144571	PTAFR	platelet-activating factor receptor [Source:MGI Symbol;Acc:MGI:106066]
ENSMUSG00000068923	533.339	0.237163	0.0532187	4.45637	8.33576e-06	0.00144571	SYT11	synaptotagmin XI [Source:MGI Symbol;Acc:MGI:1859547]
ENSMUSG00000027411	1018.57	0.200924	0.045368	4.42877	9.47739e-06	0.00158128	VPS16	VSP16 CORVET/HOPS core subunit [Source:MGI Symbol;Acc:MGI:2136772]
ENSMUSG00000053007	47.6149	-0.423616	0.0955821	-4.43196	9.33806e-06	0.00158128	CREB5	cAMP responsive element binding protein 5 [Source:MGI Symbol;Acc:MGI:2443973]
ENSMUSG00000091811	268.5	0.277155	0.0625504	4.43091	9.38346e-06	0.00158128	INAFM1	InaF motif containing 1 [Source:MGI Symbol;Acc:MGI:1913550]
ENSMUSG00000043671	268.729	-0.317984	0.0718629	-4.42487	9.64988e-06	0.00158994	DPY19L3	dpy-19-like 3 (C. elegans) [Source:MGI Symbol;Acc:MGI:2443952]
ENSMUSG00000036550	1077.32	-0.297677	0.0674259	-4.41487	1.01069e-05	0.00164467	CNOT1	CCR4-NOT transcription complex, subunit 1 [Source:MGI Symbol;Acc:MGI:2442402]
ENSMUSG00000048424	12.8222	-0.401876	0.0910826	-4.41221	1.0232e-05	0.00164473	RANBP3L	RAN binding protein 3-like [Source:MGI Symbol;Acc:MGI:2444654]
ENSMUSG00000028277	2675.45	-0.200718	0.0455651	-4.40508	1.05746e-05	0.00167932	UBE2J1	ubiquitin-conjugating enzyme E2J 1 [Source:MGI Symbol;Acc:MGI:1926245]
ENSMUSG00000085118	15.6518	-0.410336	0.0933593	-4.39524	1.10651e-05	0.0017363	GM15774	predicted gene 15774 [Source:MGI Symbol;Acc:MGI:3783215]
ENSMUSG00000044791	1112.04	-0.283441	0.0645945	-4.38801	1.14393e-05	0.0017739	SETD2	SET domain containing 2 [Source:MGI Symbol;Acc:MGI:1918177]
ENSMUSG00000038369	528.589	-0.245413	0.0560051	-4.38197	1.1761e-05	0.00180258	NCOA6	nuclear receptor coactivator 6 [Source:MGI Symbol;Acc:MGI:1929915]
ENSMUSG00000033596	637.564	-0.288308	0.0658522	-4.37811	1.19713e-05	0.00181373	RFWD3	ring finger and WD repeat domain 3 [Source:MGI Symbol;Acc:MGI:2384584]
ENSMUSG00000006476	563.56	0.300326	0.0688109	4.36451	1.27408e-05	0.00190837	NSMF	NMDA receptor synaptonuclear signaling and neuronal migration factor [Source:MGI Symbol;Acc:MGI:1861755]
ENSMUSG00000074874	206.702	0.363701	0.0834193	4.35992	1.30113e-05	0.00192698	CTLA2B	cytotoxic T lymphocyte-associated protein 2 beta [Source:MGI Symbol;Acc:MGI:88555]
ENSMUSG00000038368	239.95	-0.308861	0.0709102	-4.35566	1.32665e-05	0.00194295	FOCAD	focadhesin [Source:MGI Symbol;Acc:MGI:2676921]
ENSMUSG00000104713	61.2592	-0.416003	0.0956377	-4.34978	1.36272e-05	0.00197385	GBP6	guanylate binding protein 6 [Source:MGI Symbol;Acc:MGI:2140937]
ENSMUSG00000038866	800.008	-0.212291	0.0488612	-4.34477	1.3942e-05	0.00198644	ZCCHC2	zinc finger, CCHC domain containing 2 [Source:MGI Symbol;Acc:MGI:2444114]
ENSMUSG00000041202	13.2213	-0.373008	0.085889	-4.34291	1.40611e-05	0.00198644	PLA2G2D	phospholipase A2, group IID [Source:MGI Symbol;Acc:MGI:1341796]
ENSMUSG00000069729	936.92	-0.261877	0.0603226	-4.34127	1.41663e-05	0.00198644	ARID1B	AT rich interactive domain 1B (SWI-like) [Source:MGI Symbol;Acc:MGI:1926129]
ENSMUSG00000015243	5168.47	-0.334331	0.0774936	-4.3143	1.60107e-05	0.00202993	ABCA1	ATP-binding cassette, sub-family A (ABC1), member 1 [Source:MGI Symbol;Acc:MGI:99607]
ENSMUSG00000018012	166.339	0.34447	0.0797612	4.31877	1.56904e-05	0.00202993	RAC3	RAS-related C3 botulinum substrate 3 [Source:MGI Symbol;Acc:MGI:2180784]
ENSMUSG00000024754	137.42	-0.352465	0.081344	-4.33302	1.4708e-05	0.00202993	TMEM2	transmembrane protein 2 [Source:MGI Symbol;Acc:MGI:1890373]
ENSMUSG00000030707	9057.77	0.158025	0.0365517	4.32334	1.53685e-05	0.00202993	CORO1A	coronin, actin binding protein 1A [Source:MGI Symbol;Acc:MGI:1345961]
ENSMUSG00000033192	26353.5	0.136031	0.0314272	4.32843	1.50175e-05	0.00202993	LPCAT2	lysophosphatidylcholine acyltransferase 2 [Source:MGI Symbol;Acc:MGI:3606214]
ENSMUSG00000044667	47.8937	-0.405862	0.0937721	-4.32818	1.50348e-05	0.00202993	PLPPR4	phospholipid phosphatase related 4 [Source:MGI Symbol;Acc:MGI:106530]
ENSMUSG00000055148	164.64	0.412523	0.0956192	4.31422	1.60164e-05	0.00202993	KLF2	Kruppel-like factor 2 (lung) [Source:MGI Symbol;Acc:MGI:1342772]
ENSMUSG00000055652	1431.62	0.235072	0.0544233	4.31934	1.56499e-05	0.00202993	KLHL25	kelch-like 25 [Source:MGI Symbol;Acc:MGI:2668031]
ENSMUSG00000059714	1128.58	0.160701	0.0372236	4.31718	1.58033e-05	0.00202993	FLOT1	flotillin 1 [Source:MGI Symbol;Acc:MGI:1100500]
ENSMUSG00000061186	41.4331	-0.3943	0.091384	-4.31476	1.59774e-05	0.00202993	SFMBT2	Scm-like with four mbt domains 2 [Source:MGI Symbol;Acc:MGI:2447794]
ENSMUSG00000026712	390.059	-0.398314	0.0924483	-4.3085	1.64363e-05	0.00204384	MRC1	mannose receptor, C type 1 [Source:MGI Symbol;Acc:MGI:97142]
ENSMUSG00000042557	459.208	-0.216923	0.0503319	-4.30985	1.63368e-05	0.00204384	SIN3A	transcriptional regulator, SIN3A (yeast) [Source:MGI Symbol;Acc:MGI:107157]
ENSMUSG00000042613	2594.94	0.204136	0.0474391	4.30311	1.68421e-05	0.00207472	PBXIP1	pre B cell leukemia transcription factor interacting protein 1 [Source:MGI Symbol;Acc:MGI:2441670]
ENSMUSG00000039275	710.86	-0.211516	0.0492519	-4.29458	1.75026e-05	0.00213613	FOXK2	forkhead box K2 [Source:MGI Symbol;Acc:MGI:1916087]
ENSMUSG00000056413	605.756	0.232244	0.0541118	4.29193	1.77123e-05	0.00214189	ADAP1	ArfGAP with dual PH domains 1 [Source:MGI Symbol;Acc:MGI:2442201]
ENSMUSG00000034271	146.241	0.374164	0.0874441	4.2789	1.87819e-05	0.00225058	JDP2	Jun dimerization protein 2 [Source:MGI Symbol;Acc:MGI:1932093]
ENSMUSG00000031210	689.942	-0.407522	0.0956221	-4.2618	2.0279e-05	0.00238659	GPR165	G protein-coupled receptor 165 [Source:MGI Symbol;Acc:MGI:1923456]
ENSMUSG00000048249	792.633	-0.232893	0.0546364	-4.2626	2.02058e-05	0.00238659	CREBRF	CREB3 regulatory factor [Source:MGI Symbol;Acc:MGI:1924378]
ENSMUSG00000035941	340.267	-0.315042	0.0745191	-4.22767	2.36127e-05	0.00275432	IBTK	inhibitor of Bruton agammaglobulinemia tyrosine kinase [Source:MGI Symbol;Acc:MGI:1918677]
ENSMUSG00000032333	572.027	0.249571	0.0592418	4.21276	2.5227e-05	0.00291682	STOML1	stomatin-like 1 [Source:MGI Symbol;Acc:MGI:1916356]
ENSMUSG00000005057	954.55	0.263864	0.0627265	4.20657	2.59271e-05	0.00297169	SH2B2	SH2B adaptor protein 2 [Source:MGI Symbol;Acc:MGI:1345171]
ENSMUSG00000031990	413.696	-0.337806	0.0803953	-4.20182	2.64783e-05	0.00300871	JAM3	junction adhesion molecule 3 [Source:MGI Symbol;Acc:MGI:1933825]
ENSMUSG00000005667	367.708	0.373046	0.0890642	4.18851	2.80795e-05	0.00316338	MTHFD2	methylenetetrahydrofolate dehydrogenase (NAD+ dependent), methenyltetrahydrofolate cyclohydrolase [Source:MGI Symbol;Acc:MGI:1338850]
ENSMUSG00000091562	77.9791	-0.357783	0.0858338	-4.16832	3.06853e-05	0.00342766	CRYBG3	beta-gamma crystallin domain containing 3 [Source:MGI Symbol;Acc:MGI:2676311]
ENSMUSG00000020437	853.658	0.214079	0.0513867	4.16604	3.09931e-05	0.00343294	MYO1G	myosin IG [Source:MGI Symbol;Acc:MGI:1927091]
ENSMUSG00000003617	123.841	-0.39757	0.0955801	-4.15955	3.18878e-05	0.00350261	CP	ceruloplasmin [Source:MGI Symbol;Acc:MGI:88476]
ENSMUSG00000031740	914.349	0.230449	0.0556239	4.14299	3.4281e-05	0.00373437	MMP2	matrix metallopeptidase 2 [Source:MGI Symbol;Acc:MGI:97009]
ENSMUSG00000002944	74.2346	-0.394349	0.0953269	-4.1368	3.52178e-05	0.00377403	CD36	CD36 antigen [Source:MGI Symbol;Acc:MGI:107899]
ENSMUSG00000026979	1221.06	-0.183159	0.0442691	-4.1374	3.51269e-05	0.00377403	PSD4	pleckstrin and Sec7 domain containing 4 [Source:MGI Symbol;Acc:MGI:2674093]
ENSMUSG00000038642	107964	0.175346	0.0425253	4.12334	3.73415e-05	0.00394247	CTSS	cathepsin S [Source:MGI Symbol;Acc:MGI:107341]
ENSMUSG00000038648	765.362	-0.303679	0.0736538	-4.12306	3.73878e-05	0.00394247	CREB3L2	cAMP responsive element binding protein 3-like 2 [Source:MGI Symbol;Acc:MGI:2442695]
ENSMUSG00000021886	365.288	0.332646	0.0807563	4.11913	3.80307e-05	0.00395084	GPR65	G-protein coupled receptor 65 [Source:MGI Symbol;Acc:MGI:108031]
ENSMUSG00000025959	611.624	0.275968	0.0670277	4.11722	3.83469e-05	0.00395084	KLF7	Kruppel-like factor 7 (ubiquitous) [Source:MGI Symbol;Acc:MGI:1935151]
ENSMUSG00000028514	1080.3	-0.277423	0.0674124	-4.11531	3.86661e-05	0.00395084	USP24	ubiquitin specific peptidase 24 [Source:MGI Symbol;Acc:MGI:1919936]
ENSMUSG00000051339	124.316	-0.382611	0.0929568	-4.11601	3.85494e-05	0.00395084	2900026A02RIK	RIKEN cDNA 2900026A02 gene [Source:MGI Symbol;Acc:MGI:1920194]
ENSMUSG00000044308	691.579	-0.267231	0.0650824	-4.10605	4.0249e-05	0.00408094	UBR3	ubiquitin protein ligase E3 component n-recognin 3 [Source:MGI Symbol;Acc:MGI:1861100]
ENSMUSG00000070565	220.766	-0.307885	0.0750518	-4.10229	4.09077e-05	0.00411606	RASAL2	RAS protein activator like 2 [Source:MGI Symbol;Acc:MGI:2443881]
ENSMUSG00000030451	2654.39	-0.250622	0.0613174	-4.08729	4.3645e-05	0.00435822	HERC2	HECT and RLD domain containing E3 ubiquitin protein ligase 2 [Source:MGI Symbol;Acc:MGI:103234]
ENSMUSG00000000318	10.5362	-0.311046	0.076265	-4.07849	4.53296e-05	0.00447596	CLEC10A	C-type lectin domain family 10, member A [Source:MGI Symbol;Acc:MGI:96975]
ENSMUSG00000037706	51071.3	0.173991	0.04267	4.0776	4.55033e-05	0.00447596	CD81	CD81 antigen [Source:MGI Symbol;Acc:MGI:1096398]
ENSMUSG00000004100	527.247	0.202151	0.049657	4.07096	4.68205e-05	0.0045378	PPAN	peter pan homolog (Drosophila) [Source:MGI Symbol;Acc:MGI:2178445]
ENSMUSG00000029484	7700.87	0.179677	0.0441336	4.0712	4.67709e-05	0.0045378	ANXA3	annexin A3 [Source:MGI Symbol;Acc:MGI:1201378]
ENSMUSG00000026548	1802.72	0.257564	0.0635057	4.05576	4.99705e-05	0.00480775	SLAMF9	SLAM family member 9 [Source:MGI Symbol;Acc:MGI:1923692]
ENSMUSG00000040537	148.395	-0.371369	0.0917465	-4.04777	5.17071e-05	0.00493878	ADAM22	a disintegrin and metallopeptidase domain 22 [Source:MGI Symbol;Acc:MGI:1340046]
ENSMUSG00000022533	743.667	-0.305694	0.0756771	-4.03945	5.35771e-05	0.00508057	ATP13A3	ATPase type 13A3 [Source:MGI Symbol;Acc:MGI:2685387]
ENSMUSG00000059326	1973.66	0.299093	0.0741612	4.03301	5.50674e-05	0.00518459	CSF2RA	colony stimulating factor 2 receptor, alpha, low-affinity (granulocyte-macrophage) [Source:MGI Symbol;Acc:MGI:1339754]
ENSMUSG00000042446	421.026	-0.246301	0.0611706	-4.02646	5.6624e-05	0.00529334	ZMYM4	zinc finger, MYM-type 4 [Source:MGI Symbol;Acc:MGI:1915035]
ENSMUSG00000017009	180.179	-0.383343	0.0955572	-4.01166	6.02939e-05	0.00555758	SDC4	syndecan 4 [Source:MGI Symbol;Acc:MGI:1349164]
ENSMUSG00000034652	3715.56	-0.183076	0.0456313	-4.01206	6.01911e-05	0.00555758	CD300A	CD300A molecule [Source:MGI Symbol;Acc:MGI:2443411]
ENSMUSG00000038811	1400.13	0.22858	0.0570815	4.00445	6.21628e-05	0.00569006	GNGT2	guanine nucleotide binding protein (G protein), gamma transducing activity polypeptide 2 [Source:MGI Symbol;Acc:MGI:893584]
ENSMUSG00000026667	741.047	-0.319735	0.080188	-3.98731	6.68255e-05	0.00607467	UHMK1	U2AF homology motif (UHM) kinase 1 [Source:MGI Symbol;Acc:MGI:1341908]
ENSMUSG00000012819	1897.72	-0.296142	0.0743559	-3.98277	6.81177e-05	0.00610789	CDH23	cadherin 23 (otocadherin) [Source:MGI Symbol;Acc:MGI:1890219]
ENSMUSG00000029346	511.127	0.248416	0.0623617	3.98346	6.79179e-05	0.00610789	SRRD	SRR1 domain containing [Source:MGI Symbol;Acc:MGI:1917368]
ENSMUSG00000044678	30.391	-0.312058	0.078386	-3.98104	6.86156e-05	0.00611096	LY6K	lymphocyte antigen 6 complex, locus K [Source:MGI Symbol;Acc:MGI:1923736]
ENSMUSG00000027075	23.7155	-0.37109	0.0933627	-3.97472	7.04627e-05	0.00619179	SLC43A1	solute carrier family 43, member 1 [Source:MGI Symbol;Acc:MGI:1931352]
ENSMUSG00000056899	78.7361	-0.334191	0.0840707	-3.97512	7.03446e-05	0.00619179	IMMP2L	IMP2 inner mitochondrial membrane peptidase-like (S. cerevisiae) [Source:MGI Symbol;Acc:MGI:2135611]
ENSMUSG00000029999	2777.04	-0.234365	0.0590075	-3.97179	7.13347e-05	0.00622691	TGFA	transforming growth factor alpha [Source:MGI Symbol;Acc:MGI:98724]
ENSMUSG00000019876	495.067	0.27252	0.0686742	3.9683	7.23867e-05	0.00627445	PKIB	protein kinase inhibitor beta, cAMP dependent, testis specific [Source:MGI Symbol;Acc:MGI:101937]
ENSMUSG00000036591	215.09	-0.316957	0.0799017	-3.96684	7.28314e-05	0.00627445	ARHGAP21	Rho GTPase activating protein 21 [Source:MGI Symbol;Acc:MGI:1918685]
ENSMUSG00000022136	2342.66	-0.194833	0.049151	-3.96396	7.37165e-05	0.00630946	DNAJC3	DnaJ heat shock protein family (Hsp40) member C3 [Source:MGI Symbol;Acc:MGI:107373]
ENSMUSG00000039997	28.9864	-0.337101	0.0851578	-3.95854	7.54089e-05	0.00641268	IFI203	interferon activated gene 203 [Source:MGI Symbol;Acc:MGI:96428]
ENSMUSG00000020282	424.573	0.233463	0.0591639	3.94604	7.94549e-05	0.00671343	RHBDF1	rhomboid 5 homolog 1 [Source:MGI Symbol;Acc:MGI:104328]
ENSMUSG00000026478	171.109	-0.36966	0.0938702	-3.938	8.21651e-05	0.0068982	LAMC1	laminin, gamma 1 [Source:MGI Symbol;Acc:MGI:99914]
ENSMUSG00000060950	283.891	0.236203	0.0600362	3.93435	8.34226e-05	0.00695945	TRMT61A	tRNA methyltransferase 61A [Source:MGI Symbol;Acc:MGI:2443487]
ENSMUSG00000000290	11707.2	0.13097	0.0333584	3.92616	8.63141e-05	0.00715538	ITGB2	integrin beta 2 [Source:MGI Symbol;Acc:MGI:96611]
ENSMUSG00000035024	300.214	-0.254323	0.0648231	-3.92333	8.73328e-05	0.00719459	NCAPD3	non-SMC condensin II complex, subunit D3 [Source:MGI Symbol;Acc:MGI:2142989]
ENSMUSG00000036875	157.083	0.357507	0.0912197	3.91919	8.88484e-05	0.00727398	DNA2	DNA replication helicase/nuclease 2 [Source:MGI Symbol;Acc:MGI:2443732]
ENSMUSG00000019710	623.084	0.183225	0.0467739	3.91725	8.95658e-05	0.00728745	MRPL24	mitochondrial ribosomal protein L24 [Source:MGI Symbol;Acc:MGI:1914957]
ENSMUSG00000031683	773.045	0.178105	0.0454907	3.91519	9.0332e-05	0.0073047	LSM6	LSM6 homolog, U6 small nuclear RNA and mRNA degradation associated [Source:MGI Symbol;Acc:MGI:1925901]
ENSMUSG00000027315	4017.09	0.291599	0.0747239	3.90235	9.52642e-05	0.00765657	SPINT1	serine protease inhibitor, Kunitz type 1 [Source:MGI Symbol;Acc:MGI:1338033]
ENSMUSG00000019790	1016.45	-0.244527	0.0627373	-3.89763	9.71377e-05	0.00774314	STXBP5	syntaxin binding protein 5 (tomosyn) [Source:MGI Symbol;Acc:MGI:1926058]
ENSMUSG00000020721	878.906	-0.260672	0.0669144	-3.8956	9.7955e-05	0.00774314	HELZ	helicase with zinc finger domain [Source:MGI Symbol;Acc:MGI:1925705]
ENSMUSG00000031232	1833.31	-0.151349	0.0388671	-3.894	9.86038e-05	0.00774314	MAGT1	magnesium transporter 1 [Source:MGI Symbol;Acc:MGI:1914325]
ENSMUSG00000036594	912.009	-0.321104	0.0824657	-3.89379	9.86911e-05	0.00774314	H2-AA	histocompatibility 2, class II antigen A, alpha [Source:MGI Symbol;Acc:MGI:95895]
ENSMUSG00000018341	92.3152	-0.367919	0.0946038	-3.88905	0.000100638	0.00784918	IL12RB2	interleukin 12 receptor, beta 2 [Source:MGI Symbol;Acc:MGI:1270861]
ENSMUSG00000024241	341.536	-0.267819	0.06892	-3.88594	0.000101936	0.00790367	SOS1	son of sevenless homolog 1 (Drosophila) [Source:MGI Symbol;Acc:MGI:98354]
ENSMUSG00000022552	862.071	0.179439	0.0462667	3.87836	0.000105165	0.00810628	SHARPIN	SHANK-associated RH domain interacting protein [Source:MGI Symbol;Acc:MGI:1913331]
ENSMUSG00000096606	3629.52	0.209109	0.0539867	3.87334	0.000107356	0.00822707	TPBGL	trophoblast glycoprotein-like [Source:MGI Symbol;Acc:MGI:3646425]
ENSMUSG00000055541	13338	0.125825	0.0325449	3.86618	0.000110554	0.00837478	LAIR1	leukocyte-associated Ig-like receptor 1 [Source:MGI Symbol;Acc:MGI:105492]
ENSMUSG00000079168	9.30499	-0.26105	0.0675192	-3.86631	0.000110496	0.00837478	CD209G	CD209g antigen [Source:MGI Symbol;Acc:MGI:1917442]
ENSMUSG00000029145	641.644	0.201492	0.0521356	3.86477	0.000111193	0.00837507	EIF2B4	eukaryotic translation initiation factor 2B, subunit 4 delta [Source:MGI Symbol;Acc:MGI:95300]
ENSMUSG00000039007	352.111	-0.358643	0.0929884	-3.85686	0.000114855	0.00860173	CPQ	carboxypeptidase Q [Source:MGI Symbol;Acc:MGI:1889205]
ENSMUSG00000060586	677.965	-0.312914	0.0811913	-3.85403	0.000116189	0.00865249	H2-EB1	histocompatibility 2, class II antigen E beta [Source:MGI Symbol;Acc:MGI:95901]
ENSMUSG00000028906	791.12	-0.258479	0.0671442	-3.84961	0.000118307	0.00871175	EPB41	erythrocyte membrane protein band 4.1 [Source:MGI Symbol;Acc:MGI:95401]
ENSMUSG00000075592	78.523	-0.36312	0.0943241	-3.8497	0.000118263	0.00871175	NYNRIN	NYN domain and retroviral integrase containing [Source:MGI Symbol;Acc:MGI:2652872]
ENSMUSG00000031540	1109.79	-0.258912	0.0674354	-3.83941	0.000123329	0.00903113	KAT6A	K(lysine) acetyltransferase 6A [Source:MGI Symbol;Acc:MGI:2442415]
ENSMUSG00000033487	1022.33	-0.213841	0.0557652	-3.83467	0.000125734	0.00915634	FNDC3A	fibronectin type III domain containing 3A [Source:MGI Symbol;Acc:MGI:1196463]
ENSMUSG00000040528	294.8	0.307036	0.0801691	3.82986	0.000128217	0.00928586	MILR1	mast cell immunoglobulin like receptor 1 [Source:MGI Symbol;Acc:MGI:2685731]
ENSMUSG00000028871	57.1611	0.365596	0.0956045	3.82405	0.000131278	0.00935341	RSPO1	R-spondin 1 [Source:MGI Symbol;Acc:MGI:2183426]
ENSMUSG00000038301	1323.55	0.161398	0.0421875	3.82573	0.000130384	0.00935341	SNX10	sorting nexin 10 [Source:MGI Symbol;Acc:MGI:1919232]
ENSMUSG00000098108	144.817	0.345349	0.090282	3.82522	0.000130654	0.00935341	GM27008	predicted gene, 27008 [Source:MGI Symbol;Acc:MGI:5504123]
ENSMUSG00000004085	112.885	-0.317561	0.0831973	-3.81697	0.000135103	0.00952293	MAP3K20	mitogen-activated protein kinase kinase kinase 20 [Source:MGI Symbol;Acc:MGI:2443258]
ENSMUSG00000031431	1335.75	0.326603	0.0855393	3.81816	0.000134451	0.00952293	TSC22D3	TSC22 domain family, member 3 [Source:MGI Symbol;Acc:MGI:1196284]
ENSMUSG00000034593	323.806	-0.327509	0.0861157	-3.80313	0.000142879	0.0100175	MYO5A	myosin VA [Source:MGI Symbol;Acc:MGI:105976]
ENSMUSG00000073664	436.648	-0.298451	0.078601	-3.79704	0.000146434	0.0102124	NBEAL1	neurobeachin like 1 [Source:MGI Symbol;Acc:MGI:2444343]
ENSMUSG00000011382	110.886	-0.326595	0.0861277	-3.79199	0.000149447	0.0103677	DHDH	dihydrodiol dehydrogenase (dimeric) [Source:MGI Symbol;Acc:MGI:1919005]
ENSMUSG00000013698	4329.98	0.128978	0.0342272	3.7683	0.000164363	0.0110718	PEA15A	phosphoprotein enriched in astrocytes 15A [Source:MGI Symbol;Acc:MGI:104799]
ENSMUSG00000015776	2861.15	0.210486	0.055791	3.77276	0.000161451	0.0110718	MED22	mediator complex subunit 22 [Source:MGI Symbol;Acc:MGI:98446]
ENSMUSG00000022797	224.329	-0.311688	0.0827502	-3.76661	0.000165477	0.0110718	TFRC	transferrin receptor [Source:MGI Symbol;Acc:MGI:98822]
ENSMUSG00000030031	217.394	0.313814	0.0831896	3.77227	0.000161769	0.0110718	KBTBD8	kelch repeat and BTB (POZ) domain containing 8 [Source:MGI Symbol;Acc:MGI:2661430]
ENSMUSG00000030213	1466.35	-0.240872	0.0638917	-3.77001	0.000163241	0.0110718	ATF7IP	activating transcription factor 7 interacting protein [Source:MGI Symbol;Acc:MGI:1858965]
ENSMUSG00000036676	434.979	-0.240525	0.063852	-3.76692	0.000165274	0.0110718	TMTC3	transmembrane and tetratricopeptide repeat containing 3 [Source:MGI Symbol;Acc:MGI:3036255]
ENSMUSG00000073421	1954.26	-0.334881	0.08887	-3.76822	0.000164418	0.0110718	H2-AB1	histocompatibility 2, class II antigen A, beta 1 [Source:MGI Symbol;Acc:MGI:103070]
ENSMUSG00000102352	16.167	-0.331662	0.0882701	-3.75736	0.000171718	0.0114314	GM38346	predicted gene, 38346 [Source:MGI Symbol;Acc:MGI:5611574]
ENSMUSG00000025332	898.73	-0.237131	0.0631793	-3.75331	0.000174515	0.0115592	KDM5C	lysine (K)-specific demethylase 5C [Source:MGI Symbol;Acc:MGI:99781]
ENSMUSG00000021573	1565.63	-0.211434	0.0563517	-3.75205	0.000175397	0.0115596	TPPP	tubulin polymerization promoting protein [Source:MGI Symbol;Acc:MGI:1920198]
ENSMUSG00000032322	99.171	0.339213	0.0904631	3.74974	0.000177017	0.0116083	PSTPIP1	proline-serine-threonine phosphatase-interacting protein 1 [Source:MGI Symbol;Acc:MGI:1321396]
ENSMUSG00000013663	2780.02	-0.156466	0.0417941	-3.74373	0.000181306	0.0117192	PTEN	phosphatase and tensin homolog [Source:MGI Symbol;Acc:MGI:109583]
ENSMUSG00000026315	15.8479	-0.319366	0.0853371	-3.74241	0.000182265	0.0117192	SERPINB8	serine (or cysteine) peptidase inhibitor, clade B, member 8 [Source:MGI Symbol;Acc:MGI:894657]
ENSMUSG00000038623	3509.59	0.164148	0.043861	3.74245	0.000182232	0.0117192	TM6SF1	transmembrane 6 superfamily member 1 [Source:MGI Symbol;Acc:MGI:1933209]
ENSMUSG00000047959	190.177	0.319956	0.0854482	3.74445	0.00018079	0.0117192	KCNA3	potassium voltage-gated channel, shaker-related subfamily, member 3 [Source:MGI Symbol;Acc:MGI:96660]
ENSMUSG00000043833	181.269	0.309976	0.0829044	3.73896	0.000184783	0.0118234	2900005J15RIK	RIKEN cDNA 2900005J15 gene [Source:MGI Symbol;Acc:MGI:1914511]
ENSMUSG00000034560	2480.39	-0.183024	0.0489743	-3.73715	0.00018612	0.0118318	WASHC4	WASH complex subunit 4 [Source:MGI Symbol;Acc:MGI:2441787]
ENSMUSG00000041570	456.234	-0.254635	0.0681508	-3.73635	0.000186709	0.0118318	CAMSAP2	calmodulin regulated spectrin-associated protein family, member 2 [Source:MGI Symbol;Acc:MGI:1922434]
ENSMUSG00000021870	1542.51	-0.151214	0.0405024	-3.73347	0.000188861	0.0118542	SLMAP	sarcolemma associated protein [Source:MGI Symbol;Acc:MGI:1933549]
ENSMUSG00000030345	185.593	0.260043	0.0696436	3.73391	0.000188526	0.0118542	DYRK4	dual-specificity tyrosine-(Y)-phosphorylation regulated kinase 4 [Source:MGI Symbol;Acc:MGI:1330292]
ENSMUSG00000025505	294.367	0.273591	0.0733301	3.73095	0.00019076	0.0118604	TMEM80	transmembrane protein 80 [Source:MGI Symbol;Acc:MGI:1918698]
ENSMUSG00000039263	1462.13	0.189369	0.0507435	3.73188	0.000190056	0.0118604	NPEPL1	aminopeptidase-like 1 [Source:MGI Symbol;Acc:MGI:2448523]
ENSMUSG00000000078	2710.36	0.153695	0.0412947	3.72191	0.000197725	0.0122357	KLF6	Kruppel-like factor 6 [Source:MGI Symbol;Acc:MGI:1346318]
ENSMUSG00000014905	770.597	-0.221954	0.0597225	-3.71642	0.000202063	0.0124393	DNAJB9	DnaJ heat shock protein family (Hsp40) member B9 [Source:MGI Symbol;Acc:MGI:1351618]
ENSMUSG00000038774	549.448	-0.293104	0.0788893	-3.71538	0.000202902	0.0124393	ASCC3	activating signal cointegrator 1 complex subunit 3 [Source:MGI Symbol;Acc:MGI:1925237]
ENSMUSG00000001783	1912.58	0.166332	0.0448258	3.71064	0.00020674	0.0126159	RTCB	RNA 2',3'-cyclic phosphate and 5'-OH ligase [Source:MGI Symbol;Acc:MGI:106379]
ENSMUSG00000029096	448.44	0.354086	0.0954816	3.70843	0.000208552	0.0126678	HTRA3	HtrA serine peptidase 3 [Source:MGI Symbol;Acc:MGI:1925808]
ENSMUSG00000024993	1116.25	0.1683	0.0454033	3.70678	0.000209911	0.0126919	FAM45A	family with sequence similarity 45, member A [Source:MGI Symbol;Acc:MGI:1915144]
ENSMUSG00000024082	601.629	0.173392	0.0467965	3.70523	0.000211201	0.0127116	NDUFAF7	NADH dehydrogenase (ubiquinone) 1 alpha subcomplex assembly factor 7 [Source:MGI Symbol;Acc:MGI:1920944]
ENSMUSG00000043535	429.225	-0.299351	0.0808524	-3.70243	0.000213541	0.012794	SETX	senataxin [Source:MGI Symbol;Acc:MGI:2443480]
ENSMUSG00000021986	127.379	0.348404	0.0941388	3.70096	0.000214784	0.0128103	AMER2	APC membrane recruitment 2 [Source:MGI Symbol;Acc:MGI:1919375]
ENSMUSG00000027678	1828.85	-0.221785	0.0599484	-3.6996	0.000215939	0.0128212	NCOA3	nuclear receptor coactivator 3 [Source:MGI Symbol;Acc:MGI:1276535]
ENSMUSG00000003348	2206.51	0.153278	0.0414705	3.69608	0.00021895	0.0128694	MOB3A	MOB kinase activator 3A [Source:MGI Symbol;Acc:MGI:3050117]
ENSMUSG00000016757	223.072	-0.243421	0.0658352	-3.69743	0.000217791	0.0128694	TTLL12	tubulin tyrosine ligase-like family, member 12 [Source:MGI Symbol;Acc:MGI:3039573]
ENSMUSG00000024044	697.12	0.295089	0.0798569	3.69522	0.000219694	0.0128694	EPB41L3	erythrocyte membrane protein band 4.1 like 3 [Source:MGI Symbol;Acc:MGI:103008]
ENSMUSG00000073771	477.975	0.225703	0.061098	3.69411	0.000220658	0.0128694	BTBD19	BTB (POZ) domain containing 19 [Source:MGI Symbol;Acc:MGI:1925861]
ENSMUSG00000020042	11.6136	0.300201	0.0813445	3.69049	0.000223825	0.0129966	BTBD11	BTB (POZ) domain containing 11 [Source:MGI Symbol;Acc:MGI:1921257]
ENSMUSG00000023026	2362.57	-0.251151	0.0681349	-3.68608	0.000227738	0.0131084	DIP2B	disco interacting protein 2 homolog B [Source:MGI Symbol;Acc:MGI:2145977]
ENSMUSG00000031216	993.709	-0.240884	0.0653364	-3.68683	0.000227064	0.0131084	STARD8	START domain containing 8 [Source:MGI Symbol;Acc:MGI:2448556]
ENSMUSG00000024906	433.498	0.196761	0.0534808	3.6791	0.000234063	0.0134138	MUS81	MUS81 structure-specific endonuclease subunit [Source:MGI Symbol;Acc:MGI:1918961]
ENSMUSG00000000530	673.37	0.236302	0.0642641	3.67704	0.000235955	0.013461	ACVRL1	activin A receptor, type II-like 1 [Source:MGI Symbol;Acc:MGI:1338946]
ENSMUSG00000021709	1205.42	-0.259059	0.0705186	-3.67363	0.00023913	0.013461	ERBIN	Erbb2 interacting protein [Source:MGI Symbol;Acc:MGI:1890169]
ENSMUSG00000034297	691.922	-0.26201	0.0713165	-3.67391	0.000238866	0.013461	MED13	mediator complex subunit 13 [Source:MGI Symbol;Acc:MGI:3029632]
ENSMUSG00000038664	1108.42	-0.273841	0.0745197	-3.67475	0.000238079	0.013461	HERC1	HECT and RLD domain containing E3 ubiquitin protein ligase family member 1 [Source:MGI Symbol;Acc:MGI:2384589]
ENSMUSG00000045983	2031.18	-0.173935	0.0473587	-3.67271	0.000239992	0.013461	EIF4G1	eukaryotic translation initiation factor 4, gamma 1 [Source:MGI Symbol;Acc:MGI:2384784]
ENSMUSG00000025742	903.806	-0.225684	0.0615316	-3.66778	0.000244666	0.013665	PRPS2	phosphoribosyl pyrophosphate synthetase 2 [Source:MGI Symbol;Acc:MGI:97776]
ENSMUSG00000031314	325.499	-0.251085	0.0685579	-3.66238	0.000249881	0.0138974	TAF1	TATA-box binding protein associated factor 1 [Source:MGI Symbol;Acc:MGI:1336878]
ENSMUSG00000002668	1344.52	0.208958	0.0570864	3.66038	0.000251842	0.0139056	DENND1C	DENN/MADD domain containing 1C [Source:MGI Symbol;Acc:MGI:1918035]
ENSMUSG00000017716	30.178	0.349529	0.095552	3.658	0.000254188	0.0139056	BIRC5	baculoviral IAP repeat-containing 5 [Source:MGI Symbol;Acc:MGI:1203517]
ENSMUSG00000026547	632.926	0.211993	0.0579687	3.65703	0.000255152	0.0139056	TAGLN2	transgelin 2 [Source:MGI Symbol;Acc:MGI:1312985]
ENSMUSG00000031925	832.01	0.191745	0.0524202	3.65784	0.000254353	0.0139056	MAML2	mastermind like 2 (Drosophila) [Source:MGI Symbol;Acc:MGI:2389460]
ENSMUSG00000078185	148.834	-0.30807	0.0842439	-3.65688	0.000255303	0.0139056	CHML	choroideremia-like [Source:MGI Symbol;Acc:MGI:101913]
ENSMUSG00000024228	60.532	-0.34466	0.0943694	-3.65224	0.000259965	0.0141012	NUDT12	nudix (nucleoside diphosphate linked moiety X)-type motif 12 [Source:MGI Symbol;Acc:MGI:1915243]
ENSMUSG00000075272	53.2998	0.34082	0.0934386	3.64753	0.000264775	0.0143033	TTC30A2	tetratricopeptide repeat domain 30A2 [Source:MGI Symbol;Acc:MGI:3700200]
ENSMUSG00000022817	50963.3	0.148779	0.0408106	3.64559	0.000266778	0.0143527	ITGB5	integrin beta 5 [Source:MGI Symbol;Acc:MGI:96614]
ENSMUSG00000037119	6782.23	-0.204745	0.0562293	-3.64126	0.000271309	0.0145371	FAM91A1	family with sequence similarity 91, member A1 [Source:MGI Symbol;Acc:MGI:1277178]
ENSMUSG00000039041	1546	0.148981	0.0410374	3.63037	0.000283012	0.0151028	ADRM1	adhesion regulating molecule 1 [Source:MGI Symbol;Acc:MGI:1929289]
ENSMUSG00000023984	11.4557	-0.239107	0.0659654	-3.62473	0.000289261	0.015374	GM20517	predicted gene 20517 [Source:MGI Symbol;Acc:MGI:5141982]
ENSMUSG00000035778	1527.79	-0.210014	0.0579637	-3.62321	0.000290973	0.0154029	GGTA1	glycoprotein galactosyltransferase alpha 1, 3 [Source:MGI Symbol;Acc:MGI:95704]
ENSMUSG00000031851	2468.25	0.185699	0.0513754	3.61456	0.000300862	0.0157719	NTPCR	nucleoside-triphosphatase, cancer-related [Source:MGI Symbol;Acc:MGI:1913816]
ENSMUSG00000063364	48.7647	-0.337425	0.0933591	-3.61426	0.000301203	0.0157719	3300002I08RIK	RIKEN cDNA 3300002I08 gene [Source:MGI Symbol;Acc:MGI:1916527]
ENSMUSG00000069272	22.5249	-0.340583	0.0942404	-3.61398	0.000301534	0.0157719	HIST1H2AE	histone cluster 1, H2ae [Source:MGI Symbol;Acc:MGI:2448290]
ENSMUSG00000018217	7769.3	0.18106	0.0501318	3.61167	0.000304227	0.0158499	PMP22	peripheral myelin protein 22 [Source:MGI Symbol;Acc:MGI:97631]
ENSMUSG00000025648	1678.93	0.201145	0.0557898	3.60541	0.000311663	0.0161341	PFKFB4	6-phosphofructo-2-kinase/fructose-2,6-biphosphatase 4 [Source:MGI Symbol;Acc:MGI:2687284]
ENSMUSG00000029512	672.282	-0.196911	0.0546272	-3.60464	0.000312588	0.0161341	ULK1	unc-51 like kinase 1 [Source:MGI Symbol;Acc:MGI:1270126]
ENSMUSG00000079547	3089.09	0.163018	0.0452325	3.604	0.000313355	0.0161341	H2-DMB1	histocompatibility 2, class II, locus Mb1 [Source:MGI Symbol;Acc:MGI:95922]
ENSMUSG00000060012	184.117	-0.312637	0.0868099	-3.6014	0.000316504	0.0161768	KIF13B	kinesin family member 13B [Source:MGI Symbol;Acc:MGI:1098265]
ENSMUSG00000104346	31.4379	-0.342437	0.0950872	-3.60129	0.00031664	0.0161768	PCDHGA3	protocadherin gamma subfamily A, 3 [Source:MGI Symbol;Acc:MGI:1935215]
ENSMUSG00000063849	3599.54	0.217133	0.0603466	3.5981	0.000320555	0.0163136	PPCDC	phosphopantothenoylcysteine decarboxylase [Source:MGI Symbol;Acc:MGI:1914062]
ENSMUSG00000046079	2018.81	0.180028	0.0501069	3.59287	0.00032706	0.0165807	LRRC8D	leucine rich repeat containing 8D [Source:MGI Symbol;Acc:MGI:1922368]
ENSMUSG00000017754	76.3808	-0.334837	0.0933308	-3.58764	0.000333687	0.0167875	PLTP	phospholipid transfer protein [Source:MGI Symbol;Acc:MGI:103151]
ENSMUSG00000036501	443.777	-0.209047	0.0582571	-3.58836	0.000332771	0.0167875	FAM13B	family with sequence similarity 13, member B [Source:MGI Symbol;Acc:MGI:2447834]
ENSMUSG00000026519	4367.89	0.132763	0.0370591	3.58246	0.000340374	0.0169942	TMEM63A	transmembrane protein 63a [Source:MGI Symbol;Acc:MGI:2384789]
ENSMUSG00000102037	516.531	0.262871	0.0733715	3.58273	0.000340016	0.0169942	BCL2A1A	B cell leukemia/lymphoma 2 related protein A1a [Source:MGI Symbol;Acc:MGI:102687]
ENSMUSG00000026924	1159.97	-0.28962	0.0809087	-3.57959	0.000344134	0.0171171	SEC16A	SEC16 homolog A, endoplasmic reticulum export factor [Source:MGI Symbol;Acc:MGI:2139207]
ENSMUSG00000026285	600.27	0.341657	0.095593	3.57408	0.000351458	0.0174157	PDCD1	programmed cell death 1 [Source:MGI Symbol;Acc:MGI:104879]
ENSMUSG00000021190	60511.9	0.201398	0.0564383	3.56847	0.000359074	0.0177264	LGMN	legumain [Source:MGI Symbol;Acc:MGI:1330838]
ENSMUSG00000001755	777.94	0.159031	0.0446532	3.56147	0.000368779	0.0177713	COASY	Coenzyme A synthase [Source:MGI Symbol;Acc:MGI:1918993]
ENSMUSG00000005899	411.703	0.205571	0.0576671	3.56478	0.000364157	0.0177713	SMPD4	sphingomyelin phosphodiesterase 4 [Source:MGI Symbol;Acc:MGI:1924876]
ENSMUSG00000030653	2395.82	-0.329535	0.0924583	-3.56414	0.000365048	0.0177713	GM45837	predicted gene 45837 [Source:MGI Symbol;Acc:MGI:5804952]
ENSMUSG00000038793	236.099	0.254704	0.0715256	3.56102	0.00036942	0.0177713	LEFTY1	left right determination factor 1 [Source:MGI Symbol;Acc:MGI:107405]
ENSMUSG00000056612	879.119	0.199425	0.0559882	3.56191	0.00036817	0.0177713	PPP1R14B	protein phosphatase 1, regulatory (inhibitor) subunit 14B [Source:MGI Symbol;Acc:MGI:107682]
ENSMUSG00000062078	16197.6	-0.189648	0.0532292	-3.56286	0.000366832	0.0177713	QK	quaking [Source:MGI Symbol;Acc:MGI:97837]
ENSMUSG00000079481	351.169	-0.282228	0.0792092	-3.56307	0.000366537	0.0177713	NHSL2	NHS-like 2 [Source:MGI Symbol;Acc:MGI:3645090]
ENSMUSG00000025958	1028.11	-0.241228	0.0677755	-3.55923	0.000371948	0.0177912	CREB1	cAMP responsive element binding protein 1 [Source:MGI Symbol;Acc:MGI:88494]
ENSMUSG00000097705	468.282	0.324344	0.0911383	3.55881	0.000372534	0.0177912	GM26740	predicted gene, 26740 [Source:MGI Symbol;Acc:MGI:5477234]
ENSMUSG00000033253	204.203	-0.307864	0.0866436	-3.55322	0.000380547	0.017916	SZT2	seizure threshold 2 [Source:MGI Symbol;Acc:MGI:3033336]
ENSMUSG00000035342	150.643	-0.293465	0.0825698	-3.55415	0.000379205	0.017916	LZTS2	leucine zipper, putative tumor suppressor 2 [Source:MGI Symbol;Acc:MGI:2385095]
ENSMUSG00000039089	96.9483	-0.318161	0.0895421	-3.55319	0.000380584	0.017916	L3MBTL3	l(3)mbt-like 3 (Drosophila) [Source:MGI Symbol;Acc:MGI:2143628]
ENSMUSG00000041444	74.8821	-0.334725	0.0942003	-3.55333	0.00038038	0.017916	ARHGAP32	Rho GTPase activating protein 32 [Source:MGI Symbol;Acc:MGI:2450166]
ENSMUSG00000039005	2478.67	-0.199051	0.0560894	-3.54882	0.000386966	0.0181516	TLR4	toll-like receptor 4 [Source:MGI Symbol;Acc:MGI:96824]
ENSMUSG00000019832	1562.59	0.215874	0.0608893	3.54536	0.000392082	0.0183264	RAB32	RAB32, member RAS oncogene family [Source:MGI Symbol;Acc:MGI:1915094]
ENSMUSG00000031511	426.631	-0.217663	0.0614106	-3.54439	0.00039352	0.0183286	ARHGEF7	Rho guanine nucleotide exchange factor (GEF7) [Source:MGI Symbol;Acc:MGI:1860493]
ENSMUSG00000001763	633.443	-0.202519	0.0572652	-3.53651	0.000405445	0.0186861	TSPAN33	tetraspanin 33 [Source:MGI Symbol;Acc:MGI:1919012]
ENSMUSG00000028649	6347.04	-0.259907	0.0734651	-3.53783	0.000403434	0.0186861	MACF1	microtubule-actin crosslinking factor 1 [Source:MGI Symbol;Acc:MGI:108559]
ENSMUSG00000029924	280.985	-0.236592	0.0668999	-3.53651	0.000405449	0.0186861	SLC37A3	solute carrier family 37 (glycerol-3-phosphate transporter), member 3 [Source:MGI Symbol;Acc:MGI:1919394]
ENSMUSG00000029062	853.021	0.180645	0.0511455	3.53199	0.000412447	0.0189424	CDK11B	cyclin-dependent kinase 11B [Source:MGI Symbol;Acc:MGI:88353]
ENSMUSG00000017724	12.3001	0.307796	0.0872137	3.52922	0.000416789	0.0190753	ETV4	ets variant 4 [Source:MGI Symbol;Acc:MGI:99423]
ENSMUSG00000024294	493.348	-0.242005	0.0687026	-3.5225	0.000427491	0.0194974	MIB1	mindbomb E3 ubiquitin protein ligase 1 [Source:MGI Symbol;Acc:MGI:2443157]
ENSMUSG00000021411	740.489	0.264428	0.075111	3.5205	0.000430727	0.0195101	PXDC1	PX domain containing 1 [Source:MGI Symbol;Acc:MGI:1914145]
ENSMUSG00000029676	545.944	-0.173699	0.0493845	-3.51728	0.000435993	0.0195101	POT1A	protection of telomeres 1A [Source:MGI Symbol;Acc:MGI:2141503]
ENSMUSG00000031010	941.526	-0.279842	0.0795712	-3.51688	0.000436649	0.0195101	USP9X	ubiquitin specific peptidase 9, X chromosome [Source:MGI Symbol;Acc:MGI:894681]
ENSMUSG00000033671	902.461	-0.243416	0.0691911	-3.51802	0.000434779	0.0195101	CEP350	centrosomal protein 350 [Source:MGI Symbol;Acc:MGI:1921331]
ENSMUSG00000041341	368.504	-0.255818	0.0726859	-3.51951	0.000432352	0.0195101	ATG2B	autophagy related 2B [Source:MGI Symbol;Acc:MGI:1923809]
ENSMUSG00000043391	2085.34	-0.265045	0.0753972	-3.51532	0.000439222	0.0195587	2510009E07RIK	RIKEN cDNA 2510009E07 gene [Source:MGI Symbol;Acc:MGI:1919440]
ENSMUSG00000032359	13073.1	0.160501	0.0457131	3.51106	0.000446324	0.0198081	CTSH	cathepsin H [Source:MGI Symbol;Acc:MGI:107285]
ENSMUSG00000004319	1302.55	-0.171075	0.0487766	-3.50732	0.000452649	0.0198879	CLCN3	chloride channel, voltage-sensitive 3 [Source:MGI Symbol;Acc:MGI:103555]
ENSMUSG00000042104	138.564	-0.301467	0.0859471	-3.50759	0.000452192	0.0198879	UGGT2	UDP-glucose glycoprotein glucosyltransferase 2 [Source:MGI Symbol;Acc:MGI:1913685]
ENSMUSG00000079083	257.112	0.244274	0.0696247	3.50844	0.000450738	0.0198879	JRKL	Jrk-like [Source:MGI Symbol;Acc:MGI:1924782]
ENSMUSG00000102289	28.2053	-0.326423	0.0931661	-3.50367	0.000458898	0.0200955	GM31258	predicted gene, 31258 [Source:MGI Symbol;Acc:MGI:5590417]
ENSMUSG00000047963	184.294	0.264398	0.0755131	3.50136	0.000462896	0.0202034	STBD1	starch binding domain 1 [Source:MGI Symbol;Acc:MGI:1261768]
ENSMUSG00000063245	145.204	-0.294183	0.0841573	-3.49563	0.000472938	0.0205736	ZFP993	zinc finger protein 993 [Source:MGI Symbol;Acc:MGI:3713585]
ENSMUSG00000036667	240.095	-0.235385	0.0675241	-3.48594	0.000490404	0.0212632	TCAF1	TRPM8 channel-associated factor 1 [Source:MGI Symbol;Acc:MGI:1914665]
ENSMUSG00000061046	729.231	0.246812	0.0708572	3.48323	0.000495402	0.0214095	HAGHL	hydroxyacylglutathione hydrolase-like [Source:MGI Symbol;Acc:MGI:1919877]
ENSMUSG00000029810	6297.23	0.213618	0.0613931	3.47951	0.000502326	0.0215384	TMEM176B	transmembrane protein 176B [Source:MGI Symbol;Acc:MGI:1916348]
ENSMUSG00000051444	117.535	0.3137	0.0901697	3.479	0.000503287	0.0215384	BBS12	Bardet-Biedl syndrome 12 (human) [Source:MGI Symbol;Acc:MGI:2686651]
ENSMUSG00000051906	40.9201	-0.2893	0.0831212	-3.48046	0.000500549	0.0215384	CD209F	CD209f antigen [Source:MGI Symbol;Acc:MGI:1916392]
ENSMUSG00000041420	753.215	0.226466	0.065142	3.47649	0.000508015	0.0216704	MEIS3	Meis homeobox 3 [Source:MGI Symbol;Acc:MGI:108519]
ENSMUSG00000031327	61.5868	-0.325517	0.0937468	-3.4723	0.000516023	0.0218704	CHIC1	cysteine-rich hydrophobic domain 1 [Source:MGI Symbol;Acc:MGI:1344694]
ENSMUSG00000093938	517.192	0.244916	0.070518	3.4731	0.000514481	0.0218704	EVI2B	ecotropic viral integration site 2b [Source:MGI Symbol;Acc:MGI:1890682]
ENSMUSG00000031523	129.708	-0.327406	0.0943396	-3.4705	0.000519487	0.0219466	DLC1	deleted in liver cancer 1 [Source:MGI Symbol;Acc:MGI:1354949]
ENSMUSG00000024312	368.087	0.218053	0.0628509	3.46937	0.000521674	0.0219686	WDR46	WD repeat domain 46 [Source:MGI Symbol;Acc:MGI:1931871]
ENSMUSG00000024597	3010.97	-0.230349	0.066537	-3.46197	0.000536235	0.0221647	SLC12A2	solute carrier family 12, member 2 [Source:MGI Symbol;Acc:MGI:101924]
ENSMUSG00000040325	262.751	-0.273336	0.0789445	-3.46239	0.000535408	0.0221647	VPRBP	Vpr (HIV-1) binding protein [Source:MGI Symbol;Acc:MGI:2445220]
ENSMUSG00000050022	1499.54	0.193518	0.0558889	3.46255	0.000535091	0.0221647	AMZ1	archaelysin family metallopeptidase 1 [Source:MGI Symbol;Acc:MGI:2442258]
ENSMUSG00000052040	527.245	0.212212	0.0612892	3.46247	0.000535242	0.0221647	KLF13	Kruppel-like factor 13 [Source:MGI Symbol;Acc:MGI:1354948]
ENSMUSG00000056737	842.795	0.256257	0.0739759	3.46406	0.000532091	0.0221647	CAPG	capping protein (actin filament), gelsolin-like [Source:MGI Symbol;Acc:MGI:1098259]
ENSMUSG00000074671	434.249	0.187916	0.0542816	3.46188	0.00053642	0.0221647	TSPYL3	TSPY-like 3 [Source:MGI Symbol;Acc:MGI:2139328]
ENSMUSG00000069763	1573.6	0.190576	0.0550714	3.46052	0.000539133	0.0222072	TMEM100	transmembrane protein 100 [Source:MGI Symbol;Acc:MGI:1915138]
ENSMUSG00000024677	1506.87	-0.177278	0.0513849	-3.45	0.000560587	0.0225966	MS4A6B	membrane-spanning 4-domains, subfamily A, member 6B [Source:MGI Symbol;Acc:MGI:1917024]
ENSMUSG00000026594	586.066	-0.232405	0.0672709	-3.45477	0.000550771	0.0225966	RALGPS2	Ral GEF with PH domain and SH3 binding motif 2 [Source:MGI Symbol;Acc:MGI:1925505]
ENSMUSG00000035960	723.055	0.184036	0.053295	3.45316	0.000554054	0.0225966	APEX1	apurinic/apyrimidinic endonuclease 1 [Source:MGI Symbol;Acc:MGI:88042]
ENSMUSG00000036067	165.048	0.326212	0.0945463	3.45028	0.000559995	0.0225966	SLC2A6	solute carrier family 2 (facilitated glucose transporter), member 6 [Source:MGI Symbol;Acc:MGI:2443286]
ENSMUSG00000059588	518.452	-0.243719	0.0706109	-3.45159	0.000557304	0.0225966	CALCRL	calcitonin receptor-like [Source:MGI Symbol;Acc:MGI:1926944]
ENSMUSG00000079056	633.401	0.241886	0.0700718	3.45197	0.000556505	0.0225966	KCNIP3	Kv channel interacting protein 3, calsenilin [Source:MGI Symbol;Acc:MGI:1929258]
ENSMUSG00000086013	75.2733	0.32379	0.0937488	3.45381	0.000552732	0.0225966	GM15706	predicted gene 15706 [Source:MGI Symbol;Acc:MGI:3783146]
ENSMUSG00000044783	1406.62	-0.166874	0.0483865	-3.44877	0.000563155	0.0226309	HJURP	Holliday junction recognition protein [Source:MGI Symbol;Acc:MGI:2685821]
ENSMUSG00000041702	275.816	-0.254378	0.0738167	-3.44608	0.000568791	0.0227879	BTBD7	BTB (POZ) domain containing 7 [Source:MGI Symbol;Acc:MGI:1917858]
ENSMUSG00000024926	514.673	0.214296	0.062232	3.44351	0.00057422	0.0228664	KAT5	K(lysine) acetyltransferase 5 [Source:MGI Symbol;Acc:MGI:1932051]
ENSMUSG00000025862	1379.6	-0.224274	0.0651173	-3.44415	0.000572855	0.0228664	STAG2	stromal antigen 2 [Source:MGI Symbol;Acc:MGI:1098583]
ENSMUSG00000043411	1008.33	-0.179601	0.0522256	-3.43895	0.000583985	0.0231853	USP48	ubiquitin specific peptidase 48 [Source:MGI Symbol;Acc:MGI:2158502]
ENSMUSG00000023367	2465.86	0.266037	0.0774039	3.43699	0.000588211	0.0232829	TMEM176A	transmembrane protein 176A [Source:MGI Symbol;Acc:MGI:1913308]
ENSMUSG00000022360	191.37	-0.272455	0.0795748	-3.42389	0.000617324	0.0242894	ATAD2	ATPase family, AAA domain containing 2 [Source:MGI Symbol;Acc:MGI:1917722]
ENSMUSG00000044092	261.414	0.234806	0.0685715	3.42425	0.000616505	0.0242894	C130050O18RIK	RIKEN cDNA C130050O18 gene [Source:MGI Symbol;Acc:MGI:2442694]
ENSMUSG00000074305	514.47	-0.29224	0.0853752	-3.42301	0.000619315	0.0242952	PEAK1	pseudopodium-enriched atypical kinase 1 [Source:MGI Symbol;Acc:MGI:2442366]
ENSMUSG00000022091	20.3158	-0.286673	0.0838258	-3.41987	0.000626521	0.024505	SORBS3	sorbin and SH3 domain containing 3 [Source:MGI Symbol;Acc:MGI:700013]
ENSMUSG00000021112	357.827	-0.212776	0.0622613	-3.41747	0.000632067	0.0245446	MPP5	membrane protein, palmitoylated 5 (MAGUK p55 subfamily member 5) [Source:MGI Symbol;Acc:MGI:1927339]
ENSMUSG00000024610	4613.86	-0.304013	0.0889705	-3.41701	0.000633121	0.0245446	CD74	CD74 antigen (invariant polypeptide of major histocompatibility complex, class II antigen-associated) [Source:MGI Symbol;Acc:MGI:96534]
ENSMUSG00000052713	276.57	-0.226109	0.0661519	-3.41803	0.000630772	0.0245446	ZFP608	zinc finger protein 608 [Source:MGI Symbol;Acc:MGI:2442338]
ENSMUSG00000026189	565.228	0.177941	0.0521145	3.41442	0.000639171	0.0247065	PECR	peroxisomal trans-2-enoyl-CoA reductase [Source:MGI Symbol;Acc:MGI:2148199]
ENSMUSG00000010142	2089.29	0.181944	0.0533372	3.4112	0.000646784	0.0249277	TNFRSF13B	tumor necrosis factor receptor superfamily, member 13b [Source:MGI Symbol;Acc:MGI:1889411]
ENSMUSG00000047250	21252.9	0.140236	0.0411523	3.40772	0.000655072	0.0251735	PTGS1	prostaglandin-endoperoxide synthase 1 [Source:MGI Symbol;Acc:MGI:97797]
ENSMUSG00000040687	1225.19	-0.175206	0.0514326	-3.40652	0.000657959	0.0252109	MADD	MAP-kinase activating death domain [Source:MGI Symbol;Acc:MGI:2444672]
ENSMUSG00000022837	121.411	-0.262614	0.0771848	-3.4024	0.000667963	0.025373	IQCB1	IQ calmodulin-binding motif containing 1 [Source:MGI Symbol;Acc:MGI:2443764]
ENSMUSG00000047635	363.164	0.208044	0.0611339	3.40309	0.000666285	0.025373	2810006K23RIK	RIKEN cDNA 2810006K23 gene [Source:MGI Symbol;Acc:MGI:1919900]
ENSMUSG00000070354	208.925	0.288323	0.0847179	3.40333	0.000665692	0.025373	GM21975	predicted gene 21975 [Source:MGI Symbol;Acc:MGI:5439444]
ENSMUSG00000026867	2068.07	-0.135879	0.0399683	-3.39968	0.000674649	0.0255533	GAPVD1	GTPase activating protein and VPS9 domains 1 [Source:MGI Symbol;Acc:MGI:1913941]
ENSMUSG00000015950	8431.34	0.140205	0.0412561	3.39841	0.000677793	0.0255988	NCF1	neutrophil cytosolic factor 1 [Source:MGI Symbol;Acc:MGI:97283]
ENSMUSG00000040225	1130.07	-0.238345	0.0702815	-3.39129	0.000695644	0.0261448	PRRC2C	proline-rich coiled-coil 2C [Source:MGI Symbol;Acc:MGI:1913754]
ENSMUSG00000058446	2269.68	-0.142778	0.0421043	-3.39107	0.000696216	0.0261448	ZNRF2	zinc and ring finger 2 [Source:MGI Symbol;Acc:MGI:1196246]
ENSMUSG00000003033	1218.78	0.11598	0.0342403	3.38722	0.000706052	0.0262895	AP1M1	adaptor-related protein complex AP-1, mu subunit 1 [Source:MGI Symbol;Acc:MGI:102776]
ENSMUSG00000005871	1029.87	-0.22122	0.0653055	-3.38747	0.000705402	0.0262895	APC	adenomatosis polyposis coli [Source:MGI Symbol;Acc:MGI:88039]
ENSMUSG00000037257	1631.22	-0.179306	0.0529148	-3.38858	0.000702566	0.0262895	AAGAB	alpha- and gamma-adaptin binding protein [Source:MGI Symbol;Acc:MGI:1914189]
ENSMUSG00000040021	416.118	-0.225157	0.0664888	-3.3864	0.000708171	0.0262941	LATS1	large tumor suppressor [Source:MGI Symbol;Acc:MGI:1333883]
ENSMUSG00000040620	945.053	-0.178953	0.0528784	-3.38423	0.000713781	0.0264279	DHX33	DEAH (Asp-Glu-Ala-His) box polypeptide 33 [Source:MGI Symbol;Acc:MGI:2445102]
ENSMUSG00000015697	1076.23	-0.210034	0.0621162	-3.38131	0.000721415	0.0265614	SETDB1	SET domain, bifurcated 1 [Source:MGI Symbol;Acc:MGI:1934229]
ENSMUSG00000025701	1412.65	0.241879	0.0715324	3.38139	0.000721206	0.0265614	ALOX5	arachidonate 5-lipoxygenase [Source:MGI Symbol;Acc:MGI:87999]
ENSMUSG00000026885	11.278	0.296401	0.0877231	3.37882	0.00072797	0.0265887	TTLL11	tubulin tyrosine ligase-like family, member 11 [Source:MGI Symbol;Acc:MGI:1921660]
ENSMUSG00000028687	85.0849	0.294177	0.087096	3.37762	0.000731169	0.0265887	MUTYH	mutY DNA glycosylase [Source:MGI Symbol;Acc:MGI:1917853]
ENSMUSG00000046031	154.48	-0.251396	0.0744071	-3.37865	0.000728428	0.0265887	FAM26F	family with sequence similarity 26, member F [Source:MGI Symbol;Acc:MGI:2443082]
ENSMUSG00000056537	950.66	-0.227803	0.0674529	-3.37721	0.000732243	0.0265887	RLIM	ring finger protein, LIM domain interacting [Source:MGI Symbol;Acc:MGI:1342291]
ENSMUSG00000087006	68.9911	-0.323201	0.0956368	-3.37947	0.000726269	0.0265887	GM13889	predicted gene 13889 [Source:MGI Symbol;Acc:MGI:3652053]
ENSMUSG00000036908	34868.5	0.119475	0.0353961	3.37538	0.000737126	0.0266925	UNC93B1	unc-93 homolog B1 (C. elegans) [Source:MGI Symbol;Acc:MGI:1859307]
ENSMUSG00000008393	250.981	0.24717	0.0732485	3.3744	0.000739755	0.0267143	CARHSP1	calcium regulated heat stable protein 1 [Source:MGI Symbol;Acc:MGI:1196368]
ENSMUSG00000026972	2014.62	0.169004	0.0501134	3.37243	0.000745091	0.0268335	ARRDC1	arrestin domain containing 1 [Source:MGI Symbol;Acc:MGI:2446136]
ENSMUSG00000025647	5639.2	0.15144	0.0449243	3.371	0.000748964	0.0268734	SHISA5	shisa family member 5 [Source:MGI Symbol;Acc:MGI:1915044]
ENSMUSG00000031367	772.685	0.151803	0.0450494	3.36971	0.000752484	0.0268734	AP1S2	adaptor-related protein complex 1, sigma 2 subunit [Source:MGI Symbol;Acc:MGI:1889383]
ENSMUSG00000033396	615.855	-0.229757	0.0681969	-3.36902	0.000754354	0.0268734	SPG11	SPG11, spatacsin vesicle trafficking associated [Source:MGI Symbol;Acc:MGI:2444989]
ENSMUSG00000052631	52.1568	0.322257	0.095619	3.37022	0.000751077	0.0268734	SH2D6	SH2 domain containing 6 [Source:MGI Symbol;Acc:MGI:1918380]
ENSMUSG00000078920	51.408	-0.319803	0.0949468	-3.36823	0.000756511	0.0268776	IFI47	interferon gamma inducible protein 47 [Source:MGI Symbol;Acc:MGI:99448]
ENSMUSG00000054874	1506.19	-0.224158	0.0666298	-3.36423	0.000767581	0.0271975	PCNX3	pecanex homolog 3 [Source:MGI Symbol;Acc:MGI:1861733]
ENSMUSG00000024013	11631.5	0.180373	0.0536407	3.36262	0.000772071	0.0272833	FGD2	FYVE, RhoGEF and PH domain containing 2 [Source:MGI Symbol;Acc:MGI:1347084]
ENSMUSG00000090112	536.853	-0.222027	0.0660473	-3.36164	0.00077482	0.0273072	SHPRH	SNF2 histone linker PHD RING helicase [Source:MGI Symbol;Acc:MGI:1917581]
ENSMUSG00000029199	356.198	0.220615	0.0658356	3.351	0.000805205	0.0282358	LIAS	lipoic acid synthetase [Source:MGI Symbol;Acc:MGI:1934604]
ENSMUSG00000064127	588.811	-0.242585	0.0723936	-3.35091	0.000805451	0.0282358	MED14	mediator complex subunit 14 [Source:MGI Symbol;Acc:MGI:1349442]
ENSMUSG00000014198	93.0946	0.317056	0.0946673	3.34917	0.000810552	0.0283392	ZFP385C	zinc finger protein 385C [Source:MGI Symbol;Acc:MGI:3608347]
ENSMUSG00000020160	116.646	-0.291593	0.087174	-3.34495	0.000822977	0.0286975	MEIS1	Meis homeobox 1 [Source:MGI Symbol;Acc:MGI:104717]
ENSMUSG00000001280	531.369	-0.1648	0.0493228	-3.34127	0.000833971	0.0288519	SP1	trans-acting transcription factor 1 [Source:MGI Symbol;Acc:MGI:98372]
ENSMUSG00000033444	634.798	-0.23222	0.0694968	-3.34145	0.000833426	0.0288519	SPECC1L	sperm antigen with calponin homology and coiled-coil domains 1-like [Source:MGI Symbol;Acc:MGI:1921642]
ENSMUSG00000051497	55.8512	-0.319006	0.0954383	-3.34254	0.000830156	0.0288519	KCNJ16	potassium inwardly-rectifying channel, subfamily J, member 16 [Source:MGI Symbol;Acc:MGI:1314842]
ENSMUSG00000030428	89.6476	0.307929	0.0923928	3.33283	0.000859679	0.0296634	TTYH1	tweety family member 1 [Source:MGI Symbol;Acc:MGI:1889007]
ENSMUSG00000024287	683.637	0.141531	0.0424895	3.33096	0.000865462	0.0297542	THOC1	THO complex 1 [Source:MGI Symbol;Acc:MGI:1919668]
ENSMUSG00000029802	733.581	-0.155638	0.0467309	-3.33052	0.000866824	0.0297542	ABCG2	ATP-binding cassette, sub-family G (WHITE), member 2 [Source:MGI Symbol;Acc:MGI:1347061]
ENSMUSG00000022568	304.601	-0.22719	0.0682621	-3.3282	0.00087408	0.0298478	SCRIB	scribbled planar cell polarity [Source:MGI Symbol;Acc:MGI:2145950]
ENSMUSG00000090675	41.1036	-0.317417	0.0953679	-3.32834	0.000873637	0.0298478	OLFR111	olfactory receptor 111 [Source:MGI Symbol;Acc:MGI:2177494]
ENSMUSG00000059022	74.8547	0.317626	0.0955266	3.325	0.000884188	0.0301149	KCP	kielin/chordin-like protein [Source:MGI Symbol;Acc:MGI:2141640]
ENSMUSG00000035696	465.768	-0.219748	0.0661556	-3.32169	0.000894747	0.030396	RNF38	ring finger protein 38 [Source:MGI Symbol;Acc:MGI:1920719]
ENSMUSG00000035437	1123.3	-0.173688	0.0523561	-3.31743	0.000908495	0.0306263	RABGAP1	RAB GTPase activating protein 1 [Source:MGI Symbol;Acc:MGI:2385139]
ENSMUSG00000045917	1446.77	0.173859	0.0523969	3.31812	0.000906254	0.0306263	TMEM268	transmembrane protein 268 [Source:MGI Symbol;Acc:MGI:1913920]
ENSMUSG00000068739	1167.95	0.159437	0.0480533	3.31791	0.000906926	0.0306263	SARS	seryl-aminoacyl-tRNA synthetase [Source:MGI Symbol;Acc:MGI:102809]
ENSMUSG00000004207	47789.1	0.236973	0.0714522	3.31652	0.000911466	0.030648	PSAP	prosaposin [Source:MGI Symbol;Acc:MGI:97783]
ENSMUSG00000004952	2255.19	0.232065	0.0700169	3.31442	0.000918347	0.0306846	RASA4	RAS p21 protein activator 4 [Source:MGI Symbol;Acc:MGI:1858600]
ENSMUSG00000014547	480.967	-0.233289	0.070394	-3.31405	0.000919536	0.0306846	WDFY2	WD repeat and FYVE domain containing 2 [Source:MGI Symbol;Acc:MGI:2442811]
ENSMUSG00000023961	391.214	-0.248839	0.075071	-3.31472	0.000917363	0.0306846	ENPP4	ectonucleotide pyrophosphatase/phosphodiesterase 4 [Source:MGI Symbol;Acc:MGI:2682634]
ENSMUSG00000041515	10715.3	0.0994737	0.0300396	3.31142	0.000928224	0.0308963	IRF8	interferon regulatory factor 8 [Source:MGI Symbol;Acc:MGI:96395]
ENSMUSG00000004317	454.325	-0.242779	0.0734273	-3.30638	0.000945103	0.0313788	CLCN5	chloride channel, voltage-sensitive 5 [Source:MGI Symbol;Acc:MGI:99486]
ENSMUSG00000019768	148.619	-0.271928	0.082273	-3.30519	0.000949116	0.0314329	ESR1	estrogen receptor 1 (alpha) [Source:MGI Symbol;Acc:MGI:1352467]
ENSMUSG00000033220	2349.32	0.113148	0.0342619	3.30245	0.000958457	0.0316627	RAC2	RAS-related C3 botulinum substrate 2 [Source:MGI Symbol;Acc:MGI:97846]
ENSMUSG00000102323	12.288	-0.294302	0.089189	-3.29976	0.000967686	0.0318877	GM37790	predicted gene, 37790 [Source:MGI Symbol;Acc:MGI:5611018]
ENSMUSG00000001419	1396.95	-0.162031	0.0491592	-3.29605	0.000980538	0.031992	MEF2D	myocyte enhancer factor 2D [Source:MGI Symbol;Acc:MGI:99533]
ENSMUSG00000031480	124.44	0.30898	0.093716	3.29699	0.000977281	0.031992	THSD1	thrombospondin, type I, domain 1 [Source:MGI Symbol;Acc:MGI:1929096]
ENSMUSG00000038127	2043.08	-0.204831	0.0621166	-3.29752	0.000975432	0.031992	CCDC50	coiled-coil domain containing 50 [Source:MGI Symbol;Acc:MGI:1914751]
ENSMUSG00000040532	267.014	0.236517	0.0717579	3.29605	0.000980561	0.031992	ABHD11	abhydrolase domain containing 11 [Source:MGI Symbol;Acc:MGI:1916008]
ENSMUSG00000016756	17.1445	-0.27984	0.0849815	-3.29296	0.000991396	0.0321862	CMAH	cytidine monophospho-N-acetylneuraminic acid hydroxylase [Source:MGI Symbol;Acc:MGI:103227]
ENSMUSG00000096696	104.147	-0.297141	0.0902246	-3.29335	0.000990023	0.0321862	ZFP960	zinc finger protein 960 [Source:MGI Symbol;Acc:MGI:3052731]
ENSMUSG00000031714	1303.89	-0.209384	0.0636167	-3.29134	0.000997125	0.0322135	GAB1	growth factor receptor bound protein 2-associated protein 1 [Source:MGI Symbol;Acc:MGI:108088]
ENSMUSG00000063077	785.857	-0.198087	0.0601722	-3.292	0.000994788	0.0322135	KIF1B	kinesin family member 1B [Source:MGI Symbol;Acc:MGI:108426]
ENSMUSG00000017607	226.64	0.286185	0.086973	3.2905	0.00100009	0.0322303	TNS4	tensin 4 [Source:MGI Symbol;Acc:MGI:2144377]
ENSMUSG00000033417	552.625	-0.215312	0.0654872	-3.28784	0.00100958	0.0324569	CACUL1	CDK2 associated, cullin domain 1 [Source:MGI Symbol;Acc:MGI:1926082]
ENSMUSG00000050447	146.653	-0.31124	0.0947209	-3.28587	0.00101669	0.0326059	LYPD6	LY6/PLAUR domain containing 6 [Source:MGI Symbol;Acc:MGI:2443848]
ENSMUSG00000046731	522.067	0.209736	0.0638716	3.28372	0.00102447	0.0327755	KCTD11	potassium channel tetramerisation domain containing 11 [Source:MGI Symbol;Acc:MGI:2448712]
ENSMUSG00000043923	139.268	0.258346	0.0788319	3.27717	0.00104853	0.033464	CCDC84	coiled-coil domain containing 84 [Source:MGI Symbol;Acc:MGI:2685960]
ENSMUSG00000050965	565.947	-0.218952	0.0668407	-3.27573	0.0010539	0.0335541	PRKCA	protein kinase C, alpha [Source:MGI Symbol;Acc:MGI:97595]
ENSMUSG00000041797	10342.7	-0.220408	0.0673004	-3.27499	0.00105665	0.0335608	ABCA9	ATP-binding cassette, sub-family A (ABC1), member 9 [Source:MGI Symbol;Acc:MGI:2386796]
ENSMUSG00000022106	3378.34	-0.16774	0.0512776	-3.27121	0.00107089	0.0337427	RCBTB2	regulator of chromosome condensation (RCC1) and BTB (POZ) domain containing protein 2 [Source:MGI Symbol;Acc:MGI:1917200]
ENSMUSG00000027199	2748.09	0.199894	0.0611067	3.27123	0.00107081	0.0337427	GATM	glycine amidinotransferase (L-arginine:glycine amidinotransferase) [Source:MGI Symbol;Acc:MGI:1914342]
ENSMUSG00000030677	28.1119	0.304028	0.0928978	3.27271	0.00106521	0.0337427	KIF22	kinesin family member 22 [Source:MGI Symbol;Acc:MGI:109233]
ENSMUSG00000059810	530.714	0.240837	0.0736337	3.27075	0.00107262	0.0337427	RGS3	regulator of G-protein signaling 3 [Source:MGI Symbol;Acc:MGI:1354734]
ENSMUSG00000019122	1373.12	-0.224558	0.0686709	-3.27006	0.00107525	0.0337449	CCL9	chemokine (C-C motif) ligand 9 [Source:MGI Symbol;Acc:MGI:104533]
ENSMUSG00000028614	278.067	-0.256814	0.0785765	-3.26833	0.00108184	0.033871	NDC1	NDC1 transmembrane nucleoporin [Source:MGI Symbol;Acc:MGI:1920037]
ENSMUSG00000019998	4055.38	0.100956	0.0309311	3.26389	0.00109892	0.0343244	STX7	syntaxin 7 [Source:MGI Symbol;Acc:MGI:1858210]
ENSMUSG00000060579	70.0583	-0.292272	0.0896086	-3.26165	0.00110765	0.0343527	FHIT	fragile histidine triad gene [Source:MGI Symbol;Acc:MGI:1277947]
ENSMUSG00000079110	3300.69	0.154474	0.047357	3.26191	0.00110665	0.0343527	CAPN3	calpain 3 [Source:MGI Symbol;Acc:MGI:107437]
ENSMUSG00000085337	145.867	0.289116	0.0886061	3.26294	0.00110265	0.0343527	GM15964	predicted gene 15964 [Source:MGI Symbol;Acc:MGI:3802003]
ENSMUSG00000013936	82.9617	0.296972	0.0911122	3.25941	0.00111644	0.0344657	MYL2	myosin, light polypeptide 2, regulatory, cardiac, slow [Source:MGI Symbol;Acc:MGI:97272]
ENSMUSG00000034265	824.012	-0.158118	0.0485116	-3.25939	0.00111652	0.0344657	ZDHHC14	zinc finger, DHHC domain containing 14 [Source:MGI Symbol;Acc:MGI:2653229]
ENSMUSG00000022964	3382.67	0.159548	0.0490333	3.25386	0.00113849	0.0347912	TMEM50B	transmembrane protein 50B [Source:MGI Symbol;Acc:MGI:1925225]
ENSMUSG00000028073	484.852	-0.248104	0.0762748	-3.25276	0.0011429	0.0347912	PEAR1	platelet endothelial aggregation receptor 1 [Source:MGI Symbol;Acc:MGI:1920432]
ENSMUSG00000031447	25811.3	0.108467	0.0333452	3.25287	0.00114247	0.0347912	LAMP1	lysosomal-associated membrane protein 1 [Source:MGI Symbol;Acc:MGI:96745]
ENSMUSG00000054408	3826.52	-0.151397	0.0465394	-3.2531	0.00114154	0.0347912	SPCS3	signal peptidase complex subunit 3 homolog (S. cerevisiae) [Source:MGI Symbol;Acc:MGI:1923937]
ENSMUSG00000060681	340.11	-0.206397	0.0634186	-3.25452	0.00113583	0.0347912	SLC9A6	solute carrier family 9 (sodium/hydrogen exchanger), member 6 [Source:MGI Symbol;Acc:MGI:2443511]
ENSMUSG00000063605	117.282	0.252876	0.077692	3.25485	0.00113451	0.0347912	CCDC102A	coiled-coil domain containing 102A [Source:MGI Symbol;Acc:MGI:2686927]
ENSMUSG00000022421	177.898	0.261067	0.0803834	3.24777	0.00116314	0.0352871	NPTXR	neuronal pentraxin receptor [Source:MGI Symbol;Acc:MGI:1920590]
ENSMUSG00000026219	921.618	-0.251957	0.0776024	-3.24677	0.00116722	0.0352871	TRIP12	thyroid hormone receptor interactor 12 [Source:MGI Symbol;Acc:MGI:1309481]
ENSMUSG00000038279	1177.98	0.145904	0.0449377	3.2468	0.00116709	0.0352871	NOP2	NOP2 nucleolar protein [Source:MGI Symbol;Acc:MGI:107891]
ENSMUSG00000002028	788.275	-0.2213	0.0682442	-3.24277	0.00118375	0.0354226	KMT2A	lysine (K)-specific methyltransferase 2A [Source:MGI Symbol;Acc:MGI:96995]
ENSMUSG00000026986	881.57	-0.221071	0.0681806	-3.24243	0.00118514	0.0354226	HNMT	histamine N-methyltransferase [Source:MGI Symbol;Acc:MGI:2153181]
ENSMUSG00000032342	511.997	0.155177	0.0478465	3.24323	0.00118182	0.0354226	MTO1	mitochondrial tRNA translation optimization 1 [Source:MGI Symbol;Acc:MGI:1915541]
ENSMUSG00000079334	408.605	0.180112	0.0555274	3.24367	0.00118002	0.0354226	NAT6	N-acetyltransferase 6 [Source:MGI Symbol;Acc:MGI:1888902]
ENSMUSG00000104125	28.8239	-0.29013	0.0894394	-3.24387	0.00117918	0.0354226	GM37488	predicted gene, 37488 [Source:MGI Symbol;Acc:MGI:5610716]
ENSMUSG00000057367	649.511	-0.131885	0.0407038	-3.24012	0.0011948	0.0356306	BIRC2	baculoviral IAP repeat-containing 2 [Source:MGI Symbol;Acc:MGI:1197009]
ENSMUSG00000062619	101.626	0.254086	0.0784929	3.23705	0.00120771	0.0359343	2310039H08RIK	RIKEN cDNA 2310039H08 gene [Source:MGI Symbol;Acc:MGI:1914351]
ENSMUSG00000040950	46.3427	-0.204313	0.0633402	-3.22565	0.00125685	0.0372282	MGL2	macrophage galactose N-acetyl-galactosamine specific lectin 2 [Source:MGI Symbol;Acc:MGI:2385729]
ENSMUSG00000040998	1241.9	0.242619	0.0752077	3.22599	0.00125539	0.0372282	NPNT	nephronectin [Source:MGI Symbol;Acc:MGI:2148811]
ENSMUSG00000006369	37.4948	0.295304	0.0915691	3.22493	0.00126004	0.037239	FBLN1	fibulin 1 [Source:MGI Symbol;Acc:MGI:95487]
ENSMUSG00000020262	160.138	-0.292113	0.0906418	-3.22272	0.00126981	0.0373603	ADARB1	adenosine deaminase, RNA-specific, B1 [Source:MGI Symbol;Acc:MGI:891999]
ENSMUSG00000039740	662.289	-0.16693	0.0517977	-3.22273	0.00126977	0.0373603	ALG2	asparagine-linked glycosylation 2 (alpha-1,3-mannosyltransferase) [Source:MGI Symbol;Acc:MGI:1914731]
ENSMUSG00000020720	1042.53	0.143084	0.0444102	3.22188	0.00127352	0.0373859	PSMD12	proteasome (prosome, macropain) 26S subunit, non-ATPase, 12 [Source:MGI Symbol;Acc:MGI:1914247]
ENSMUSG00000027365	1055.71	-0.203911	0.0633081	-3.22093	0.00127774	0.0374264	TRPM7	transient receptor potential cation channel, subfamily M, member 7 [Source:MGI Symbol;Acc:MGI:1929996]
ENSMUSG00000024052	1873.03	-0.144864	0.0449858	-3.22022	0.00128092	0.0374363	LPIN2	lipin 2 [Source:MGI Symbol;Acc:MGI:1891341]
ENSMUSG00000031662	1067.09	0.145071	0.0450696	3.21882	0.00128718	0.037536	SNX20	sorting nexin 20 [Source:MGI Symbol;Acc:MGI:1918857]
ENSMUSG00000091418	64.3506	-0.298748	0.092926	-3.21491	0.00130487	0.0379681	GM3164	predicted gene 3164 [Source:MGI Symbol;Acc:MGI:3781343]
ENSMUSG00000060032	470.597	0.193849	0.0603097	3.21422	0.00130799	0.0379749	H2AFJ	H2A histone family, member J [Source:MGI Symbol;Acc:MGI:3606192]
ENSMUSG00000035314	103.732	0.286294	0.0891308	3.21207	0.00131784	0.0381768	GDPD5	glycerophosphodiester phosphodiesterase domain containing 5 [Source:MGI Symbol;Acc:MGI:2686926]
ENSMUSG00000023106	1066.22	0.164271	0.0512322	3.2064	0.00134408	0.0388515	DENR	density-regulated protein [Source:MGI Symbol;Acc:MGI:1915434]
ENSMUSG00000029003	284.553	-0.178757	0.0557795	-3.2047	0.00135203	0.0389957	MAD2L2	MAD2 mitotic arrest deficient-like 2 [Source:MGI Symbol;Acc:MGI:1919140]
ENSMUSG00000078789	308.112	0.203652	0.0635978	3.20218	0.0013639	0.0392524	DPH1	diphthamide biosynthesis 1 [Source:MGI Symbol;Acc:MGI:2151233]
ENSMUSG00000052926	243.827	0.202634	0.0633498	3.19865	0.00138074	0.0396503	RNASEH2A	ribonuclease H2, large subunit [Source:MGI Symbol;Acc:MGI:1916974]
ENSMUSG00000030748	4565.55	0.218774	0.0684308	3.197	0.00138864	0.0397699	IL4RA	interleukin 4 receptor, alpha [Source:MGI Symbol;Acc:MGI:105367]
ENSMUSG00000038151	702.342	-0.240243	0.0751575	-3.19653	0.00139093	0.0397699	PRDM1	PR domain containing 1, with ZNF domain [Source:MGI Symbol;Acc:MGI:99655]
ENSMUSG00000033032	843.58	0.21137	0.0663476	3.1858	0.00144354	0.0411846	AFAP1L1	actin filament associated protein 1-like 1 [Source:MGI Symbol;Acc:MGI:2147199]
ENSMUSG00000024081	1079.28	0.133121	0.0418204	3.18316	0.00145679	0.0414729	CEBPZ	CCAAT/enhancer binding protein zeta [Source:MGI Symbol;Acc:MGI:109386]
ENSMUSG00000003882	341.885	0.297422	0.0935403	3.17961	0.00147474	0.0418034	IL7R	interleukin 7 receptor [Source:MGI Symbol;Acc:MGI:96562]
ENSMUSG00000006304	5520.69	0.0886703	0.027882	3.18019	0.00147176	0.0418034	ARPC2	actin related protein 2/3 complex, subunit 2 [Source:MGI Symbol;Acc:MGI:1923959]
ENSMUSG00000003206	541.852	-0.255889	0.0805744	-3.1758	0.00149422	0.0422647	EBI3	Epstein-Barr virus induced gene 3 [Source:MGI Symbol;Acc:MGI:1354171]
ENSMUSG00000022885	1459.37	-0.176744	0.0556805	-3.17426	0.00150219	0.0423992	ST6GAL1	beta galactoside alpha 2,6 sialyltransferase 1 [Source:MGI Symbol;Acc:MGI:108470]
ENSMUSG00000020534	67.7053	-0.280285	0.0883422	-3.17272	0.00151018	0.0425336	SHMT1	serine hydroxymethyltransferase 1 (soluble) [Source:MGI Symbol;Acc:MGI:98299]
ENSMUSG00000044496	2830.81	0.126699	0.0399544	3.1711	0.00151864	0.0426807	2510039O18RIK	RIKEN cDNA 2510039O18 gene [Source:MGI Symbol;Acc:MGI:1924284]
ENSMUSG00000009772	508.679	0.23811	0.0752247	3.16531	0.00154916	0.0431306	NUAK2	NUAK family, SNF1-like kinase, 2 [Source:MGI Symbol;Acc:MGI:1921387]
ENSMUSG00000021189	404.675	-0.209284	0.0661503	-3.16377	0.0015574	0.0431306	ATXN3	ataxin 3 [Source:MGI Symbol;Acc:MGI:1099442]
ENSMUSG00000021982	192.412	-0.195744	0.0618712	-3.16374	0.00155756	0.0431306	CDADC1	cytidine and dCMP deaminase domain containing 1 [Source:MGI Symbol;Acc:MGI:1919141]
ENSMUSG00000031984	181.017	0.231342	0.0730753	3.1658	0.0015466	0.0431306	2810004N23RIK	RIKEN cDNA 2810004N23 gene [Source:MGI Symbol;Acc:MGI:1913773]
ENSMUSG00000034473	407.02	-0.160349	0.0506742	-3.16432	0.00155445	0.0431306	SEC22A	SEC22 homolog A, vesicle trafficking protein [Source:MGI Symbol;Acc:MGI:2447876]
ENSMUSG00000048833	1298.14	-0.16712	0.0527741	-3.1667	0.00154177	0.0431306	SLC39A9	solute carrier family 39 (zinc transporter), member 9 [Source:MGI Symbol;Acc:MGI:1914820]
ENSMUSG00000052299	794.852	-0.181344	0.0572674	-3.16662	0.00154221	0.0431306	LTN1	listerin E3 ubiquitin protein ligase 1 [Source:MGI Symbol;Acc:MGI:1926163]
ENSMUSG00000023977	950.608	-0.236775	0.074856	-3.16308	0.00156111	0.0431383	UBR2	ubiquitin protein ligase E3 component n-recognin 2 [Source:MGI Symbol;Acc:MGI:1861099]
ENSMUSG00000030283	43.1084	0.291887	0.0923923	3.15921	0.00158197	0.0435856	ST8SIA1	ST8 alpha-N-acetyl-neuraminide alpha-2,8-sialyltransferase 1 [Source:MGI Symbol;Acc:MGI:106011]
ENSMUSG00000036097	1489.83	-0.153506	0.0485955	-3.15885	0.00158391	0.0435856	FAM178A	family with sequence similarity 178, member A [Source:MGI Symbol;Acc:MGI:1924968]
ENSMUSG00000096916	79.079	-0.288034	0.091232	-3.15716	0.00159313	0.0437481	ZFP850	zinc finger protein 850 [Source:MGI Symbol;Acc:MGI:3036281]
ENSMUSG00000040345	980.875	0.14705	0.0466114	3.1548	0.00160607	0.0440116	ARHGAP9	Rho GTPase activating protein 9 [Source:MGI Symbol;Acc:MGI:2143764]
ENSMUSG00000048410	342.597	-0.253962	0.0805624	-3.15236	0.00161957	0.0442895	ZFP407	zinc finger protein 407 [Source:MGI Symbol;Acc:MGI:2685179]
ENSMUSG00000026116	1427.71	-0.229336	0.0727667	-3.15167	0.00162342	0.044303	TMEM131	transmembrane protein 131 [Source:MGI Symbol;Acc:MGI:1927110]
ENSMUSG00000061411	477.551	-0.210597	0.0668371	-3.1509	0.00162766	0.0443269	NOL4L	nucleolar protein 4-like [Source:MGI Symbol;Acc:MGI:1918765]
ENSMUSG00000030655	1207.58	-0.229344	0.0728229	-3.14934	0.00163639	0.0444728	SMG1	SMG1 homolog, phosphatidylinositol 3-kinase-related kinase (C. elegans) [Source:MGI Symbol;Acc:MGI:1919742]
ENSMUSG00000027009	34.5295	-0.288161	0.0916964	-3.14255	0.00167483	0.0454238	ITGA4	integrin alpha 4 [Source:MGI Symbol;Acc:MGI:96603]
ENSMUSG00000048661	490.081	-0.19449	0.0619071	-3.14164	0.00168003	0.0454712	LEMD3	LEM domain containing 3 [Source:MGI Symbol;Acc:MGI:3580376]
ENSMUSG00000086690	12.8149	0.280462	0.0893039	3.14053	0.0016864	0.0455501	4933406J10RIK	RIKEN cDNA 4933406J10 gene [Source:MGI Symbol;Acc:MGI:1921308]
ENSMUSG00000040383	816.347	-0.188587	0.0600785	-3.13901	0.00169519	0.0456938	AQR	aquarius [Source:MGI Symbol;Acc:MGI:1276102]
ENSMUSG00000028037	44.2048	-0.291601	0.0929553	-3.13701	0.00170682	0.0459136	IFI44	interferon-induced protein 44 [Source:MGI Symbol;Acc:MGI:2443016]
ENSMUSG00000082990	9.1309	-0.263367	0.0839859	-3.13585	0.00171359	0.0460018	GM14052	predicted gene 14052 [Source:MGI Symbol;Acc:MGI:3650009]
ENSMUSG00000041846	1308.37	-0.167572	0.0534874	-3.13292	0.00173077	0.0463683	PPP4R3A	protein phosphatase 4 regulatory subunit 3A [Source:MGI Symbol;Acc:MGI:1915984]
ENSMUSG00000079470	13.3691	-0.265354	0.0847202	-3.13212	0.0017355	0.0464008	UTP14B	UTP14B small subunit processome component [Source:MGI Symbol;Acc:MGI:2445092]
ENSMUSG00000023852	522.472	-0.190961	0.0610061	-3.13019	0.00174693	0.0464322	CHD1	chromodomain helicase DNA binding protein 1 [Source:MGI Symbol;Acc:MGI:88393]
ENSMUSG00000031497	434.72	0.252318	0.0806092	3.13014	0.00174724	0.0464322	TNFSF13B	tumor necrosis factor (ligand) superfamily, member 13b [Source:MGI Symbol;Acc:MGI:1344376]
ENSMUSG00000049354	1941.7	-0.178489	0.057022	-3.13018	0.00174701	0.0464322	DCAF7	DDB1 and CUL4 associated factor 7 [Source:MGI Symbol;Acc:MGI:1919083]
ENSMUSG00000026134	161.935	-0.244906	0.0782633	-3.12925	0.00175251	0.0464786	PRIM2	DNA primase, p58 subunit [Source:MGI Symbol;Acc:MGI:97758]
ENSMUSG00000035051	440.518	-0.233925	0.0747709	-3.12856	0.00175664	0.0464946	DHX57	DEAH (Asp-Glu-Ala-Asp/His) box polypeptide 57 [Source:MGI Symbol;Acc:MGI:2147067]
ENSMUSG00000047821	60.5178	0.29808	0.0953399	3.1265	0.001769	0.0467279	TRIM16	tripartite motif-containing 16 [Source:MGI Symbol;Acc:MGI:2137356]
ENSMUSG00000026333	151.849	0.235162	0.0752319	3.12582	0.00177307	0.0467418	GIN1	gypsy retrotransposon integrase 1 [Source:MGI Symbol;Acc:MGI:2182036]
ENSMUSG00000022150	514.292	-0.298607	0.0955623	-3.12473	0.00177968	0.0468222	DAB2	disabled 2, mitogen-responsive phosphoprotein [Source:MGI Symbol;Acc:MGI:109175]
ENSMUSG00000021108	852.486	-0.175036	0.0560561	-3.12251	0.00179317	0.047017	PRKCH	protein kinase C, eta [Source:MGI Symbol;Acc:MGI:97600]
ENSMUSG00000047141	322.772	-0.245114	0.0785033	-3.12234	0.00179422	0.047017	ZFP654	zinc finger protein 654 [Source:MGI Symbol;Acc:MGI:1919270]
ENSMUSG00000027082	761.446	-0.161049	0.0516159	-3.12015	0.00180757	0.0471794	TFPI	tissue factor pathway inhibitor [Source:MGI Symbol;Acc:MGI:1095418]
ENSMUSG00000027130	2700.55	-0.212415	0.0680705	-3.12052	0.00180533	0.0471794	SLC12A6	solute carrier family 12, member 6 [Source:MGI Symbol;Acc:MGI:2135960]
ENSMUSG00000023048	1559	0.153713	0.0493692	3.11353	0.00184865	0.0481562	PRR13	proline rich 13 [Source:MGI Symbol;Acc:MGI:1913401]
ENSMUSG00000019088	128.148	0.266551	0.0856816	3.11095	0.00186489	0.0484835	DNASE1L1	deoxyribonuclease 1-like 1 [Source:MGI Symbol;Acc:MGI:109628]
ENSMUSG00000026339	1358.38	-0.224287	0.0721452	-3.10883	0.00187832	0.0486339	CCDC93	coiled-coil domain containing 93 [Source:MGI Symbol;Acc:MGI:1918079]
ENSMUSG00000030421	278.259	0.195062	0.0627503	3.10854	0.00188015	0.0486339	URI1	URI1, prefoldin-like chaperone [Source:MGI Symbol;Acc:MGI:1342294]
ENSMUSG00000090272	19.7837	-0.234452	0.075428	-3.10829	0.00188175	0.0486339	MNDAL	myeloid nuclear differentiation antigen like [Source:MGI Symbol;Acc:MGI:3780953]
ENSMUSG00000023019	363.016	0.235255	0.075735	3.10629	0.00189451	0.0488199	GPD1	glycerol-3-phosphate dehydrogenase 1 (soluble) [Source:MGI Symbol;Acc:MGI:95679]
ENSMUSG00000066440	476.183	-0.241771	0.07784	-3.106	0.00189635	0.0488199	ZFYVE26	zinc finger, FYVE domain containing 26 [Source:MGI Symbol;Acc:MGI:1924767]
ENSMUSG00000030798	7906.4	0.151089	0.0486859	3.10334	0.00191348	0.0491648	CD37	CD37 antigen [Source:MGI Symbol;Acc:MGI:88330]
ENSMUSG00000016253	824.734	0.153177	0.049403	3.10056	0.00193153	0.0494808	NELFCD	negative elongation factor complex member C/D, Th1l [Source:MGI Symbol;Acc:MGI:1926424]
ENSMUSG00000020700	2221.11	-0.141231	0.0455539	-3.10029	0.00193328	0.0494808	MAP3K3	mitogen-activated protein kinase kinase kinase 3 [Source:MGI Symbol;Acc:MGI:1346874]
ENSMUSG00000039735	107.775	-0.273275	0.0881906	-3.09869	0.00194377	0.0496157	FNBP1L	formin binding protein 1-like [Source:MGI Symbol;Acc:MGI:1925642]
ENSMUSG00000061979	202.822	0.223395	0.0721014	3.09834	0.00194608	0.0496157	RCC1L	reculator of chromosome condensation 1 like [Source:MGI Symbol;Acc:MGI:2137600]

## Sheet: BaseMean>4, >30% change
gene	baseMean	log2FoldChange	lfcSE	stat	pvalue	padj	name	description	FC
ENSMUSG00000079227	4965.2	-0.695968	0.0911947	-7.63167	2.31733e-14	1.01816e-10	CCR5	chemokine (C-C motif) receptor 5 [Source:MGI Symbol;Acc:MGI:107182]	0.617295
ENSMUSG00000049103	132.213	-0.579899	0.0948544	-6.11357	9.74256e-10	1.07014e-06	CCR2	chemokine (C-C motif) receptor 2 [Source:MGI Symbol;Acc:MGI:106185]	0.669011
ENSMUSG00000053063	37.5785	-0.51612	0.0922691	-5.59364	2.22358e-08	1.62828e-05	CLEC12A	C-type lectin domain family 12, member a [Source:MGI Symbol;Acc:MGI:3040968]	0.69925
ENSMUSG00000040212	347.037	0.393073	0.0857111	4.58602	4.51778e-06	0.00093045	EMP3	epithelial membrane protein 3 [Source:MGI Symbol;Acc:MGI:1098729]	1.31319
ENSMUSG00000040447	1092.23	0.399738	0.0681804	5.86294	4.54745e-09	4.61077e-06	SPNS2	spinster homolog 2 [Source:MGI Symbol;Acc:MGI:2384936]	1.31927
ENSMUSG00000037548	186.331	0.409583	0.0801246	5.11183	3.1905e-07	0.000114021	H2-DMB2	histocompatibility 2, class II, locus Mb2 [Source:MGI Symbol;Acc:MGI:95923]	1.3283
ENSMUSG00000055148	164.64	0.412523	0.0956192	4.31422	1.60164e-05	0.00202993	KLF2	Kruppel-like factor 2 (lung) [Source:MGI Symbol;Acc:MGI:1342772]	1.33101
ENSMUSG00000003585	103.517	0.420075	0.0881222	4.76695	1.87032e-06	0.000483387	SEC14L2	SEC14-like lipid binding 2 [Source:MGI Symbol;Acc:MGI:1915065]	1.338
ENSMUSG00000000753	807.1	0.421236	0.0861494	4.8896	1.01039e-06	0.00028952	SERPINF1	serine (or cysteine) peptidase inhibitor, clade F, member 1 [Source:MGI Symbol;Acc:MGI:108080]	1.33907
ENSMUSG00000027221	1316.71	0.429843	0.0868642	4.94844	7.48087e-07	0.000224103	CHST1	carbohydrate (keratan sulfate Gal-6) sulfotransferase 1 [Source:MGI Symbol;Acc:MGI:1924219]	1.34709
ENSMUSG00000003484	111.643	0.430078	0.0891702	4.82311	1.41339e-06	0.000388124	CYP4F18	cytochrome P450, family 4, subfamily f, polypeptide 18 [Source:MGI Symbol;Acc:MGI:1919304]	1.34731
ENSMUSG00000042429	100.883	0.51883	0.0924815	5.6101	2.02211e-08	1.56785e-05	ADORA1	adenosine A1 receptor [Source:MGI Symbol;Acc:MGI:99401]	1.43279
ENSMUSG00000097654	67.1826	0.531553	0.0942007	5.64277	1.67336e-08	1.47043e-05	GM26714	predicted gene, 26714 [Source:MGI Symbol;Acc:MGI:5477208]	1.44548
ENSMUSG00000060509	14.4616	0.545417	0.0869263	6.27448	3.50814e-10	4.20371e-07	XCR1	chemokine (C motif) receptor 1 [Source:MGI Symbol;Acc:MGI:1346338]	1.45944
ENSMUSG00000064039	306.951	0.598174	0.0791194	7.5604	4.01837e-14	1.32415e-10	CCR1L1	chemokine (C-C motif) receptor 1-like 1 [Source:MGI Symbol;Acc:MGI:104617]	1.5138
ENSMUSG00000025239	617.793	0.67462	0.0674072	10.0081	1.40381e-23	1.85036e-19	LIMD1	LIM domains containing 1 [Source:MGI Symbol;Acc:MGI:1352502]	1.59618
ENSMUSG00000056313	152.985	0.894517	0.0943321	9.48264	2.47934e-21	1.63401e-17	1810011O10RIK	RIKEN cDNA 1810011O10 gene [Source:MGI Symbol;Acc:MGI:1916318]	1.85899
