# Supplementary material for: Cx3cr1-deficient microglia exhibit a premature aging transcriptome
Source: Life Sci Alliance. 2019 Nov 27;2(6):e201900453. doi: 10.26508/lsa.201900453 (PMC6892408; doi:10.26508/lsa.201900453)
Supplement: Supplementary file 12 [file LSA-2019-00453_TableS12.xlsx]

## Sheet: Read Me
Comparison: Time course study, 2 yr mice only, F vs M
Tab 2: RSEM output table
GeneID	Gene symbol and ENSEMBL ID
baseMean	Average of all samples
log2FoldChange	Log2FoldChange for 2yr(F vs M) comparison
lfcSE	Standard eror of Log2(FC)
stat	Statistic
pvalue	P-value
padj	Adjusted p-value
symbol	Gene symbol
Tab 3: Filtred list: FDR (pvalue) < 0.05; baseMean > 4; Fold change > 30%

## Sheet: DEG_CX3CR1_seqr_2yr_gender_FvsM
gene	baseMean	log2FoldChange	lfcSE	stat	pvalue	padj	name	description
ENSMUSG00000037369	647.748	0.60074	0.0635283	9.45627	3.19133e-21	4.36447e-17	KDM6A	lysine (K)-specific demethylase 6A [Source:MGI Symbol;Acc:MGI:1095419]
ENSMUSG00000040229	40570.1	0.332014	0.0390111	8.51077	1.72788e-17	1.18153e-13	GPR34	G protein-coupled receptor 34 [Source:MGI Symbol;Acc:MGI:1346334]
ENSMUSG00000087174	334.434	0.452135	0.054707	8.26466	1.40093e-16	6.38636e-13	5530601H04RIK	RIKEN cDNA 5530601H04 gene [Source:MGI Symbol;Acc:MGI:1918695]
ENSMUSG00000044148	1051.71	0.309057	0.0426763	7.24189	4.42486e-13	1.51286e-09	1810030O07RIK	RIKEN cDNA 1810030O07 gene [Source:MGI Symbol;Acc:MGI:1916405]
ENSMUSG00000025332	898.73	0.348598	0.0523758	6.65571	2.81935e-11	7.71148e-08	KDM5C	lysine (K)-specific demethylase 5C [Source:MGI Symbol;Acc:MGI:99781]
ENSMUSG00000056673	138.004	-0.290754	0.0440605	-6.59897	4.14027e-11	9.43706e-08	KDM5D	lysine (K)-specific demethylase 5D [Source:MGI Symbol;Acc:MGI:99780]
ENSMUSG00000035150	531.77	0.395144	0.060973	6.48064	9.13317e-11	1.65016e-07	EIF2S3X	eukaryotic translation initiation factor 2, subunit 3, structural gene X-linked [Source:MGI Symbol;Acc:MGI:1349431]
ENSMUSG00000068457	197.872	-0.281551	0.0435009	-6.47229	9.65291e-11	1.65016e-07	UTY	ubiquitously transcribed tetratricopeptide repeat gene, Y chromosome [Source:MGI Symbol;Acc:MGI:894810]
ENSMUSG00000041571	238.372	0.402355	0.0678554	5.92959	3.03698e-09	4.61485e-06	SELENOW	selenoprotein W [Source:MGI Symbol;Acc:MGI:1100878]
ENSMUSG00000050370	171.686	0.441901	0.0759625	5.81736	5.97851e-09	8.17621e-06	CH25H	cholesterol 25-hydroxylase [Source:MGI Symbol;Acc:MGI:1333869]
ENSMUSG00000063856	4659.52	0.327051	0.0571883	5.71885	1.07249e-08	1.3334e-05	GPX1	glutathione peroxidase 1 [Source:MGI Symbol;Acc:MGI:104887]
ENSMUSG00000026437	74.9766	0.424584	0.0760461	5.58325	2.36066e-08	2.48341e-05	CDK18	cyclin-dependent kinase 18 [Source:MGI Symbol;Acc:MGI:97518]
ENSMUSG00000097571	126.505	0.400807	0.0716996	5.59009	2.26958e-08	2.48341e-05	JPX	Jpx transcript, Xist activator (non-protein coding) [Source:MGI Symbol;Acc:MGI:2180008]
ENSMUSG00000031226	254.604	0.303356	0.0545313	5.56296	2.65234e-08	2.59095e-05	PBDC1	polysaccharide biosynthesis domain containing 1 [Source:MGI Symbol;Acc:MGI:1914933]
ENSMUSG00000029648	58.4654	0.412516	0.0743775	5.54625	2.91859e-08	2.66097e-05	FLT1	FMS-like tyrosine kinase 1 [Source:MGI Symbol;Acc:MGI:95558]
ENSMUSG00000043391	2085.34	-0.333472	0.0620509	-5.37416	7.69407e-08	6.5765e-05	2510009E07RIK	RIKEN cDNA 2510009E07 gene [Source:MGI Symbol;Acc:MGI:1919440]
ENSMUSG00000030789	328.874	0.381701	0.0720353	5.29881	1.16559e-07	9.37683e-05	ITGAX	integrin alpha X [Source:MGI Symbol;Acc:MGI:96609]
ENSMUSG00000033066	22.2051	0.386164	0.0736955	5.24	1.60578e-07	0.000122004	GAS7	growth arrest specific 7 [Source:MGI Symbol;Acc:MGI:1202388]
ENSMUSG00000015568	1396.51	0.386805	0.0757595	5.10569	3.29591e-07	0.000237236	LPL	lipoprotein lipase [Source:MGI Symbol;Acc:MGI:96820]
ENSMUSG00000069049	422.481	-0.186315	0.0365725	-5.09441	3.49825e-07	0.000239211	EIF2S3Y	eukaryotic translation initiation factor 2, subunit 3, structural gene Y-linked [Source:MGI Symbol;Acc:MGI:1349430]
ENSMUSG00000009292	1534.85	0.261001	0.0517376	5.0447	4.54233e-07	0.000295814	TRPM2	transient receptor potential cation channel, subfamily M, member 2 [Source:MGI Symbol;Acc:MGI:1351901]
ENSMUSG00000000787	2655.67	0.300437	0.0603518	4.97809	6.4214e-07	0.000339739	DDX3X	DEAD/H (Asp-Glu-Ala-Asp/His) box polypeptide 3, X-linked [Source:MGI Symbol;Acc:MGI:103064]
ENSMUSG00000004891	79.4335	0.375178	0.0751823	4.99024	6.03035e-07	0.000339739	NES	nestin [Source:MGI Symbol;Acc:MGI:101784]
ENSMUSG00000009687	228.414	0.370152	0.0740346	4.99971	5.74163e-07	0.000339739	FXYD5	FXYD domain-containing ion transport regulator 5 [Source:MGI Symbol;Acc:MGI:1201785]
ENSMUSG00000028874	247.699	0.317412	0.0637762	4.97696	6.45892e-07	0.000339739	FGR	FGR proto-oncogene, Src family tyrosine kinase [Source:MGI Symbol;Acc:MGI:95527]
ENSMUSG00000045193	746.417	-0.346202	0.0695444	-4.97815	6.41954e-07	0.000339739	CIRBP	cold inducible RNA binding protein [Source:MGI Symbol;Acc:MGI:893588]
ENSMUSG00000024044	697.12	0.324885	0.0654862	4.96112	7.00873e-07	0.000355005	EPB41L3	erythrocyte membrane protein band 4.1 like 3 [Source:MGI Symbol;Acc:MGI:103008]
ENSMUSG00000021508	46.1001	0.375664	0.0760595	4.93907	7.84945e-07	0.00038339	CXCL14	chemokine (C-X-C motif) ligand 14 [Source:MGI Symbol;Acc:MGI:1888514]
ENSMUSG00000028497	691.063	0.253941	0.0522316	4.86183	1.16308e-06	0.000548493	HACD4	3-hydroxyacyl-CoA dehydratase 4 [Source:MGI Symbol;Acc:MGI:1914025]
ENSMUSG00000041353	145.712	0.314863	0.0651668	4.83165	1.35404e-06	0.000617262	TMEM29	transmembrane protein 29 [Source:MGI Symbol;Acc:MGI:1923420]
ENSMUSG00000073599	2937.15	-0.232355	0.048218	-4.81886	1.44383e-06	0.000636961	ECSCR	endothelial cell surface expressed chemotaxis and apoptosis regulator [Source:MGI Symbol;Acc:MGI:1915795]
ENSMUSG00000075593	7593.34	0.177497	0.0374332	4.74169	2.11941e-06	0.000905785	GAL3ST4	galactose-3-O-sulfotransferase 4 [Source:MGI Symbol;Acc:MGI:1916254]
ENSMUSG00000025225	632.635	0.225866	0.0478096	4.72427	2.30941e-06	0.000950316	NFKB2	nuclear factor of kappa light polypeptide gene enhancer in B cells 2, p49/p100 [Source:MGI Symbol;Acc:MGI:1099800]
ENSMUSG00000038418	275.262	0.353461	0.0748915	4.71964	2.36259e-06	0.000950316	EGR1	early growth response 1 [Source:MGI Symbol;Acc:MGI:95295]
ENSMUSG00000038179	29.2398	0.350408	0.0749478	4.67536	2.93437e-06	0.00114658	SLAMF7	SLAM family member 7 [Source:MGI Symbol;Acc:MGI:1922595]
ENSMUSG00000079293	1281.77	0.32024	0.0688382	4.65207	3.28621e-06	0.00124839	CLEC7A	C-type lectin domain family 7, member a [Source:MGI Symbol;Acc:MGI:1861431]
ENSMUSG00000038623	3509.59	0.169437	0.0366669	4.62098	3.81928e-06	0.00141169	TM6SF1	transmembrane 6 superfamily member 1 [Source:MGI Symbol;Acc:MGI:1933209]
ENSMUSG00000030103	94.0717	0.347351	0.0752814	4.61404	3.94911e-06	0.00142126	BHLHE40	basic helix-loop-helix family, member e40 [Source:MGI Symbol;Acc:MGI:1097714]
ENSMUSG00000036769	967.782	0.201637	0.0439743	4.58533	4.53279e-06	0.0015895	WDR44	WD repeat domain 44 [Source:MGI Symbol;Acc:MGI:1919654]
ENSMUSG00000097352	44.1537	0.34644	0.0757944	4.57078	4.85902e-06	0.0016613	C920009B18RIK	RIKEN cDNA C920009B18 gene [Source:MGI Symbol;Acc:MGI:3583961]
ENSMUSG00000003418	800.913	0.342548	0.0753883	4.54378	5.52531e-06	0.00180638	ST8SIA6	ST8 alpha-N-acetyl-neuraminide alpha-2,8-sialyltransferase 6 [Source:MGI Symbol;Acc:MGI:2386797]
ENSMUSG00000031438	813.065	0.257501	0.0566816	4.54294	5.54752e-06	0.00180638	RNF128	ring finger protein 128 [Source:MGI Symbol;Acc:MGI:1914139]
ENSMUSG00000044667	47.8937	0.339158	0.0753517	4.501	6.76347e-06	0.0021511	PLPPR4	phospholipid phosphatase related 4 [Source:MGI Symbol;Acc:MGI:106530]
ENSMUSG00000097365	24.4567	0.330651	0.0735815	4.49366	7.00078e-06	0.00217597	C030034L19RIK	RIKEN cDNA C030034L19 gene [Source:MGI Symbol;Acc:MGI:2444519]
ENSMUSG00000018819	1458.5	-0.256165	0.0571945	-4.47885	7.50472e-06	0.00228077	LSP1	lymphocyte specific 1 [Source:MGI Symbol;Acc:MGI:96832]
ENSMUSG00000032915	51.6297	0.334135	0.0751507	4.4462	8.74023e-06	0.00259851	ADGRE4	adhesion G protein-coupled receptor E4 [Source:MGI Symbol;Acc:MGI:1196464]
ENSMUSG00000086370	106.263	0.323156	0.0727707	4.44074	8.96504e-06	0.00260863	FTX	Ftx transcript, Xist regulator (non-protein coding) [Source:MGI Symbol;Acc:MGI:1926128]
ENSMUSG00000031112	180.217	-0.280403	0.0636298	-4.4068	1.04911e-05	0.00298909	STK26	serine/threonine kinase 26 [Source:MGI Symbol;Acc:MGI:1917665]
ENSMUSG00000025854	702.194	0.318292	0.072403	4.39612	1.10203e-05	0.00307578	FAM20C	family with sequence similarity 20, member C [Source:MGI Symbol;Acc:MGI:2136853]
ENSMUSG00000001025	11.6792	-0.241859	0.0554117	-4.36477	1.27255e-05	0.00348068	S100A6	S100 calcium binding protein A6 (calcyclin) [Source:MGI Symbol;Acc:MGI:1339467]
ENSMUSG00000027490	65.1569	0.323888	0.0742809	4.36031	1.29876e-05	0.00348271	E2F1	E2F transcription factor 1 [Source:MGI Symbol;Acc:MGI:101941]
ENSMUSG00000059851	700.419	0.177982	0.040868	4.35504	1.33045e-05	0.00349909	KMT5C	lysine methyltransferase 5C [Source:MGI Symbol;Acc:MGI:2385262]
ENSMUSG00000032911	43.8021	0.277426	0.0639986	4.33488	1.45842e-05	0.00376326	CSPG4	chondroitin sulfate proteoglycan 4 [Source:MGI Symbol;Acc:MGI:2153093]
ENSMUSG00000027995	4535.66	0.190479	0.044563	4.27438	1.91673e-05	0.00473	TLR2	toll-like receptor 2 [Source:MGI Symbol;Acc:MGI:1346060]
ENSMUSG00000029304	854.853	0.314273	0.0734989	4.27589	1.90375e-05	0.00473	SPP1	secreted phosphoprotein 1 [Source:MGI Symbol;Acc:MGI:98389]
ENSMUSG00000031304	394.076	0.309609	0.0724731	4.27205	1.93683e-05	0.00473	IL2RG	interleukin 2 receptor, gamma chain [Source:MGI Symbol;Acc:MGI:96551]
ENSMUSG00000050064	447.953	-0.23461	0.0549896	-4.26644	1.98617e-05	0.00476542	ZFP697	zinc finger protein 697 [Source:MGI Symbol;Acc:MGI:2139736]
ENSMUSG00000040957	3232.67	-0.216901	0.0510858	-4.24582	2.17795e-05	0.00511079	CABLES1	CDK5 and Abl enzyme substrate 1 [Source:MGI Symbol;Acc:MGI:1927065]
ENSMUSG00000069045	561.591	-0.133839	0.0315429	-4.24307	2.20486e-05	0.00511079	DDX3Y	DEAD (Asp-Glu-Ala-Asp) box polypeptide 3, Y-linked [Source:MGI Symbol;Acc:MGI:1349406]
ENSMUSG00000026072	57.1371	0.320342	0.0759278	4.21904	2.45349e-05	0.00550738	IL1R1	interleukin 1 receptor, type I [Source:MGI Symbol;Acc:MGI:96545]
ENSMUSG00000038486	410.068	-0.265	0.0628146	-4.21876	2.45649e-05	0.00550738	SV2A	synaptic vesicle glycoprotein 2 a [Source:MGI Symbol;Acc:MGI:1927139]
ENSMUSG00000018920	2095.79	0.207634	0.0493173	4.21016	2.55195e-05	0.00553975	CXCL16	chemokine (C-X-C motif) ligand 16 [Source:MGI Symbol;Acc:MGI:1932682]
ENSMUSG00000060002	522.011	0.180486	0.0428657	4.21051	2.54797e-05	0.00553975	CHPT1	choline phosphotransferase 1 [Source:MGI Symbol;Acc:MGI:2384841]
ENSMUSG00000044583	3868.32	0.248899	0.0593391	4.19451	2.73457e-05	0.00584343	TLR7	toll-like receptor 7 [Source:MGI Symbol;Acc:MGI:2176882]
ENSMUSG00000009739	208.257	-0.254162	0.0612427	-4.15008	3.32357e-05	0.00699279	POU6F1	POU domain, class 6, transcription factor 1 [Source:MGI Symbol;Acc:MGI:102935]
ENSMUSG00000034902	2669.5	-0.165841	0.0400111	-4.14489	3.39982e-05	0.00704483	PIP5K1C	phosphatidylinositol-4-phosphate 5-kinase, type 1 gamma [Source:MGI Symbol;Acc:MGI:1298224]
ENSMUSG00000032580	3423.15	0.123019	0.0298526	4.12089	3.77417e-05	0.00761016	RBM5	RNA binding motif protein 5 [Source:MGI Symbol;Acc:MGI:1933204]
ENSMUSG00000038963	1450.25	-0.222787	0.0540706	-4.12029	3.78393e-05	0.00761016	SLCO4A1	solute carrier organic anion transporter family, member 4a1 [Source:MGI Symbol;Acc:MGI:1351866]
ENSMUSG00000033174	832.797	-0.144382	0.0351217	-4.11091	3.94096e-05	0.00781109	MGLL	monoglyceride lipase [Source:MGI Symbol;Acc:MGI:1346042]
ENSMUSG00000022685	731.563	-0.168407	0.0411442	-4.09308	4.25676e-05	0.00831649	PARN	poly(A)-specific ribonuclease (deadenylation nuclease) [Source:MGI Symbol;Acc:MGI:1921358]
ENSMUSG00000037260	1449.88	-0.137028	0.0335659	-4.08234	4.45837e-05	0.00858771	HGSNAT	heparan-alpha-glucosaminide N-acetyltransferase [Source:MGI Symbol;Acc:MGI:1196297]
ENSMUSG00000021057	71.6143	0.297989	0.0734251	4.05841	4.94076e-05	0.00925613	AKAP5	A kinase (PRKA) anchor protein 5 [Source:MGI Symbol;Acc:MGI:2685104]
ENSMUSG00000031167	1421.57	-0.20646	0.0508324	-4.06158	4.87422e-05	0.00925613	RBM3	RNA binding motif protein 3 [Source:MGI Symbol;Acc:MGI:1099460]
ENSMUSG00000020695	1133.48	0.285991	0.0707628	4.04154	5.31002e-05	0.00967671	MRC2	mannose receptor, C type 2 [Source:MGI Symbol;Acc:MGI:107818]
ENSMUSG00000040907	567.497	0.256387	0.0634845	4.03858	5.37752e-05	0.00967671	ATP1A3	ATPase, Na+/K+ transporting, alpha 3 polypeptide [Source:MGI Symbol;Acc:MGI:88107]
ENSMUSG00000042371	155.797	-0.258479	0.0639628	-4.04109	5.32033e-05	0.00967671	SLC5A10	solute carrier family 5 (sodium/glucose cotransporter), member 10 [Source:MGI Symbol;Acc:MGI:1926089]
ENSMUSG00000029915	2329.75	0.126635	0.0313946	4.03366	5.49139e-05	0.00975328	CLEC5A	C-type lectin domain family 5, member a [Source:MGI Symbol;Acc:MGI:1345151]
ENSMUSG00000014599	940.061	0.303	0.0751847	4.03007	5.57593e-05	0.00977646	CSF1	colony stimulating factor 1 (macrophage) [Source:MGI Symbol;Acc:MGI:1339753]
ENSMUSG00000000982	562.294	0.305567	0.0760408	4.01847	5.85784e-05	0.0100071	CCL3	chemokine (C-C motif) ligand 3 [Source:MGI Symbol;Acc:MGI:98260]
ENSMUSG00000026981	92.5225	0.289423	0.0720482	4.01707	5.89251e-05	0.0100071	IL1RN	interleukin 1 receptor antagonist [Source:MGI Symbol;Acc:MGI:96547]
ENSMUSG00000049577	586.693	-0.225441	0.05614	-4.0157	5.92698e-05	0.0100071	ZFPM1	zinc finger protein, multitype 1 [Source:MGI Symbol;Acc:MGI:1095400]
ENSMUSG00000038034	1756.94	0.171534	0.0428277	4.00522	6.19609e-05	0.0103339	IGSF8	immunoglobulin superfamily, member 8 [Source:MGI Symbol;Acc:MGI:2154090]
ENSMUSG00000045658	1713.83	0.227722	0.0569583	3.99804	6.38691e-05	0.0105238	PID1	phosphotyrosine interaction domain containing 1 [Source:MGI Symbol;Acc:MGI:2138391]
ENSMUSG00000005986	163.7	0.222062	0.0557603	3.98243	6.8213e-05	0.0109594	ANKRD13D	ankyrin repeat domain 13 family, member D [Source:MGI Symbol;Acc:MGI:1915673]
ENSMUSG00000018930	798.39	0.303032	0.076046	3.98485	6.75238e-05	0.0109594	CCL4	chemokine (C-C motif) ligand 4 [Source:MGI Symbol;Acc:MGI:98261]
ENSMUSG00000024277	1885.32	-0.1218	0.0306659	-3.97184	7.13208e-05	0.0109594	MAPRE2	microtubule-associated protein, RP/EB family, member 2 [Source:MGI Symbol;Acc:MGI:106271]
ENSMUSG00000024529	136.571	0.302193	0.0760037	3.97602	7.00773e-05	0.0109594	LOX	lysyl oxidase [Source:MGI Symbol;Acc:MGI:96817]
ENSMUSG00000028459	668.875	0.255876	0.0643107	3.97874	6.92808e-05	0.0109594	CD72	CD72 antigen [Source:MGI Symbol;Acc:MGI:88345]
ENSMUSG00000036825	182.352	0.238864	0.0601256	3.97275	7.10467e-05	0.0109594	SSX2IP	synovial sarcoma, X 2 interacting protein [Source:MGI Symbol;Acc:MGI:2139150]
ENSMUSG00000021866	135.259	-0.243296	0.061362	-3.96492	7.34195e-05	0.0111565	ANXA11	annexin A11 [Source:MGI Symbol;Acc:MGI:108481]
ENSMUSG00000037808	824.546	-0.166326	0.0419816	-3.96189	7.43598e-05	0.0111752	FAM76B	family with sequence similarity 76, member B [Source:MGI Symbol;Acc:MGI:1920076]
ENSMUSG00000023764	1667.55	0.23211	0.0589849	3.93507	8.31713e-05	0.0122306	SFI1	Sfi1 homolog, spindle assembly associated (yeast) [Source:MGI Symbol;Acc:MGI:1926137]
ENSMUSG00000026928	290.07	-0.275766	0.0700343	-3.93758	8.23058e-05	0.0122306	CARD9	caspase recruitment domain family, member 9 [Source:MGI Symbol;Acc:MGI:2685628]
ENSMUSG00000039942	99.4841	0.295784	0.0757438	3.90506	9.42028e-05	0.0137055	PTGER4	prostaglandin E receptor 4 (subtype EP4) [Source:MGI Symbol;Acc:MGI:104311]
ENSMUSG00000023913	79.3043	0.294569	0.0756974	3.8914	9.96661e-05	0.0143477	PLA2G7	phospholipase A2, group VII (platelet-activating factor acetylhydrolase, plasma) [Source:MGI Symbol;Acc:MGI:1351327]
ENSMUSG00000023960	152.952	0.281257	0.0723604	3.88689	0.000101537	0.0144648	ENPP5	ectonucleotide pyrophosphatase/phosphodiesterase 5 [Source:MGI Symbol;Acc:MGI:1933830]
ENSMUSG00000026605	69.9139	0.28941	0.0748633	3.86585	0.000110702	0.0156079	CENPF	centromere protein F [Source:MGI Symbol;Acc:MGI:1313302]
ENSMUSG00000021365	57.6375	0.291062	0.0757922	3.84027	0.000122901	0.0171321	NEDD9	neural precursor cell expressed, developmentally down-regulated gene 9 [Source:MGI Symbol;Acc:MGI:97302]
ENSMUSG00000021411	740.489	0.237435	0.0618634	3.83804	0.000124019	0.0171321	PXDC1	PX domain containing 1 [Source:MGI Symbol;Acc:MGI:1914145]
ENSMUSG00000030172	52.7559	0.289843	0.0757867	3.82446	0.00013106	0.0179238	ERC1	ELKS/RAB6-interacting/CAST family member 1 [Source:MGI Symbol;Acc:MGI:2151013]
ENSMUSG00000011263	31.1441	-0.286902	0.0755195	-3.79904	0.000145255	0.0187718	EXOC3L2	exocyst complex component 3-like 2 [Source:MGI Symbol;Acc:MGI:1921713]
ENSMUSG00000023830	15.9435	0.244332	0.0641982	3.80591	0.000141286	0.0187718	IGF2R	insulin-like growth factor 2 receptor [Source:MGI Symbol;Acc:MGI:96435]
ENSMUSG00000024579	349.203	0.188383	0.0495923	3.79863	0.000145497	0.0187718	PCYOX1L	prenylcysteine oxidase 1 like [Source:MGI Symbol;Acc:MGI:3606062]
ENSMUSG00000025316	362.66	0.277344	0.0728116	3.80906	0.000139495	0.0187718	BANP	BTG3 associated nuclear protein [Source:MGI Symbol;Acc:MGI:1889023]
ENSMUSG00000040350	54.7709	0.284518	0.0748673	3.80029	0.000144526	0.0187718	TRIM7	tripartite motif-containing 7 [Source:MGI Symbol;Acc:MGI:2137353]
ENSMUSG00000053318	678.02	0.163687	0.0430893	3.79879	0.000145404	0.0187718	SLAMF8	SLAM family member 8 [Source:MGI Symbol;Acc:MGI:1921998]
ENSMUSG00000050989	869.078	0.163702	0.0432376	3.78611	0.000153026	0.0195587	SELENON	selenoprotein N [Source:MGI Symbol;Acc:MGI:2151208]
ENSMUSG00000042524	280.37	-0.285175	0.0755303	-3.77564	0.000159597	0.0202097	SUN2	Sad1 and UNC84 domain containing 2 [Source:MGI Symbol;Acc:MGI:2443011]
ENSMUSG00000021701	61.8605	0.28219	0.0748514	3.77001	0.000163243	0.0202266	PLK2	polo-like kinase 2 [Source:MGI Symbol;Acc:MGI:1099790]
ENSMUSG00000027533	61.8758	0.250996	0.0666415	3.76636	0.000165646	0.0202266	FABP5	fatty acid binding protein 5, epidermal [Source:MGI Symbol;Acc:MGI:101790]
ENSMUSG00000034855	147.83	0.284421	0.0755074	3.76679	0.000165357	0.0202266	CXCL10	chemokine (C-X-C motif) ligand 10 [Source:MGI Symbol;Acc:MGI:1352450]
ENSMUSG00000071477	338.029	-0.192372	0.0509896	-3.77277	0.000161445	0.0202266	ZFP777	zinc finger protein 777 [Source:MGI Symbol;Acc:MGI:1919556]
ENSMUSG00000030536	295.132	0.274891	0.0731506	3.75788	0.000171357	0.0207388	IQGAP1	IQ motif containing GTPase activating protein 1 [Source:MGI Symbol;Acc:MGI:1352757]
ENSMUSG00000029470	2735.84	0.18802	0.0503134	3.73698	0.000186242	0.0222907	P2RX4	purinergic receptor P2X, ligand-gated ion channel 4 [Source:MGI Symbol;Acc:MGI:1338859]
ENSMUSG00000040631	19.5697	0.276634	0.0740581	3.73537	0.00018744	0.0222907	DOK4	docking protein 4 [Source:MGI Symbol;Acc:MGI:2148865]
ENSMUSG00000028362	246.093	0.276908	0.0743591	3.72393	0.000196142	0.0225414	TNFSF8	tumor necrosis factor (ligand) superfamily, member 8 [Source:MGI Symbol;Acc:MGI:88328]
ENSMUSG00000034656	140.091	0.277441	0.0744421	3.72694	0.00019382	0.0225414	CACNA1A	calcium channel, voltage-dependent, P/Q type, alpha 1A subunit [Source:MGI Symbol;Acc:MGI:109482]
ENSMUSG00000035004	1387.29	0.227917	0.0611719	3.72585	0.000194658	0.0225414	IGSF6	immunoglobulin superfamily, member 6 [Source:MGI Symbol;Acc:MGI:1891393]
ENSMUSG00000085058	106.971	0.257223	0.0690716	3.72401	0.000196083	0.0225414	8030453O22RIK	RIKEN cDNA 8030453O22 gene [Source:MGI Symbol;Acc:MGI:1924459]
ENSMUSG00000031497	434.72	-0.245069	0.0660895	-3.70814	0.000208786	0.0237947	TNFSF13B	tumor necrosis factor (ligand) superfamily, member 13b [Source:MGI Symbol;Acc:MGI:1344376]
ENSMUSG00000006369	37.4948	-0.264877	0.0714773	-3.70575	0.000210762	0.0238214	FBLN1	fibulin 1 [Source:MGI Symbol;Acc:MGI:95487]
ENSMUSG00000079297	29.7387	0.27997	0.075735	3.69671	0.000218413	0.0244838	GM2223	predicted pseudogene 2223 [Source:MGI Symbol;Acc:MGI:3780393]
ENSMUSG00000090223	68.1105	-0.260847	0.0708997	-3.6791	0.000234059	0.0260243	PCP4	Purkinje cell protein 4 [Source:MGI Symbol;Acc:MGI:97509]
ENSMUSG00000000058	289.274	0.217463	0.0592859	3.66803	0.000244423	0.0269574	CAV2	caveolin 2 [Source:MGI Symbol;Acc:MGI:107571]
ENSMUSG00000037242	403.568	0.254791	0.069591	3.66126	0.000250978	0.0273616	CLIC4	chloride intracellular channel 4 (mitochondrial) [Source:MGI Symbol;Acc:MGI:1352754]
ENSMUSG00000052698	1896.83	-0.147337	0.0402547	-3.66013	0.000252088	0.0273616	TLN2	talin 2 [Source:MGI Symbol;Acc:MGI:1917799]
ENSMUSG00000035342	150.643	-0.246964	0.0675335	-3.65691	0.00025527	0.0274888	LZTS2	leucine zipper, putative tumor suppressor 2 [Source:MGI Symbol;Acc:MGI:2385095]
ENSMUSG00000026797	492.932	-0.181302	0.0496119	-3.65441	0.000257773	0.0275415	STXBP1	syntaxin binding protein 1 [Source:MGI Symbol;Acc:MGI:107363]
ENSMUSG00000024012	2190.22	-0.131573	0.0361736	-3.63725	0.000275559	0.0283465	MTCH1	mitochondrial carrier 1 [Source:MGI Symbol;Acc:MGI:1929261]
ENSMUSG00000031012	1146.29	0.152074	0.0418112	3.63715	0.000275672	0.0283465	CASK	calcium/calmodulin-dependent serine protein kinase (MAGUK family) [Source:MGI Symbol;Acc:MGI:1309489]
ENSMUSG00000035722	830.976	-0.201959	0.0554953	-3.63921	0.00027348	0.0283465	ABCA7	ATP-binding cassette, sub-family A (ABC1), member 7 [Source:MGI Symbol;Acc:MGI:1351646]
ENSMUSG00000036880	330.998	-0.16931	0.046501	-3.64099	0.000271592	0.0283465	ACAA2	acetyl-Coenzyme A acyltransferase 2 (mitochondrial 3-oxoacyl-Coenzyme A thiolase) [Source:MGI Symbol;Acc:MGI:1098623]
ENSMUSG00000037972	2025.93	-0.186335	0.051121	-3.64498	0.000267416	0.0283465	SNN	stannin [Source:MGI Symbol;Acc:MGI:1276549]
ENSMUSG00000022332	1087.82	-0.227629	0.0627218	-3.62918	0.000284319	0.0288025	KHDRBS3	KH domain containing, RNA binding, signal transduction associated 3 [Source:MGI Symbol;Acc:MGI:1313312]
ENSMUSG00000079707	7.79322	0.186415	0.0513441	3.63069	0.000282662	0.0288025	TCTE3	t-complex-associated testis expressed 3 [Source:MGI Symbol;Acc:MGI:98642]
ENSMUSG00000019763	832.861	0.141043	0.0389607	3.62014	0.000294449	0.0293933	RMND1	required for meiotic nuclear division 1 homolog [Source:MGI Symbol;Acc:MGI:1913334]
ENSMUSG00000043061	497.658	-0.158035	0.043641	-3.62124	0.00029319	0.0293933	TMEM18	transmembrane protein 18 [Source:MGI Symbol;Acc:MGI:2387176]
ENSMUSG00000050447	146.653	0.272814	0.0758045	3.59892	0.00031954	0.0316669	LYPD6	LY6/PLAUR domain containing 6 [Source:MGI Symbol;Acc:MGI:2443848]
ENSMUSG00000029168	8.93038	-0.16283	0.0453767	-3.5884	0.000332712	0.032735	DPYSL5	dihydropyrimidinase-like 5 [Source:MGI Symbol;Acc:MGI:1929772]
ENSMUSG00000030117	15.5573	0.169886	0.0474346	3.58148	0.000341648	0.0333742	GDF3	growth differentiation factor 3 [Source:MGI Symbol;Acc:MGI:95686]
ENSMUSG00000022537	647.632	-0.245498	0.0686207	-3.57761	0.000346755	0.0336328	TMEM44	transmembrane protein 44 [Source:MGI Symbol;Acc:MGI:1924489]
ENSMUSG00000036632	1262.52	-0.13404	0.0375215	-3.57234	0.000353806	0.0338584	ALG5	asparagine-linked glycosylation 5 (dolichyl-phosphate beta-glucosyltransferase) [Source:MGI Symbol;Acc:MGI:1913498]
ENSMUSG00000078429	859.403	-0.186032	0.0521048	-3.57035	0.000356509	0.0338584	CTDSP2	CTD (carboxy-terminal domain, RNA polymerase II, polypeptide A) small phosphatase 2 [Source:MGI Symbol;Acc:MGI:1098748]
ENSMUSG00000103614	37.2111	0.26452	0.0740865	3.57042	0.000356407	0.0338584	GM37949	predicted gene, 37949 [Source:MGI Symbol;Acc:MGI:5611177]
ENSMUSG00000059714	1128.58	-0.111128	0.0311449	-3.56811	0.000359564	0.0339131	FLOT1	flotillin 1 [Source:MGI Symbol;Acc:MGI:1100500]
ENSMUSG00000024164	137.833	0.268848	0.0754161	3.56486	0.000364056	0.0341016	C3	complement component 3 [Source:MGI Symbol;Acc:MGI:88227]
ENSMUSG00000063785	173.771	0.195671	0.0549886	3.55839	0.000373134	0.0347142	UTP14A	UTP14A small subunit processome component [Source:MGI Symbol;Acc:MGI:1919804]
ENSMUSG00000079445	155.64	0.262854	0.0739562	3.55419	0.000379142	0.0350348	B3GNT7	UDP-GlcNAc:betaGal beta-1,3-N-acetylglucosaminyltransferase 7 [Source:MGI Symbol;Acc:MGI:2384394]
ENSMUSG00000018927	2991.97	-0.23571	0.0663836	-3.55073	0.00038417	0.035049	CCL6	chemokine (C-C motif) ligand 6 [Source:MGI Symbol;Acc:MGI:98263]
ENSMUSG00000036944	230.259	-0.206194	0.0580738	-3.55055	0.000384421	0.035049	TMEM71	transmembrane protein 71 [Source:MGI Symbol;Acc:MGI:2146049]
ENSMUSG00000027739	525.535	-0.184513	0.0520774	-3.54305	0.000395523	0.0358223	RAB33B	RAB33B, member RAS oncogene family [Source:MGI Symbol;Acc:MGI:1330805]
ENSMUSG00000052384	5538.26	0.163187	0.0460919	3.54047	0.00039942	0.0359373	NRROS	negative regulator of reactive oxygen species [Source:MGI Symbol;Acc:MGI:2445095]
ENSMUSG00000040093	625.827	-0.245716	0.0695444	-3.53323	0.000410521	0.0366947	BMF	BCL2 modifying factor [Source:MGI Symbol;Acc:MGI:2176433]
ENSMUSG00000030560	17765.1	0.176152	0.0500198	3.52165	0.000428865	0.0380466	CTSC	cathepsin C [Source:MGI Symbol;Acc:MGI:109553]
ENSMUSG00000047238	181.8	-0.193326	0.0549188	-3.52021	0.000431209	0.0380466	MAGEH1	melanoma antigen, family H, 1 [Source:MGI Symbol;Acc:MGI:1922875]
ENSMUSG00000055805	2656.38	-0.187833	0.053567	-3.5065	0.000454039	0.0398041	FMNL1	formin-like 1 [Source:MGI Symbol;Acc:MGI:1888994]
ENSMUSG00000034333	134.983	-0.239652	0.0683881	-3.5043	0.000457817	0.0398797	ZBED4	zinc finger, BED type containing 4 [Source:MGI Symbol;Acc:MGI:2682302]
ENSMUSG00000064127	588.811	0.209111	0.0597151	3.50181	0.000462103	0.0399982	MED14	mediator complex subunit 14 [Source:MGI Symbol;Acc:MGI:1349442]
ENSMUSG00000026271	471.067	0.256774	0.0733829	3.49909	0.000466844	0.0401545	GPR35	G protein-coupled receptor 35 [Source:MGI Symbol;Acc:MGI:1929509]
ENSMUSG00000021338	184.965	0.212048	0.0606607	3.49564	0.000472919	0.040264	CARMIL1	capping protein regulator and myosin 1 linker 1 [Source:MGI Symbol;Acc:MGI:1915982]
ENSMUSG00000099757	86.4533	0.262614	0.0751394	3.49503	0.000474005	0.040264	BE692007	expressed sequence BE692007 [Source:MGI Symbol;Acc:MGI:3035348]
ENSMUSG00000034601	277.319	0.200573	0.0574925	3.48869	0.000485392	0.0409767	2700049A03RIK	RIKEN cDNA 2700049A03 gene [Source:MGI Symbol;Acc:MGI:1924217]
ENSMUSG00000060227	208.647	-0.209707	0.0602474	-3.48077	0.000499981	0.0419494	CASC4	cancer susceptibility candidate 4 [Source:MGI Symbol;Acc:MGI:2443129]
ENSMUSG00000030019	892.402	-0.160207	0.0460724	-3.47728	0.000506528	0.0420545	FBXL14	F-box and leucine-rich repeat protein 14 [Source:MGI Symbol;Acc:MGI:2141676]
ENSMUSG00000030329	22.5913	0.254553	0.0732484	3.47521	0.00051046	0.0420545	PIANP	PILR alpha associated neural protein [Source:MGI Symbol;Acc:MGI:2441908]
ENSMUSG00000033767	1348.97	0.136115	0.039164	3.4755	0.000509895	0.0420545	D930015E06RIK	RIKEN cDNA D930015E06 gene [Source:MGI Symbol;Acc:MGI:2443399]
ENSMUSG00000015396	5231.09	0.191197	0.055074	3.47164	0.000517293	0.0423623	CD83	CD83 antigen [Source:MGI Symbol;Acc:MGI:1328316]
ENSMUSG00000026628	387.123	0.250055	0.072087	3.4688	0.000522798	0.0425582	ATF3	activating transcription factor 3 [Source:MGI Symbol;Acc:MGI:109384]
ENSMUSG00000046223	361.859	0.258898	0.0746808	3.46673	0.000526829	0.0426326	PLAUR	plasminogen activator, urokinase receptor [Source:MGI Symbol;Acc:MGI:97612]
ENSMUSG00000028644	170.078	-0.207151	0.0599686	-3.45433	0.00055167	0.0443101	ERMAP	erythroblast membrane-associated protein [Source:MGI Symbol;Acc:MGI:1349816]
ENSMUSG00000036916	184.856	-0.21359	0.0618534	-3.45317	0.000554038	0.0443101	ZFP280C	zinc finger protein 280C [Source:MGI Symbol;Acc:MGI:2387585]
ENSMUSG00000042613	2594.94	0.136376	0.0395903	3.44468	0.000571733	0.0454594	PBXIP1	pre B cell leukemia transcription factor interacting protein 1 [Source:MGI Symbol;Acc:MGI:2441670]
ENSMUSG00000036661	75.124	-0.259301	0.0754378	-3.43728	0.000587584	0.0464497	DENND3	DENN/MADD domain containing 3 [Source:MGI Symbol;Acc:MGI:2146009]
ENSMUSG00000035842	108.274	0.228755	0.0666204	3.43371	0.000595373	0.046795	DDX11	DEAD/H (Asp-Glu-Ala-Asp/His) box helicase 11 [Source:MGI Symbol;Acc:MGI:2443590]
ENSMUSG00000097705	468.282	0.252657	0.0736762	3.42929	0.000605166	0.0472929	GM26740	predicted gene, 26740 [Source:MGI Symbol;Acc:MGI:5477234]
ENSMUSG00000074024	1611.14	0.223135	0.0650996	3.4276	0.000608951	0.0473183	4632427E13RIK	RIKEN cDNA 4632427E13 gene [Source:MGI Symbol;Acc:MGI:1915436]
ENSMUSG00000000673	171.976	-0.248218	0.0724742	-3.42491	0.000614995	0.0475179	HAAO	3-hydroxyanthranilate 3,4-dioxygenase [Source:MGI Symbol;Acc:MGI:1349444]
ENSMUSG00000097589	1167.1	0.222426	0.0649977	3.42206	0.000621478	0.047749	DLEU2	deleted in lymphocytic leukemia, 2 [Source:MGI Symbol;Acc:MGI:1934030]
ENSMUSG00000041120	142.364	-0.2407	0.0705896	-3.40985	0.000649998	0.0496613	NBL1	neuroblastoma, suppression of tumorigenicity 1 [Source:MGI Symbol;Acc:MGI:104591]

## Sheet: BaseMean>4, >30% change
gene	baseMean	log2FoldChange	lfcSE	stat	pvalue	padj	name	description	FC
ENSMUSG00000045193	746.417	-0.346202	0.0695444	-4.97815	6.41954e-07	0.000339739	CIRBP	cold inducible RNA binding protein [Source:MGI Symbol;Acc:MGI:893588]	0.786652		up	119
ENSMUSG00000043391	2085.34	-0.333472	0.0620509	-5.37416	7.69407e-08	6.5765e-05	2510009E07RIK	RIKEN cDNA 2510009E07 gene [Source:MGI Symbol;Acc:MGI:1919440]	0.793624		down
ENSMUSG00000056673	138.004	-0.290754	0.0440605	-6.59897	4.14027e-11	9.43706e-08	KDM5D	lysine (K)-specific demethylase 5D [Source:MGI Symbol;Acc:MGI:99780]	0.817475
ENSMUSG00000011263	31.1441	-0.286902	0.0755195	-3.79904	0.000145255	0.0187718	EXOC3L2	exocyst complex component 3-like 2 [Source:MGI Symbol;Acc:MGI:1921713]	0.81966
ENSMUSG00000042524	280.37	-0.285175	0.0755303	-3.77564	0.000159597	0.0202097	SUN2	Sad1 and UNC84 domain containing 2 [Source:MGI Symbol;Acc:MGI:2443011]	0.820642
ENSMUSG00000068457	197.872	-0.281551	0.0435009	-6.47229	9.65291e-11	1.65016e-07	UTY	ubiquitously transcribed tetratricopeptide repeat gene, Y chromosome [Source:MGI Symbol;Acc:MGI:894810]	0.822706
ENSMUSG00000031112	180.217	-0.280403	0.0636298	-4.4068	1.04911e-05	0.00298909	STK26	serine/threonine kinase 26 [Source:MGI Symbol;Acc:MGI:1917665]	0.823361
ENSMUSG00000026928	290.07	-0.275766	0.0700343	-3.93758	8.23058e-05	0.0122306	CARD9	caspase recruitment domain family, member 9 [Source:MGI Symbol;Acc:MGI:2685628]	0.826012
ENSMUSG00000038486	410.068	-0.265	0.0628146	-4.21876	2.45649e-05	0.00550738	SV2A	synaptic vesicle glycoprotein 2 a [Source:MGI Symbol;Acc:MGI:1927139]	0.832199
ENSMUSG00000006369	37.4948	-0.264877	0.0714773	-3.70575	0.000210762	0.0238214	FBLN1	fibulin 1 [Source:MGI Symbol;Acc:MGI:95487]	0.83227
ENSMUSG00000090223	68.1105	-0.260847	0.0708997	-3.6791	0.000234059	0.0260243	PCP4	Purkinje cell protein 4 [Source:MGI Symbol;Acc:MGI:97509]	0.834598
ENSMUSG00000036661	75.124	-0.259301	0.0754378	-3.43728	0.000587584	0.0464497	DENND3	DENN/MADD domain containing 3 [Source:MGI Symbol;Acc:MGI:2146009]	0.835493
ENSMUSG00000042371	155.797	-0.258479	0.0639628	-4.04109	5.32033e-05	0.00967671	SLC5A10	solute carrier family 5 (sodium/glucose cotransporter), member 10 [Source:MGI Symbol;Acc:MGI:1926089]	0.835969
ENSMUSG00000018819	1458.5	-0.256165	0.0571945	-4.47885	7.50472e-06	0.00228077	LSP1	lymphocyte specific 1 [Source:MGI Symbol;Acc:MGI:96832]	0.837311
ENSMUSG00000009739	208.257	-0.254162	0.0612427	-4.15008	3.32357e-05	0.00699279	POU6F1	POU domain, class 6, transcription factor 1 [Source:MGI Symbol;Acc:MGI:102935]	0.838474
ENSMUSG00000000673	171.976	-0.248218	0.0724742	-3.42491	0.000614995	0.0475179	HAAO	3-hydroxyanthranilate 3,4-dioxygenase [Source:MGI Symbol;Acc:MGI:1349444]	0.841936
ENSMUSG00000035342	150.643	-0.246964	0.0675335	-3.65691	0.00025527	0.0274888	LZTS2	leucine zipper, putative tumor suppressor 2 [Source:MGI Symbol;Acc:MGI:2385095]	0.842668
ENSMUSG00000040093	625.827	-0.245716	0.0695444	-3.53323	0.000410521	0.0366947	BMF	BCL2 modifying factor [Source:MGI Symbol;Acc:MGI:2176433]	0.843397
ENSMUSG00000022537	647.632	-0.245498	0.0686207	-3.57761	0.000346755	0.0336328	TMEM44	transmembrane protein 44 [Source:MGI Symbol;Acc:MGI:1924489]	0.843525
ENSMUSG00000031497	434.72	-0.245069	0.0660895	-3.70814	0.000208786	0.0237947	TNFSF13B	tumor necrosis factor (ligand) superfamily, member 13b [Source:MGI Symbol;Acc:MGI:1344376]	0.843775
ENSMUSG00000021866	135.259	-0.243296	0.061362	-3.96492	7.34195e-05	0.0111565	ANXA11	annexin A11 [Source:MGI Symbol;Acc:MGI:108481]	0.844813
ENSMUSG00000001025	11.6792	-0.241859	0.0554117	-4.36477	1.27255e-05	0.00348068	S100A6	S100 calcium binding protein A6 (calcyclin) [Source:MGI Symbol;Acc:MGI:1339467]	0.845655
ENSMUSG00000041120	142.364	-0.2407	0.0705896	-3.40985	0.000649998	0.0496613	NBL1	neuroblastoma, suppression of tumorigenicity 1 [Source:MGI Symbol;Acc:MGI:104591]	0.846335
ENSMUSG00000034333	134.983	-0.239652	0.0683881	-3.5043	0.000457817	0.0398797	ZBED4	zinc finger, BED type containing 4 [Source:MGI Symbol;Acc:MGI:2682302]	0.846949
ENSMUSG00000018927	2991.97	-0.23571	0.0663836	-3.55073	0.00038417	0.035049	CCL6	chemokine (C-C motif) ligand 6 [Source:MGI Symbol;Acc:MGI:98263]	0.849267
ENSMUSG00000050064	447.953	-0.23461	0.0549896	-4.26644	1.98617e-05	0.00476542	ZFP697	zinc finger protein 697 [Source:MGI Symbol;Acc:MGI:2139736]	0.849915
ENSMUSG00000073599	2937.15	-0.232355	0.048218	-4.81886	1.44383e-06	0.000636961	ECSCR	endothelial cell surface expressed chemotaxis and apoptosis regulator [Source:MGI Symbol;Acc:MGI:1915795]	0.851244
ENSMUSG00000022332	1087.82	-0.227629	0.0627218	-3.62918	0.000284319	0.0288025	KHDRBS3	KH domain containing, RNA binding, signal transduction associated 3 [Source:MGI Symbol;Acc:MGI:1313312]	0.854037
ENSMUSG00000049577	586.693	-0.225441	0.05614	-4.0157	5.92698e-05	0.0100071	ZFPM1	zinc finger protein, multitype 1 [Source:MGI Symbol;Acc:MGI:1095400]	0.855333
ENSMUSG00000038963	1450.25	-0.222787	0.0540706	-4.12029	3.78393e-05	0.00761016	SLCO4A1	solute carrier organic anion transporter family, member 4a1 [Source:MGI Symbol;Acc:MGI:1351866]	0.856909
ENSMUSG00000040957	3232.67	-0.216901	0.0510858	-4.24582	2.17795e-05	0.00511079	CABLES1	CDK5 and Abl enzyme substrate 1 [Source:MGI Symbol;Acc:MGI:1927065]	0.860412
ENSMUSG00000036916	184.856	-0.21359	0.0618534	-3.45317	0.000554038	0.0443101	ZFP280C	zinc finger protein 280C [Source:MGI Symbol;Acc:MGI:2387585]	0.862388
ENSMUSG00000060227	208.647	-0.209707	0.0602474	-3.48077	0.000499981	0.0419494	CASC4	cancer susceptibility candidate 4 [Source:MGI Symbol;Acc:MGI:2443129]	0.864713
ENSMUSG00000028644	170.078	-0.207151	0.0599686	-3.45433	0.00055167	0.0443101	ERMAP	erythroblast membrane-associated protein [Source:MGI Symbol;Acc:MGI:1349816]	0.866246
ENSMUSG00000031167	1421.57	-0.20646	0.0508324	-4.06158	4.87422e-05	0.00925613	RBM3	RNA binding motif protein 3 [Source:MGI Symbol;Acc:MGI:1099460]	0.866661
ENSMUSG00000036944	230.259	-0.206194	0.0580738	-3.55055	0.000384421	0.035049	TMEM71	transmembrane protein 71 [Source:MGI Symbol;Acc:MGI:2146049]	0.866821
ENSMUSG00000035722	830.976	-0.201959	0.0554953	-3.63921	0.00027348	0.0283465	ABCA7	ATP-binding cassette, sub-family A (ABC1), member 7 [Source:MGI Symbol;Acc:MGI:1351646]	0.869369
ENSMUSG00000047238	181.8	-0.193326	0.0549188	-3.52021	0.000431209	0.0380466	MAGEH1	melanoma antigen, family H, 1 [Source:MGI Symbol;Acc:MGI:1922875]	0.874587
ENSMUSG00000071477	338.029	-0.192372	0.0509896	-3.77277	0.000161445	0.0202266	ZFP777	zinc finger protein 777 [Source:MGI Symbol;Acc:MGI:1919556]	0.875166
ENSMUSG00000055805	2656.38	-0.187833	0.053567	-3.5065	0.000454039	0.0398041	FMNL1	formin-like 1 [Source:MGI Symbol;Acc:MGI:1888994]	0.877924
ENSMUSG00000037972	2025.93	-0.186335	0.051121	-3.64498	0.000267416	0.0283465	SNN	stannin [Source:MGI Symbol;Acc:MGI:1276549]	0.878835
ENSMUSG00000069049	422.481	-0.186315	0.0365725	-5.09441	3.49825e-07	0.000239211	EIF2S3Y	eukaryotic translation initiation factor 2, subunit 3, structural gene Y-linked [Source:MGI Symbol;Acc:MGI:1349430]	0.878847
ENSMUSG00000078429	859.403	-0.186032	0.0521048	-3.57035	0.000356509	0.0338584	CTDSP2	CTD (carboxy-terminal domain, RNA polymerase II, polypeptide A) small phosphatase 2 [Source:MGI Symbol;Acc:MGI:1098748]	0.87902
ENSMUSG00000027739	525.535	-0.184513	0.0520774	-3.54305	0.000395523	0.0358223	RAB33B	RAB33B, member RAS oncogene family [Source:MGI Symbol;Acc:MGI:1330805]	0.879946
ENSMUSG00000026797	492.932	-0.181302	0.0496119	-3.65441	0.000257773	0.0275415	STXBP1	syntaxin binding protein 1 [Source:MGI Symbol;Acc:MGI:107363]	0.881907
ENSMUSG00000036880	330.998	-0.16931	0.046501	-3.64099	0.000271592	0.0283465	ACAA2	acetyl-Coenzyme A acyltransferase 2 (mitochondrial 3-oxoacyl-Coenzyme A thiolase) [Source:MGI Symbol;Acc:MGI:1098623]	0.889268
ENSMUSG00000022685	731.563	-0.168407	0.0411442	-4.09308	4.25676e-05	0.00831649	PARN	poly(A)-specific ribonuclease (deadenylation nuclease) [Source:MGI Symbol;Acc:MGI:1921358]	0.889825
ENSMUSG00000037808	824.546	-0.166326	0.0419816	-3.96189	7.43598e-05	0.0111752	FAM76B	family with sequence similarity 76, member B [Source:MGI Symbol;Acc:MGI:1920076]	0.891109
ENSMUSG00000034902	2669.5	-0.165841	0.0400111	-4.14489	3.39982e-05	0.00704483	PIP5K1C	phosphatidylinositol-4-phosphate 5-kinase, type 1 gamma [Source:MGI Symbol;Acc:MGI:1298224]	0.891409
ENSMUSG00000029168	8.93038	-0.16283	0.0453767	-3.5884	0.000332712	0.032735	DPYSL5	dihydropyrimidinase-like 5 [Source:MGI Symbol;Acc:MGI:1929772]	0.893271
ENSMUSG00000030019	892.402	-0.160207	0.0460724	-3.47728	0.000506528	0.0420545	FBXL14	F-box and leucine-rich repeat protein 14 [Source:MGI Symbol;Acc:MGI:2141676]	0.894897
ENSMUSG00000043061	497.658	-0.158035	0.043641	-3.62124	0.00029319	0.0293933	TMEM18	transmembrane protein 18 [Source:MGI Symbol;Acc:MGI:2387176]	0.896245
ENSMUSG00000052698	1896.83	-0.147337	0.0402547	-3.66013	0.000252088	0.0273616	TLN2	talin 2 [Source:MGI Symbol;Acc:MGI:1917799]	0.902915
ENSMUSG00000033174	832.797	-0.144382	0.0351217	-4.11091	3.94096e-05	0.00781109	MGLL	monoglyceride lipase [Source:MGI Symbol;Acc:MGI:1346042]	0.904767
ENSMUSG00000037260	1449.88	-0.137028	0.0335659	-4.08234	4.45837e-05	0.00858771	HGSNAT	heparan-alpha-glucosaminide N-acetyltransferase [Source:MGI Symbol;Acc:MGI:1196297]	0.909391
ENSMUSG00000036632	1262.52	-0.13404	0.0375215	-3.57234	0.000353806	0.0338584	ALG5	asparagine-linked glycosylation 5 (dolichyl-phosphate beta-glucosyltransferase) [Source:MGI Symbol;Acc:MGI:1913498]	0.911276
ENSMUSG00000069045	561.591	-0.133839	0.0315429	-4.24307	2.20486e-05	0.00511079	DDX3Y	DEAD (Asp-Glu-Ala-Asp) box polypeptide 3, Y-linked [Source:MGI Symbol;Acc:MGI:1349406]	0.911403
ENSMUSG00000024012	2190.22	-0.131573	0.0361736	-3.63725	0.000275559	0.0283465	MTCH1	mitochondrial carrier 1 [Source:MGI Symbol;Acc:MGI:1929261]	0.912836
ENSMUSG00000024277	1885.32	-0.1218	0.0306659	-3.97184	7.13208e-05	0.0109594	MAPRE2	microtubule-associated protein, RP/EB family, member 2 [Source:MGI Symbol;Acc:MGI:106271]	0.91904
ENSMUSG00000059714	1128.58	-0.111128	0.0311449	-3.56811	0.000359564	0.0339131	FLOT1	flotillin 1 [Source:MGI Symbol;Acc:MGI:1100500]	0.925864
ENSMUSG00000032580	3423.15	0.123019	0.0298526	4.12089	3.77417e-05	0.00761016	RBM5	RNA binding motif protein 5 [Source:MGI Symbol;Acc:MGI:1933204]	1.08901
ENSMUSG00000029915	2329.75	0.126635	0.0313946	4.03366	5.49139e-05	0.00975328	CLEC5A	C-type lectin domain family 5, member a [Source:MGI Symbol;Acc:MGI:1345151]	1.09174
ENSMUSG00000033767	1348.97	0.136115	0.039164	3.4755	0.000509895	0.0420545	D930015E06RIK	RIKEN cDNA D930015E06 gene [Source:MGI Symbol;Acc:MGI:2443399]	1.09894
ENSMUSG00000042613	2594.94	0.136376	0.0395903	3.44468	0.000571733	0.0454594	PBXIP1	pre B cell leukemia transcription factor interacting protein 1 [Source:MGI Symbol;Acc:MGI:2441670]	1.09914
ENSMUSG00000019763	832.861	0.141043	0.0389607	3.62014	0.000294449	0.0293933	RMND1	required for meiotic nuclear division 1 homolog [Source:MGI Symbol;Acc:MGI:1913334]	1.1027
ENSMUSG00000031012	1146.29	0.152074	0.0418112	3.63715	0.000275672	0.0283465	CASK	calcium/calmodulin-dependent serine protein kinase (MAGUK family) [Source:MGI Symbol;Acc:MGI:1309489]	1.11117
ENSMUSG00000052384	5538.26	0.163187	0.0460919	3.54047	0.00039942	0.0359373	NRROS	negative regulator of reactive oxygen species [Source:MGI Symbol;Acc:MGI:2445095]	1.11976
ENSMUSG00000053318	678.02	0.163687	0.0430893	3.79879	0.000145404	0.0187718	SLAMF8	SLAM family member 8 [Source:MGI Symbol;Acc:MGI:1921998]	1.12015
ENSMUSG00000050989	869.078	0.163702	0.0432376	3.78611	0.000153026	0.0195587	SELENON	selenoprotein N [Source:MGI Symbol;Acc:MGI:2151208]	1.12016
ENSMUSG00000038623	3509.59	0.169437	0.0366669	4.62098	3.81928e-06	0.00141169	TM6SF1	transmembrane 6 superfamily member 1 [Source:MGI Symbol;Acc:MGI:1933209]	1.12462
ENSMUSG00000030117	15.5573	0.169886	0.0474346	3.58148	0.000341648	0.0333742	GDF3	growth differentiation factor 3 [Source:MGI Symbol;Acc:MGI:95686]	1.12497
ENSMUSG00000038034	1756.94	0.171534	0.0428277	4.00522	6.19609e-05	0.0103339	IGSF8	immunoglobulin superfamily, member 8 [Source:MGI Symbol;Acc:MGI:2154090]	1.12626
ENSMUSG00000030560	17765.1	0.176152	0.0500198	3.52165	0.000428865	0.0380466	CTSC	cathepsin C [Source:MGI Symbol;Acc:MGI:109553]	1.12987
ENSMUSG00000075593	7593.34	0.177497	0.0374332	4.74169	2.11941e-06	0.000905785	GAL3ST4	galactose-3-O-sulfotransferase 4 [Source:MGI Symbol;Acc:MGI:1916254]	1.13092
ENSMUSG00000059851	700.419	0.177982	0.040868	4.35504	1.33045e-05	0.00349909	KMT5C	lysine methyltransferase 5C [Source:MGI Symbol;Acc:MGI:2385262]	1.1313
ENSMUSG00000060002	522.011	0.180486	0.0428657	4.21051	2.54797e-05	0.00553975	CHPT1	choline phosphotransferase 1 [Source:MGI Symbol;Acc:MGI:2384841]	1.13327
ENSMUSG00000079707	7.79322	0.186415	0.0513441	3.63069	0.000282662	0.0288025	TCTE3	t-complex-associated testis expressed 3 [Source:MGI Symbol;Acc:MGI:98642]	1.13793
ENSMUSG00000029470	2735.84	0.18802	0.0503134	3.73698	0.000186242	0.0222907	P2RX4	purinergic receptor P2X, ligand-gated ion channel 4 [Source:MGI Symbol;Acc:MGI:1338859]	1.1392
ENSMUSG00000024579	349.203	0.188383	0.0495923	3.79863	0.000145497	0.0187718	PCYOX1L	prenylcysteine oxidase 1 like [Source:MGI Symbol;Acc:MGI:3606062]	1.13949
ENSMUSG00000027995	4535.66	0.190479	0.044563	4.27438	1.91673e-05	0.00473	TLR2	toll-like receptor 2 [Source:MGI Symbol;Acc:MGI:1346060]	1.14114
ENSMUSG00000015396	5231.09	0.191197	0.055074	3.47164	0.000517293	0.0423623	CD83	CD83 antigen [Source:MGI Symbol;Acc:MGI:1328316]	1.14171
ENSMUSG00000063785	173.771	0.195671	0.0549886	3.55839	0.000373134	0.0347142	UTP14A	UTP14A small subunit processome component [Source:MGI Symbol;Acc:MGI:1919804]	1.14526
ENSMUSG00000034601	277.319	0.200573	0.0574925	3.48869	0.000485392	0.0409767	2700049A03RIK	RIKEN cDNA 2700049A03 gene [Source:MGI Symbol;Acc:MGI:1924217]	1.14915
ENSMUSG00000036769	967.782	0.201637	0.0439743	4.58533	4.53279e-06	0.0015895	WDR44	WD repeat domain 44 [Source:MGI Symbol;Acc:MGI:1919654]	1.15
ENSMUSG00000018920	2095.79	0.207634	0.0493173	4.21016	2.55195e-05	0.00553975	CXCL16	chemokine (C-X-C motif) ligand 16 [Source:MGI Symbol;Acc:MGI:1932682]	1.15479
ENSMUSG00000064127	588.811	0.209111	0.0597151	3.50181	0.000462103	0.0399982	MED14	mediator complex subunit 14 [Source:MGI Symbol;Acc:MGI:1349442]	1.15598
ENSMUSG00000021338	184.965	0.212048	0.0606607	3.49564	0.000472919	0.040264	CARMIL1	capping protein regulator and myosin 1 linker 1 [Source:MGI Symbol;Acc:MGI:1915982]	1.15833
ENSMUSG00000000058	289.274	0.217463	0.0592859	3.66803	0.000244423	0.0269574	CAV2	caveolin 2 [Source:MGI Symbol;Acc:MGI:107571]	1.16269
ENSMUSG00000005986	163.7	0.222062	0.0557603	3.98243	6.8213e-05	0.0109594	ANKRD13D	ankyrin repeat domain 13 family, member D [Source:MGI Symbol;Acc:MGI:1915673]	1.1664
ENSMUSG00000097589	1167.1	0.222426	0.0649977	3.42206	0.000621478	0.047749	DLEU2	deleted in lymphocytic leukemia, 2 [Source:MGI Symbol;Acc:MGI:1934030]	1.16669
ENSMUSG00000074024	1611.14	0.223135	0.0650996	3.4276	0.000608951	0.0473183	4632427E13RIK	RIKEN cDNA 4632427E13 gene [Source:MGI Symbol;Acc:MGI:1915436]	1.16727
ENSMUSG00000025225	632.635	0.225866	0.0478096	4.72427	2.30941e-06	0.000950316	NFKB2	nuclear factor of kappa light polypeptide gene enhancer in B cells 2, p49/p100 [Source:MGI Symbol;Acc:MGI:1099800]	1.16948
ENSMUSG00000045658	1713.83	0.227722	0.0569583	3.99804	6.38691e-05	0.0105238	PID1	phosphotyrosine interaction domain containing 1 [Source:MGI Symbol;Acc:MGI:2138391]	1.17098
ENSMUSG00000035004	1387.29	0.227917	0.0611719	3.72585	0.000194658	0.0225414	IGSF6	immunoglobulin superfamily, member 6 [Source:MGI Symbol;Acc:MGI:1891393]	1.17114
ENSMUSG00000035842	108.274	0.228755	0.0666204	3.43371	0.000595373	0.046795	DDX11	DEAD/H (Asp-Glu-Ala-Asp/His) box helicase 11 [Source:MGI Symbol;Acc:MGI:2443590]	1.17182
ENSMUSG00000023764	1667.55	0.23211	0.0589849	3.93507	8.31713e-05	0.0122306	SFI1	Sfi1 homolog, spindle assembly associated (yeast) [Source:MGI Symbol;Acc:MGI:1926137]	1.17455
ENSMUSG00000021411	740.489	0.237435	0.0618634	3.83804	0.000124019	0.0171321	PXDC1	PX domain containing 1 [Source:MGI Symbol;Acc:MGI:1914145]	1.17889
ENSMUSG00000036825	182.352	0.238864	0.0601256	3.97275	7.10467e-05	0.0109594	SSX2IP	synovial sarcoma, X 2 interacting protein [Source:MGI Symbol;Acc:MGI:2139150]	1.18006
ENSMUSG00000023830	15.9435	0.244332	0.0641982	3.80591	0.000141286	0.0187718	IGF2R	insulin-like growth factor 2 receptor [Source:MGI Symbol;Acc:MGI:96435]	1.18454
ENSMUSG00000044583	3868.32	0.248899	0.0593391	4.19451	2.73457e-05	0.00584343	TLR7	toll-like receptor 7 [Source:MGI Symbol;Acc:MGI:2176882]	1.1883
ENSMUSG00000026628	387.123	0.250055	0.072087	3.4688	0.000522798	0.0425582	ATF3	activating transcription factor 3 [Source:MGI Symbol;Acc:MGI:109384]	1.18925
ENSMUSG00000027533	61.8758	0.250996	0.0666415	3.76636	0.000165646	0.0202266	FABP5	fatty acid binding protein 5, epidermal [Source:MGI Symbol;Acc:MGI:101790]	1.19003
ENSMUSG00000097705	468.282	0.252657	0.0736762	3.42929	0.000605166	0.0472929	GM26740	predicted gene, 26740 [Source:MGI Symbol;Acc:MGI:5477234]	1.1914
ENSMUSG00000028497	691.063	0.253941	0.0522316	4.86183	1.16308e-06	0.000548493	HACD4	3-hydroxyacyl-CoA dehydratase 4 [Source:MGI Symbol;Acc:MGI:1914025]	1.19246
ENSMUSG00000030329	22.5913	0.254553	0.0732484	3.47521	0.00051046	0.0420545	PIANP	PILR alpha associated neural protein [Source:MGI Symbol;Acc:MGI:2441908]	1.19297
ENSMUSG00000037242	403.568	0.254791	0.069591	3.66126	0.000250978	0.0273616	CLIC4	chloride intracellular channel 4 (mitochondrial) [Source:MGI Symbol;Acc:MGI:1352754]	1.19316
ENSMUSG00000028459	668.875	0.255876	0.0643107	3.97874	6.92808e-05	0.0109594	CD72	CD72 antigen [Source:MGI Symbol;Acc:MGI:88345]	1.19406
ENSMUSG00000040907	567.497	0.256387	0.0634845	4.03858	5.37752e-05	0.00967671	ATP1A3	ATPase, Na+/K+ transporting, alpha 3 polypeptide [Source:MGI Symbol;Acc:MGI:88107]	1.19448
ENSMUSG00000026271	471.067	0.256774	0.0733829	3.49909	0.000466844	0.0401545	GPR35	G protein-coupled receptor 35 [Source:MGI Symbol;Acc:MGI:1929509]	1.1948
ENSMUSG00000085058	106.971	0.257223	0.0690716	3.72401	0.000196083	0.0225414	8030453O22RIK	RIKEN cDNA 8030453O22 gene [Source:MGI Symbol;Acc:MGI:1924459]	1.19518
ENSMUSG00000031438	813.065	0.257501	0.0566816	4.54294	5.54752e-06	0.00180638	RNF128	ring finger protein 128 [Source:MGI Symbol;Acc:MGI:1914139]	1.19541
ENSMUSG00000046223	361.859	0.258898	0.0746808	3.46673	0.000526829	0.0426326	PLAUR	plasminogen activator, urokinase receptor [Source:MGI Symbol;Acc:MGI:97612]	1.19656
ENSMUSG00000009292	1534.85	0.261001	0.0517376	5.0447	4.54233e-07	0.000295814	TRPM2	transient receptor potential cation channel, subfamily M, member 2 [Source:MGI Symbol;Acc:MGI:1351901]	1.19831
ENSMUSG00000099757	86.4533	0.262614	0.0751394	3.49503	0.000474005	0.040264	BE692007	expressed sequence BE692007 [Source:MGI Symbol;Acc:MGI:3035348]	1.19965
ENSMUSG00000079445	155.64	0.262854	0.0739562	3.55419	0.000379142	0.0350348	B3GNT7	UDP-GlcNAc:betaGal beta-1,3-N-acetylglucosaminyltransferase 7 [Source:MGI Symbol;Acc:MGI:2384394]	1.19985
ENSMUSG00000103614	37.2111	0.26452	0.0740865	3.57042	0.000356407	0.0338584	GM37949	predicted gene, 37949 [Source:MGI Symbol;Acc:MGI:5611177]	1.20124
ENSMUSG00000024164	137.833	0.268848	0.0754161	3.56486	0.000364056	0.0341016	C3	complement component 3 [Source:MGI Symbol;Acc:MGI:88227]	1.20484
ENSMUSG00000050447	146.653	0.272814	0.0758045	3.59892	0.00031954	0.0316669	LYPD6	LY6/PLAUR domain containing 6 [Source:MGI Symbol;Acc:MGI:2443848]	1.20816
ENSMUSG00000030536	295.132	0.274891	0.0731506	3.75788	0.000171357	0.0207388	IQGAP1	IQ motif containing GTPase activating protein 1 [Source:MGI Symbol;Acc:MGI:1352757]	1.2099
ENSMUSG00000040631	19.5697	0.276634	0.0740581	3.73537	0.00018744	0.0222907	DOK4	docking protein 4 [Source:MGI Symbol;Acc:MGI:2148865]	1.21137
ENSMUSG00000028362	246.093	0.276908	0.0743591	3.72393	0.000196142	0.0225414	TNFSF8	tumor necrosis factor (ligand) superfamily, member 8 [Source:MGI Symbol;Acc:MGI:88328]	1.2116
ENSMUSG00000025316	362.66	0.277344	0.0728116	3.80906	0.000139495	0.0187718	BANP	BTG3 associated nuclear protein [Source:MGI Symbol;Acc:MGI:1889023]	1.21196
ENSMUSG00000032911	43.8021	0.277426	0.0639986	4.33488	1.45842e-05	0.00376326	CSPG4	chondroitin sulfate proteoglycan 4 [Source:MGI Symbol;Acc:MGI:2153093]	1.21203
ENSMUSG00000034656	140.091	0.277441	0.0744421	3.72694	0.00019382	0.0225414	CACNA1A	calcium channel, voltage-dependent, P/Q type, alpha 1A subunit [Source:MGI Symbol;Acc:MGI:109482]	1.21204
ENSMUSG00000079297	29.7387	0.27997	0.075735	3.69671	0.000218413	0.0244838	GM2223	predicted pseudogene 2223 [Source:MGI Symbol;Acc:MGI:3780393]	1.21417
ENSMUSG00000023960	152.952	0.281257	0.0723604	3.88689	0.000101537	0.0144648	ENPP5	ectonucleotide pyrophosphatase/phosphodiesterase 5 [Source:MGI Symbol;Acc:MGI:1933830]	1.21525
ENSMUSG00000021701	61.8605	0.28219	0.0748514	3.77001	0.000163243	0.0202266	PLK2	polo-like kinase 2 [Source:MGI Symbol;Acc:MGI:1099790]	1.21604
ENSMUSG00000034855	147.83	0.284421	0.0755074	3.76679	0.000165357	0.0202266	CXCL10	chemokine (C-X-C motif) ligand 10 [Source:MGI Symbol;Acc:MGI:1352450]	1.21792
ENSMUSG00000040350	54.7709	0.284518	0.0748673	3.80029	0.000144526	0.0187718	TRIM7	tripartite motif-containing 7 [Source:MGI Symbol;Acc:MGI:2137353]	1.218
ENSMUSG00000020695	1133.48	0.285991	0.0707628	4.04154	5.31002e-05	0.00967671	MRC2	mannose receptor, C type 2 [Source:MGI Symbol;Acc:MGI:107818]	1.21925
ENSMUSG00000026605	69.9139	0.28941	0.0748633	3.86585	0.000110702	0.0156079	CENPF	centromere protein F [Source:MGI Symbol;Acc:MGI:1313302]	1.22214
ENSMUSG00000026981	92.5225	0.289423	0.0720482	4.01707	5.89251e-05	0.0100071	IL1RN	interleukin 1 receptor antagonist [Source:MGI Symbol;Acc:MGI:96547]	1.22215
ENSMUSG00000030172	52.7559	0.289843	0.0757867	3.82446	0.00013106	0.0179238	ERC1	ELKS/RAB6-interacting/CAST family member 1 [Source:MGI Symbol;Acc:MGI:2151013]	1.22251
ENSMUSG00000021365	57.6375	0.291062	0.0757922	3.84027	0.000122901	0.0171321	NEDD9	neural precursor cell expressed, developmentally down-regulated gene 9 [Source:MGI Symbol;Acc:MGI:97302]	1.22354
ENSMUSG00000023913	79.3043	0.294569	0.0756974	3.8914	9.96661e-05	0.0143477	PLA2G7	phospholipase A2, group VII (platelet-activating factor acetylhydrolase, plasma) [Source:MGI Symbol;Acc:MGI:1351327]	1.22652
ENSMUSG00000039942	99.4841	0.295784	0.0757438	3.90506	9.42028e-05	0.0137055	PTGER4	prostaglandin E receptor 4 (subtype EP4) [Source:MGI Symbol;Acc:MGI:104311]	1.22755
ENSMUSG00000021057	71.6143	0.297989	0.0734251	4.05841	4.94076e-05	0.00925613	AKAP5	A kinase (PRKA) anchor protein 5 [Source:MGI Symbol;Acc:MGI:2685104]	1.22943
ENSMUSG00000000787	2655.67	0.300437	0.0603518	4.97809	6.4214e-07	0.000339739	DDX3X	DEAD/H (Asp-Glu-Ala-Asp/His) box polypeptide 3, X-linked [Source:MGI Symbol;Acc:MGI:103064]	1.23152
ENSMUSG00000024529	136.571	0.302193	0.0760037	3.97602	7.00773e-05	0.0109594	LOX	lysyl oxidase [Source:MGI Symbol;Acc:MGI:96817]	1.23302
ENSMUSG00000014599	940.061	0.303	0.0751847	4.03007	5.57593e-05	0.00977646	CSF1	colony stimulating factor 1 (macrophage) [Source:MGI Symbol;Acc:MGI:1339753]	1.23371
ENSMUSG00000018930	798.39	0.303032	0.076046	3.98485	6.75238e-05	0.0109594	CCL4	chemokine (C-C motif) ligand 4 [Source:MGI Symbol;Acc:MGI:98261]	1.23373
ENSMUSG00000031226	254.604	0.303356	0.0545313	5.56296	2.65234e-08	2.59095e-05	PBDC1	polysaccharide biosynthesis domain containing 1 [Source:MGI Symbol;Acc:MGI:1914933]	1.23401
ENSMUSG00000000982	562.294	0.305567	0.0760408	4.01847	5.85784e-05	0.0100071	CCL3	chemokine (C-C motif) ligand 3 [Source:MGI Symbol;Acc:MGI:98260]	1.2359
ENSMUSG00000044148	1051.71	0.309057	0.0426763	7.24189	4.42486e-13	1.51286e-09	1810030O07RIK	RIKEN cDNA 1810030O07 gene [Source:MGI Symbol;Acc:MGI:1916405]	1.2389
ENSMUSG00000031304	394.076	0.309609	0.0724731	4.27205	1.93683e-05	0.00473	IL2RG	interleukin 2 receptor, gamma chain [Source:MGI Symbol;Acc:MGI:96551]	1.23937
ENSMUSG00000029304	854.853	0.314273	0.0734989	4.27589	1.90375e-05	0.00473	SPP1	secreted phosphoprotein 1 [Source:MGI Symbol;Acc:MGI:98389]	1.24339
ENSMUSG00000041353	145.712	0.314863	0.0651668	4.83165	1.35404e-06	0.000617262	TMEM29	transmembrane protein 29 [Source:MGI Symbol;Acc:MGI:1923420]	1.24389
ENSMUSG00000028874	247.699	0.317412	0.0637762	4.97696	6.45892e-07	0.000339739	FGR	FGR proto-oncogene, Src family tyrosine kinase [Source:MGI Symbol;Acc:MGI:95527]	1.24609
ENSMUSG00000025854	702.194	0.318292	0.072403	4.39612	1.10203e-05	0.00307578	FAM20C	family with sequence similarity 20, member C [Source:MGI Symbol;Acc:MGI:2136853]	1.24685
ENSMUSG00000079293	1281.77	0.32024	0.0688382	4.65207	3.28621e-06	0.00124839	CLEC7A	C-type lectin domain family 7, member a [Source:MGI Symbol;Acc:MGI:1861431]	1.24854
ENSMUSG00000026072	57.1371	0.320342	0.0759278	4.21904	2.45349e-05	0.00550738	IL1R1	interleukin 1 receptor, type I [Source:MGI Symbol;Acc:MGI:96545]	1.24863
ENSMUSG00000086370	106.263	0.323156	0.0727707	4.44074	8.96504e-06	0.00260863	FTX	Ftx transcript, Xist regulator (non-protein coding) [Source:MGI Symbol;Acc:MGI:1926128]	1.25106
ENSMUSG00000027490	65.1569	0.323888	0.0742809	4.36031	1.29876e-05	0.00348271	E2F1	E2F transcription factor 1 [Source:MGI Symbol;Acc:MGI:101941]	1.2517
ENSMUSG00000024044	697.12	0.324885	0.0654862	4.96112	7.00873e-07	0.000355005	EPB41L3	erythrocyte membrane protein band 4.1 like 3 [Source:MGI Symbol;Acc:MGI:103008]	1.25256
ENSMUSG00000063856	4659.52	0.327051	0.0571883	5.71885	1.07249e-08	1.3334e-05	GPX1	glutathione peroxidase 1 [Source:MGI Symbol;Acc:MGI:104887]	1.25445
ENSMUSG00000097365	24.4567	0.330651	0.0735815	4.49366	7.00078e-06	0.00217597	C030034L19RIK	RIKEN cDNA C030034L19 gene [Source:MGI Symbol;Acc:MGI:2444519]	1.25758
ENSMUSG00000040229	40570.1	0.332014	0.0390111	8.51077	1.72788e-17	1.18153e-13	GPR34	G protein-coupled receptor 34 [Source:MGI Symbol;Acc:MGI:1346334]	1.25877
ENSMUSG00000032915	51.6297	0.334135	0.0751507	4.4462	8.74023e-06	0.00259851	ADGRE4	adhesion G protein-coupled receptor E4 [Source:MGI Symbol;Acc:MGI:1196464]	1.26062
ENSMUSG00000044667	47.8937	0.339158	0.0753517	4.501	6.76347e-06	0.0021511	PLPPR4	phospholipid phosphatase related 4 [Source:MGI Symbol;Acc:MGI:106530]	1.26502
ENSMUSG00000003418	800.913	0.342548	0.0753883	4.54378	5.52531e-06	0.00180638	ST8SIA6	ST8 alpha-N-acetyl-neuraminide alpha-2,8-sialyltransferase 6 [Source:MGI Symbol;Acc:MGI:2386797]	1.26799
ENSMUSG00000097352	44.1537	0.34644	0.0757944	4.57078	4.85902e-06	0.0016613	C920009B18RIK	RIKEN cDNA C920009B18 gene [Source:MGI Symbol;Acc:MGI:3583961]	1.27142
ENSMUSG00000030103	94.0717	0.347351	0.0752814	4.61404	3.94911e-06	0.00142126	BHLHE40	basic helix-loop-helix family, member e40 [Source:MGI Symbol;Acc:MGI:1097714]	1.27222
ENSMUSG00000025332	898.73	0.348598	0.0523758	6.65571	2.81935e-11	7.71148e-08	KDM5C	lysine (K)-specific demethylase 5C [Source:MGI Symbol;Acc:MGI:99781]	1.27332
ENSMUSG00000038179	29.2398	0.350408	0.0749478	4.67536	2.93437e-06	0.00114658	SLAMF7	SLAM family member 7 [Source:MGI Symbol;Acc:MGI:1922595]	1.27492
ENSMUSG00000038418	275.262	0.353461	0.0748915	4.71964	2.36259e-06	0.000950316	EGR1	early growth response 1 [Source:MGI Symbol;Acc:MGI:95295]	1.27762
ENSMUSG00000009687	228.414	0.370152	0.0740346	4.99971	5.74163e-07	0.000339739	FXYD5	FXYD domain-containing ion transport regulator 5 [Source:MGI Symbol;Acc:MGI:1201785]	1.29249
ENSMUSG00000004891	79.4335	0.375178	0.0751823	4.99024	6.03035e-07	0.000339739	NES	nestin [Source:MGI Symbol;Acc:MGI:101784]	1.297
ENSMUSG00000021508	46.1001	0.375664	0.0760595	4.93907	7.84945e-07	0.00038339	CXCL14	chemokine (C-X-C motif) ligand 14 [Source:MGI Symbol;Acc:MGI:1888514]	1.29744
ENSMUSG00000030789	328.874	0.381701	0.0720353	5.29881	1.16559e-07	9.37683e-05	ITGAX	integrin alpha X [Source:MGI Symbol;Acc:MGI:96609]	1.30288
ENSMUSG00000033066	22.2051	0.386164	0.0736955	5.24	1.60578e-07	0.000122004	GAS7	growth arrest specific 7 [Source:MGI Symbol;Acc:MGI:1202388]	1.30691
ENSMUSG00000015568	1396.51	0.386805	0.0757595	5.10569	3.29591e-07	0.000237236	LPL	lipoprotein lipase [Source:MGI Symbol;Acc:MGI:96820]	1.30749
ENSMUSG00000035150	531.77	0.395144	0.060973	6.48064	9.13317e-11	1.65016e-07	EIF2S3X	eukaryotic translation initiation factor 2, subunit 3, structural gene X-linked [Source:MGI Symbol;Acc:MGI:1349431]	1.31507
ENSMUSG00000097571	126.505	0.400807	0.0716996	5.59009	2.26958e-08	2.48341e-05	JPX	Jpx transcript, Xist activator (non-protein coding) [Source:MGI Symbol;Acc:MGI:2180008]	1.32025
ENSMUSG00000041571	238.372	0.402355	0.0678554	5.92959	3.03698e-09	4.61485e-06	SELENOW	selenoprotein W [Source:MGI Symbol;Acc:MGI:1100878]	1.32166
ENSMUSG00000029648	58.4654	0.412516	0.0743775	5.54625	2.91859e-08	2.66097e-05	FLT1	FMS-like tyrosine kinase 1 [Source:MGI Symbol;Acc:MGI:95558]	1.33101
ENSMUSG00000026437	74.9766	0.424584	0.0760461	5.58325	2.36066e-08	2.48341e-05	CDK18	cyclin-dependent kinase 18 [Source:MGI Symbol;Acc:MGI:97518]	1.34219
ENSMUSG00000050370	171.686	0.441901	0.0759625	5.81736	5.97851e-09	8.17621e-06	CH25H	cholesterol 25-hydroxylase [Source:MGI Symbol;Acc:MGI:1333869]	1.35839
ENSMUSG00000087174	334.434	0.452135	0.054707	8.26466	1.40093e-16	6.38636e-13	5530601H04RIK	RIKEN cDNA 5530601H04 gene [Source:MGI Symbol;Acc:MGI:1918695]	1.36806
ENSMUSG00000037369	647.748	0.60074	0.0635283	9.45627	3.19133e-21	4.36447e-17	KDM6A	lysine (K)-specific demethylase 6A [Source:MGI Symbol;Acc:MGI:1095419]	1.51649
